# Supplementary material for: Field emission effect in triboelectric nanogenerators
Source: Nat Commun. 2025 May 20;16:4706. doi: 10.1038/s41467-025-59927-4 (PMC12092747; doi:10.1038/s41467-025-59927-4)
Supplement: Supplementary file 3 — Source Data [file 41467_2025_59927_MOESM3_ESM.zip]

Archive with 17 entries (16 files):
- Source Data/
- Source Data/Source Data Fig. 1.xlsx
- Source Data/Source Data Fig. 2.xlsx
- Source Data/Source Data Fig. 3.xlsx
- Source Data/Source Data Fig. 4.xlsx
- Source Data/Source Data Fig. 5.xlsx
- Source Data/Source Data S1.xlsx
- Source Data/Source Data S10.xlsx
- Source Data/Source Data S11.xlsx
- Source Data/Source Data S12.xlsx
- Source Data/Source Data S14.xlsx
- Source Data/Source Data S2.xlsx
- Source Data/Source Data S3.xlsx
- Source Data/Source Data S5.xlsx
- Source Data/Source Data S7.xlsx
- Source Data/Source Data S8.xlsx
- Source Data/Source Data S9.xlsx
