# Supplementary material for: Field emission effect in triboelectric nanogenerators
Source: Nat Commun. 2025 May 20;16:4706. doi: 10.1038/s41467-025-59927-4 (PMC12092747; doi:10.1038/s41467-025-59927-4)
Supplement: Supplementary file 3 — Source Data [file 41467_2025_59927_MOESM3_ESM.zip › Source Data/Source Data Fig. 1.xlsx]

## Sheet: 1 c
Time (s)	Charge density (nC cm-2)
0	108.774
0.02	108.774
0.04	108.774
0.06	108.741
0.08	108.741
0.1	108.774
0.12	108.774
0.14	108.774
0.16	108.741
0.18	108.807
0.2	108.741
0.22	108.248
0.24	-17.5837
0.26	-21.5273
0.28	-22.6446
0.3	-23.5648
0.32	-24.0906
0.34	-24.452
0.36	-24.945
0.38	-25.1422
0.4	-25.2736
0.42	-25.4051
0.44	-25.2736
0.46	-25.3393
0.48	-25.0107
0.5	-24.7478
0.52	-24.0577
0.54	-22.8746
0.56	-21.1658
0.58	-18.471
0.6	-14.4617
0.62	-8.31639
0.64	0.68803
0.66	19.7813
0.68	105.192
0.7	109.694
0.72	110.056
0.74	110.056
0.76	110.056
0.78	109.99
0.8	110.023
0.82	110.056
0.84	110.056
0.86	110.023
0.88	110.056
0.9	110.023
0.92	109.99
0.94	110.023
0.96	110.056
0.98	110.056
1	110.056
1.02	110.056
1.04	110.056
1.06	110.023
1.08	110.023
1.1	110.023
1.12	109.99
1.14	110.056
1.16	109.891
1.18	-13.6402
1.2	-21.3629
1.22	-23.4662
1.24	-23.5648
1.26	-24.5506
1.28	-24.7807
1.3	-25.175
1.32	-25.2736
1.34	-25.4379
1.36	-25.4051
1.38	-25.175
1.4	-25.0436
1.42	-24.452
1.44	-24.0248
1.46	-22.9732
1.48	-21.6258
1.5	-19.3583
1.52	-16.565
1.54	-12.49
1.56	-6.57466
1.58	2.6598
1.6	19.1241
1.62	105.619
1.64	111.567
1.66	111.863
1.68	111.929
1.7	111.896
1.72	111.863
1.74	111.896
1.76	111.929
1.78	111.896
1.8	111.896
1.82	111.929
1.84	111.896
1.86	111.929
1.88	111.896
1.9	111.896
1.92	111.929
1.94	111.863
1.96	111.896
1.98	111.896
2	111.929
2.02	111.863
2.04	111.863
2.06	111.896
2.08	111.83
2.1	-16.3349
2.12	-16.5321
2.14	-18.701
2.16	-19.917
2.18	-20.3113
2.2	-20.8043
2.22	-21.1329
2.24	-21.1329
2.26	-21.2972
2.28	-21.1658
2.3	-21.0672
2.32	-20.7714
2.34	-20.3442
2.36	-19.9498
2.38	-19.1611
2.4	-18.1752
2.42	-16.0063
2.44	-13.3773
2.46	-8.90792
2.48	-2.40108
2.5	7.49064
2.52	25.2694
2.54	108.117
2.56	112.652
2.58	112.882
2.6	112.915
2.62	112.98
2.64	112.948
2.66	112.882
2.68	112.915
2.7	112.915
2.72	112.915
2.74	112.915
2.76	112.948
2.78	112.915
2.8	112.915
2.82	112.948
2.84	113.079
2.86	112.882
2.88	112.915
2.9	112.882
2.92	112.882
2.94	112.948
2.96	112.882
2.98	112.783
3	-15.1519
3.02	-20.5085
3.04	-22.1845
3.06	-22.316
3.08	-23.0718
3.1	-23.1704
3.12	-23.5648
3.14	-23.6962
3.16	-23.7619
3.18	-23.7948
3.2	-23.7619
3.22	-23.8277
3.24	-23.5648
3.26	-23.4333
3.28	-23.0061
3.3	-22.546
3.32	-21.4287
3.34	-19.9498
3.36	-17.4523
3.38	-13.8702
3.4	-8.87506
3.42	-1.25088
3.44	11.1384
3.46	57.3107
3.48	112.225
3.5	113.079
3.52	113.178
3.54	113.243
3.56	113.21
3.58	113.21
3.6	113.21
3.62	113.178
3.64	113.243
3.66	113.178
3.68	113.21
3.7	113.21
3.72	113.178
3.74	113.243
3.76	113.21
3.78	113.21
3.8	113.21
3.82	113.21
3.84	113.21
3.86	113.21
3.88	113.178
3.9	113.178
3.92	113.178
3.94	113.145
3.96	-16.4335
3.98	-16.1706
4	-18.6353
4.02	-19.0954
4.04	-19.5883
4.06	-19.8513
4.08	-19.9827
4.1	-19.7855
4.12	-19.7855
4.14	-19.5555
4.16	-19.2269
4.18	-18.7668
4.2	-18.1424
4.22	-17.4851
4.24	-16.0392
4.26	-14.166
4.28	-10.7154
4.3	-6.14744
4.32	2.03541
4.34	12.8144
4.36	53.7287
4.38	113.835
4.4	114.886
4.42	115.051
4.44	115.018
4.46	115.051
4.48	115.018
4.5	115.117
4.52	115.051
4.54	115.051
4.56	115.084
4.58	115.051
4.6	115.051
4.62	115.084

## Sheet: 1 d
Time (s)	Charge density (nC cm-2)
0	108.774
0.02	108.774
0.04	108.774
0.06	108.741
0.08	108.741
0.1	108.774
0.12	108.774
0.14	108.774
0.16	108.741
0.18	108.807
0.2	108.741
0.22	108.248
0.24	-17.5837
0.26	-21.5273
0.28	-22.6446
0.3	-23.5648
0.32	-24.0906
0.34	-24.452
0.36	-24.945
0.38	-25.1422
0.4	-25.2736
0.42	-25.4051
0.44	-25.2736
0.46	-25.3393
0.48	-25.0107
0.5	-24.7478
0.52	-24.0577
0.54	-22.8746
0.56	-21.1658
0.58	-18.471
0.6	-14.4617
0.62	-8.31639
0.64	0.68803
0.66	19.7813
0.68	105.192
0.7	109.694
0.72	110.056
0.74	110.056
0.76	110.056
0.78	109.99
0.8	110.023
0.82	110.056
0.84	110.056
0.86	110.023
0.88	110.056
0.9	110.023
0.92	109.99
0.94	110.023
0.96	110.056
0.98	110.056
1	110.056
1.02	110.056
1.04	110.056
1.06	110.023
1.08	110.023
1.1	110.023
1.12	109.99
1.14	110.056
1.16	109.891
1.18	-13.6402
1.2	-21.3629
1.22	-23.4662
1.24	-23.5648
1.26	-24.5506
1.28	-24.7807
1.3	-25.175
1.32	-25.2736
1.34	-25.4379
1.36	-25.4051
1.38	-25.175
1.4	-25.0436
1.42	-24.452
1.44	-24.0248
1.46	-22.9732
1.48	-21.6258
1.5	-19.3583
1.52	-16.565
1.54	-12.49
1.56	-6.57466
1.58	2.6598
1.6	19.1241
1.62	105.619
1.64	111.567
1.66	111.863
1.68	111.929
1.7	111.896
1.72	111.863
1.74	111.896
1.76	111.929
1.78	111.896
1.8	111.896
1.82	111.929
1.84	111.896
1.86	111.929
1.88	111.896
1.9	111.896
1.92	111.929
1.94	111.863
1.96	111.896
1.98	111.896
2	111.929
2.02	111.863
2.04	111.863
2.06	111.896
2.08	111.83
2.1	-16.3349
2.12	-16.5321
2.14	-18.701
2.16	-19.917
2.18	-20.3113
2.2	-20.8043
2.22	-21.1329
2.24	-21.1329
2.26	-21.2972
2.28	-21.1658
2.3	-21.0672
2.32	-20.7714
2.34	-20.3442
2.36	-19.9498
2.38	-19.1611
2.4	-18.1752
2.42	-16.0063
2.44	-13.3773
2.46	-8.90792
2.48	-2.40108
2.5	7.49064
2.52	25.2694
2.54	108.117
2.56	112.652
2.58	112.882
2.6	112.915
2.62	112.98
2.64	112.948
2.66	112.882
2.68	112.915
2.7	112.915
2.72	112.915
2.74	112.915
2.76	112.948
2.78	112.915
2.8	112.915
2.82	112.948
2.84	113.079
2.86	112.882
2.88	112.915
2.9	112.882
2.92	112.882
2.94	112.948
2.96	112.882
2.98	112.783
3	-15.1519
3.02	-20.5085
3.04	-22.1845
3.06	-22.316
3.08	-23.0718
3.1	-23.1704
3.12	-23.5648
3.14	-23.6962
3.16	-23.7619
3.18	-23.7948
3.2	-23.7619
3.22	-23.8277
3.24	-23.5648
3.26	-23.4333
3.28	-23.0061
3.3	-22.546
3.32	-21.4287
3.34	-19.9498
3.36	-17.4523
3.38	-13.8702
3.4	-8.87506
3.42	-1.25088
3.44	11.1384
3.46	57.3107
3.48	112.225
3.5	113.079
3.52	113.178
3.54	113.243
3.56	113.21
3.58	113.21
3.6	113.21
3.62	113.178
3.64	113.243
3.66	113.178
3.68	113.21
3.7	113.21
3.72	113.178
3.74	113.243
3.76	113.21
3.78	113.21
3.8	113.21
3.82	113.21
3.84	113.21
3.86	113.21
3.88	113.178
3.9	113.178
3.92	113.178
3.94	113.145
3.96	-16.4335
3.98	-16.1706
4	-18.6353
4.02	-19.0954
4.04	-19.5883
4.06	-19.8513
4.08	-19.9827
4.1	-19.7855
4.12	-19.7855
4.14	-19.5555
4.16	-19.2269
4.18	-18.7668
4.2	-18.1424
4.22	-17.4851
4.24	-16.0392
4.26	-14.166
4.28	-10.7154
4.3	-6.14744
4.32	2.03541
4.34	12.8144
4.36	53.7287
4.38	113.835
4.4	114.886
4.42	115.051
4.44	115.018
4.46	115.051
4.48	115.018
4.5	115.117
4.52	115.051
4.54	115.051
4.56	115.084
4.58	115.051
4.6	115.051
4.62	115.084
4.64	114.985
4.66	115.018
4.68	115.051
4.7	115.051
4.72	115.018
4.74	115.051
4.76	115.084
4.78	115.018
4.8	115.018
4.82	115.051
4.84	115.051
4.86	-21.593
4.88	-16.4335
4.9	-17.3865
4.92	-18.3724
4.94	-18.8982
4.96	-19.2926
4.98	-19.6212
5	-19.6869
5.02	-19.917
5.04	-19.7527
5.06	-19.6541
5.08	-19.2926
5.1	-18.8654
5.12	-18.4382
5.14	-17.6166
5.16	-16.6636
5.18	-14.8232
5.2	-12.3914
5.22	-8.15208
5.24	-2.63112
5.26	5.8475
5.28	21.0959
5.3	100.493
5.32	115.774
5.34	116.332
5.36	116.431
5.38	116.398
5.4	116.365
5.42	116.398
5.44	116.398
5.46	116.332
5.48	116.398
5.5	116.398
5.52	116.398
5.54	116.398
5.56	116.398
5.58	116.365
5.6	116.398
5.62	116.365
5.64	116.332
5.66	116.365
5.68	116.365
5.7	116.365
5.72	116.365
5.74	116.332
5.76	116.332
5.78	116.332
5.8	-17.4851
5.82	-16.7293
5.84	-18.0109
5.86	-18.5039
5.88	-18.701
5.9	-18.6682
5.92	-18.3724
5.94	-17.518
5.96	-16.795
5.98	-15.5134
6	-13.8045
6.02	-14.3632
6.04	-14.6589
6.06	-15.0533
6.08	-15.1519
6.1	-15.4805
6.12	-15.6448
6.14	-15.9406
6.16	-16.1706
6.18	-16.3349
6.2	-16.565
6.22	-16.7293
6.24	-16.9922
6.26	-17.0579
6.28	-17.3865
6.3	-17.4851
6.32	-17.6823
6.34	-17.8795
6.36	-18.0767
6.38	-18.2738
6.4	-18.4382
6.42	-18.6353
6.44	-18.7996
6.46	-18.9968
6.48	-19.1611
6.5	-19.3583
6.52	-19.5555
6.54	-19.6212
6.56	-19.8513
6.58	-19.9827
6.6	-20.1799
6.62	-20.3442
6.64	-20.5414
6.66	-20.6728
6.68	-20.8371
6.7	-21.0343
6.72	-21.1658
6.74	-21.3301
6.76	-21.4944
6.78	-21.6587
6.8	-21.8559
6.82	-22.0202
6.84	-22.1845
6.86	-22.316
6.88	-22.4474
6.9	-22.6446
6.92	-22.8089
6.94	-22.9404
6.96	-23.1047
6.98	-23.269
7	-23.4004
7.02	-23.5976
7.04	-23.7291
7.06	-23.8934
7.08	-24.0248
7.1	-24.222
7.12	-24.3535
7.14	-24.4849
7.16	-24.6164
7.18	-24.8135
7.2	-24.945
7.22	-25.0436
7.24	-25.2736
7.26	-25.3393
7.28	-25.5365
7.3	-25.668
7.32	-25.8323
7.34	-25.9637
7.36	-26.1281
7.38	-26.2924
7.4	-26.391
7.42	-26.5881
7.44	-26.7196
7.46	-26.7853
7.48	-26.9168
7.5	-27.1468
7.52	-27.2454
7.54	-27.4097
7.56	-27.5412
7.58	-27.7055
7.6	-27.8369
7.62	-27.9355
7.64	-28.0998
7.66	-28.2313
7.68	-28.3627
7.7	-28.527
7.72	-28.6256
7.74	-28.7571
7.76	-28.9543
7.78	-29.0528
7.8	-29.1843
7.82	-29.3486
7.84	-29.4801
7.86	-29.6115
7.88	-29.743
7.9	-29.9073
7.92	-30.0059
7.94	-30.1045
7.96	-30.3016
7.98	-30.4988
8	-30.6303
8.02	-30.8274
8.04	-30.8603
8.06	-31.0246
8.08	-31.1561
8.1	-31.3204
8.12	-31.419
8.14	-31.5833
8.16	-31.7147
8.18	-31.8462
8.2	-31.9448
8.22	-32.1091
8.24	-32.2077
8.26	-32.372
8.28	-32.5035
8.3	-32.602
8.32	-32.7335
8.34	-32.9307
8.36	-33.0292
8.38	-33.095
8.4	-33.2593
8.42	-33.3907
8.44	-33.4893
8.46	-33.6536
8.48	-33.7851
8.5	-33.9166
8.52	-33.9494
8.54	-34.1466
8.56	-34.3109
8.58	-34.3766
8.6	-34.541
8.62	-34.6724
8.64	-34.7381
8.66	-34.9353
8.68	-35.0667
8.7	-35.1982
8.72	-35.2639
8.74	-35.4282
8.76	-35.5268
8.78	-35.6583
8.8	-35.7897
8.82	-35.9212
8.84	-36.0198
8.86	-36.1841
8.88	-36.2827
8.9	-36.4141
8.92	-36.5127
8.94	-36.6442
8.96	-36.7756
8.98	-36.9071
9	-37.0057
9.02	-37.1371
9.04	-37.2686
9.06	-37.3672
9.08	-37.5643
9.1	-37.6629
9.12	-37.7944
9.14	-37.893
9.16	-37.9915
9.18	-38.1559
9.2	-38.2544
9.22	-38.2873
9.24	-38.4516
9.26	-38.6159
9.28	-38.6488
9.3	-38.846
9.32	-38.9117
9.34	-39.0103
9.36	-39.2075
9.38	-39.3061
9.4	-39.3718
9.42	-39.4704
9.44	-39.6018
9.46	-39.7333
9.48	-39.8319
9.5	-39.8976
9.52	-40.029
9.54	-40.1934
9.56	-40.2919
9.58	-40.3248
9.6	-40.4891
9.62	-40.6206
9.64	-40.752
9.66	-40.8506
9.68	-40.9492
9.7	-41.0806
9.72	-41.1792
9.74	-41.2778
9.76	-41.4421
9.78	-41.5407
9.8	-41.6065
9.82	-41.7379
9.84	-41.8694
9.86	-41.968
9.88	-42.0994
9.9	-42.198
9.92	-42.2966
9.94	-42.3952
9.96	-42.5266
9.98	-42.5923
10	-42.7238
10.02	-42.8552
10.04	-42.921
10.06	-43.0853
10.08	-43.1839
10.1	-43.2825
10.12	-43.3811
10.14	-43.4796
10.16	-43.6111
10.18	-43.7097
10.2	-43.8083
10.22	-43.9397
10.24	-44.0383
10.26	-44.104
10.28	-44.2355
10.3	-44.3341
10.32	-44.4655
10.34	-44.5312
10.36	-44.7284
10.38	-44.7284
10.4	-44.8927
10.42	-44.9913
10.44	-45.0899
10.46	-45.1885
10.48	-45.32
10.5	-45.4514
10.52	-45.55
10.54	-45.5829
10.56	-45.7472
10.58	-45.8786
10.6	-45.9772
10.62	-46.0429
10.64	-46.1415
10.66	-46.2401
10.68	-46.4044
10.7	-46.4702
10.72	-46.5359
10.74	-46.6673
10.76	-46.8317
10.78	-46.8645
10.8	-46.9631
10.82	-47.0945
10.84	-47.1931
10.86	-47.2917
10.88	-47.4232
10.9	-47.4889
10.92	-47.6204
10.94	-47.7189
10.96	-47.8175
10.98	-47.9161
11	-48.0147
11.02	-48.1462
11.04	-48.179
11.06	-48.3105
11.08	-48.4091
11.1	-48.5405
11.12	-48.6062
11.14	-48.7377
11.16	-48.8363
11.18	-48.902
11.2	-49.0006
11.22	-49.132
11.24	-49.2306
11.26	-49.3292
11.28	-49.4607
11.3	-49.5264
11.32	-49.625
11.34	-49.7564
11.36	-49.8222
11.38	-49.8879
11.4	-50.0194
11.42	-50.1179
11.44	-50.2494
11.46	-50.3151
11.48	-50.4137
11.5	-50.5451
11.52	-50.6766
11.54	-50.7095
11.56	-50.8409
11.58	-50.9395
11.6	-51.0052
11.62	-51.1367
11.64	-51.2024
11.66	-51.3339
11.68	-51.3996
11.7	-51.4982
11.72	-51.6296
11.74	-51.6953
11.76	-51.7939
11.78	-51.8925
11.8	-51.9911
11.82	-52.1226
11.84	-52.2212
11.86	-52.2869
11.88	-52.3855
11.9	-52.5169
11.92	-52.5827
11.94	-52.7141
11.96	-52.8456
11.98	-52.9113
12	-53.0427
12.02	-53.1084
12.04	-53.1742
12.06	-53.2728
12.08	-53.4042
12.1	-53.5028
12.12	-53.6014
12.14	-53.6671
12.16	-53.7328
12.18	-53.8314
12.2	-53.9958
12.22	-54.0615
12.24	-54.1601
12.26	-54.2587
12.28	-54.3244
12.3	-54.423
12.32	-54.4887
12.34	-54.6201
12.36	-54.7516
12.38	-54.7845
12.4	-54.8502
12.42	-55.0145
12.44	-55.0802
12.46	-55.1459
12.48	-55.2445
12.5	-55.3431
12.52	-55.4417
12.54	-55.5403
12.56	-55.606
12.58	-55.7046
12.6	-55.8032
12.62	-55.9018
12.64	-56.0004
12.66	-56.0661
12.68	-56.1647
12.7	-56.2633
12.72	-56.3947
12.74	-56.4605
12.76	-56.559
12.78	-55.2774
12.8	-56.7562
12.82	-56.7891
12.84	-56.9534
12.86	-56.9863
12.88	-57.1506
12.9	-57.1835
12.92	-57.2492
12.94	-57.3478
12.96	-57.4792
12.98	-57.5449
13	-57.6107
13.02	-57.7421
13.04	-57.8078
13.06	-57.8407
13.08	-57.9393
13.1	-58.0707
13.12	-58.1365
13.14	-58.2679
13.16	-58.3008
13.18	-58.4322
13.2	-58.498
13.22	-58.5308
13.24	-58.6623
13.26	-58.7937
13.28	-58.8595
13.3	-58.958
13.32	-59.0238
13.34	-59.0895
13.36	-59.2209
13.38	-59.3195
13.4	-59.3853
13.42	-59.451
13.44	-59.5167
13.46	-59.6153
13.48	-59.7467
13.5	-59.8453
13.52	-59.9111
13.54	-60.0097
13.56	-60.0425
13.58	-60.1411
13.6	-60.2726
13.62	-60.3711
13.64	-60.4369
13.66	-60.5355
13.68	-60.5683
13.7	-60.6669
13.72	-60.7655
13.74	-60.8969
13.76	-60.9627
13.78	-60.9955
13.8	-61.127
13.82	-61.1927
13.84	-61.2913
13.86	-61.357
13.88	-61.4556
13.9	-61.5213
13.92	-61.5871
13.94	-61.6857
13.96	-61.7842
13.98	-61.8828
14	-61.9814
14.02	-62.08
14.04	-62.08
14.06	-62.2443
14.08	-62.2772
14.1	-62.3758
14.12	-62.4415
14.14	-62.5401
14.16	-62.6387
14.18	-62.7373
14.2	-62.7701
14.22	-62.8687
14.24	-62.9344
14.26	-63.0002
14.28	-63.1316
14.3	-63.2302
14.32	-63.2302
14.34	-63.4274
14.36	-63.4274
14.38	-63.526
14.4	-63.5917
14.42	-63.7231
14.44	-63.7231
14.46	-63.8217
14.48	-63.9203
14.5	-63.986
14.52	-64.0846
14.54	-64.2161
14.56	-64.249
14.58	-64.3475
14.6	-64.4133
14.62	-64.479
14.64	-64.5447
14.66	-64.6433
14.68	-64.709
14.7	-64.8405
14.72	-64.8734
14.74	-65.0048
14.76	-65.0377
14.78	-65.1363
14.8	-65.202
14.82	-65.2348
14.84	-65.3663
14.86	-65.4977
14.88	-65.5635
14.9	-65.5963
14.92	-65.6621
14.94	-65.7935
14.96	-65.8921
14.98	-65.925
15	-66.0236
15.02	-66.0893
15.04	-66.1879
15.06	-66.2865
15.08	-66.385
15.1	-66.385
15.12	-66.4836
15.14	-66.5822
15.16	-66.6479
15.18	-66.6808
15.2	-66.7465
15.22	-66.878
15.24	-66.9437
15.26	-67.0423
15.28	-67.108
15.3	-67.2395
15.32	-67.3052
15.34	-67.3381
15.36	-67.4367
15.38	-67.4695
15.4	-67.5681
15.42	-67.6667
15.44	-67.7324
15.46	-67.7653
15.48	-67.8639
15.5	-67.9953
15.52	-68.0282
15.54	-68.1268
15.56	-68.1925
15.58	-68.2911
15.6	-68.3239
15.62	-68.4225
15.64	-68.5211
15.66	-68.5868
15.68	-68.6526
15.7	-68.7183
15.72	-68.8169
15.74	-68.8826
15.76	-68.9155
15.78	-69.0469
15.8	-69.0798
15.82	-69.1455
15.84	-69.2441
15.86	-69.3098
15.88	-69.3756
15.9	-69.4741
15.92	-69.5727
15.94	-69.6713
15.96	-69.7042
15.98	-69.737
16	-69.8685
16.02	-69.9014
16.04	-69.9999
16.06	-70.0985
16.08	-70.1314
16.1	-70.1971
16.12	-70.2957
16.14	-70.3943
16.16	-70.46
16.18	-70.5258
16.2	-70.5915
16.22	-70.6901
16.24	-70.7558
16.26	-70.8544
16.28	-70.8872
16.3	-70.9858
16.32	-71.0844
16.34	-71.1173
16.36	-71.2159
16.38	-71.2816
16.4	-71.3145
16.42	-71.4131
16.44	-71.4788
16.46	-71.5774
16.48	-71.6431
16.5	-71.7088
16.52	-71.7746
16.54	-71.8403
16.56	-71.9389
16.58	-72.0046
16.6	-72.0703
16.62	-72.136
16.64	-72.2346
16.66	-72.3003
16.68	-72.3332
16.7	-72.4647
16.72	-72.5961
16.74	-72.6618
16.76	-72.6947
16.78	-72.8262
16.8	-72.8919
16.82	-72.9905
16.84	-72.9905
16.86	-73.2534
16.88	-73.2862
16.9	-73.352
16.92	-73.4506
16.94	-73.5163
16.96	-73.5163
16.98	-73.6477
17	-73.6806
17.02	-73.7792
17.04	-73.8449
17.06	-73.8778
17.08	-74.0092
17.1	-74.0421
17.12	-74.1407
17.14	-74.1407
17.16	-74.2721
17.18	-74.3707
17.2	-74.4364
17.22	-74.5022
17.24	-74.5679
17.26	-74.6336
17.28	-74.6993
17.3	-74.7322
17.32	-74.7979
17.34	-74.8965
17.36	-74.9951
17.38	-75.028
17.4	-75.1594
17.42	-75.1594
17.44	-75.2251
17.46	-75.2909
17.48	-75.3895
17.5	-75.4552
17.52	-75.5538
17.54	-75.5866
17.56	-75.6524
17.58	-75.7181
17.6	-75.7838
17.62	-75.8495
17.64	-75.9481
17.66	-76.0467
17.68	-76.0796
17.7	-76.1782
17.72	-76.2439
17.74	-76.2768
17.76	-76.3753
17.78	-76.4411
17.8	-76.5068
17.82	-76.5397
17.84	-76.6382
17.86	-76.704
17.88	-76.7368
17.9	-76.8354
17.92	-76.9012
17.94	-76.9669
17.96	-77.0326
17.98	-77.0983
18	-77.1969
18.02	-77.2626
18.04	-77.2955
18.06	-77.3612
18.08	-77.427
18.1	-77.5255
18.12	-77.5584
18.14	-77.6241
18.16	-77.6899
18.18	-77.7556
18.2	-77.8213
18.22	-77.8542
18.24	-77.9856
18.26	-78.0513
18.28	-78.0513
18.3	-78.1499
18.32	-78.2157
18.34	-78.3143
18.36	-78.38
18.38	-78.4786
18.4	-78.5114
18.42	-78.5443
18.44	-78.6429
18.46	-78.7086
18.48	-78.7415
18.5	-78.8072
18.52	-78.8729
18.54	-78.9715
18.56	-79.0701
18.58	-79.103
18.6	-79.1687
18.62	-79.2673
18.64	-79.3001
18.66	-79.3659
18.68	-79.4316
18.7	-79.5302
18.72	-79.5959
18.74	-79.6288
18.76	-79.6945
18.78	-79.7602
18.8	-79.8259
18.82	-79.8917
18.84	-79.9903
18.86	-79.9903
18.88	-80.0888
18.9	-80.1546
18.92	-80.2203
18.94	-80.2532
18.96	-80.3517
18.98	-80.4175
19	-80.4503
19.02	-80.5489
19.04	-80.6146
19.06	-80.6475
19.08	-80.7461
19.1	-80.8118
19.12	-80.8775
19.14	-80.9104
19.16	-81.009
19.18	-81.009
19.2	-81.1076
19.22	-81.1405
19.24	-81.239
19.26	-81.3048
19.28	-81.3705
19.3	-81.4034
19.32	-81.5019
19.34	-81.5677
19.36	-81.6005
19.38	-81.6991
19.4	-81.6991
19.42	-81.7648
19.44	-81.8634
19.46	-81.9292
19.48	-81.962
19.5	-82.0277
19.52	-82.1263
19.54	-82.1921
19.56	-82.2578
19.58	-82.3564
19.6	-82.3564
19.62	-82.4221
19.64	-82.4878
19.66	-82.5536
19.68	-82.5864
19.7	-82.7179
19.72	-82.7507
19.74	-82.8165
19.76	-82.8822
19.78	-82.915
19.8	-82.9808
19.82	-83.0136
19.84	-83.1122
19.86	-83.1779
19.88	-83.2108
19.9	-83.3094
19.92	-83.3751
19.94	-83.4408
19.96	-83.4408
19.98	-83.6052
20	-83.638
20.02	-83.638
20.04	-83.7366
20.06	-83.7695
20.08	-83.8681
20.1	-83.9009
20.12	-83.9995
20.14	-84.0324
20.16	-84.0981
20.18	-84.1638
20.2	-84.1967
20.22	-84.2624
20.24	-84.361
20.26	-84.3939
20.28	-84.4596
20.3	-84.5582
20.32	-84.591
20.34	-84.6239
20.36	-84.6896
20.38	-84.7554
20.4	-84.7882
20.42	-84.8868
20.44	-84.9525
20.46	-85.0183
20.48	-85.0511
20.5	-85.1497
20.52	-85.1826
20.54	-85.2483
20.56	-85.2812
20.58	-85.3469
20.6	-85.4126
20.62	-85.4455
20.64	-85.5441
20.66	-85.6098
20.68	-85.6755
20.7	-85.7412
20.72	-85.7741
20.74	-85.8398
20.76	-85.9056
20.78	-85.9713
20.8	-85.9713
20.82	-86.1356
20.84	-86.1685
20.86	-86.2013
20.88	-86.2671
20.9	-86.2999
20.92	-86.3657
20.94	-86.4314
20.96	-86.4971
20.98	-86.5628
21	-86.5628
21.02	-86.6614
21.04	-86.6943
21.06	-86.76
21.08	-86.7929
21.1	-86.8915
21.12	-86.9572
21.14	-87.0558
21.16	-87.0558
21.18	-87.1215
21.2	-87.1872
21.22	-87.2529
21.24	-87.3187
21.26	-87.3515
21.28	-87.3515
21.3	-87.483
21.32	-87.5159
21.34	-87.5487
21.36	-87.6473
21.38	-87.6802
21.4	-87.7788
21.42	-87.7788
21.44	-87.8773
21.46	-87.9431
21.48	-87.9759
21.5	-88.0417
21.52	-88.1402
21.54	-88.1731
21.56	-88.2388
21.58	-88.2717
21.6	-88.3703
21.62	-88.3703
21.64	-88.4689
21.66	-88.4689
21.68	-88.5675
21.7	-88.666
21.72	-88.6989
21.74	-88.7646
21.76	-88.7975
21.78	-88.8632
21.8	-88.8961
21.82	-88.9618
21.84	-88.9947
21.86	-89.0275
21.88	-89.0933
21.9	-89.1919
21.92	-89.2247
21.94	-89.2904
21.96	-89.3562
21.98	-89.4219
22	-89.4548
22.02	-89.4876
22.04	-89.5862
22.06	-89.6519
22.08	-89.6519
22.1	-89.7177
22.12	-89.7834
22.14	-89.8162
22.16	-89.9148
22.18	-89.9806
22.2	-90.0134
22.22	-90.0791
22.24	-90.112
22.26	-90.1449
22.28	-90.2435
22.3	-90.3092
22.32	-90.3749
22.34	-90.4078
22.36	-90.4735
22.38	-90.5064
22.4	-90.605
22.42	-90.605
22.44	-90.6707
22.46	-90.7364
22.48	-90.7693
22.5	-90.835
22.52	-90.9007
22.54	-90.9664
22.56	-90.9993
22.58	-91.0322
22.6	-91.0979
22.62	-91.1636
22.64	-91.2951
22.66	-91.2622
22.68	-91.3279
22.7	-91.3279
22.72	-91.4594
22.74	-91.4922
22.76	-91.5251
22.78	-91.558
22.8	-91.6566
22.82	-91.7223
22.84	-91.788
22.86	-91.8209
22.88	-91.8209
22.9	-91.9523
22.92	-91.9852
22.94	-92.0181
22.96	-92.1166
22.98	-92.1495
23	-92.2152
23.02	-92.2152
23.04	-92.3138
23.06	-92.4124
23.08	-92.3795
23.1	-92.4781
23.12	-92.5439
23.14	-92.5439
23.16	-92.6096
23.18	-92.6753
23.2	-92.741
23.22	-92.7739
23.24	-92.8396
23.26	-92.8725
23.28	-92.9711
23.3	-93.0039
23.32	-93.1025
23.34	-93.1025
23.36	-93.1683
23.38	-93.234
23.4	-93.2668
23.42	-93.2997
23.44	-93.3654
23.46	-93.4312
23.48	-93.464
23.5	-93.5298
23.52	-93.5955
23.54	-93.5955
23.56	-93.6941
23.58	-93.7598
23.6	-93.7926
23.62	-93.8584
23.64	-93.957
23.66	-93.9241
23.68	-94.0227
23.7	-94.0884
23.72	-94.0884
23.74	-94.1541
23.76	-94.2199
23.78	-94.2856
23.8	-94.3184
23.82	-94.417
23.84	-94.4499
23.86	-94.417
23.88	-94.4828
23.9	-94.5814
23.92	-94.6471
23.94	-94.6799
23.96	-94.7128
23.98	-94.8114
24	-94.8114
24.02	-94.8771
24.04	-94.9757
24.06	-95.0086
24.08	-95.0086
24.1	-95.1072
24.12	-95.14
24.14	-95.1729
24.16	-95.2386
24.18	-95.2715
24.2	-95.3372
24.22	-95.3701
24.24	-95.4358
24.26	-95.5015
24.28	-95.5344
24.3	-95.6001
24.32	-95.633
24.34	-95.6987
24.36	-95.7644
24.38	-95.7973
24.4	-95.8301
24.42	-95.8959
24.44	-95.9616
24.46	-95.9945
24.48	-96.0273
24.5	-96.1588
24.52	-96.1259
24.54	-96.1588
24.56	-96.2902
24.58	-96.2902
24.6	-96.3888
24.62	-96.3888
24.64	-96.4545
24.66	-96.5203
24.68	-96.5531
24.7	-96.6517
24.72	-96.6517
24.74	-96.7174
24.76	-96.7503
24.78	-96.7832
24.8	-96.816
24.82	-96.9146
24.84	-96.9475
24.86	-96.9803
24.88	-97.0789
24.9	-97.1118
24.92	-97.1447
24.94	-97.1447
24.96	-97.2433
24.98	-97.309
25	-97.2761
25.02	-97.3747
25.04	-97.4733
25.06	-97.5062
25.08	-97.5062
25.1	-97.5719
25.12	-97.6376
25.14	-97.7033
25.16	-97.7362
25.18	-97.8019
25.2	-97.8676
25.22	-97.9005
25.24	-97.9662
25.26	-97.9662
25.28	-97.9991
25.3	-98.0977
25.32	-98.0977
25.34	-98.1305
25.36	-98.2291
25.38	-98.2949
25.4	-98.3606
25.42	-98.3606
25.44	-98.3934
25.46	-98.4592
25.48	-98.5906
25.5	-98.5906
25.52	-98.6235
25.54	-98.7221
25.56	-98.6892
25.58	-98.7221
25.6	-98.7878
25.62	-98.8535
25.64	-98.8864
25.66	-98.985
25.68	-99.0507
25.7	-99.0836
25.72	-99.0836
25.74	-99.1821
25.76	-99.215
25.78	-99.2479
25.8	-99.3465
25.82	-99.3465
25.84	-99.3793
25.86	-99.4451
25.88	-99.4779
25.9	-99.5436
25.92	-99.6094
25.94	-99.6422
25.96	-99.708
25.98	-99.7408
26	-99.7737
26.02	-99.8394
26.04	-99.8723
26.06	-99.938
26.08	-100.004
26.1	-100.037
26.12	-100.102
26.14	-100.102
26.16	-100.168
26.18	-100.201
26.2	-100.267
26.22	-100.332
26.24	-100.365
26.26	-100.398
26.28	-100.464
26.3	-100.464
26.32	-100.497
26.34	-100.595
26.36	-100.661
26.38	-100.661
26.4	-100.76
26.42	-100.792
26.44	-100.825
26.46	-100.858
26.48	-100.891
26.5	-100.99
26.52	-101.022
26.54	-101.088
26.56	-101.154
26.58	-101.121
26.6	-101.187
26.62	-101.253
26.64	-101.318
26.66	-101.318
26.68	-101.417
26.7	-101.417
26.72	-101.45
26.74	-101.515
26.76	-101.614
26.78	-101.614
26.8	-101.647
26.82	-101.745
26.84	-101.745
26.86	-101.844
26.88	-101.877
26.9	-101.877
26.92	-101.91
26.94	-102.008
26.96	-102.074
26.98	-102.074
27	-102.074
27.02	-102.206
27.04	-102.206
27.06	-102.271
27.08	-102.337
27.1	-102.337
27.12	-102.436
27.14	-102.468
27.16	-102.501
27.18	-102.534
27.2	-102.6
27.22	-102.666
27.24	-102.666
27.26	-102.666
27.28	-102.797
27.3	-102.83
27.32	-102.896
27.34	-102.929
27.36	-102.961
27.38	-103.027
27.4	-103.06
27.42	-103.093
27.44	-103.093
27.46	-103.191
27.48	-103.224
27.5	-103.323
27.52	-103.323
27.54	-103.389
27.56	-103.421
27.58	-103.487
27.6	-103.52
27.62	-103.553
27.64	-103.586
27.66	-103.684
27.68	-103.684
27.7	-103.717
27.72	-103.783
27.74	-103.882
27.76	-103.882
27.78	-103.849
27.8	-103.98
27.82	-104.013
27.84	-104.046
27.86	-104.112
27.88	-104.144
27.9	-104.21
27.92	-104.21
27.94	-104.276
27.96	-104.309
27.98	-104.342
28	-104.407
28.02	-104.473
28.04	-104.44
28.06	-104.539
28.08	-104.605
28.1	-104.637
28.12	-104.67
28.14	-104.703
28.16	-104.769
28.18	-104.802
28.2	-104.867
28.22	-104.9
28.24	-104.9
28.26	-104.966
28.28	-104.999
28.3	-105.032
28.32	-105.097
28.34	-105.163
28.36	-105.196
28.38	-105.262
28.4	-105.262
28.42	-105.328
28.44	-105.393
28.46	-105.426
28.48	-105.426
28.5	-105.492
28.52	-105.558
28.54	-105.59
28.56	-105.623
28.58	-105.689
28.6	-105.722
28.62	-105.722
28.64	-105.82
28.66	-105.853
28.68	-105.919
28.7	-105.919
28.72	-105.985
28.74	-105.985
28.76	-106.083
28.78	-106.083
28.8	-106.149
28.82	-106.182
28.84	-106.248
28.86	-106.281
28.88	-106.346
28.9	-106.379
28.92	-106.412
28.94	-106.445
28.96	-106.511
28.98	-106.576
29	-106.576
29.02	-106.642
29.04	-106.708
29.06	-106.708
29.08	-106.741
29.1	-106.773
29.12	-106.872
29.14	-106.872
29.16	-106.938
29.18	-107.004
29.2	-107.004
29.22	-107.069
29.24	-107.069
29.26	-107.069
29.28	-107.168
29.3	-107.234
29.32	-107.299
29.34	-107.332
29.36	-107.332
29.38	-107.398
29.4	-107.464
29.42	-107.496
29.44	-107.496
29.46	-107.562
29.48	-107.628
29.5	-107.628
29.52	-107.661
29.54	-107.726
29.56	-107.792
29.58	-107.825
29.6	-107.858
29.62	-107.891
29.64	-107.957
29.66	-107.924
29.68	-107.989
29.7	-108.088
29.72	-108.088
29.74	-108.154
29.76	-108.187
29.78	-108.219
29.8	-108.252
29.82	-108.351
29.84	-108.351
29.86	-108.417
29.88	-108.417
29.9	-108.482
29.92	-108.548
29.94	-108.581
29.96	-108.548
29.98	-108.647
30	-108.68
30.02	-108.712
30.04	-108.745
30.06	-108.811
30.08	-108.91
30.1	-108.877
30.12	-108.91
30.14	-108.942
30.16	-109.041
30.18	-109.008
30.2	-109.041
30.22	-109.14
30.24	-109.14
30.26	-109.238
30.28	-109.271
30.3	-109.238
30.32	-109.304
30.34	-109.37
30.36	-109.402
30.38	-109.435
30.4	-109.501
30.42	-109.567
30.44	-109.501
30.46	-109.6
30.48	-109.698
30.5	-109.665
30.52	-109.665
30.54	-109.797
30.56	-109.797
30.58	-109.797
30.6	-109.863
30.62	-109.928
30.64	-109.928
30.66	-110.027
30.68	-110.027
30.7	-110.06
30.72	-110.158
30.74	-110.191
30.76	-110.191
30.78	-110.257
30.8	-110.29
30.82	-110.323
30.84	-110.356
30.86	-110.388
30.88	-110.487
30.9	-110.487
30.92	-110.553
30.94	-110.553
30.96	-110.618
30.98	-110.684
31	-110.717
31.02	-110.783
31.04	-110.75
31.06	-110.783
31.08	-110.848
31.1	-110.881
31.12	-110.914
31.14	-111.013
31.16	-110.98
31.18	-111.046
31.2	-111.111
31.22	-111.144
31.24	-111.144
31.26	-111.21
31.28	-111.243
31.3	-111.243
31.32	-111.374
31.34	-111.374
31.36	-111.374
31.38	-111.374
31.4	-111.506
31.42	-111.571
31.44	-111.539
31.46	-111.571
31.48	-111.703
31.5	-111.703
31.52	-111.736
31.54	-111.736
31.56	-111.801
31.58	-111.867
31.6	-111.9
31.62	-111.933
31.64	-111.933
31.66	-112.032
31.68	-112.032
31.7	-112.064
31.72	-112.064
31.74	-112.163
31.76	-112.196
31.78	-112.229
31.8	-112.262
31.82	-112.36
31.84	-112.327
31.86	-112.36
31.88	-112.426
31.9	-112.459
31.92	-112.492
31.94	-112.524
31.96	-112.59
31.98	-112.623
32	-112.689
32.02	-112.689
32.04	-112.787
32.06	-112.754
32.08	-112.787
32.1	-112.886
32.12	-112.886
32.14	-112.952
32.16	-112.952
32.18	-112.952
32.2	-113.05
32.22	-113.083
32.24	-113.05
32.26	-113.116
32.28	-113.182
32.3	-113.247
32.32	-113.247
32.34	-113.313
32.36	-113.379
32.38	-113.346
32.4	-113.445
32.42	-113.379
32.44	-113.477
32.46	-113.51
32.48	-113.576
32.5	-113.576
32.52	-113.675
32.54	-113.708
32.56	-113.708
32.58	-113.773
32.6	-113.806
32.62	-113.806
32.64	-113.905
32.66	-113.905
32.68	-113.938
32.7	-113.97
32.72	-114.036
32.74	-114.069
32.76	-114.135
32.78	-114.135
32.8	-114.2
32.82	-114.168
32.84	-114.266
32.86	-114.299
32.88	-114.332
32.9	-114.365
32.92	-114.398
32.94	-114.463
32.96	-114.463
32.98	-114.529
33	-114.562
33.02	-114.562
33.04	-114.628
33.06	-114.661
33.08	-114.726
33.1	-114.726
33.12	-114.792
33.14	-114.825
33.16	-114.825
33.18	-114.891
33.2	-114.923
33.22	-114.956
33.24	-114.989
33.26	-115.055
33.28	-115.055
33.3	-115.055
33.32	-115.153
33.34	-115.186
33.36	-115.186
33.38	-115.252
33.4	-115.318
33.42	-115.351
33.44	-115.351
33.46	-115.416
33.48	-115.384
33.5	-115.482
33.52	-115.548
33.54	-115.581
33.56	-115.548
33.58	-115.614
33.6	-115.679
33.62	-115.712
33.64	-115.745
33.66	-115.811
33.68	-115.811
33.7	-115.844
33.72	-115.876
33.74	-115.942
33.76	-115.942
33.78	-116.008
33.8	-116.041
33.82	-116.041
33.84	-116.107
33.86	-116.172
33.88	-116.139
33.9	-116.172
33.92	-116.271
33.94	-116.271
33.96	-116.304
33.98	-116.369
34	-116.369
34.02	-116.435
34.04	-116.468
34.06	-116.501
34.08	-116.567
34.1	-116.567
34.12	-116.665
34.14	-116.632
34.16	-116.665
34.18	-116.698
34.2	-116.764
34.22	-116.797
34.24	-116.797
34.26	-116.895
34.28	-116.895
34.3	-116.928
34.32	-116.994
34.34	-116.994
34.36	-117.027
34.38	-117.06
34.4	-117.158
34.42	-117.158
34.44	-117.191
34.46	-117.224
34.48	-117.224
34.5	-117.29
34.52	-117.355
34.54	-117.29
34.56	-117.388
34.58	-117.454
34.6	-117.454
34.62	-117.52
34.64	-117.585
34.66	-117.585
34.68	-117.618
34.7	-117.651
34.72	-117.717
34.74	-117.717
34.76	-117.717
34.78	-117.75
34.8	-117.815
34.82	-117.848
34.84	-117.914
34.86	-117.914
34.88	-117.947
34.9	-117.98
34.92	-118.045
34.94	-118.078
34.96	-118.111
34.98	-118.144
35	-118.177
35.02	-118.21
35.04	-118.275
35.06	-118.275
35.08	-118.308
35.1	-118.341
35.12	-118.341
35.14	-118.374
35.16	-118.473
35.18	-118.473
35.2	-118.505
35.22	-118.571
35.24	-118.604
35.26	-118.637
35.28	-118.67
35.3	-118.736
35.32	-118.736
35.34	-118.768
35.36	-118.801
35.38	-118.834
35.4	-118.9
35.42	-118.834
35.44	-118.966
35.46	-118.966
35.48	-118.998
35.5	-119.031
35.52	-119.064
35.54	-119.13
35.56	-119.13
35.58	-119.196
35.6	-119.261
35.62	-119.261
35.64	-119.294
35.66	-119.327
35.68	-119.327
35.7	-119.393
35.72	-119.426
35.74	-119.459
35.76	-119.491
35.78	-119.491
35.8	-119.557
35.82	-119.59
35.84	-119.623
35.86	-119.656
35.88	-119.689
35.9	-119.754
35.92	-119.82
35.94	-119.82
35.96	-119.82
35.98	-119.886
36	-119.984
36.02	-119.951
36.04	-119.951
36.06	-120.017
36.08	-120.017
36.1	-120.083
36.12	-120.116
36.14	-120.149
36.16	-120.214
36.18	-120.214
36.2	-120.214
36.22	-120.313
36.24	-120.346
36.26	-120.412
36.28	-120.412
36.3	-120.444
36.32	-120.477
36.34	-120.51
36.36	-120.576
36.38	-120.576
36.4	-120.609
36.42	-120.642
36.44	-120.609
36.46	-120.707
36.48	-120.707
36.5	-120.773
36.52	-120.806
36.54	-120.806
36.56	-120.806
36.58	-120.904
36.6	-120.904
36.62	-120.97
36.64	-121.003
36.66	-121.069
36.68	-121.102
36.7	-121.135
36.72	-121.135
36.74	-121.167
36.76	-121.167
36.78	-121.2
36.8	-121.299
36.82	-121.299
36.84	-121.365
36.86	-121.365
36.88	-121.43
36.9	-121.43
36.92	-121.496
36.94	-121.529
36.96	-121.529
36.98	-121.627
37	-121.595
37.02	-121.66
37.04	-121.66
37.06	-121.726
37.08	-121.759
37.1	-121.759
37.12	-121.792
37.14	-121.825
37.16	-121.923
37.18	-121.923
37.2	-121.956
37.22	-121.923
37.24	-121.956
37.26	-122.022
37.28	-122.055
37.3	-122.12
37.32	-122.153
37.34	-122.153
37.36	-122.153
37.38	-122.186
37.4	-122.219
37.42	-122.318
37.44	-122.318
37.46	-122.318
37.48	-122.383
37.5	-122.416
37.52	-122.416
37.54	-122.515
37.56	-122.515
37.58	-122.548
37.6	-122.58
37.62	-122.613
37.64	-122.613
37.66	-122.679
37.68	-122.679
37.7	-122.745
37.72	-122.778
37.74	-122.811
37.76	-122.843
37.78	-122.876
37.8	-122.876
37.82	-122.909
37.84	-122.975
37.86	-122.975
37.88	-123.008
37.9	-123.073
37.92	-123.106
37.94	-123.139
37.96	-123.172
37.98	-123.205
38	-123.172
38.02	-123.271
38.04	-123.271
38.06	-123.303
38.08	-123.402
38.1	-123.369
38.12	-123.402
38.14	-123.468
38.16	-123.468
38.18	-123.534
38.2	-123.534
38.22	-123.566
38.24	-123.599
38.26	-123.632
38.28	-123.632
38.3	-123.632
38.32	-123.731
38.34	-123.796
38.36	-123.862
38.38	-123.796
38.4	-123.895
38.42	-123.895
38.44	-123.895
38.46	-123.928
38.48	-124.026
38.5	-124.059
38.52	-124.059
38.54	-124.059
38.56	-124.092
38.58	-124.158
38.6	-124.158
38.62	-124.224
38.64	-124.224
38.66	-124.256
38.68	-124.322
38.7	-124.355
38.72	-124.355
38.74	-124.388
38.76	-124.454
38.78	-124.487
38.8	-124.454
38.82	-124.519
38.84	-124.552
38.86	-124.585
38.88	-124.585
38.9	-124.651
38.92	-124.684
38.94	-124.717
38.96	-124.782
38.98	-124.782
39	-124.815
39.02	-124.848
39.04	-124.881
39.06	-124.848
39.08	-124.947
39.1	-124.947
39.12	-124.979
39.14	-125.045
39.16	-125.045
39.18	-125.078
39.2	-125.144
39.22	-125.144
39.24	-125.177
39.26	-125.242
39.28	-125.242
39.3	-125.242
39.32	-125.275
39.34	-125.341
39.36	-125.341
39.38	-125.374
39.4	-125.407
39.42	-125.44
39.44	-125.472
39.46	-125.505
39.48	-125.571
39.5	-125.637
39.52	-125.571
39.54	-125.637
39.56	-125.637
39.58	-125.702
39.6	-125.735
39.62	-125.735
39.64	-125.801
39.66	-125.801
39.68	-125.801
39.7	-125.9
39.72	-125.9
39.74	-125.933
39.76	-125.965
39.78	-125.998
39.8	-125.998
39.82	-126.097
39.84	-126.097
39.86	-126.13
39.88	-126.13
39.9	-126.195
39.92	-126.195
39.94	-126.228
39.96	-126.261
[truncated: 24,126 more rows]

## Sheet: 1 e
Time (s)	Charge density (nC cm-2)
516.6	60.6956
516.62	60.6299
516.64	60.6956
516.66	60.6956
516.68	60.6956
516.7	60.6956
516.72	60.6956
516.74	60.6956
516.76	60.7285
516.78	60.6956
516.8	60.6956
516.82	60.6628
516.84	60.6628
516.86	60.6628
516.88	60.6956
516.9	60.6956
516.92	60.6628
516.94	60.6956
516.96	60.6956
516.98	60.7285
517	60.7285
517.02	60.6956
517.04	60.6956
517.06	60.6956
517.08	60.6956
517.1	60.7285
517.12	60.6628
517.14	60.6956
517.16	60.6956
517.18	60.7285
517.2	60.6628
517.22	60.6956
517.24	60.6628
517.26	60.7285
517.28	60.6956
517.3	60.7285
517.32	60.6956
517.34	60.7285
517.36	60.6628
517.38	60.6956
517.4	60.7285
517.42	60.6956
517.44	60.6628
517.46	60.7285
517.48	60.6956
517.5	60.7285
517.52	60.7285
517.54	60.7613
517.56	60.6956
517.58	60.7285
517.6	60.7285
517.62	60.7285
517.64	60.6956
517.66	60.6956
517.68	60.6956
517.7	60.7285
517.72	60.7285
517.74	60.6956
517.76	60.7285
517.78	60.7613
517.8	60.7285
517.82	60.7285
517.84	60.7285
517.86	60.7285
517.88	60.7285
517.9	60.7285
517.92	60.5313
517.94	-21.4615
517.96	-24.8793
517.98	-25.9309
518	-26.6539
518.02	-27.344
518.04	-27.8698
518.06	-28.2313
518.08	-28.4613
518.1	-28.5599
518.12	-28.5928
518.14	-28.5928
518.16	-28.3956
518.18	-28.0998
518.2	-27.7712
518.22	-27.2783
518.24	-26.5881
518.26	-25.4379
518.28	-23.6305
518.3	-21.2315
518.32	6.93197
518.34	57.1464
518.36	64.5734
518.38	65.5593
518.4	65.7565
518.42	65.9208
518.44	65.9537
518.46	65.9537
518.48	65.9537
518.5	65.9208
518.52	65.9537
518.54	65.8879
518.56	65.9208
518.58	65.9537
518.6	65.8879
518.62	65.8879
518.64	65.9865
518.66	65.9208
518.68	65.9208
518.7	65.9537
518.72	65.9537
518.74	65.8879
518.76	65.9537
518.78	65.7565
518.8	-37.6629
518.82	-38.5502
518.84	-39.2403
518.86	-39.7004
518.88	-40.0619
518.9	-40.3577
518.92	-40.522
518.94	-40.6206
518.96	-40.7192
518.98	-40.7192
519	-40.7192
519.02	-40.5549
519.04	-40.2591
519.06	-39.6347
519.08	-38.2216
519.1	-34.4752
519.12	-17.8138
519.14	68.5498
519.16	72.4605
519.18	72.9206
519.2	73.0192
519.22	73.052
519.24	73.0849
519.26	72.9863
519.28	73.0192
519.3	73.0849
519.32	73.052
519.34	73.0192
519.36	73.052
519.38	73.0192
519.4	72.9863
519.42	72.9863
519.44	73.0192
519.46	73.0192
519.48	72.9863
519.5	73.052
519.52	73.0192
519.54	72.9863
519.56	72.8549
519.58	-37.2686
519.6	-38.6817
519.62	-39.3718
519.64	-39.7661
519.66	-40.1276
519.68	-40.3248
519.7	-40.4563
519.72	-40.5549
519.74	-40.6206
519.76	-40.5877
519.78	-40.4891
519.8	-40.2262
519.82	-39.7004
519.84	-38.5831
519.86	-35.8226
519.88	-26.5553
519.9	68.747
519.92	77.4885
519.94	78.0472
519.96	78.1787
519.98	78.1787
520	78.1787
520.02	78.2444
520.04	78.2444
520.06	78.2115
520.08	78.2115
520.1	78.2115
520.12	78.1787
520.14	78.2115
520.16	78.2444
520.18	78.2115
520.2	78.1787
520.22	78.1787
520.24	78.1787
520.26	78.2115
520.28	78.1458
520.3	78.1787
520.32	78.1458
520.34	78.0143
520.36	-36.0198
520.38	-38.2216
520.4	-38.9774
520.42	-39.3061
520.44	-39.6018
520.46	-39.799
520.48	-39.9633
520.5	-40.029
520.52	-40.0619
520.54	-39.9633
520.56	-39.8319
520.58	-39.5032
520.6	-38.7803
520.62	-37.1371
520.64	-31.8462
520.66	9.69245
520.68	79.9861
520.7	81.3663
520.72	81.5964
520.74	81.695
520.76	81.695
520.78	81.695
520.8	81.695
520.82	81.695
520.84	81.6621
520.86	81.6621
520.88	81.7278
520.9	81.695
520.92	81.695
520.94	81.6621
520.96	81.695
520.98	81.6621
521	81.6621
521.02	81.695
521.04	81.6621
521.06	81.6293
521.08	81.695
521.1	81.3992
521.12	-33.6536
521.14	-37.1371
521.16	-37.8601
521.18	-38.2544
521.2	-38.6488
521.22	-38.7803
521.24	-38.8788
521.26	-38.8788
521.28	-38.846
521.3	-38.7474
521.32	-38.4845
521.34	-37.9915
521.36	-36.7756
521.38	-34.5081
521.4	-28.9871
521.42	-11.7998
521.44	81.695
521.46	84.4555
521.48	84.8498
521.5	84.9484
521.52	84.9484
521.54	84.9484
521.56	84.9484
521.58	84.9155
521.6	84.8827
521.62	84.9155
521.64	84.8827
521.66	84.9155

## Sheet: 1 f
Number	Materials	Charge density (mC m-2)
1	Cu/PTFE	0.05
2	hPPy/PTFE	0.09
3	Modified Au/FEP	0.14
4	SR-C/SR	0.25
5	Au/PDMS (3 layers)	0.27
6	FEP-RRF	0.35
7	SR-C/FEP	0.418
8	I-PTFE/FEP	0.525
		--
9.5	Cu/PTFE	0.66
10.5	Cu/PTFE-BT	1.003
11.5	Cu/PVC	1.25
12.5	Cu/Kapton	2.816
