# Supplementary material for: Field emission effect in triboelectric nanogenerators
Source: Nat Commun. 2025 May 20;16:4706. doi: 10.1038/s41467-025-59927-4 (PMC12092747; doi:10.1038/s41467-025-59927-4)
Supplement: Supplementary file 3 — Source Data [file 41467_2025_59927_MOESM3_ESM.zip › Source Data/Source Data Fig. 2.xlsx]

## Sheet: 2 c
Modified Paschen curve		Paschen curve
Gap distance (um)	Voltage (V)	Gap distance (um)	Voltage (V)	Gap distance (um)	Voltage (V)
0.1	9.13259	4.5	3535.4
0.2	17.3525	4.5125	3287.01
0.3	25.2609	4.525	3072.92
0.4	32.9648	4.5375	2886.5
0.5	40.5127	4.55	2722.7
0.6	47.9321	4.5625	2577.64
0.7	55.241	4.575	2448.3
0.8	62.4517	4.5875	2332.23
0.9	69.5735	4.6	2227.52
1	76.6133	4.6125	2132.56
1.1	83.5765	4.625	2046.05
1.2	90.4678	4.6375	1966.93
1.3	97.2906	4.65	1894.28
1.4	104.048	4.6625	1827.33
1.5	110.743	4.675	1765.46
1.6	117.377	4.6875	1708.09
1.7	123.952	4.7	1654.77
1.8	130.47	4.7125	1605.06
1.9	136.933	4.725	1558.63
2	143.341	4.7375	1515.16
2.1	149.696	4.75	1474.37
2.2	155.999	4.7625	1436.02
2.3	162.25	4.775	1399.91
2.4	168.45	4.7875	1365.84
2.5	174.6	4.8	1333.64
2.6	180.701	4.8125	1303.17
2.7	186.753	4.825	1274.29
2.8	192.756	4.8375	1246.88
2.9	198.711	4.85	1220.84
3	204.617	4.8625	1196.05
3.1	210.476	4.875	1172.43
3.2	216.287	4.8875	1149.91
3.3	222.05	4.9	1128.41
3.4	227.765	4.9125	1107.86
3.5	233.433	4.925	1088.2
3.6	239.052	4.9375	1069.37
3.7	244.623	4.95	1051.33
3.8	250.145	4.9625	1034.02
3.9	255.617	4.975	1017.4
4	261.04	4.9875	1001.43
4.1	266.412	5	986.076
4.2	271.732	5.0125	971.301
4.3	277	5.025	957.073
4.4	282.214	5.0375	943.363
4.5	287.374	5.05	930.144
4.6	292.476	5.0625	917.389
4.7	297.521	5.075	905.075
4.8	302.505	5.0875	893.18
4.9	307.426	5.1	881.682
5	312.282	5.1125	870.563
5.1	317.07	5.125	859.804
5.2	321.785	5.1375	849.389
5.3	326.425	5.15	839.3
5.4	330.985	5.1625	829.524
5.5	335.458	5.175	820.046
5.6	339.839	5.1875	810.854
5.7	344.121	5.2	801.933
5.8	348.296	5.2125	793.273
5.9	352.352	5.225	784.863
6	356.278	5.2375	776.692
6.1	360.06	5.25	768.75
6.2	363.681	5.2625	761.028
6.3	367.12	5.275	753.517
6.4	370.353	5.2875	746.209
6.5	373.347	5.3	739.095
6.6	376.066	5.3125	732.168
6.7	378.461	5.325	725.422
6.8	380.476	5.3375	718.848
6.9	382.042	5.35	712.442
7	383.075	5.3625	706.195
7.1	383.49	5.375	700.104
7.2	383.207	5.3875	694.162
7.3	382.182	5.4	688.363
7.4	380.439	5.4125	682.704
7.5	378.092	5.425	677.178
7.6	375.326	5.4375	671.782
7.7	372.338	5.45	666.511
7.8	369.293	5.4625	661.36
7.9	366.302	5.475	656.327
8	363.429	5.4875	651.406
8.1	360.705	5.5	646.595
8.2	358.141	5.5125	641.889
8.3	355.739	5.525	637.287
8.4	353.493	5.5375	632.783
8.5	351.396	5.55	628.375
8.6	349.439	5.5625	624.061
8.7	347.615	5.575	619.837
8.8	345.914	5.5875	615.7
8.9	344.329	5.6	611.649
9	342.852	5.6125	607.68
9.1	341.476	5.625	603.791
9.2	340.196	5.6375	599.98
9.3	339.006	5.65	596.244
9.4	337.899	5.6625	592.582
9.5	336.871	5.675	588.99
9.6	335.918	5.6875	585.469
9.7	335.035	5.7	582.014
9.8	334.218	5.7125	578.626
9.9	333.464	5.725	575.301
10	332.768	5.7375	572.038
10.1	332.129	5.75	568.835
10.2	331.543	5.7625	565.691
10.3	331.007	5.775	562.604
10.4	330.519	5.7875	559.574
10.5	330.076	5.8	556.597
10.6	329.676	5.8125	553.673
10.7	329.317	5.825	550.801
10.8	328.997	5.8375	547.98
10.9	328.714	5.85	545.207
11	328.466	5.8625	542.482
11.1	328.253	5.875	539.804
11.2	328.071	5.8875	537.171
11.3	327.92	5.9	534.583
11.4	327.799	5.9125	532.038
11.5	327.706	5.925	529.535
11.6	327.64	5.9375	527.074
11.7	327.599	5.95	524.653
11.8	327.583	5.9625	522.272
11.9	327.591	5.975	519.929
12	327.621	5.9875	517.624
12.1	327.673	6	515.355
12.2	327.746	6.0125	513.122
12.3	327.839	6.025	510.925
12.4	327.952	6.0375	508.762
12.5	328.082	6.05	506.633
12.6	328.231	6.0625	504.536
12.7	328.396	6.075	502.472
12.8	328.578	6.0875	500.439
12.9	328.776	6.1	498.437
13	328.989	6.1125	496.465
13.1	329.217	6.125	494.522
13.2	329.459	6.1375	492.609
13.3	329.714	6.15	490.724
13.4	329.983	6.1625	488.866
13.5	330.264	6.175	487.036
13.6	330.558	6.1875	485.232
13.7	330.863	6.2	483.454
13.8	331.18	6.2125	481.702
13.9	331.508	6.225	479.975
14	331.846	6.2375	478.272
14.1	332.195	6.25	476.593
14.2	332.554	6.2625	474.938
14.3	332.922	6.275	473.306
14.4	333.3	6.2875	471.697
14.5	333.686	6.3	470.11
14.6	334.081	6.3125	468.545
14.7	334.485	6.325	467.001
14.8	334.897	6.3375	465.478
14.9	335.317	6.35	463.976
15	335.744	6.3625	462.493
15.1	336.179	6.375	461.031
15.2	336.621	6.3875	459.588
15.3	337.069	6.4	458.165
15.4	337.525	6.4125	456.76
15.5	337.987	6.425	455.373
15.6	338.456	6.4375	454.005
15.7	338.931	6.45	452.654
15.8	339.411	6.4625	451.321
15.9	339.898	6.475	450.005
16	340.39	6.4875	448.706
16.1	340.887	6.5	447.423
16.2	341.39	6.5125	446.157
16.3	341.898	6.525	444.907
16.4	342.411	6.5375	443.672
16.5	342.929	6.55	442.453
16.6	343.451	6.5625	441.249
16.7	343.978	6.575	440.06
16.8	344.51	6.5875	438.885
16.9	345.046	6.6	437.725
17	345.586	6.6125	436.579
17.1	346.13	6.625	435.448
17.2	346.678	6.6375	434.329
17.3	347.23	6.65	433.225
17.4	347.786	6.6625	432.134
17.5	348.346	6.675	431.055
17.6	348.909	6.6875	429.99
17.7	349.475	6.7	428.937
17.8	350.045	6.7125	427.897
17.9	350.618	6.725	426.869
18	351.195	6.7375	425.853
18.1	351.774	6.75	424.849
18.2	352.357	6.7625	423.857
18.3	352.942	6.775	422.876
18.4	353.53	6.7875	421.906
18.5	354.121	6.8	420.948
18.6	354.715	6.8125	420.001
18.7	355.312	6.825	419.064
18.8	355.911	6.8375	418.138
18.9	356.512	6.85	417.223
19	357.116	6.8625	416.318
19.1	357.723	6.875	415.423
19.2	358.331	6.8875	414.538
19.3	358.942	6.9	413.663
19.4	359.556	6.9125	412.798
19.5	360.171	6.925	411.942
19.6	360.788	6.9375	411.096
19.7	361.408	6.95	410.26
19.8	362.03	6.9625	409.432
19.9	362.653	6.975	408.614
20	363.278	6.9875	407.804
20.1	363.905	7	407.003
20.2	364.534	7.0125	406.211
20.3	365.165	7.025	405.428
20.4	365.798	7.0375	404.652
20.5	366.432	7.05	403.886
20.6	367.068	7.0625	403.127
20.7	367.705	7.075	402.377
20.8	368.344	7.0875	401.634
20.9	368.984	7.1	400.899
21	369.626	7.1125	400.173
21.1	370.269	7.125	399.453
21.2	370.914	7.1375	398.742
21.3	371.56	7.15	398.038
21.4	372.208	7.1625	397.341
21.5	372.856	7.175	396.651
21.6	373.506	7.1875	395.969
21.7	374.157	7.2	395.293
21.8	374.81	7.2125	394.625
21.9	375.463	7.225	393.964
22	376.118	7.2375	393.309
22.1	376.774	7.25	392.661
22.2	377.431	7.2625	392.02
22.3	378.089	7.275	391.385
22.4	378.748	7.2875	390.756
22.5	379.408	7.3	390.134
22.6	380.069	7.3125	389.519
22.7	380.731	7.325	388.909
22.8	381.394	7.3375	388.306
22.9	382.058	7.35	387.708
23	382.723	7.3625	387.117
23.1	383.388	7.375	386.532
23.2	384.055	7.3875	385.952
23.3	384.722	7.4	385.378
23.4	385.39	7.4125	384.81
23.5	386.059	7.425	384.247
23.6	386.729	7.4375	383.69
23.7	387.399	7.45	383.139
23.8	388.07	7.4625	382.593
23.9	388.742	7.475	382.052
24	389.415	7.4875	381.516
24.1	390.088	7.5	380.986
24.2	390.762	7.5125	380.461
24.3	391.436	7.525	379.941
24.4	392.112	7.5375	379.426
24.5	392.787	7.55	378.916
24.6	393.464	7.5625	378.411
24.7	394.141	7.575	377.911
24.8	394.818	7.5875	377.415
24.9	395.496	7.6	376.925
25	396.175	7.6125	376.439
25.1	396.854	7.625	375.957
25.2	397.533	7.6375	375.48
25.3	398.214	7.65	375.008
25.4	398.894	7.6625	374.54
25.5	399.575	7.675	374.077
25.6	400.257	7.6875	373.618
25.7	400.938	7.7	373.164
25.8	401.621			7.7125	372.713
25.9	402.304			7.725	372.267
26	402.987			7.7375	371.825
26.1	403.67			7.75	371.388
26.2	404.354			7.7625	370.954
26.3	405.039			7.775	370.524
26.4	405.723			7.7875	370.099
26.5	406.408			7.8	369.677
26.6	407.094			7.8125	369.26
26.7	407.779			7.825	368.846
26.8	408.465			7.8375	368.436
26.9	409.152			7.85	368.03
27	409.838			7.8625	367.627
27.1	410.525			7.875	367.228
27.2	411.213			7.8875	366.833
27.3	411.9			7.9	366.442
27.4	412.588			7.9125	366.054
27.5	413.276			7.925	365.67
27.6	413.964			7.9375	365.289
27.7	414.653			7.95	364.912
27.8	415.341			7.9625	364.538
27.9	416.03			7.975	364.168
28	416.72			7.9875	363.801
28.1	417.409			8	363.437
28.2	418.099			8.0125	363.076
28.3	418.788			8.025	362.719
28.4	419.478			8.0375	362.365
28.5	420.168			8.05	362.015
28.6	420.859			8.0625	361.667
28.7	421.549			8.075	361.323
28.8	422.24			8.0875	360.982
28.9	422.931			8.1	360.644
29	423.622			8.1125	360.308
29.1	424.313			8.125	359.976
29.2	425.004			8.1375	359.647
29.3	425.696			8.15	359.321
29.4	426.387			8.1625	358.998
29.5	427.079			8.175	358.677
29.6	427.77			8.1875	358.36
29.7	428.462			8.2	358.045
29.8	429.154			8.2125	357.733
29.9	429.846			8.225	357.424
30	430.538			8.2375	357.118
30.1	431.231			8.25	356.815
30.2	431.923			8.2625	356.514
30.3	432.615			8.275	356.216
30.4	433.308			8.2875	355.92
30.5	434			8.3	355.627
30.6	434.693			8.3125	355.337
30.7	435.386			8.325	355.049
30.8	436.078			8.3375	354.764
30.9	436.771			8.35	354.481
31	437.464			8.3625	354.201
31.1	438.157			8.375	353.924
31.2	438.85			8.3875	353.648
31.3	439.543			8.4	353.376
31.4	440.236			8.4125	353.105
31.5	440.928			8.425	352.837
31.6	441.621			8.4375	352.572
31.7	442.315			8.45	352.309
31.8	443.008			8.4625	352.048
31.9	443.701			8.475	351.789
32	444.394			8.4875	351.533
32.1	445.087			8.5	351.279
32.2	445.78			8.5125	351.027
32.3	446.473			8.525	350.777
32.4	447.166			8.5375	350.53
32.5	447.859			8.55	350.285
32.6	448.552			8.5625	350.041
32.7	449.245			8.575	349.801
32.8	449.938			8.5875	349.562
32.9	450.631			8.6	349.325
33	451.324			8.6125	349.09
33.1	452.017			8.625	348.858
33.2	452.71			8.6375	348.627
33.3	453.402			8.65	348.399
33.4	454.095			8.6625	348.172
33.5	454.788			8.675	347.948
33.6	455.481			8.6875	347.725
33.7	456.174			8.7	347.505
33.8	456.866			8.7125	347.286
33.9	457.559			8.725	347.07
34	458.251			8.7375	346.855
34.1	458.944			8.75	346.642
34.2	459.636			8.7625	346.431
34.3	460.329			8.775	346.222
34.4	461.021			8.7875	346.015
34.5	461.713			8.8	345.809
34.6	462.405			8.8125	345.605
34.7	463.098			8.825	345.404
34.8	463.79			8.8375	345.203
34.9	464.482			8.85	345.005
35	465.174			8.8625	344.809
35.1	465.865			8.875	344.614
35.2	466.557			8.8875	344.421
35.3	467.249			8.9	344.229
35.4	467.94			8.9125	344.039
35.5	468.632			8.925	343.851
35.6	469.323			8.9375	343.665
35.7	470.015			8.95	343.48
35.8	470.706			8.9625	343.297
35.9	471.397			8.975	343.116
36	472.088			8.9875	342.936
36.1	472.779			9	342.758
36.2	473.47			9.0125	342.581
36.3	474.161			9.025	342.406
36.4	474.852			9.0375	342.232
36.5	475.542			9.05	342.06
36.6	476.233			9.0625	341.89
36.7	476.923			9.075	341.721
36.8	477.614			9.0875	341.554
36.9	478.304			9.1	341.388
37	478.994			9.1125	341.223
37.1	479.684			9.125	341.06
37.2	480.374			9.1375	340.899
37.3	481.063			9.15	340.739
37.4	481.753			9.1625	340.58
37.5	482.443			9.175	340.423
37.6	483.132			9.1875	340.267
37.7	483.821			9.2	340.113
37.8	484.511			9.2125	339.96
37.9	485.2			9.225	339.808
38	485.889			9.2375	339.658
38.1	486.577			9.25	339.509
38.2	487.266			9.2625	339.362
38.3	487.955			9.275	339.215
38.4	488.643			9.2875	339.071
38.5	489.331			9.3	338.927
38.6	490.02			9.3125	338.785
38.7	490.708			9.325	338.644
38.8	491.396			9.3375	338.504
38.9	492.084			9.35	338.366
39	492.771			9.3625	338.229
39.1	493.459			9.375	338.093
39.2	494.146			9.3875	337.958
39.3	494.834			9.4	337.825
39.4	495.521			9.4125	337.693
39.5	496.208			9.425	337.562
39.6	496.895			9.4375	337.432
39.7	497.581			9.45	337.304
39.8	498.268			9.4625	337.177
39.9	498.955			9.475	337.051
40	499.641			9.4875	336.926
40.1	500.327			9.5	336.802
40.2	501.013			9.5125	336.679
40.3	501.699			9.525	336.558
40.4	502.385			9.5375	336.438
40.5	503.071			9.55	336.318
40.6	503.756			9.5625	336.2
40.7	504.441			9.575	336.084
40.8	505.127			9.5875	335.968
40.9	505.812			9.6	335.853
41	506.497			9.6125	335.739
41.1	507.182			9.625	335.627
41.2	507.866			9.6375	335.515
41.3	508.551			9.65	335.405
41.4	509.235			9.6625	335.296
41.5	509.919			9.675	335.187
41.6	510.603			9.6875	335.08
41.7	511.287			9.7	334.974
41.8	511.971			9.7125	334.869
41.9	512.654			9.725	334.765
42	513.338			9.7375	334.662
42.1	514.021			9.75	334.56
42.2	514.704			9.7625	334.459
42.3	515.387			9.775	334.358
42.4	516.07			9.7875	334.259
42.5	516.753			9.8	334.161
42.6	517.435			9.8125	334.064
42.7	518.118			9.825	333.968
42.8	518.8			9.8375	333.873
42.9	519.482			9.85	333.778
43	520.164			9.8625	333.685
43.1	520.846			9.875	333.593
43.2	521.527			9.8875	333.501
43.3	522.209			9.9	333.411
43.4	522.89			9.9125	333.321
43.5	523.571			9.925	333.232
43.6	524.252			9.9375	333.145
43.7	524.933			9.95	333.058
43.8	525.614			9.9625	332.972
43.9	526.294			9.975	332.887
44	526.974			9.9875	332.802
44.1	527.654			10	332.719
44.2	528.334			10.0125	332.637
44.3	529.014			10.025	332.555
44.4	529.694			10.0375	332.474
44.5	530.374			10.05	332.395
44.6	531.053			10.0625	332.315
44.7	531.732			10.075	332.237
44.8	532.411			10.0875	332.16
44.9	533.09			10.1	332.083
45	533.769			10.1125	332.008
45.1	534.447			10.125	331.933
45.2	535.126			10.1375	331.859
45.3	535.804			10.15	331.786
45.4	536.482			10.1625	331.713
45.5	537.16			10.175	331.642
45.6	537.838			10.1875	331.571
45.7	538.515			10.2	331.501
45.8	539.193			10.2125	331.431
45.9	539.87			10.225	331.363
46	540.547			10.2375	331.295
46.1	541.224			10.25	331.228
46.2	541.901			10.2625	331.162
46.3	542.577			10.275	331.097
46.4	543.254			10.2875	331.032
46.5	543.93			10.3	330.968
46.6	544.606			10.3125	330.905
46.7	545.282			10.325	330.842
46.8	545.958			10.3375	330.781
46.9	546.633			10.35	330.72
47	547.309			10.3625	330.659
47.1	547.984			10.375	330.6
47.2	548.659			10.3875	330.541
47.3	549.334			10.4	330.483
47.4	550.009			10.4125	330.425
47.5	550.683			10.425	330.369
47.6	551.358			10.4375	330.313
47.7	552.032			10.45	330.257
47.8	552.706			10.4625	330.203
47.9	553.38			10.475	330.149
48	554.054			10.4875	330.096
48.1	554.727			10.5	330.043
48.2	555.401			10.5125	329.991
48.3	556.074			10.525	329.94
48.4	556.747			10.5375	329.889
48.5	557.42			10.55	329.839
48.6	558.093			10.5625	329.79
48.7	558.765			10.575	329.741
48.8	559.438			10.5875	329.693
48.9	560.11			10.6	329.646
49	560.782			10.6125	329.599
49.1	561.454			10.625	329.553
49.2	562.126			10.6375	329.508
49.3	562.797			10.65	329.463
49.4	563.469			10.6625	329.419
49.5	564.14			10.675	329.375
49.6	564.811			10.6875	329.332
49.7	565.482			10.7	329.29
49.8	566.152			10.7125	329.248
49.9	566.823			10.725	329.207
50	567.493			10.7375	329.167
50.1	568.164			10.75	329.127
50.2	568.834			10.7625	329.087
50.3	569.504			10.775	329.048
50.4	570.173			10.7875	329.01
50.5	570.843			10.8	328.973
50.6	571.512			10.8125	328.936
50.7	572.181			10.825	328.899
50.8	572.85			10.8375	328.863
50.9	573.519			10.85	328.828
51	574.188			10.8625	328.793
51.1	574.857			10.875	328.759
51.2	575.525			10.8875	328.726
51.3	576.193			10.9	328.693
51.4	576.861			10.9125	328.66
51.5	577.529			10.925	328.628
51.6	578.197			10.9375	328.597
51.7	578.864			10.95	328.566
51.8	579.532			10.9625	328.536
51.9	580.199			10.975	328.506
52	580.866			10.9875	328.476
52.1	581.533			11	328.448
52.2	582.199			11.0125	328.42
52.3	582.866			11.025	328.392
52.4	583.532			11.0375	328.365
52.5	584.199			11.05	328.338
52.6	584.865			11.0625	328.312
52.7	585.53			11.075	328.286
52.8	586.196			11.0875	328.261
52.9	586.862			11.1	328.237
53	587.527			11.1125	328.212
53.1	588.192			11.125	328.189
53.2	588.857			11.1375	328.166
53.3	589.522			11.15	328.143
53.4	590.187			11.1625	328.121
53.5	590.851			11.175	328.099
53.6	591.515			11.1875	328.078
53.7	592.18			11.2	328.058
53.8	592.844			11.2125	328.037
53.9	593.508			11.225	328.018
54	594.171			11.2375	327.998
54.1	594.835			11.25	327.98
54.2	595.498			11.2625	327.961
54.3	596.161			11.275	327.943
54.4	596.824			11.2875	327.926
54.5	597.487			11.3	327.909
54.6	598.15			11.3125	327.893
54.7	598.812			11.325	327.877
54.8	599.475			11.3375	327.861
54.9	600.137			11.35	327.846
55	600.799			11.3625	327.831
55.1	601.461			11.375	327.817
55.2	602.122			11.3875	327.803
55.3	602.784			11.4	327.79
55.4	603.445			11.4125	327.777
55.5	604.106			11.425	327.765
55.6	604.767			11.4375	327.753
55.7	605.428			11.45	327.741
55.8	606.089			11.4625	327.73
55.9	606.749			11.475	327.719
56	607.41			11.4875	327.709
56.1	608.07			11.5	327.699
56.2	608.73			11.5125	327.69
56.3	609.39			11.525	327.681
56.4	610.05			11.5375	327.672
56.5	610.709			11.55	327.664
56.6	611.369			11.5625	327.656
56.7	612.028			11.575	327.649
56.8	612.687			11.5875	327.642
56.9	613.346			11.6	327.635
57	614.004			11.6125	327.629
57.1	614.663			11.625	327.623
57.2	615.321			11.6375	327.618
57.3	615.98			11.65	327.613
57.4	616.638			11.6625	327.608
57.5	617.295			11.675	327.604
57.6	617.953			11.6875	327.6
57.7	618.611			11.7	327.597
57.8	619.268			11.7125	327.594
57.9	619.925			11.725	327.591
58	620.583			11.7375	327.589
58.1	621.239			11.75	327.587
58.2	621.896			11.7625	327.585
58.3	622.553			11.775	327.584
58.4	623.209			11.7875	327.583
58.5	623.866			11.8	327.583
58.6	624.522			11.8125	327.583
58.7	625.178			11.825	327.583
58.8	625.833			11.8375	327.584
58.9	626.489			11.85	327.585
59	627.144			11.8625	327.586
59.1	627.8			11.875	327.588
59.2	628.455			11.8875	327.59
59.3	629.11			11.9	327.593
59.4	629.765			11.9125	327.596
59.5	630.419			11.925	327.599
59.6	631.074			11.9375	327.602
59.7	631.728			11.95	327.606
59.8	632.382			11.9625	327.61
59.9	633.036			11.975	327.615
60	633.69			11.9875	327.62
60.1	634.344			12	327.625
60.2	634.998			12.0125	327.631
60.3	635.651			12.025	327.637
60.4	636.304			12.0375	327.643
60.5	636.957			12.05	327.649
60.6	637.61			12.0625	327.656
60.7	638.263			12.075	327.664
60.8	638.915			12.0875	327.671
60.9	639.568			12.1	327.679
61	640.22			12.1125	327.687
61.1	640.872			12.125	327.696
61.2	641.524			12.1375	327.705
61.3	642.176			12.15	327.714
61.4	642.828			12.1625	327.724
61.5	643.479			12.175	327.733
61.6	644.131			12.1875	327.744
61.7	644.782			12.2	327.754
61.8	645.433			12.2125	327.765
61.9	646.084			12.225	327.776
62	646.734			12.2375	327.787
62.1	647.385			12.25	327.799
62.2	648.035			12.2625	327.811
62.3	648.685			12.275	327.823
62.4	649.335			12.2875	327.836
62.5	649.985			12.3	327.849
62.6	650.635			12.3125	327.862
62.7	651.285			12.325	327.876
62.8	651.934			12.3375	327.889
62.9	652.583			12.35	327.904
63	653.233			12.3625	327.918
63.1	653.882			12.375	327.933
63.2	654.53			12.3875	327.948
63.3	655.179			12.4	327.963
63.4	655.828			12.4125	327.978
63.5	656.476			12.425	327.994
63.6	657.124			12.4375	328.01
63.7	657.772			12.45	328.027
63.8	658.42			12.4625	328.044
63.9	659.068			12.475	328.061
64	659.716			12.4875	328.078
64.1	660.363			12.5	328.095
64.2	661.01			12.5125	328.113
64.3	661.657			12.525	328.131
64.4	662.304			12.5375	328.15
64.5	662.951			12.55	328.168
64.6	663.598			12.5625	328.187
64.7	664.244			12.575	328.206
64.8	664.891			12.5875	328.226
64.9	665.537			12.6	328.246
65	666.183			12.6125	328.266
65.1	666.829			12.625	328.286
65.2	667.475			12.6375	328.306
65.3	668.12			12.65	328.327
65.4	668.766			12.6625	328.348
65.5	669.411			12.675	328.369
65.6	670.056			12.6875	328.391
65.7	670.701			12.7	328.413
65.8	671.346			12.7125	328.435
65.9	671.991			12.725	328.457
66	672.635			12.7375	328.48
66.1	673.28			12.75	328.503
66.2	673.924			12.7625	328.526
66.3	674.568			12.775	328.549
66.4	675.212			12.7875	328.573
66.5	675.856			12.8	328.596
66.6	676.5			12.8125	328.621
66.7	677.143			12.825	328.645
66.8	677.786			12.8375	328.669
66.9	678.43			12.85	328.694
67	679.073			12.8625	328.719
67.1	679.716			12.875	328.745
67.2	680.358			12.8875	328.77
67.3	681.001			12.9	328.796
67.4	681.643			12.9125	328.822
67.5	682.286			12.925	328.848
67.6	682.928			12.9375	328.875
67.7	683.57			12.95	328.901
67.8	684.212			12.9625	328.928
67.9	684.854			12.975	328.956
68	685.495			12.9875	328.983
68.1	686.137			13	329.011
68.2	686.778			13.0125	329.038
68.3	687.419			13.025	329.067
68.4	688.06			13.0375	329.095
68.5	688.701			13.05	329.123
68.6	689.342			13.0625	329.152
68.7	689.982			13.075	329.181
68.8	690.622			13.0875	329.21
68.9	691.263			13.1	329.24
69	691.903			13.1125	329.27
69.1	692.543			13.125	329.299
69.2	693.183			13.1375	329.33
69.3	693.822			13.15	329.36
69.4	694.462			13.1625	329.39
69.5	695.101			13.175	329.421
69.6	695.741			13.1875	329.452
69.7	696.38			13.2	329.483
69.8	697.019			13.2125	329.515
69.9	697.657			13.225	329.546
70	698.296			13.2375	329.578
70.1	698.935			13.25	329.61
70.2	699.573			13.2625	329.642
70.3	700.211			13.275	329.675
70.4	700.849			13.2875	329.707
70.5	701.487			13.3	329.74
70.6	702.125			13.3125	329.773
70.7	702.763			13.325	329.807
70.8	703.4			13.3375	329.84
70.9	704.038			13.35	329.874
71	704.675			13.3625	329.908
71.1	705.312			13.375	329.942
71.2	705.949			13.3875	329.976
71.3	706.586			13.4	330.01
71.4	707.222			13.4125	330.045
71.5	707.859			13.425	330.08
71.6	708.495			13.4375	330.115
71.7	709.132			13.45	330.15
71.8	709.768			13.4625	330.186
71.9	710.404			13.475	330.221
72	711.04			13.4875	330.257
72.1	711.675			13.5	330.293
72.2	712.311			13.5125	330.329
72.3	712.946			13.525	330.366
72.4	713.581			13.5375	330.402
72.5	714.217			13.55	330.439
72.6	714.852			13.5625	330.476
72.7	715.486			13.575	330.513
72.8	716.121			13.5875	330.551
72.9	716.756			13.6	330.588
73	717.39			13.6125	330.626
73.1	718.024			13.625	330.664
73.2	718.659			13.6375	330.702
73.3	719.293			13.65	330.74
73.4	719.926			13.6625	330.779
73.5	720.56			13.675	330.817
73.6	721.194			13.6875	330.856
73.7	721.827			13.7	330.895
73.8	722.461			13.7125	330.934
73.9	723.094			13.725	330.974
74	723.727			13.7375	331.013
74.1	724.36			13.75	331.053
74.2	724.992			13.7625	331.093
74.3	725.625			13.775	331.133
74.4	726.258			13.7875	331.173
74.5	726.89			13.8	331.213
74.6	727.522			13.8125	331.254
74.7	728.154			13.825	331.294
74.8	728.786			13.8375	331.335
74.9	729.418			13.85	331.376
75	730.05			13.8625	331.418
75.1	730.681			13.875	331.459
75.2	731.313			13.8875	331.501
75.3	731.944			13.9	331.542
75.4	732.575			13.9125	331.584
75.5	733.206			13.925	331.626
75.6	733.837			13.9375	331.669
75.7	734.468			13.95	331.711
75.8	735.098			13.9625	331.753
75.9	735.729			13.975	331.796
76	736.359			13.9875	331.839
76.1	736.989			14	331.882
76.2	737.619			14.0125	331.925
76.3	738.249			14.025	331.969
76.4	738.879			14.0375	332.012
76.5	739.509			14.05	332.056
76.6	740.138			14.0625	332.1
76.7	740.768			14.075	332.144
76.8	741.397			14.0875	332.188
76.9	742.026			14.1	332.232
77	742.655			14.1125	332.277
77.1	743.284			14.125	332.321
77.2	743.913			14.1375	332.366
77.3	744.541			14.15	332.411
77.4	745.17			14.1625	332.456
77.5	745.798			14.175	332.501
77.6	746.426			14.1875	332.547
77.7	747.054			14.2	332.592
77.8	747.682			14.2125	332.638
77.9	748.31			14.225	332.684
78	748.938			14.2375	332.73
78.1	749.565			14.25	332.776
78.2	750.193			14.2625	332.822
78.3	750.82			14.275	332.868
78.4	751.447			14.2875	332.915
78.5	752.074			14.3	332.962
78.6	752.701			14.3125	333.008
78.7	753.328			14.325	333.055
78.8	753.955			14.3375	333.103
78.9	754.581			14.35	333.15
79	755.207			14.3625	333.197
79.1	755.834			14.375	333.245
79.2	756.46			14.3875	333.293
79.3	757.086			14.4	333.34
79.4	757.712			14.4125	333.388
79.5	758.337			14.425	333.436
79.6	758.963			14.4375	333.485
79.7	759.588			14.45	333.533
79.8	760.214			14.4625	333.582
79.9	760.839			14.475	333.63
80	761.464			14.4875	333.679
80.1	762.089			14.5	333.728
80.2	762.714			14.5125	333.777
80.3	763.339			14.525	333.826
80.4	763.963			14.5375	333.876
80.5	764.588			14.55	333.925
80.6	765.212			14.5625	333.975
80.7	765.836			14.575	334.025
80.8	766.46			14.5875	334.075
80.9	767.084			14.6	334.125
81	767.708			14.6125	334.175
81.1	768.332			14.625	334.225
81.2	768.955			14.6375	334.275
81.3	769.579			14.65	334.326
81.4	770.202			14.6625	334.377
81.5	770.825			14.675	334.427
81.6	771.448			14.6875	334.478
81.7	772.071			14.7	334.529
81.8	772.694			14.7125	334.581
81.9	773.317			14.725	334.632
82	773.939			14.7375	334.683
82.1	774.562			14.75	334.735
82.2	775.184			14.7625	334.787
82.3	775.806			14.775	334.838
82.4	776.428			14.7875	334.89
82.5	777.05			14.8	334.942
82.6	777.672			14.8125	334.995
82.7	778.294			14.825	335.047
82.8	778.915			14.8375	335.099
82.9	779.537			14.85	335.152
83	780.158			14.8625	335.205
83.1	780.779			14.875	335.257
83.2	781.4			14.8875	335.31
83.3	782.021			14.9	335.363
83.4	782.642			14.9125	335.416
83.5	783.263			14.925	335.47
83.6	783.883			14.9375	335.523
83.7	784.504			14.95	335.577
83.8	785.124			14.9625	335.63
83.9	785.744			14.975	335.684
84	786.364			14.9875	335.738
84.1	786.984			15	335.792
84.2	787.604			15.0125	335.846
84.3	788.224			15.025	335.9
84.4	788.843			15.0375	335.954
84.5	789.463			15.05	336.009
84.6	790.082			15.0625	336.063
84.7	790.701			15.075	336.118
84.8	791.32			15.0875	336.173
84.9	791.939			15.1	336.228
85	792.558			15.1125	336.283
85.1	793.177			15.125	336.338
85.2	793.796			15.1375	336.393
85.3	794.414			15.15	336.448
85.4	795.033			15.1625	336.504
85.5	795.651			15.175	336.559
85.6	796.269			15.1875	336.615
85.7	796.887			15.2	336.671
85.8	797.505			15.2125	336.727
85.9	798.123			15.225	336.783
86	798.74			15.2375	336.839
86.1	799.358			15.25	336.895
86.2	799.975			15.2625	336.951
86.3	800.593			15.275	337.008
86.4	801.21			15.2875	337.064
86.5	801.827			15.3	337.121
86.6	802.444			15.3125	337.178
86.7	803.061			15.325	337.234
86.8	803.677			15.3375	337.291
86.9	804.294			15.35	337.348
87	804.91			15.3625	337.405
87.1	805.527			15.375	337.463
87.2	806.143			15.3875	337.52
87.3	806.759			15.4	337.578
87.4	807.375			15.4125	337.635
87.5	807.991			15.425	337.693
87.6	808.607			15.4375	337.75
87.7	809.223			15.45	337.808
87.8	809.838			15.4625	337.866
87.9	810.453			15.475	337.924
88	811.069			15.4875	337.983
88.1	811.684			15.5	338.041
88.2	812.299			15.5125	338.099
88.3	812.914			15.525	338.158
88.4	813.529			15.5375	338.216
88.5	814.144			15.55	338.275
88.6	814.758			15.5625	338.334
88.7	815.373			15.575	338.392
88.8	815.987			15.5875	338.451
88.9	816.601			15.6	338.51
89	817.215			15.6125	338.57
89.1	817.829			15.625	338.629
89.2	818.443			15.6375	338.688
89.3	819.057			15.65	338.747
89.4	819.671			15.6625	338.807
89.5	820.284			15.675	338.867
89.6	820.898			15.6875	338.926
89.7	821.511			15.7	338.986
89.8	822.124			15.7125	339.046
89.9	822.738			15.725	339.106
90	823.351			15.7375	339.166
90.1	823.963			15.75	339.226
90.2	824.576			15.7625	339.286
90.3	825.189			15.775	339.347
90.4	825.801			15.7875	339.407
90.5	826.414			15.8	339.468
90.6	827.026			15.8125	339.528
90.7	827.638			15.825	339.589
90.8	828.25			15.8375	339.65
90.9	828.862			15.85	339.711
91	829.474			15.8625	339.772
91.1	830.086			15.875	339.833
91.2	830.698			15.8875	339.894
91.3	831.309			15.9	339.955
91.4	831.921			15.9125	340.017
91.5	832.532			15.925	340.078
91.6	833.143			15.9375	340.14
91.7	833.754			15.95	340.201
91.8	834.365			15.9625	340.263
91.9	834.976			15.975	340.325
92	835.587			15.9875	340.386
92.1	836.197			16	340.448
92.2	836.808			16.0125	340.51
92.3	837.418			16.025	340.572
92.4	838.029			16.0375	340.635
92.5	838.639			16.05	340.697
92.6	839.249			16.0625	340.759
92.7	839.859			16.075	340.822
92.8	840.469			16.0875	340.884
92.9	841.078			16.1	340.947
93	841.688			16.1125	341.01
93.1	842.298			16.125	341.072
93.2	842.907			16.1375	341.135
93.3	843.516			16.15	341.198
93.4	844.125			16.1625	341.261
93.5	844.734			16.175	341.324
93.6	845.343			16.1875	341.387
93.7	845.952			16.2	341.451
93.8	846.561			16.2125	341.514
93.9	847.17			16.225	341.577
94	847.778			16.2375	341.641
94.1	848.387			16.25	341.705
94.2	848.995			16.2625	341.768
94.3	849.603			16.275	341.832
94.4	850.211			16.2875	341.896
94.5	850.819			16.3	341.96
94.6	851.427			16.3125	342.024
94.7	852.035			16.325	342.088
94.8	852.643			16.3375	342.152
94.9	853.25			16.35	342.216
95	853.858			16.3625	342.28
95.1	854.465			16.375	342.345
95.2	855.072			16.3875	342.409
95.3	855.679			16.4	342.474
95.4	856.286			16.4125	342.538
95.5	856.893			16.425	342.603
95.6	857.5			16.4375	342.668
95.7	858.107			16.45	342.732
95.8	858.713			16.4625	342.797
95.9	859.32			16.475	342.862
96	859.926			16.4875	342.927
96.1	860.532			16.5	342.992
96.2	861.139			16.5125	343.058
96.3	861.745			16.525	343.123
96.4	862.351			16.5375	343.188
96.5	862.956			16.55	343.254
96.6	863.562			16.5625	343.319
96.7	864.168			16.575	343.385
96.8	864.773			16.5875	343.45
96.9	865.379			16.6	343.516
97	865.984			16.6125	343.582
97.1	866.589			16.625	343.647
97.2	867.194			16.6375	343.713
97.3	867.799			16.65	343.779
97.4	868.404			16.6625	343.845
97.5	869.009			16.675	343.911
97.6	869.614			16.6875	343.978
97.7	870.218			16.7	344.044
97.8	870.823			16.7125	344.11
97.9	871.427			16.725	344.177
98	872.031			16.7375	344.243
98.1	872.636			16.75	344.31
98.2	873.24			16.7625	344.376
98.3	873.844			16.775	344.443
98.4	874.447			16.7875	344.51
98.5	875.051			16.8	344.576
98.6	875.655			16.8125	344.643
98.7	876.258			16.825	344.71
98.8	876.862			16.8375	344.777
98.9	877.465			16.85	344.844
99	878.068			16.8625	344.911
99.1	878.671			16.875	344.979
99.2	879.274			16.8875	345.046
99.3	879.877			16.9	345.113
99.4	880.48			16.9125	345.181
99.5	881.083			16.925	345.248
99.6	881.686			16.9375	345.316
99.7	882.288			16.95	345.383
99.8	882.89			16.9625	345.451
99.9	883.493			16.975	345.519
100	884.095			16.9875	345.586
				17	345.654
				17.0125	345.722
				17.025	345.79
				17.0375	345.858
				17.05	345.926
				17.0625	345.995
				17.075	346.063
				17.0875	346.131
				17.1	346.199
				17.1125	346.268
				17.125	346.336
				17.1375	346.405
				17.15	346.473
				17.1625	346.542
				17.175	346.611
				17.1875	346.68
				17.2	346.748
				17.2125	346.817
				17.225	346.886
				17.2375	346.955
				17.25	347.024
				17.2625	347.094
				17.275	347.163
				17.2875	347.232
				17.3	347.301
				17.3125	347.371
				17.325	347.44
				17.3375	347.51
				17.35	347.579
				17.3625	347.649
				17.375	347.719
				17.3875	347.788
				17.4	347.858
				17.4125	347.928
				17.425	347.998
				17.4375	348.068
				17.45	348.138
				17.4625	348.208
				17.475	348.278
				17.4875	348.348
				17.5	348.418
				17.5125	348.489
				17.525	348.559
				17.5375	348.63
				17.55	348.7
				17.5625	348.771
				17.575	348.841
				17.5875	348.912
				17.6	348.982
				17.6125	349.053
				17.625	349.124
				17.6375	349.195
				17.65	349.266
				17.6625	349.337
				17.675	349.408
				17.6875	349.479
				17.7	349.55
				17.7125	349.621
				17.725	349.692
				17.7375	349.763
				17.75	349.835
				17.7625	349.906
				17.775	349.978
				17.7875	350.049
				17.8	350.12
				17.8125	350.192
				17.825	350.264
				17.8375	350.335
				17.85	350.407
				17.8625	350.479
				17.875	350.551
				17.8875	350.623
				17.9	350.695
				17.9125	350.766
				17.925	350.839
				17.9375	350.911
				17.95	350.983
				17.9625	351.055
				17.975	351.127
				17.9875	351.199
				18	351.272
				18.0125	351.344
				18.025	351.416
				18.0375	351.489
				18.05	351.561
				18.0625	351.634
				18.075	351.707
				18.0875	351.779
				18.1	351.852
				18.1125	351.925
				18.125	351.998
				18.1375	352.07
				18.15	352.143
				18.1625	352.216
				18.175	352.289
				18.1875	352.362
				18.2	352.435
				18.2125	352.508
				18.225	352.582
				18.2375	352.655
				18.25	352.728
				18.2625	352.801
				18.275	352.875
				18.2875	352.948
				18.3	353.022
				18.3125	353.095
				18.325	353.169
				18.3375	353.242
				18.35	353.316
				18.3625	353.389
				18.375	353.463
				18.3875	353.537
				18.4	353.611
				18.4125	353.685
				18.425	353.758
				18.4375	353.832
				18.45	353.906
				18.4625	353.98
				18.475	354.054
				18.4875	354.128
				18.5	354.203
				18.5125	354.277
				18.525	354.351
				18.5375	354.425
				18.55	354.5
				18.5625	354.574
				18.575	354.648
				18.5875	354.723
				18.6	354.797
				18.6125	354.872
				18.625	354.946
				18.6375	355.021
				18.65	355.096
				18.6625	355.17
				18.675	355.245
				18.6875	355.32
				18.7	355.395
				18.7125	355.469
				18.725	355.544
				18.7375	355.619
				18.75	355.694
				18.7625	355.769
				18.775	355.844
				18.7875	355.919
				18.8	355.994
				18.8125	356.07
				18.825	356.145
				18.8375	356.22
				18.85	356.295
				18.8625	356.371
				18.875	356.446
				18.8875	356.521
				18.9	356.597
				18.9125	356.672
				18.925	356.748
				18.9375	356.823
				18.95	356.899
				18.9625	356.974
				18.975	357.05
				18.9875	357.126
				19	357.202
				19.0125	357.277
				19.025	357.353
				19.0375	357.429
				19.05	357.505
				19.0625	357.581
				19.075	357.657
				19.0875	357.733
				19.1	357.809
				19.1125	357.885
				19.125	357.961
				19.1375	358.037
				19.15	358.113
				19.1625	358.189
				19.175	358.266
				19.1875	358.342
				19.2	358.418
				19.2125	358.495
				19.225	358.571
				19.2375	358.647
				19.25	358.724
				19.2625	358.8
				19.275	358.877
				19.2875	358.953
				19.3	359.03
				19.3125	359.107
				19.325	359.183
				19.3375	359.26
				19.35	359.337
				19.3625	359.413
				19.375	359.49
				19.3875	359.567
				19.4	359.644
				19.4125	359.721
				19.425	359.798
				19.4375	359.875
				19.45	359.952
				19.4625	360.029
				19.475	360.106
				19.4875	360.183
				19.5	360.26
				19.5125	360.337
				19.525	360.414
				19.5375	360.492
				19.55	360.569
				19.5625	360.646
				19.575	360.724
				19.5875	360.801
				19.6	360.878
				19.6125	360.956
				19.625	361.033
				19.6375	361.111
				19.65	361.188
				19.6625	361.266
				19.675	361.343
				19.6875	361.421
				19.7	361.499
				19.7125	361.576
				19.725	361.654
				19.7375	361.732
				19.75	361.809
				19.7625	361.887
				19.775	361.965
				19.7875	362.043
				19.8	362.121
				19.8125	362.199
				19.825	362.277
				19.8375	362.355
				19.85	362.433
				19.8625	362.511
				19.875	362.589
				19.8875	362.667
				19.9	362.745
				19.9125	362.823
				19.925	362.901
				19.9375	362.98
				19.95	363.058
				19.9625	363.136
				19.975	363.214
				19.9875	363.293
				20	363.371
				20.0125	363.449
				20.025	363.528
				20.0375	363.606
				20.05	363.685
				20.0625	363.763
				20.075	363.842
				20.0875	363.92
				20.1	363.999
				20.1125	364.078
				20.125	364.156
				20.1375	364.235
				20.15	364.314
				20.1625	364.392
				20.175	364.471
				20.1875	364.55
				20.2	364.629
				20.2125	364.708
				20.225	364.786
				20.2375	364.865
				20.25	364.944
				20.2625	365.023
				20.275	365.102
				20.2875	365.181
				20.3	365.26
				20.3125	365.339
				20.325	365.418
				20.3375	365.497
				20.35	365.577
				20.3625	365.656
				20.375	365.735
				20.3875	365.814
				20.4	365.893
				20.4125	365.973
				20.425	366.052
				20.4375	366.131
				20.45	366.211
				20.4625	366.29
				20.475	366.369
				20.4875	366.449
				20.5	366.528
				20.5125	366.608
				20.525	366.687
				20.5375	366.767
				20.55	366.846
				20.5625	366.926
				20.575	367.005
				20.5875	367.085
				20.6	367.165
				20.6125	367.244
				20.625	367.324
				20.6375	367.404
				20.65	367.484
				20.6625	367.563
				20.675	367.643
				20.6875	367.723
				20.7	367.803
				20.7125	367.883
				20.725	367.963
				20.7375	368.042
				20.75	368.122
				20.7625	368.202
				20.775	368.282
				20.7875	368.362
				20.8	368.442
				20.8125	368.522
				20.825	368.603
				20.8375	368.683
				20.85	368.763
				20.8625	368.843
				20.875	368.923
				20.8875	369.003
				20.9	369.083
				20.9125	369.164
				20.925	369.244
				20.9375	369.324
				20.95	369.405
				20.9625	369.485
				20.975	369.565
				20.9875	369.646
				21	369.726
				21.0125	369.806
				21.025	369.887
				21.0375	369.967
				21.05	370.048
				21.0625	370.128
				21.075	370.209
				21.0875	370.289
				21.1	370.37
				21.1125	370.451
				21.125	370.531
				21.1375	370.612
				21.15	370.693
				21.1625	370.773
				21.175	370.854
				21.1875	370.935
				21.2	371.015
				21.2125	371.096
				21.225	371.177
				21.2375	371.258
				21.25	371.339
				21.2625	371.42
				21.275	371.5
				21.2875	371.581
				21.3	371.662
				21.3125	371.743
				21.325	371.824
				21.3375	371.905
				21.35	371.986
				21.3625	372.067
				21.375	372.148
				21.3875	372.229
				21.4	372.31
				21.4125	372.391
				21.425	372.473
				21.4375	372.554
				21.45	372.635
				21.4625	372.716
				21.475	372.797
				21.4875	372.878
				21.5	372.96
				21.5125	373.041
				21.525	373.122
				21.5375	373.204
				21.55	373.285
				21.5625	373.366
				21.575	373.448
				21.5875	373.529
				21.6	373.61
				21.6125	373.692
				21.625	373.773
				21.6375	373.855
				21.65	373.936
				21.6625	374.018
				21.675	374.099
				21.6875	374.181
				21.7	374.262
				21.7125	374.344
				21.725	374.425
				21.7375	374.507
				21.75	374.589
				21.7625	374.67
				21.775	374.752
				21.7875	374.834
				21.8	374.915
				21.8125	374.997
				21.825	375.079
				21.8375	375.161
				21.85	375.242
				21.8625	375.324
				21.875	375.406
				21.8875	375.488
				21.9	375.57
				21.9125	375.651
				21.925	375.733
				21.9375	375.815
				21.95	375.897
				21.9625	375.979
				21.975	376.061
				21.9875	376.143
				22	376.225
				22.0125	376.307
				22.025	376.389
				22.0375	376.471
				22.05	376.553
				22.0625	376.635
				22.075	376.717
				22.0875	376.799
				22.1	376.882
				22.1125	376.964
				22.125	377.046
				22.1375	377.128
				22.15	377.21
				22.1625	377.292
				22.175	377.375
				22.1875	377.457
				22.2	377.539
				22.2125	377.621
				22.225	377.704
				22.2375	377.786
				22.25	377.868
				22.2625	377.951
				22.275	378.033
				22.2875	378.115
				22.3	378.198
				22.3125	378.28
				22.325	378.363
				22.3375	378.445
				22.35	378.528
				22.3625	378.61
				22.375	378.692
				22.3875	378.775
				22.4	378.858
				22.4125	378.94
				22.425	379.023
				22.4375	379.105
				22.45	379.188
				22.4625	379.27
				22.475	379.353
				22.4875	379.436
				22.5	379.518
				22.5125	379.601
				22.525	379.684
				22.5375	379.766
				22.55	379.849
				22.5625	379.932
				22.575	380.014
				22.5875	380.097
				22.6	380.18
				22.6125	380.263
				22.625	380.346
				22.6375	380.428
				22.65	380.511
				22.6625	380.594
				22.675	380.677
				22.6875	380.76
				22.7	380.843
				22.7125	380.926
				22.725	381.008
				22.7375	381.091
				22.75	381.174
				22.7625	381.257
				22.775	381.34
				22.7875	381.423
				22.8	381.506
				22.8125	381.589
				22.825	381.672
				22.8375	381.755
				22.85	381.838
				22.8625	381.921
				22.875	382.005
				22.8875	382.088
				22.9	382.171
				22.9125	382.254
				22.925	382.337
				22.9375	382.42
				22.95	382.503
				22.9625	382.586
				22.975	382.67
				22.9875	382.753
				23	382.836
				23.0125	382.919
				23.025	383.003
				23.0375	383.086
				23.05	383.169
				23.0625	383.252
				23.075	383.336
				23.0875	383.419
				23.1	383.502
				23.1125	383.586
				23.125	383.669
				23.1375	383.752
				23.15	383.836
				23.1625	383.919
				23.175	384.003
				23.1875	384.086
				23.2	384.17
				23.2125	384.253
				23.225	384.336
				23.2375	384.42
				23.25	384.503
				23.2625	384.587
				23.275	384.67
				23.2875	384.754
				23.3	384.837
				23.3125	384.921
				23.325	385.005
				23.3375	385.088
				23.35	385.172
				23.3625	385.255
				23.375	385.339
				23.3875	385.423
				23.4	385.506
				23.4125	385.59
				23.425	385.673
				23.4375	385.757
				23.45	385.841
				23.4625	385.925
				23.475	386.008
				23.4875	386.092
				23.5	386.176
				23.5125	386.259
				23.525	386.343
				23.5375	386.427
				23.55	386.511
				23.5625	386.595
				23.575	386.678
				23.5875	386.762
				23.6	386.846
				23.6125	386.93
				23.625	387.014
				23.6375	387.098
				23.65	387.181
				23.6625	387.265
				23.675	387.349
				23.6875	387.433
				23.7	387.517
				23.7125	387.601
				23.725	387.685
				23.7375	387.769
				23.75	387.853
				23.7625	387.937
				23.775	388.021
				23.7875	388.105
				23.8	388.189
				23.8125	388.273
				23.825	388.357
				23.8375	388.441
				23.85	388.525
				23.8625	388.609
				23.875	388.693
				23.8875	388.777
				23.9	388.861
				23.9125	388.945
				23.925	389.03
				23.9375	389.114
				23.95	389.198
				23.9625	389.282
				23.975	389.366
				23.9875	389.45
				24	389.534
				24.0125	389.619
				24.025	389.703
				24.0375	389.787
				24.05	389.871
				24.0625	389.956
				24.075	390.04
				24.0875	390.124
				24.1	390.208
				24.1125	390.293
				24.125	390.377
				24.1375	390.461
				24.15	390.545
				24.1625	390.63
				24.175	390.714
				24.1875	390.798
				24.2	390.883
				24.2125	390.967
				24.225	391.052
				24.2375	391.136
				24.25	391.22
				24.2625	391.305
				24.275	391.389
				24.2875	391.474
				24.3	391.558
				24.3125	391.642
				24.325	391.727
				24.3375	391.811
				24.35	391.896
				24.3625	391.98
				24.375	392.065
				24.3875	392.149
				24.4	392.234
				24.4125	392.318
				24.425	392.403
				24.4375	392.487
				24.45	392.572
				24.4625	392.656
				24.475	392.741
				24.4875	392.825
				24.5	392.91
				24.5125	392.995
				24.525	393.079
				24.5375	393.164
				24.55	393.248
				24.5625	393.333
				24.575	393.418
				24.5875	393.502
				24.6	393.587
				24.6125	393.672
				24.625	393.756
				24.6375	393.841
				24.65	393.926
				24.6625	394.01
				24.675	394.095
				24.6875	394.18
				24.7	394.265
				24.7125	394.349
				24.725	394.434
				24.7375	394.519
				24.75	394.604
				24.7625	394.688
				24.775	394.773
				24.7875	394.858
				24.8	394.943
				24.8125	395.027
				24.825	395.112
				24.8375	395.197
				24.85	395.282
				24.8625	395.367
				24.875	395.452
				24.8875	395.536
				24.9	395.621
				24.9125	395.706
				24.925	395.791
				24.9375	395.876
				24.95	395.961
				24.9625	396.046
				24.975	396.131
				24.9875	396.216
				25	396.3
				25.0125	396.385
				25.025	396.47
				25.0375	396.555
				25.05	396.64
				25.0625	396.725
				25.075	396.81
				25.0875	396.895
				25.1	396.98
				25.1125	397.065
				25.125	397.15
				25.1375	397.235
				25.15	397.32
				25.1625	397.405
				25.175	397.49
				25.1875	397.575
				25.2	397.66
				25.2125	397.745
				25.225	397.83
				25.2375	397.916
				25.25	398.001
				25.2625	398.086
				25.275	398.171
				25.2875	398.256
				25.3	398.341
				25.3125	398.426
				25.325	398.511
				25.3375	398.596
				25.35	398.682
				25.3625	398.767
				25.375	398.852
				25.3875	398.937
				25.4	399.022
				25.4125	399.107
				25.425	399.193
				25.4375	399.278
				25.45	399.363
				25.4625	399.448
				25.475	399.533
				25.4875	399.619
				25.5	399.704
				25.5125	399.789
				25.525	399.874
				25.5375	399.96
				25.55	400.045
				25.5625	400.13
				25.575	400.215
				25.5875	400.301
				25.6	400.386
				25.6125	400.471
				25.625	400.556
				25.6375	400.642
				25.65	400.727
				25.6625	400.812
				25.675	400.898
				25.6875	400.983
				25.7	401.068
				25.7125	401.154
				25.725	401.239
				25.7375	401.324
				25.75	401.41
				25.7625	401.495
				25.775	401.581
				25.7875	401.666
				25.8	401.751
				25.8125	401.837
				25.825	401.922
				25.8375	402.008
				25.85	402.093
				25.8625	402.178
				25.875	402.264
				25.8875	402.349
				25.9	402.435
				25.9125	402.52
				25.925	402.606
				25.9375	402.691
				25.95	402.776
				25.9625	402.862
				25.975	402.947
				25.9875	403.033
				26	403.118
				26.0125	403.204
				26.025	403.289
				26.0375	403.375
				26.05	403.46
				26.0625	403.546
				26.075	403.632
				26.0875	403.717
				26.1	403.803
				26.1125	403.888
				26.125	403.974
				26.1375	404.059
				26.15	404.145
				26.1625	404.23
				26.175	404.316
				26.1875	404.402
				26.2	404.487
				26.2125	404.573
				26.225	404.658
				26.2375	404.744
				26.25	404.83
				26.2625	404.915
				26.275	405.001
				26.2875	405.086
				26.3	405.172
				26.3125	405.258
				26.325	405.343
				26.3375	405.429
				26.35	405.515
				26.3625	405.6
				26.375	405.686
				26.3875	405.772
				26.4	405.857
				26.4125	405.943
				26.425	406.029
				26.4375	406.114
				26.45	406.2
				26.4625	406.286
				26.475	406.371
				26.4875	406.457
				26.5	406.543
				26.5125	406.629
				26.525	406.714
				26.5375	406.8
				26.55	406.886
				26.5625	406.972
				26.575	407.057
				26.5875	407.143
				26.6	407.229
				26.6125	407.315
				26.625	407.4
				26.6375	407.486
				26.65	407.572
				26.6625	407.658
				26.675	407.743
				26.6875	407.829
				26.7	407.915
				26.7125	408.001
				26.725	408.087
				26.7375	408.173
				26.75	408.258
				26.7625	408.344
				26.775	408.43
				26.7875	408.516
				26.8	408.602
				26.8125	408.688
				26.825	408.773
				26.8375	408.859
				26.85	408.945
				26.8625	409.031
				26.875	409.117
				26.8875	409.203
				26.9	409.289
				26.9125	409.375
				26.925	409.46
				26.9375	409.546
				26.95	409.632
				26.9625	409.718
				26.975	409.804
				26.9875	409.89
				27	409.976
				27.0125	410.062
				27.025	410.148
				27.0375	410.234
				27.05	410.32
				27.0625	410.405
				27.075	410.491
				27.0875	410.577
				27.1	410.663
				27.1125	410.749
				27.125	410.835
				27.1375	410.921
				27.15	411.007
				27.1625	411.093
				27.175	411.179
				27.1875	411.265
				27.2	411.351
				27.2125	411.437
				27.225	411.523
				27.2375	411.609
				27.25	411.695
				27.2625	411.781
				27.275	411.867
				27.2875	411.953
				27.3	412.039
				27.3125	412.125
				27.325	412.211
				27.3375	412.297
				27.35	412.383
				27.3625	412.469
				27.375	412.555
				27.3875	412.641
				27.4	412.727
				27.4125	412.814
				27.425	412.9
				27.4375	412.986
				27.45	413.072
				27.4625	413.158
				27.475	413.244
				27.4875	413.33
				27.5	413.416
				27.5125	413.502
				27.525	413.588
				27.5375	413.674
				27.55	413.76
				27.5625	413.847
				27.575	413.933
				27.5875	414.019
				27.6	414.105
				27.6125	414.191
				27.625	414.277
				27.6375	414.363
				27.65	414.449
				27.6625	414.536
				27.675	414.622
				27.6875	414.708
				27.7	414.794
				27.7125	414.88
				27.725	414.966
				27.7375	415.052
				27.75	415.139
				27.7625	415.225
				27.775	415.311
				27.7875	415.397
				27.8	415.483
				27.8125	415.569
				27.825	415.656
				27.8375	415.742
				27.85	415.828
				27.8625	415.914
				27.875	416
				27.8875	416.087
				27.9	416.173
				27.9125	416.259
				27.925	416.345
				27.9375	416.431
				27.95	416.518
				27.9625	416.604
				27.975	416.69
				27.9875	416.776
				28	416.863
				28.0125	416.949
				28.025	417.035
				28.0375	417.121
				28.05	417.207
				28.0625	417.294
				28.075	417.38
				28.0875	417.466
				28.1	417.552
				28.1125	417.639
				28.125	417.725
				28.1375	417.811
				28.15	417.898
				28.1625	417.984
				28.175	418.07
				28.1875	418.156
				28.2	418.243
				28.2125	418.329
				28.225	418.415
				28.2375	418.501
				28.25	418.588
				28.2625	418.674
				28.275	418.76
				28.2875	418.847
				28.3	418.933
				28.3125	419.019
				28.325	419.106
				28.3375	419.192
				28.35	419.278
				28.3625	419.365
				28.375	419.451
				28.3875	419.537
				28.4	419.623
				28.4125	419.71
				28.425	419.796
				28.4375	419.882
				28.45	419.969
				28.4625	420.055
				28.475	420.142
				28.4875	420.228
				28.5	420.314
				28.5125	420.401
				28.525	420.487
				28.5375	420.573
				28.55	420.66
				28.5625	420.746
				28.575	420.832
				28.5875	420.919
				28.6	421.005
				28.6125	421.091
				28.625	421.178
				28.6375	421.264
				28.65	421.351
				28.6625	421.437
				28.675	421.523
				28.6875	421.61
				28.7	421.696
				28.7125	421.783
				28.725	421.869
				28.7375	421.955
				28.75	422.042
				28.7625	422.128
				28.775	422.215
				28.7875	422.301
				28.8	422.387
				28.8125	422.474
				28.825	422.56
				28.8375	422.647
				28.85	422.733
				28.8625	422.819
				28.875	422.906
				28.8875	422.992
				28.9	423.079
				28.9125	423.165
				28.925	423.252
				28.9375	423.338
				28.95	423.424
				28.9625	423.511
				28.975	423.597
				28.9875	423.684
				29	423.77
				29.0125	423.857
				29.025	423.943
				29.0375	424.03
				29.05	424.116
				29.0625	424.203
				29.075	424.289
				29.0875	424.375
				29.1	424.462
				29.1125	424.548
				29.125	424.635
				29.1375	424.721
				29.15	424.808
				29.1625	424.894
				29.175	424.981
				29.1875	425.067
				29.2	425.154
				29.2125	425.24
				29.225	425.327
				29.2375	425.413
				29.25	425.5
				29.2625	425.586
				29.275	425.673
				29.2875	425.759
				29.3	425.846
				29.3125	425.932
				29.325	426.019
				29.3375	426.105
				29.35	426.192
				29.3625	426.278
				29.375	426.365
				29.3875	426.451
				29.4	426.538
				29.4125	426.624
				29.425	426.711
				29.4375	426.797
				29.45	426.884
				29.4625	426.97
[truncated: 5,643 more rows]

## Sheet: 2 d
Modified Paschen curve		Paschen curve
Gap distance (um)	Electric field (MV m-1)	Gap distance (um)	Electric field (MV m-1)	Gap distance (um)	Electric field (MV m-1)
0.1	91.3259	4.5	785.644		--
0.2	86.7623	4.5125	728.423		--
0.3	84.203	4.525	679.099		--
0.4	82.412	4.5375	636.142		--
0.5	81.0253	4.55	598.395		--
0.6	79.8868	4.5625	564.963		--
0.7	78.9157	4.575	535.147		--
0.8	78.0646	4.5875	508.389		--
0.9	77.3039	4.6	484.243		--
1	76.6133	4.6125	462.343		--
1.1	75.9787	4.625	442.39		--
1.2	75.3898	4.6375	424.135		--
1.3	74.8389	4.65	407.371		--
1.4	74.32	4.6625	391.922		--
1.5	73.8285	4.675	377.638		--
1.6	73.3604	4.6875	364.393		--
1.7	72.9129	4.7	352.078		--
1.8	72.4835	4.7125	340.597		--
1.9	72.0699	4.725	329.869		--
2	71.6705	4.7375	319.822		--
2.1	71.2838	4.75	310.394		--
2.2	70.9084	4.7625	301.527		--
2.3	70.5433	4.775	293.175		--
2.4	70.1875	4.7875	285.293		--
2.5	69.8401	4.8	277.843		--
2.6	69.5004	4.8125	270.79		--
2.7	69.1677	4.825	264.103		--
2.8	68.8414	4.8375	257.754		--
2.9	68.5209	4.85	251.719		--
3	68.2057	4.8625	245.974		--
3.1	67.8955	4.875	240.499		--
3.2	67.5897	4.8875	235.276		--
3.3	67.2879	4.9	230.288		--
3.4	66.9898	4.9125	225.519		--
3.5	66.6951	4.925	220.954		--
3.6	66.4033	4.9375	216.582		--
3.7	66.1143	4.95	212.389		--
3.8	65.8276	4.9625	208.366		--
3.9	65.5429	4.975	204.502		--
4	65.26	4.9875	200.788		--
4.1	64.9785	5	197.215		--
4.2	64.6982	5.0125	193.776		--
4.3	64.4187	5.025	190.462		--
4.4	64.1397	5.0375	187.268		--
4.5	63.8608	5.05	184.187		--
4.6	63.5818	5.0625	181.213		--
4.7	63.3023	5.075	178.34		--
4.8	63.0218	5.0875	175.564		--
4.9	62.74	5.1	172.879		--
5	62.4564	5.1125	170.281		--
5.1	62.1705	5.125	167.767		--
5.2	61.8818	5.1375	165.331		--
5.3	61.5897	5.15	162.971		--
5.4	61.2934	5.1625	160.683		--
5.5	60.9924	5.175	158.463		--
5.6	60.6856	5.1875	156.309		--
5.7	60.3722	5.2	154.218		--
5.8	60.051	5.2125	152.187		--
5.9	59.7206	5.225	150.213		--
6	59.3797	5.2375	148.294		--
6.1	59.0263	5.25	146.429		--
6.2	58.6583	5.2625	144.613		--
6.3	58.2731	5.275	142.847		--
6.4	57.8676	5.2875	141.127		--
6.5	57.438	5.3	139.452		--
6.6	56.9796	5.3125	137.82		--
6.7	56.4868	5.325	136.229		--
6.8	55.9524	5.3375	134.679		--
6.9	55.3683	5.35	133.167		--
7	54.7251	5.3625	131.691		--
7.1	54.0127	5.375	130.252		--
7.2	53.2233	5.3875	128.847		--
7.3	52.3537	5.4	127.475		--
7.4	51.4106	5.4125	126.135		--
7.5	50.4123	5.425	124.825		--
7.6	49.385	5.4375	123.546		--
7.7	48.3556	5.45	122.296		--
7.8	47.3453	5.4625	121.073		--
7.9	46.3674	5.475	119.877		--
8	45.4286	5.4875	118.707		--
8.1	44.5315	5.5	117.563		--
8.2	43.6758	5.5125	116.443		--
8.3	42.8601	5.525	115.346		--
8.4	42.0825	5.5375	114.272		--
8.5	41.3407	5.55	113.221		--
8.6	40.6325	5.5625	112.191		--
8.7	39.9557	5.575	111.181		--
8.8	39.3084	5.5875	110.192		--
8.9	38.6886	5.6	109.223		--
9	38.0946	5.6125	108.273		--
9.1	37.5249	5.625	107.341		--
9.2	36.9779	5.6375	106.427		--
9.3	36.4522	5.65	105.53		--
9.4	35.9467	5.6625	104.65		--
9.5	35.4601	5.675	103.787		--
9.6	34.9915	5.6875	102.94		--
9.7	34.5397	5.7	102.108		--
9.8	34.1039	5.7125	101.291		--
9.9	33.6832	5.725	100.489		--
10	33.2768	5.7375	99.7015		--
10.1	32.8841	5.75	98.9278		--
10.2	32.5042	5.7625	98.1676		--
10.3	32.1366	5.775	97.4207		--
10.4	31.7806	5.7875	96.6866		--
10.5	31.4358	5.8	95.965		--
10.6	31.1015	5.8125	95.2557		--
10.7	30.7773	5.825	94.5582		--
10.8	30.4627	5.8375	93.8723		--
10.9	30.1572	5.85	93.1978		--
11	29.8606	5.8625	92.5343		--
11.1	29.5723	5.875	91.8815		--
11.2	29.2921	5.8875	91.2393		--
11.3	29.0195	5.9	90.6073		--
11.4	28.7543	5.9125	89.9853		--
11.5	28.4962	5.925	89.3731		--
11.6	28.2448	5.9375	88.7704		--
11.7	27.9999	5.95	88.177		--
11.8	27.7613	5.9625	87.5928		--
11.9	27.5286	5.975	87.0174		--
12	27.3018	5.9875	86.4507		--
12.1	27.0804	6	85.8925		--
12.2	26.8645	6.0125	85.3426		--
12.3	26.6536	6.025	84.8008		--
12.4	26.4477	6.0375	84.267		--
12.5	26.2466	6.05	83.7409		--
12.6	26.0501	6.0625	83.2224		--
12.7	25.858	6.075	82.7114		--
12.8	25.6702	6.0875	82.2076		--
12.9	25.4865	6.1	81.7109		--
13	25.3069	6.1125	81.2212		--
13.1	25.1311	6.125	80.7383		--
13.2	24.959	6.1375	80.2621		--
13.3	24.7906	6.15	79.7925		--
13.4	24.6256	6.1625	79.3292		--
13.5	24.464	6.175	78.8722		--
13.6	24.3057	6.1875	78.4213		--
13.7	24.1506	6.2	77.9765		--
13.8	23.9986	6.2125	77.5375		--
13.9	23.8495	6.225	77.1044		--
14	23.7033	6.2375	76.6769		--
14.1	23.5599	6.25	76.2549		--
14.2	23.4193	6.2625	75.8384		--
14.3	23.2813	6.275	75.4273		--
14.4	23.1458	6.2875	75.0214		--
14.5	23.0128	6.3	74.6206		--
14.6	22.8823	6.3125	74.2249		--
14.7	22.7541	6.325	73.8341		--
14.8	22.6282	6.3375	73.4482		--
14.9	22.5045	6.35	73.067		--
15	22.3829	6.3625	72.6905		--
15.1	22.2635	6.375	72.3186		--
15.2	22.1461	6.3875	71.9512		--
15.3	22.0307	6.4	71.5882		--
15.4	21.9172	6.4125	71.2296		--
15.5	21.8056	6.425	70.8752		--
15.6	21.6959	6.4375	70.525		--
15.7	21.5879	6.45	70.179		--
15.8	21.4817	6.4625	69.8369		--
15.9	21.3772	6.475	69.4989		--
16	21.2743	6.4875	69.1647		--
16.1	21.1731	6.5	68.8344		--
16.2	21.0735	6.5125	68.5078		--
16.3	20.9753	6.525	68.1849		--
16.4	20.8787	6.5375	67.8657		--
16.5	20.7836	6.55	67.55		--
16.6	20.6898	6.5625	67.2379		--
16.7	20.5975	6.575	66.9292		--
16.8	20.5066	6.5875	66.6239		--
16.9	20.4169	6.6	66.322		--
17	20.3286	6.6125	66.0233		--
17.1	20.2415	6.625	65.7279		--
17.2	20.1557	6.6375	65.4357		--
17.3	20.0711	6.65	65.1466		--
17.4	19.9877	6.6625	64.8606		--
17.5	19.9055	6.675	64.5776		--
17.6	19.8244	6.6875	64.2976		--
17.7	19.7444	6.7	64.0205		--
17.8	19.6655	6.7125	63.7463		--
17.9	19.5876	6.725	63.4749		--
18	19.5108	6.7375	63.2064		--
18.1	19.435	6.75	62.9406		--
18.2	19.3603	6.7625	62.6775		--
18.3	19.2864	6.775	62.4171		--
18.4	19.2136	6.7875	62.1593		--
18.5	19.1417	6.8	61.9041		--
18.6	19.0707	6.8125	61.6515		--
18.7	19.0006	6.825	61.4013		--
18.8	18.9314	6.8375	61.1537		--
18.9	18.8631	6.85	60.9084		--
19	18.7956	6.8625	60.6656		--
19.1	18.7289	6.875	60.4252		--
19.2	18.6631	6.8875	60.187		--
19.3	18.5981	6.9	59.9512		--
19.4	18.5338	6.9125	59.7176		--
19.5	18.4703	6.925	59.4863		--
19.6	18.4076	6.9375	59.2571		--
19.7	18.3456	6.95	59.0302		--
19.8	18.2843	6.9625	58.8053		--
19.9	18.2238	6.975	58.5826		--
20	18.1639	6.9875	58.3619		--
20.1	18.1047	7	58.1433		--
20.2	18.0463	7.0125	57.9267		--
20.3	17.9884	7.025	57.7121		--
20.4	17.9313	7.0375	57.4995		--
20.5	17.8747	7.05	57.2888		--
20.6	17.8188	7.0625	57.0799		--
20.7	17.7635	7.075	56.873		--
20.8	17.7088	7.0875	56.6679		--
20.9	17.6547	7.1	56.4647		--
21	17.6012	7.1125	56.2633		--
21.1	17.5483	7.125	56.0636		--
21.2	17.496	7.1375	55.8657		--
21.3	17.4441	7.15	55.6696		--
21.4	17.3929	7.1625	55.4752		--
21.5	17.3422	7.175	55.2824		--
21.6	17.292	7.1875	55.0913		--
21.7	17.2423	7.2	54.9019		--
21.8	17.1931	7.2125	54.7141		--
21.9	17.1444	7.225	54.5278		--
22	17.0963	7.2375	54.3432		--
22.1	17.0486	7.25	54.1601		--
22.2	17.0014	7.2625	53.9786		--
22.3	16.9547	7.275	53.7986		--
22.4	16.9084	7.2875	53.6201		--
22.5	16.8626	7.3	53.4431		--
22.6	16.8172	7.3125	53.2675		--
22.7	16.7723	7.325	53.0934		--
22.8	16.7278	7.3375	52.9207		--
22.9	16.6838	7.35	52.7495		--
23	16.6401	7.3625	52.5796		--
23.1	16.5969	7.375	52.4111		--
23.2	16.5541	7.3875	52.2439		--
23.3	16.5117	7.4	52.0781		--
23.4	16.4697	7.4125	51.9136		--
23.5	16.428	7.425	51.7505		--
23.6	16.3868	7.4375	51.5886		--
23.7	16.346	7.45	51.428		--
23.8	16.3055	7.4625	51.2687		--
23.9	16.2654	7.475	51.1106		--
24	16.2256	7.4875	50.9538		--
24.1	16.1862	7.5	50.7981		--
24.2	16.1472	7.5125	50.6437		--
24.3	16.1085	7.525	50.4905		--
24.4	16.0702	7.5375	50.3384		--
24.5	16.0321	7.55	50.1875		--
24.6	15.9945	7.5625	50.0378		--
24.7	15.9571	7.575	49.8892		--
24.8	15.9201	7.5875	49.7417		--
24.9	15.8834	7.6	49.5953		--
25	15.847	7.6125	49.45		--
25.1	15.8109	7.625	49.3059		--
25.2	15.7751	7.6375	49.1627		--
25.3	15.7397	7.65	49.0207		--
25.4	15.7045	7.6625	48.8797		--
25.5	15.6696	7.675	48.7397		--
25.6	15.635	7.6875	48.6007		--
25.7	15.6007	7.7	48.4628		--
25.8	15.5667			7.7125	48.3259
25.9	15.533			7.725	48.1899
26	15.4995			7.7375	48.055
26.1	15.4663			7.75	47.921
26.2	15.4334			7.7625	47.788
26.3	15.4007			7.775	47.6559
26.4	15.3683			7.7875	47.5247
26.5	15.3362			7.8	47.3945
26.6	15.3043			7.8125	47.2652
26.7	15.2726			7.825	47.1368
26.8	15.2413			7.8375	47.0093
26.9	15.2101			7.85	46.8828
27	15.1792			7.8625	46.757
27.1	15.1485			7.875	46.6322
27.2	15.1181			7.8875	46.5082
27.3	15.0879			7.9	46.385
27.4	15.0579			7.9125	46.2628
27.5	15.0282			7.925	46.1413
27.6	14.9987			7.9375	46.0207
27.7	14.9694			7.95	45.9009
27.8	14.9403			7.9625	45.7818
27.9	14.9115			7.975	45.6636
28	14.8828			7.9875	45.5462
28.1	14.8544			8	45.4296
28.2	14.8262			8.0125	45.3138
28.3	14.7982			8.025	45.1987
28.4	14.7704			8.0375	45.0844
28.5	14.7427			8.05	44.9708
28.6	14.7153			8.0625	44.858
28.7	14.6881			8.075	44.7459
28.8	14.6611			8.0875	44.6345
28.9	14.6343			8.1	44.5239
29	14.6076			8.1125	44.414
29.1	14.5812			8.125	44.3048
29.2	14.5549			8.1375	44.1963
29.3	14.5289			8.15	44.0885
29.4	14.503			8.1625	43.9813
29.5	14.4772			8.175	43.8749
29.6	14.4517			8.1875	43.7692
29.7	14.4263			8.2	43.6641
29.8	14.4011			8.2125	43.5596
29.9	14.3761			8.225	43.4558
30	14.3513			8.2375	43.3527
30.1	14.3266			8.25	43.2503
30.2	14.3021			8.2625	43.1484
30.3	14.2777			8.275	43.0472
30.4	14.2536			8.2875	42.9466
30.5	14.2295			8.3	42.8466
30.6	14.2057			8.3125	42.7473
30.7	14.1819			8.325	42.6485
30.8	14.1584			8.3375	42.5504
30.9	14.135			8.35	42.4529
31	14.1117			8.3625	42.3559
31.1	14.0886			8.375	42.2595
31.2	14.0657			8.3875	42.1637
31.3	14.0429			8.4	42.0685
31.4	14.0202			8.4125	41.9739
31.5	13.9977			8.425	41.8798
31.6	13.9754			8.4375	41.7863
31.7	13.9531			8.45	41.6933
31.8	13.9311			8.4625	41.6009
31.9	13.9091			8.475	41.509
32	13.8873			8.4875	41.4177
32.1	13.8656			8.5	41.3269
32.2	13.8441			8.5125	41.2366
32.3	13.8227			8.525	41.1469
32.4	13.8014			8.5375	41.0577
32.5	13.7803			8.55	40.9689
32.6	13.7593			8.5625	40.8808
32.7	13.7384			8.575	40.7931
32.8	13.7176			8.5875	40.7059
32.9	13.697			8.6	40.6192
33	13.6765			8.6125	40.533
33.1	13.6561			8.625	40.4473
33.2	13.6358			8.6375	40.3621
33.3	13.6157			8.65	40.2773
33.4	13.5957			8.6625	40.1931
33.5	13.5758			8.675	40.1093
33.6	13.556			8.6875	40.026
33.7	13.5363			8.7	39.9431
33.8	13.5168			8.7125	39.8607
33.9	13.4973			8.725	39.7788
34	13.478			8.7375	39.6973
34.1	13.4588			8.75	39.6162
34.2	13.4397			8.7625	39.5356
34.3	13.4207			8.775	39.4555
34.4	13.4018			8.7875	39.3758
34.5	13.383			8.8	39.2965
34.6	13.3643			8.8125	39.2176
34.7	13.3458			8.825	39.1392
34.8	13.3273			8.8375	39.0612
34.9	13.3089			8.85	38.9836
35	13.2907			8.8625	38.9065
35.1	13.2725			8.875	38.8297
35.2	13.2545			8.8875	38.7534
35.3	13.2365			8.9	38.6774
35.4	13.2187			8.9125	38.6019
35.5	13.2009			8.925	38.5268
35.6	13.1832			8.9375	38.452
35.7	13.1657			8.95	38.3777
35.8	13.1482			8.9625	38.3037
35.9	13.1308			8.975	38.2302
36	13.1136			8.9875	38.157
36.1	13.0964			9	38.0842
36.2	13.0793			9.0125	38.0118
36.3	13.0623			9.025	37.9397
36.4	13.0454			9.0375	37.868
36.5	13.0286			9.05	37.7967
36.6	13.0118			9.0625	37.7258
36.7	12.9952			9.075	37.6552
36.8	12.9786			9.0875	37.585
36.9	12.9622			9.1	37.5151
37	12.9458			9.1125	37.4456
37.1	12.9295			9.125	37.3765
37.2	12.9133			9.1375	37.3077
37.3	12.8971			9.15	37.2392
37.4	12.8811			9.1625	37.1711
37.5	12.8651			9.175	37.1033
37.6	12.8493			9.1875	37.0359
37.7	12.8335			9.2	36.9688
37.8	12.8177			9.2125	36.902
37.9	12.8021			9.225	36.8356
38	12.7865			9.2375	36.7695
38.1	12.7711			9.25	36.7037
38.2	12.7557			9.2625	36.6382
38.3	12.7403			9.275	36.5731
38.4	12.7251			9.2875	36.5083
38.5	12.7099			9.3	36.4438
38.6	12.6948			9.3125	36.3796
38.7	12.6798			9.325	36.3157
38.8	12.6648			9.3375	36.2521
38.9	12.65			9.35	36.1889
39	12.6352			9.3625	36.1259
39.1	12.6204			9.375	36.0632
39.2	12.6058			9.3875	36.0009
39.3	12.5912			9.4	35.9388
39.4	12.5767			9.4125	35.8771
39.5	12.5622			9.425	35.8156
39.6	12.5479			9.4375	35.7544
39.7	12.5335			9.45	35.6935
39.8	12.5193			9.4625	35.6329
39.9	12.5051			9.475	35.5726
40	12.491			9.4875	35.5126
40.1	12.477			9.5	35.4528
40.2	12.463			9.5125	35.3934
40.3	12.4491			9.525	35.3342
40.4	12.4353			9.5375	35.2752
40.5	12.4215			9.55	35.2166
40.6	12.4078			9.5625	35.1582
40.7	12.3941			9.575	35.1001
40.8	12.3806			9.5875	35.0423
40.9	12.367			9.6	34.9847
41	12.3536			9.6125	34.9274
41.1	12.3402			9.625	34.8703
41.2	12.3269			9.6375	34.8135
41.3	12.3136			9.65	34.757
41.4	12.3004			9.6625	34.7007
41.5	12.2872			9.675	34.6447
41.6	12.2741			9.6875	34.5889
41.7	12.2611			9.7	34.5334
41.8	12.2481			9.7125	34.4781
41.9	12.2352			9.725	34.4231
42	12.2223			9.7375	34.3683
42.1	12.2095			9.75	34.3138
42.2	12.1968			9.7625	34.2595
42.3	12.1841			9.775	34.2055
42.4	12.1715			9.7875	34.1517
42.5	12.1589			9.8	34.0981
42.6	12.1464			9.8125	34.0447
42.7	12.1339			9.825	33.9916
42.8	12.1215			9.8375	33.9388
42.9	12.1091			9.85	33.8861
43	12.0968			9.8625	33.8337
43.1	12.0846			9.875	33.7815
43.2	12.0724			9.8875	33.7296
43.3	12.0602			9.9	33.6778
43.4	12.0482			9.9125	33.6263
43.5	12.0361			9.925	33.575
43.6	12.0241			9.9375	33.524
43.7	12.0122			9.95	33.4731
43.8	12.0003			9.9625	33.4225
43.9	11.9885			9.975	33.3721
44	11.9767			9.9875	33.3219
44.1	11.9649			10	33.2719
44.2	11.9533			10.0125	33.2221
44.3	11.9416			10.025	33.1726
44.4	11.93			10.0375	33.1232
44.5	11.9185			10.05	33.0741
44.6	11.907			10.0625	33.0251
44.7	11.8956			10.075	32.9764
44.8	11.8842			10.0875	32.9279
44.9	11.8728			10.1	32.8796
45	11.8615			10.1125	32.8314
45.1	11.8503			10.125	32.7835
45.2	11.8391			10.1375	32.7358
45.3	11.8279			10.15	32.6882
45.4	11.8168			10.1625	32.6409
45.5	11.8057			10.175	32.5938
45.6	11.7947			10.1875	32.5468
45.7	11.7837			10.2	32.5001
45.8	11.7728			10.2125	32.4535
45.9	11.7619			10.225	32.4071
46	11.751			10.2375	32.3609
46.1	11.7402			10.25	32.315
46.2	11.7294			10.2625	32.2691
46.3	11.7187			10.275	32.2235
46.4	11.7081			10.2875	32.1781
46.5	11.6974			10.3	32.1328
46.6	11.6868			10.3125	32.0877
46.7	11.6763			10.325	32.0428
46.8	11.6658			10.3375	31.9981
46.9	11.6553			10.35	31.9536
47	11.6449			10.3625	31.9092
47.1	11.6345			10.375	31.865
47.2	11.6241			10.3875	31.821
47.3	11.6138			10.4	31.7772
47.4	11.6036			10.4125	31.7335
47.5	11.5933			10.425	31.69
47.6	11.5831			10.4375	31.6467
47.7	11.573			10.45	31.6036
47.8	11.5629			10.4625	31.5606
47.9	11.5528			10.475	31.5178
48	11.5428			10.4875	31.4751
48.1	11.5328			10.5	31.4327
48.2	11.5228			10.5125	31.3904
48.3	11.5129			10.525	31.3482
48.4	11.503			10.5375	31.3062
48.5	11.4932			10.55	31.2644
48.6	11.4834			10.5625	31.2227
48.7	11.4736			10.575	31.1812
48.8	11.4639			10.5875	31.1399
48.9	11.4542			10.6	31.0987
49	11.4445			10.6125	31.0576
49.1	11.4349			10.625	31.0168
49.2	11.4253			10.6375	30.9761
49.3	11.4158			10.65	30.9355
49.4	11.4062			10.6625	30.8951
49.5	11.3968			10.675	30.8548
49.6	11.3873			10.6875	30.8147
49.7	11.3779			10.7	30.7748
49.8	11.3685			10.7125	30.735
49.9	11.3592			10.725	30.6953
50	11.3499			10.7375	30.6558
50.1	11.3406			10.75	30.6164
50.2	11.3314			10.7625	30.5772
50.3	11.3221			10.775	30.5381
50.4	11.313			10.7875	30.4992
50.5	11.3038			10.8	30.4604
50.6	11.2947			10.8125	30.4218
50.7	11.2856			10.825	30.3833
50.8	11.2766			10.8375	30.345
50.9	11.2676			10.85	30.3067
51	11.2586			10.8625	30.2687
51.1	11.2496			10.875	30.2307
51.2	11.2407			10.8875	30.1929
51.3	11.2318			10.9	30.1553
51.4	11.223			10.9125	30.1178
51.5	11.2142			10.925	30.0804
51.6	11.2054			10.9375	30.0431
51.7	11.1966			10.95	30.006
51.8	11.1879			10.9625	29.969
51.9	11.1792			10.975	29.9322
52	11.1705			10.9875	29.8955
52.1	11.1619			11	29.8589
52.2	11.1532			11.0125	29.8224
52.3	11.1447			11.025	29.7861
52.4	11.1361			11.0375	29.7499
52.5	11.1276			11.05	29.7139
52.6	11.1191			11.0625	29.6779
52.7	11.1106			11.075	29.6421
52.8	11.1022			11.0875	29.6064
52.9	11.0938			11.1	29.5709
53	11.0854			11.1125	29.5354
53.1	11.0771			11.125	29.5001
53.2	11.0687			11.1375	29.4649
53.3	11.0604			11.15	29.4299
53.4	11.0522			11.1625	29.3949
53.5	11.044			11.175	29.3601
53.6	11.0357			11.1875	29.3254
53.7	11.0275			11.2	29.2908
53.8	11.0194			11.2125	29.2564
53.9	11.0113			11.225	29.2221
54	11.0032			11.2375	29.1878
54.1	10.9951			11.25	29.1537
54.2	10.987			11.2625	29.1198
54.3	10.979			11.275	29.0859
54.4	10.971			11.2875	29.0522
54.5	10.9631			11.3	29.0185
54.6	10.9551			11.3125	28.985
54.7	10.9472			11.325	28.9516
54.8	10.9393			11.3375	28.9183
54.9	10.9314			11.35	28.8851
55	10.9236			11.3625	28.852
55.1	10.9158			11.375	28.8191
55.2	10.908			11.3875	28.7863
55.3	10.9002			11.4	28.7535
55.4	10.8925			11.4125	28.7209
55.5	10.8848			11.425	28.6884
55.6	10.8771			11.4375	28.656
55.7	10.8695			11.45	28.6237
55.8	10.8618			11.4625	28.5915
55.9	10.8542			11.475	28.5594
56	10.8466			11.4875	28.5275
56.1	10.839			11.5	28.4956
56.2	10.8315			11.5125	28.4638
56.3	10.824			11.525	28.4322
56.4	10.8165			11.5375	28.4006
56.5	10.809			11.55	28.3692
56.6	10.8016			11.5625	28.3378
56.7	10.7941			11.575	28.3066
56.8	10.7867			11.5875	28.2754
56.9	10.7794			11.6	28.2444
57	10.772			11.6125	28.2135
57.1	10.7647			11.625	28.1826
57.2	10.7574			11.6375	28.1519
57.3	10.7501			11.65	28.1213
57.4	10.7428			11.6625	28.0907
57.5	10.7356			11.675	28.0603
57.6	10.7284			11.6875	28.03
57.7	10.7212			11.7	27.9997
57.8	10.714			11.7125	27.9696
57.9	10.7068			11.725	27.9395
58	10.6997			11.7375	27.9096
58.1	10.6926			11.75	27.8797
58.2	10.6855			11.7625	27.85
58.3	10.6784			11.775	27.8203
58.4	10.6714			11.7875	27.7907
58.5	10.6644			11.8	27.7613
58.6	10.6574			11.8125	27.7319
58.7	10.6504			11.825	27.7026
58.8	10.6434			11.8375	27.6734
58.9	10.6365			11.85	27.6443
59	10.6296			11.8625	27.6153
59.1	10.6227			11.875	27.5864
59.2	10.6158			11.8875	27.5575
59.3	10.6089			11.9	27.5288
59.4	10.6021			11.9125	27.5002
59.5	10.5953			11.925	27.4716
59.6	10.5885			11.9375	27.4431
59.7	10.5817			11.95	27.4147
59.8	10.575			11.9625	27.3864
59.9	10.5682			11.975	27.3582
60	10.5615			11.9875	27.3301
60.1	10.5548			12	27.3021
60.2	10.5481			12.0125	27.2741
60.3	10.5415			12.025	27.2463
60.4	10.5348			12.0375	27.2185
60.5	10.5282			12.05	27.1908
60.6	10.5216			12.0625	27.1632
60.7	10.515			12.075	27.1357
60.8	10.5085			12.0875	27.1083
60.9	10.5019			12.1	27.0809
61	10.4954			12.1125	27.0537
61.1	10.4889			12.125	27.0265
61.2	10.4824			12.1375	26.9994
61.3	10.476			12.15	26.9723
61.4	10.4695			12.1625	26.9454
61.5	10.4631			12.175	26.9185
61.6	10.4567			12.1875	26.8918
61.7	10.4503			12.2	26.8651
61.8	10.4439			12.2125	26.8385
61.9	10.4375			12.225	26.8119
62	10.4312			12.2375	26.7855
62.1	10.4249			12.25	26.7591
62.2	10.4186			12.2625	26.7328
62.3	10.4123			12.275	26.7066
62.4	10.406			12.2875	26.6804
62.5	10.3998			12.3	26.6544
62.6	10.3935			12.3125	26.6284
62.7	10.3873			12.325	26.6025
62.8	10.3811			12.3375	26.5767
62.9	10.3749			12.35	26.5509
63	10.3688			12.3625	26.5252
63.1	10.3626			12.375	26.4996
63.2	10.3565			12.3875	26.4741
63.3	10.3504			12.4	26.4486
63.4	10.3443			12.4125	26.4232
63.5	10.3382			12.425	26.3979
63.6	10.3321			12.4375	26.3727
63.7	10.3261			12.45	26.3475
63.8	10.3201			12.4625	26.3224
63.9	10.314			12.475	26.2974
64	10.3081			12.4875	26.2725
64.1	10.3021			12.5	26.2476
64.2	10.2961			12.5125	26.2228
64.3	10.2902			12.525	26.1981
64.4	10.2842			12.5375	26.1734
64.5	10.2783			12.55	26.1489
64.6	10.2724			12.5625	26.1244
64.7	10.2665			12.575	26.0999
64.8	10.2607			12.5875	26.0755
64.9	10.2548			12.6	26.0512
65	10.249			12.6125	26.027
65.1	10.2431			12.625	26.0028
65.2	10.2373			12.6375	25.9787
65.3	10.2316			12.65	25.9547
65.4	10.2258			12.6625	25.9307
65.5	10.22			12.675	25.9069
65.6	10.2143			12.6875	25.883
65.7	10.2085			12.7	25.8593
65.8	10.2028			12.7125	25.8356
65.9	10.1971			12.725	25.812
66	10.1914			12.7375	25.7884
66.1	10.1858			12.75	25.7649
66.2	10.1801			12.7625	25.7415
66.3	10.1745			12.775	25.7181
66.4	10.1689			12.7875	25.6948
66.5	10.1632			12.8	25.6716
66.6	10.1577			12.8125	25.6484
66.7	10.1521			12.825	25.6253
66.8	10.1465			12.8375	25.6023
66.9	10.141			12.85	25.5793
67	10.1354			12.8625	25.5564
67.1	10.1299			12.875	25.5336
67.2	10.1244			12.8875	25.5108
67.3	10.1189			12.9	25.4881
67.4	10.1134			12.9125	25.4654
67.5	10.1079			12.925	25.4428
67.6	10.1025			12.9375	25.4203
67.7	10.097			12.95	25.3978
67.8	10.0916			12.9625	25.3754
67.9	10.0862			12.975	25.353
68	10.0808			12.9875	25.3307
68.1	10.0754			13	25.3085
68.2	10.0701			13.0125	25.2863
68.3	10.0647			13.025	25.2642
68.4	10.0594			13.0375	25.2422
68.5	10.054			13.05	25.2202
68.6	10.0487			13.0625	25.1983
68.7	10.0434			13.075	25.1764
68.8	10.0381			13.0875	25.1546
68.9	10.0328			13.1	25.1328
69	10.0276			13.1125	25.1111
69.1	10.0223			13.125	25.0895
69.2	10.0171			13.1375	25.0679
69.3	10.0119			13.15	25.0464
69.4	10.0067			13.1625	25.0249
69.5	10.0015			13.175	25.0035
69.6	9.99627			13.1875	24.9822
69.7	9.9911			13.2	24.9609
69.8	9.98594			13.2125	24.9396
69.9	9.98079			13.225	24.9184
70	9.97566			13.2375	24.8973
70.1	9.97054			13.25	24.8762
70.2	9.96543			13.2625	24.8552
70.3	9.96033			13.275	24.8343
70.4	9.95525			13.2875	24.8134
70.5	9.95017			13.3	24.7925
70.6	9.94511			13.3125	24.7717
70.7	9.94007			13.325	24.751
70.8	9.93503			13.3375	24.7303
70.9	9.93001			13.35	24.7096
71	9.925			13.3625	24.6891
71.1	9.92			13.375	24.6685
71.2	9.91501			13.3875	24.6481
71.3	9.91004			13.4	24.6276
71.4	9.90508			13.4125	24.6073
71.5	9.90013			13.425	24.587
71.6	9.89519			13.4375	24.5667
71.7	9.89026			13.45	24.5465
71.8	9.88534			13.4625	24.5263
71.9	9.88044			13.475	24.5062
72	9.87555			13.4875	24.4862
72.1	9.87067			13.5	24.4662
72.2	9.8658			13.5125	24.4462
72.3	9.86094			13.525	24.4263
72.4	9.8561			13.5375	24.4065
72.5	9.85126			13.55	24.3867
72.6	9.84644			13.5625	24.3669
72.7	9.84163			13.575	24.3472
72.8	9.83683			13.5875	24.3276
72.9	9.83204			13.6	24.308
73	9.82726			13.6125	24.2884
73.1	9.82249			13.625	24.2689
73.2	9.81774			13.6375	24.2494
73.3	9.813			13.65	24.23
73.4	9.80826			13.6625	24.2107
73.5	9.80354			13.675	24.1914
73.6	9.79883			13.6875	24.1721
73.7	9.79413			13.7	24.1529
73.8	9.78944			13.7125	24.1338
73.9	9.78476			13.725	24.1147
74	9.78009			13.7375	24.0956
74.1	9.77543			13.75	24.0766
74.2	9.77079			13.7625	24.0576
74.3	9.76615			13.775	24.0387
74.4	9.76153			13.7875	24.0198
74.5	9.75691			13.8	24.001
74.6	9.75231			13.8125	23.9822
74.7	9.74771			13.825	23.9634
74.8	9.74313			13.8375	23.9447
74.9	9.73856			13.85	23.9261
75	9.734			13.8625	23.9075
75.1	9.72944			13.875	23.8889
75.2	9.7249			13.8875	23.8704
75.3	9.72037			13.9	23.852
75.4	9.71585			13.9125	23.8335
75.5	9.71134			13.925	23.8152
75.6	9.70684			13.9375	23.7968
75.7	9.70235			13.95	23.7786
75.8	9.69787			13.9625	23.7603
75.9	9.6934			13.975	23.7421
76	9.68894			13.9875	23.724
76.1	9.68448			14	23.7059
76.2	9.68004			14.0125	23.6878
76.3	9.67561			14.025	23.6698
76.4	9.67119			14.0375	23.6518
76.5	9.66678			14.05	23.6339
76.6	9.66238			14.0625	23.616
76.7	9.65799			14.075	23.5981
76.8	9.65361			14.0875	23.5803
76.9	9.64923			14.1	23.5626
77	9.64487			14.1125	23.5448
77.1	9.64052			14.125	23.5272
77.2	9.63617			14.1375	23.5095
77.3	9.63184			14.15	23.4919
77.4	9.62752			14.1625	23.4744
77.5	9.6232			14.175	23.4569
77.6	9.6189			14.1875	23.4394
77.7	9.6146			14.2	23.422
77.8	9.61031			14.2125	23.4046
77.9	9.60603			14.225	23.3872
78	9.60177			14.2375	23.3699
78.1	9.59751			14.25	23.3527
78.2	9.59326			14.2625	23.3355
78.3	9.58902			14.275	23.3183
78.4	9.58479			14.2875	23.3011
78.5	9.58056			14.3	23.284
78.6	9.57635			14.3125	23.267
78.7	9.57215			14.325	23.2499
78.8	9.56795			14.3375	23.233
78.9	9.56376			14.35	23.216
79	9.55959			14.3625	23.1991
79.1	9.55542			14.375	23.1822
79.2	9.55126			14.3875	23.1654
79.3	9.54711			14.4	23.1486
79.4	9.54297			14.4125	23.1319
79.5	9.53883			14.425	23.1152
79.6	9.53471			14.4375	23.0985
79.7	9.53059			14.45	23.0819
79.8	9.52649			14.4625	23.0653
79.9	9.52239			14.475	23.0487
80	9.5183			14.4875	23.0322
80.1	9.51422			14.5	23.0157
80.2	9.51015			14.5125	22.9993
80.3	9.50608			14.525	22.9829
80.4	9.50203			14.5375	22.9665
80.5	9.49798			14.55	22.9502
80.6	9.49394			14.5625	22.9339
80.7	9.48991			14.575	22.9176
80.8	9.48589			14.5875	22.9014
80.9	9.48188			14.6	22.8852
81	9.47788			14.6125	22.8691
81.1	9.47388			14.625	22.853
81.2	9.46989			14.6375	22.8369
81.3	9.46591			14.65	22.8209
81.4	9.46194			14.6625	22.8049
81.5	9.45798			14.675	22.7889
81.6	9.45402			14.6875	22.773
81.7	9.45007			14.7	22.7571
81.8	9.44614			14.7125	22.7413
81.9	9.4422			14.725	22.7254
82	9.43828			14.7375	22.7096
82.1	9.43437			14.75	22.6939
82.2	9.43046			14.7625	22.6782
82.3	9.42656			14.775	22.6625
82.4	9.42267			14.7875	22.6469
82.5	9.41879			14.8	22.6313
82.6	9.41491			14.8125	22.6157
82.7	9.41105			14.825	22.6001
82.8	9.40719			14.8375	22.5846
82.9	9.40334			14.85	22.5692
83	9.39949			14.8625	22.5537
83.1	9.39566			14.875	22.5383
83.2	9.39183			14.8875	22.5229
83.3	9.38801			14.9	22.5076
83.4	9.38419			14.9125	22.4923
83.5	9.38039			14.925	22.477
83.6	9.37659			14.9375	22.4618
83.7	9.3728			14.95	22.4466
83.8	9.36902			14.9625	22.4314
83.9	9.36525			14.975	22.4163
84	9.36148			14.9875	22.4012
84.1	9.35772			15	22.3861
84.2	9.35397			15.0125	22.3711
84.3	9.35022			15.025	22.3561
84.4	9.34648			15.0375	22.3411
84.5	9.34275			15.05	22.3262
84.6	9.33903			15.0625	22.3113
84.7	9.33532			15.075	22.2964
84.8	9.33161			15.0875	22.2815
84.9	9.32791			15.1	22.2667
85	9.32422			15.1125	22.252
85.1	9.32053			15.125	22.2372
85.2	9.31685			15.1375	22.2225
85.3	9.31318			15.15	22.2078
85.4	9.30951			15.1625	22.1932
85.5	9.30586			15.175	22.1785
85.6	9.30221			15.1875	22.1639
85.7	9.29856			15.2	22.1494
85.8	9.29493			15.2125	22.1349
85.9	9.2913			15.225	22.1204
86	9.28768			15.2375	22.1059
86.1	9.28406			15.25	22.0915
86.2	9.28046			15.2625	22.0771
86.3	9.27686			15.275	22.0627
86.4	9.27326			15.2875	22.0483
86.5	9.26968			15.3	22.034
86.6	9.2661			15.3125	22.0198
86.7	9.26252			15.325	22.0055
86.8	9.25896			15.3375	21.9913
86.9	9.2554			15.35	21.9771
87	9.25184			15.3625	21.9629
87.1	9.2483			15.375	21.9488
87.2	9.24476			15.3875	21.9347
87.3	9.24123			15.4	21.9206
87.4	9.2377			15.4125	21.9066
87.5	9.23418			15.425	21.8926
87.6	9.23067			15.4375	21.8786
87.7	9.22717			15.45	21.8646
87.8	9.22367			15.4625	21.8507
87.9	9.22018			15.475	21.8368
88	9.21669			15.4875	21.8229
88.1	9.21321			15.5	21.8091
88.2	9.20974			15.5125	21.7953
88.3	9.20627			15.525	21.7815
88.4	9.20282			15.5375	21.7677
88.5	9.19936			15.55	21.754
88.6	9.19592			15.5625	21.7403
88.7	9.19248			15.575	21.7266
88.8	9.18904			15.5875	21.713
88.9	9.18562			15.6	21.6994
89	9.1822			15.6125	21.6858
89.1	9.17878			15.625	21.6722
89.2	9.17537			15.6375	21.6587
89.3	9.17197			15.65	21.6452
89.4	9.16858			15.6625	21.6317
89.5	9.16519			15.675	21.6183
89.6	9.16181			15.6875	21.6049
89.7	9.15843			15.7	21.5915
89.8	9.15506			15.7125	21.5781
89.9	9.1517			15.725	21.5648
90	9.14834			15.7375	21.5515
90.1	9.14499			15.75	21.5382
90.2	9.14164			15.7625	21.5249
90.3	9.1383			15.775	21.5117
90.4	9.13497			15.7875	21.4985
90.5	9.13164			15.8	21.4853
90.6	9.12832			15.8125	21.4721
90.7	9.12501			15.825	21.459
90.8	9.1217			15.8375	21.4459
90.9	9.1184			15.85	21.4329
91	9.1151			15.8625	21.4198
91.1	9.11181			15.875	21.4068
91.2	9.10853			15.8875	21.3938
91.3	9.10525			15.9	21.3808
91.4	9.10198			15.9125	21.3679
91.5	9.09871			15.925	21.355
91.6	9.09545			15.9375	21.3421
91.7	9.09219			15.95	21.3292
91.8	9.08894			15.9625	21.3164
91.9	9.0857			15.975	21.3036
92	9.08246			15.9875	21.2908
92.1	9.07923			16	21.278
92.2	9.07601			16.0125	21.2653
92.3	9.07279			16.025	21.2526
92.4	9.06957			16.0375	21.2399
92.5	9.06636			16.05	21.2272
92.6	9.06316			16.0625	21.2146
92.7	9.05997			16.075	21.202
92.8	9.05677			16.0875	21.1894
92.9	9.05359			16.1	21.1768
93	9.05041			16.1125	21.1643
93.1	9.04723			16.125	21.1518
93.2	9.04407			16.1375	21.1393
93.3	9.0409			16.15	21.1268
93.4	9.03775			16.1625	21.1144
93.5	9.03459			16.175	21.102
93.6	9.03145			16.1875	21.0896
93.7	9.02831			16.2	21.0772
93.8	9.02517			16.2125	21.0649
93.9	9.02204			16.225	21.0525
94	9.01892			16.2375	21.0402
94.1	9.0158			16.25	21.028
94.2	9.01269			16.2625	21.0157
94.3	9.00958			16.275	21.0035
94.4	9.00648			16.2875	20.9913
94.5	9.00338			16.3	20.9791
94.6	9.00029			16.3125	20.967
94.7	8.9972			16.325	20.9548
94.8	8.99412			16.3375	20.9427
94.9	8.99104			16.35	20.9306
95	8.98797			16.3625	20.9186
95.1	8.98491			16.375	20.9065
95.2	8.98185			16.3875	20.8945
95.3	8.9788			16.4	20.8825
95.4	8.97575			16.4125	20.8706
95.5	8.9727			16.425	20.8586
95.6	8.96967			16.4375	20.8467
95.7	8.96663			16.45	20.8348
95.8	8.9636			16.4625	20.8229
95.9	8.96058			16.475	20.8111
96	8.95756			16.4875	20.7992
96.1	8.95455			16.5	20.7874
96.2	8.95154			16.5125	20.7756
96.3	8.94854			16.525	20.7639
96.4	8.94555			16.5375	20.7521
96.5	8.94255			16.55	20.7404
96.6	8.93957			16.5625	20.7287
96.7	8.93659			16.575	20.717
96.8	8.93361			16.5875	20.7054
96.9	8.93064			16.6	20.6937
97	8.92767			16.6125	20.6821
97.1	8.92471			16.625	20.6705
97.2	8.92175			16.6375	20.659
97.3	8.9188			16.65	20.6474
97.4	8.91585			16.6625	20.6359
97.5	8.91291			16.675	20.6244
97.6	8.90998			16.6875	20.6129
97.7	8.90705			16.7	20.6014
97.8	8.90412			16.7125	20.59
97.9	8.9012			16.725	20.5786
98	8.89828			16.7375	20.5672
98.1	8.89537			16.75	20.5558
98.2	8.89246			16.7625	20.5444
98.3	8.88956			16.775	20.5331
98.4	8.88666			16.7875	20.5218
98.5	8.88377			16.8	20.5105
98.6	8.88088			16.8125	20.4992
98.7	8.878			16.825	20.488
98.8	8.87512			16.8375	20.4767
98.9	8.87225			16.85	20.4655
99	8.86938			16.8625	20.4544
99.1	8.86651			16.875	20.4432
99.2	8.86365			16.8875	20.432
99.3	8.8608			16.9	20.4209
99.4	8.85795			16.9125	20.4098
99.5	8.8551			16.925	20.3987
99.6	8.85226			16.9375	20.3876
99.7	8.84943			16.95	20.3766
99.8	8.8466			16.9625	20.3656
99.9	8.84377			16.975	20.3546
100	8.84095			16.9875	20.3436
				17	20.3326
				17.0125	20.3217
				17.025	20.3107
				17.0375	20.2998
				17.05	20.2889
				17.0625	20.2781
				17.075	20.2672
				17.0875	20.2564
				17.1	20.2456
				17.1125	20.2348
				17.125	20.224
				17.1375	20.2133
				17.15	20.2025
				17.1625	20.1918
				17.175	20.1811
				17.1875	20.1704
				17.2	20.1598
				17.2125	20.1492
				17.225	20.1385
				17.2375	20.1279
				17.25	20.1174
				17.2625	20.1068
				17.275	20.0963
				17.2875	20.0857
				17.3	20.0752
				17.3125	20.0647
				17.325	20.0543
				17.3375	20.0438
				17.35	20.0334
				17.3625	20.023
				17.375	20.0126
				17.3875	20.0022
				17.4	19.9918
				17.4125	19.9815
				17.425	19.9712
				17.4375	19.9609
				17.45	19.9506
				17.4625	19.9403
				17.475	19.9301
				17.4875	19.9198
				17.5	19.9096
				17.5125	19.8994
				17.525	19.8893
				17.5375	19.8791
				17.55	19.869
				17.5625	19.8588
				17.575	19.8487
				17.5875	19.8386
				17.6	19.8285
				17.6125	19.8185
				17.625	19.8085
				17.6375	19.7984
				17.65	19.7884
				17.6625	19.7784
				17.675	19.7685
				17.6875	19.7585
				17.7	19.7486
				17.7125	19.7386
				17.725	19.7288
				17.7375	19.7189
				17.75	19.709
				17.7625	19.6991
				17.775	19.6893
				17.7875	19.6795
				17.8	19.6697
				17.8125	19.6599
				17.825	19.6501
				17.8375	19.6404
				17.85	19.6306
				17.8625	19.6209
				17.875	19.6112
				17.8875	19.6015
				17.9	19.5919
				17.9125	19.5822
				17.925	19.5726
				17.9375	19.563
				17.95	19.5533
				17.9625	19.5438
				17.975	19.5342
				17.9875	19.5246
				18	19.5151
				18.0125	19.5056
				18.025	19.4961
				18.0375	19.4866
				18.05	19.4771
				18.0625	19.4676
				18.075	19.4582
				18.0875	19.4488
				18.1	19.4393
				18.1125	19.4299
				18.125	19.4205
				18.1375	19.4112
				18.15	19.4018
				18.1625	19.3925
				18.175	19.3832
				18.1875	19.3739
				18.2	19.3646
				18.2125	19.3553
				18.225	19.346
				18.2375	19.3368
				18.25	19.3276
				18.2625	19.3183
				18.275	19.3091
				18.2875	19.3
				18.3	19.2908
				18.3125	19.2816
				18.325	19.2725
				18.3375	19.2634
				18.35	19.2543
				18.3625	19.2452
				18.375	19.2361
				18.3875	19.227
				18.4	19.218
				18.4125	19.2089
				18.425	19.1999
				18.4375	19.1909
				18.45	19.1819
				18.4625	19.1729
				18.475	19.164
				18.4875	19.155
				18.5	19.1461
				18.5125	19.1372
				18.525	19.1283
				18.5375	19.1194
				18.55	19.1105
				18.5625	19.1016
				18.575	19.0928
				18.5875	19.0839
				18.6	19.0751
				18.6125	19.0663
				18.625	19.0575
				18.6375	19.0487
				18.65	19.04
				18.6625	19.0312
				18.675	19.0225
				18.6875	19.0138
				18.7	19.0051
				18.7125	18.9964
				18.725	18.9877
				18.7375	18.979
				18.75	18.9703
				18.7625	18.9617
				18.775	18.9531
				18.7875	18.9445
				18.8	18.9359
				18.8125	18.9273
				18.825	18.9187
				18.8375	18.9102
				18.85	18.9016
				18.8625	18.8931
				18.875	18.8846
				18.8875	18.876
				18.9	18.8676
				18.9125	18.8591
				18.925	18.8506
				18.9375	18.8422
				18.95	18.8337
				18.9625	18.8253
				18.975	18.8169
				18.9875	18.8085
				19	18.8001
				19.0125	18.7917
				19.025	18.7833
				19.0375	18.775
				19.05	18.7667
				19.0625	18.7583
				19.075	18.75
				19.0875	18.7417
				19.1	18.7334
				19.1125	18.7252
				19.125	18.7169
				19.1375	18.7087
				19.15	18.7004
				19.1625	18.6922
				19.175	18.684
				19.1875	18.6758
				19.2	18.6676
				19.2125	18.6594
				19.225	18.6513
				19.2375	18.6431
				19.25	18.635
				19.2625	18.6269
				19.275	18.6188
				19.2875	18.6107
				19.3	18.6026
				19.3125	18.5945
				19.325	18.5865
				19.3375	18.5784
				19.35	18.5704
				19.3625	18.5623
				19.375	18.5543
				19.3875	18.5463
				19.4	18.5384
				19.4125	18.5304
				19.425	18.5224
				19.4375	18.5145
				19.45	18.5065
				19.4625	18.4986
				19.475	18.4907
				19.4875	18.4828
				19.5	18.4749
				19.5125	18.467
				19.525	18.4591
				19.5375	18.4513
				19.55	18.4434
				19.5625	18.4356
				19.575	18.4278
				19.5875	18.42
				19.6	18.4122
				19.6125	18.4044
				19.625	18.3966
				19.6375	18.3888
				19.65	18.3811
				19.6625	18.3733
				19.675	18.3656
				19.6875	18.3579
				19.7	18.3502
				19.7125	18.3425
				19.725	18.3348
				19.7375	18.3271
				19.75	18.3195
				19.7625	18.3118
				19.775	18.3042
				19.7875	18.2965
				19.8	18.2889
				19.8125	18.2813
				19.825	18.2737
				19.8375	18.2661
				19.85	18.2586
				19.8625	18.251
				19.875	18.2435
				19.8875	18.2359
				19.9	18.2284
				19.9125	18.2209
				19.925	18.2134
				19.9375	18.2059
				19.95	18.1984
				19.9625	18.1909
				19.975	18.1835
				19.9875	18.176
				20	18.1686
				20.0125	18.1611
				20.025	18.1537
				20.0375	18.1463
				20.05	18.1389
				20.0625	18.1315
				20.075	18.1241
				20.0875	18.1168
				20.1	18.1094
				20.1125	18.1021
				20.125	18.0947
				20.1375	18.0874
				20.15	18.0801
				20.1625	18.0728
				20.175	18.0655
				20.1875	18.0582
				20.2	18.0509
				20.2125	18.0437
				20.225	18.0364
				20.2375	18.0292
				20.25	18.0219
				20.2625	18.0147
				20.275	18.0075
				20.2875	18.0003
				20.3	17.9931
				20.3125	17.9859
				20.325	17.9788
				20.3375	17.9716
				20.35	17.9644
				20.3625	17.9573
				20.375	17.9502
				20.3875	17.9431
				20.4	17.9359
				20.4125	17.9289
				20.425	17.9218
				20.4375	17.9147
				20.45	17.9076
				20.4625	17.9005
				20.475	17.8935
				20.4875	17.8865
				20.5	17.8794
				20.5125	17.8724
				20.525	17.8654
				20.5375	17.8584
				20.55	17.8514
				20.5625	17.8444
				20.575	17.8375
				20.5875	17.8305
				20.6	17.8235
				20.6125	17.8166
				20.625	17.8097
				20.6375	17.8027
				20.65	17.7958
				20.6625	17.7889
				20.675	17.782
				20.6875	17.7751
				20.7	17.7682
				20.7125	17.7614
				20.725	17.7545
				20.7375	17.7477
				20.75	17.7408
				20.7625	17.734
				20.775	17.7272
				20.7875	17.7204
				20.8	17.7136
				20.8125	17.7068
				20.825	17.7
				20.8375	17.6932
				20.85	17.6865
				20.8625	17.6797
				20.875	17.673
				20.8875	17.6662
				20.9	17.6595
				20.9125	17.6528
				20.925	17.6461
				20.9375	17.6394
				20.95	17.6327
				20.9625	17.626
				20.975	17.6193
				20.9875	17.6127
				21	17.606
				21.0125	17.5994
				21.025	17.5927
				21.0375	17.5861
				21.05	17.5795
				21.0625	17.5729
				21.075	17.5663
				21.0875	17.5597
				21.1	17.5531
				21.1125	17.5465
				21.125	17.5399
				21.1375	17.5334
				21.15	17.5268
				21.1625	17.5203
				21.175	17.5138
				21.1875	17.5072
				21.2	17.5007
				21.2125	17.4942
				21.225	17.4877
				21.2375	17.4812
				21.25	17.4748
				21.2625	17.4683
				21.275	17.4618
				21.2875	17.4554
				21.3	17.4489
				21.3125	17.4425
				21.325	17.4361
				21.3375	17.4296
				21.35	17.4232
				21.3625	17.4168
				21.375	17.4104
				21.3875	17.4041
				21.4	17.3977
				21.4125	17.3913
				21.425	17.3849
				21.4375	17.3786
				21.45	17.3723
				21.4625	17.3659
				21.475	17.3596
				21.4875	17.3533
				21.5	17.347
				21.5125	17.3407
				21.525	17.3344
				21.5375	17.3281
				21.55	17.3218
				21.5625	17.3155
				21.575	17.3093
				21.5875	17.303
				21.6	17.2968
				21.6125	17.2905
				21.625	17.2843
				21.6375	17.2781
				21.65	17.2719
				21.6625	17.2657
				21.675	17.2595
				21.6875	17.2533
				21.7	17.2471
				21.7125	17.2409
				21.725	17.2348
				21.7375	17.2286
				21.75	17.2225
				21.7625	17.2163
				21.775	17.2102
				21.7875	17.2041
				21.8	17.1979
				21.8125	17.1918
				21.825	17.1857
				21.8375	17.1796
				21.85	17.1736
				21.8625	17.1675
				21.875	17.1614
				21.8875	17.1553
				21.9	17.1493
				21.9125	17.1432
				21.925	17.1372
				21.9375	17.1312
				21.95	17.1252
				21.9625	17.1191
				21.975	17.1131
				21.9875	17.1071
				22	17.1011
				22.0125	17.0952
				22.025	17.0892
				22.0375	17.0832
				22.05	17.0772
				22.0625	17.0713
				22.075	17.0653
				22.0875	17.0594
				22.1	17.0535
				22.1125	17.0475
				22.125	17.0416
				22.1375	17.0357
				22.15	17.0298
				22.1625	17.0239
				22.175	17.018
				22.1875	17.0121
				22.2	17.0063
				22.2125	17.0004
				22.225	16.9945
				22.2375	16.9887
				22.25	16.9828
				22.2625	16.977
				22.275	16.9712
				22.2875	16.9654
				22.3	16.9595
				22.3125	16.9537
				22.325	16.9479
				22.3375	16.9421
				22.35	16.9364
				22.3625	16.9306
				22.375	16.9248
				22.3875	16.919
				22.4	16.9133
				22.4125	16.9075
				22.425	16.9018
				22.4375	16.896
				22.45	16.8903
				22.4625	16.8846
				22.475	16.8789
				22.4875	16.8732
				22.5	16.8675
				22.5125	16.8618
				22.525	16.8561
				22.5375	16.8504
				22.55	16.8447
				22.5625	16.8391
				22.575	16.8334
				22.5875	16.8278
				22.6	16.8221
				22.6125	16.8165
				22.625	16.8108
				22.6375	16.8052
				22.65	16.7996
				22.6625	16.794
				22.675	16.7884
				22.6875	16.7828
				22.7	16.7772
				22.7125	16.7716
				22.725	16.766
				22.7375	16.7605
				22.75	16.7549
				22.7625	16.7494
				22.775	16.7438
				22.7875	16.7383
				22.8	16.7327
				22.8125	16.7272
				22.825	16.7217
				22.8375	16.7162
				22.85	16.7107
				22.8625	16.7051
				22.875	16.6996
				22.8875	16.6942
				22.9	16.6887
				22.9125	16.6832
				22.925	16.6777
				22.9375	16.6723
				22.95	16.6668
				22.9625	16.6614
				22.975	16.6559
				22.9875	16.6505
				23	16.6451
				23.0125	16.6396
				23.025	16.6342
				23.0375	16.6288
				23.05	16.6234
				23.0625	16.618
				23.075	16.6126
				23.0875	16.6072
				23.1	16.6018
				23.1125	16.5965
				23.125	16.5911
				23.1375	16.5857
				23.15	16.5804
				23.1625	16.575
				23.175	16.5697
				23.1875	16.5644
				23.2	16.559
				23.2125	16.5537
				23.225	16.5484
				23.2375	16.5431
				23.25	16.5378
				23.2625	16.5325
				23.275	16.5272
				23.2875	16.5219
				23.3	16.5166
				23.3125	16.5114
				23.325	16.5061
				23.3375	16.5008
				23.35	16.4956
				23.3625	16.4903
				23.375	16.4851
				23.3875	16.4798
				23.4	16.4746
				23.4125	16.4694
				23.425	16.4642
				23.4375	16.459
				23.45	16.4538
				23.4625	16.4486
				23.475	16.4434
				23.4875	16.4382
				23.5	16.433
				23.5125	16.4278
				23.525	16.4227
				23.5375	16.4175
				23.55	16.4123
				23.5625	16.4072
				23.575	16.402
				23.5875	16.3969
				23.6	16.3918
				23.6125	16.3866
				23.625	16.3815
				23.6375	16.3764
				23.65	16.3713
				23.6625	16.3662
				23.675	16.3611
				23.6875	16.356
				23.7	16.3509
				23.7125	16.3458
				23.725	16.3408
				23.7375	16.3357
				23.75	16.3306
				23.7625	16.3256
				23.775	16.3205
				23.7875	16.3155
				23.8	16.3105
				23.8125	16.3054
				23.825	16.3004
				23.8375	16.2954
				23.85	16.2904
				23.8625	16.2854
				23.875	16.2803
				23.8875	16.2753
				23.9	16.2704
				23.9125	16.2654
				23.925	16.2604
				23.9375	16.2554
				23.95	16.2504
				23.9625	16.2455
				23.975	16.2405
				23.9875	16.2355
				24	16.2306
				24.0125	16.2257
				24.025	16.2207
				24.0375	16.2158
				24.05	16.2109
				24.0625	16.2059
				24.075	16.201
				24.0875	16.1961
				24.1	16.1912
				24.1125	16.1863
				24.125	16.1814
				24.1375	16.1765
				24.15	16.1717
				24.1625	16.1668
				24.175	16.1619
				24.1875	16.157
				24.2	16.1522
				24.2125	16.1473
				24.225	16.1425
				24.2375	16.1376
				24.25	16.1328
				24.2625	16.128
				24.275	16.1231
				24.2875	16.1183
				24.3	16.1135
				24.3125	16.1087
				24.325	16.1039
				24.3375	16.0991
				24.35	16.0943
				24.3625	16.0895
				24.375	16.0847
				24.3875	16.0799
				24.4	16.0752
				24.4125	16.0704
				24.425	16.0656
				24.4375	16.0609
				24.45	16.0561
				24.4625	16.0514
				24.475	16.0466
				24.4875	16.0419
				24.5	16.0372
				24.5125	16.0324
				24.525	16.0277
				24.5375	16.023
				24.55	16.0183
				24.5625	16.0136
				24.575	16.0089
				24.5875	16.0042
				24.6	15.9995
				24.6125	15.9948
				24.625	15.9901
				24.6375	15.9854
				24.65	15.9808
				24.6625	15.9761
				24.675	15.9714
				24.6875	15.9668
				24.7	15.9621
				24.7125	15.9575
				24.725	15.9528
				24.7375	15.9482
				24.75	15.9436
				24.7625	15.939
				24.775	15.9343
				24.7875	15.9297
				24.8	15.9251
				24.8125	15.9205
				24.825	15.9159
				24.8375	15.9113
				24.85	15.9067
				24.8625	15.9021
				24.875	15.8976
				24.8875	15.893
				24.9	15.8884
				24.9125	15.8838
				24.925	15.8793
				24.9375	15.8747
				24.95	15.8702
				24.9625	15.8656
				24.975	15.8611
				24.9875	15.8566
				25	15.852
				25.0125	15.8475
				25.025	15.843
				25.0375	15.8384
				25.05	15.8339
				25.0625	15.8294
				25.075	15.8249
				25.0875	15.8204
				25.1	15.8159
				25.1125	15.8115
				25.125	15.807
				25.1375	15.8025
				25.15	15.798
				25.1625	15.7935
				25.175	15.7891
				25.1875	15.7846
				25.2	15.7802
				25.2125	15.7757
				25.225	15.7713
				25.2375	15.7668
				25.25	15.7624
				25.2625	15.758
				25.275	15.7535
				25.2875	15.7491
				25.3	15.7447
				25.3125	15.7403
				25.325	15.7359
				25.3375	15.7315
				25.35	15.7271
				25.3625	15.7227
				25.375	15.7183
				25.3875	15.7139
				25.4	15.7095
				25.4125	15.7052
				25.425	15.7008
				25.4375	15.6964
				25.45	15.6921
				25.4625	15.6877
				25.475	15.6834
				25.4875	15.679
				25.5	15.6747
				25.5125	15.6703
				25.525	15.666
				25.5375	15.6616
				25.55	15.6573
				25.5625	15.653
				25.575	15.6487
				25.5875	15.6444
				25.6	15.6401
				25.6125	15.6358
				25.625	15.6315
				25.6375	15.6272
				25.65	15.6229
				25.6625	15.6186
				25.675	15.6143
				25.6875	15.61
				25.7	15.6058
				25.7125	15.6015
				25.725	15.5972
				25.7375	15.593
				25.75	15.5887
				25.7625	15.5845
				25.775	15.5802
				25.7875	15.576
				25.8	15.5718
				25.8125	15.5675
				25.825	15.5633
				25.8375	15.5591
				25.85	15.5549
				25.8625	15.5506
				25.875	15.5464
				25.8875	15.5422
				25.9	15.538
				25.9125	15.5338
				25.925	15.5296
				25.9375	15.5254
				25.95	15.5213
				25.9625	15.5171
				25.975	15.5129
				25.9875	15.5087
				26	15.5046
				26.0125	15.5004
				26.025	15.4962
				26.0375	15.4921
				26.05	15.4879
				26.0625	15.4838
				26.075	15.4796
				26.0875	15.4755
				26.1	15.4714
				26.1125	15.4672
				26.125	15.4631
				26.1375	15.459
				26.15	15.4549
				26.1625	15.4507
				26.175	15.4466
				26.1875	15.4425
				26.2	15.4384
				26.2125	15.4343
				26.225	15.4302
				26.2375	15.4262
				26.25	15.4221
				26.2625	15.418
				26.275	15.4139
				26.2875	15.4099
				26.3	15.4058
				26.3125	15.4017
				26.325	15.3977
				26.3375	15.3936
				26.35	15.3895
				26.3625	15.3855
				26.375	15.3815
				26.3875	15.3774
				26.4	15.3734
				26.4125	15.3694
				26.425	15.3653
				26.4375	15.3613
				26.45	15.3573
				26.4625	15.3533
				26.475	15.3492
				26.4875	15.3452
				26.5	15.3412
				26.5125	15.3372
				26.525	15.3332
				26.5375	15.3293
				26.55	15.3253
				26.5625	15.3213
				26.575	15.3173
				26.5875	15.3133
				26.6	15.3094
				26.6125	15.3054
				26.625	15.3014
				26.6375	15.2975
				26.65	15.2935
				26.6625	15.2896
				26.675	15.2856
				26.6875	15.2817
				26.7	15.2777
				26.7125	15.2738
				26.725	15.2698
				26.7375	15.2659
				26.75	15.262
				26.7625	15.2581
				26.775	15.2542
				26.7875	15.2502
				26.8	15.2463
				26.8125	15.2424
				26.825	15.2385
				26.8375	15.2346
				26.85	15.2307
				26.8625	15.2268
				26.875	15.223
				26.8875	15.2191
				26.9	15.2152
				26.9125	15.2113
				26.925	15.2074
				26.9375	15.2036
				26.95	15.1997
				26.9625	15.1959
				26.975	15.192
				26.9875	15.1881
				27	15.1843
				27.0125	15.1804
				27.025	15.1766
				27.0375	15.1728
				27.05	15.1689
				27.0625	15.1651
				27.075	15.1613
				27.0875	15.1575
				27.1	15.1536
				27.1125	15.1498
				27.125	15.146
				27.1375	15.1422
				27.15	15.1384
				27.1625	15.1346
				27.175	15.1308
				27.1875	15.127
				27.2	15.1232
				27.2125	15.1194
				27.225	15.1156
				27.2375	15.1119
				27.25	15.1081
				27.2625	15.1043
				27.275	15.1005
				27.2875	15.0968
				27.3	15.093
				27.3125	15.0892
				27.325	15.0855
				27.3375	15.0817
				27.35	15.078
				27.3625	15.0743
				27.375	15.0705
				27.3875	15.0668
				27.4	15.0631
				27.4125	15.0593
				27.425	15.0556
				27.4375	15.0519
				27.45	15.0481
				27.4625	15.0444
				27.475	15.0407
				27.4875	15.037
				27.5	15.0333
				27.5125	15.0296
				27.525	15.0259
				27.5375	15.0222
				27.55	15.0185
				27.5625	15.0148
				27.575	15.0112
				27.5875	15.0075
				27.6	15.0038
				27.6125	15.0001
				27.625	14.9965
				27.6375	14.9928
				27.65	14.9891
				27.6625	14.9855
				27.675	14.9818
				27.6875	14.9782
				27.7	14.9745
				27.7125	14.9709
				27.725	14.9672
				27.7375	14.9636
				27.75	14.9599
				27.7625	14.9563
				27.775	14.9527
				27.7875	14.9491
				27.8	14.9454
				27.8125	14.9418
				27.825	14.9382
				27.8375	14.9346
				27.85	14.931
				27.8625	14.9274
				27.875	14.9238
				27.8875	14.9202
				27.9	14.9166
				27.9125	14.913
				27.925	14.9094
				27.9375	14.9058
				27.95	14.9022
				27.9625	14.8987
				27.975	14.8951
				27.9875	14.8915
				28	14.888
				28.0125	14.8844
				28.025	14.8808
				28.0375	14.8773
				28.05	14.8737
				28.0625	14.8702
				28.075	14.8666
				28.0875	14.8631
				28.1	14.8595
				28.1125	14.856
				28.125	14.8524
				28.1375	14.8489
				28.15	14.8454
				28.1625	14.8419
				28.175	14.8383
				28.1875	14.8348
				28.2	14.8313
				28.2125	14.8278
				28.225	14.8243
				28.2375	14.8208
				28.25	14.8173
				28.2625	14.8138
				28.275	14.8103
				28.2875	14.8068
				28.3	14.8033
				28.3125	14.7998
				28.325	14.7963
				28.3375	14.7928
				28.35	14.7894
				28.3625	14.7859
				28.375	14.7824
				28.3875	14.7789
				28.4	14.7755
				28.4125	14.772
				28.425	14.7685
				28.4375	14.7651
				28.45	14.7616
				28.4625	14.7582
				28.475	14.7547
				28.4875	14.7513
				28.5	14.7479
				28.5125	14.7444
				28.525	14.741
				28.5375	14.7376
				28.55	14.7341
				28.5625	14.7307
				28.575	14.7273
				28.5875	14.7239
				28.6	14.7205
				28.6125	14.7171
				28.625	14.7136
				28.6375	14.7102
				28.65	14.7068
				28.6625	14.7034
				28.675	14.7
				28.6875	14.6966
				28.7	14.6933
				28.7125	14.6899
				28.725	14.6865
				28.7375	14.6831
				28.75	14.6797
				28.7625	14.6763
				28.775	14.673
				28.7875	14.6696
				28.8	14.6662
				28.8125	14.6629
				28.825	14.6595
				28.8375	14.6562
				28.85	14.6528
				28.8625	14.6494
				28.875	14.6461
				28.8875	14.6427
				28.9	14.6394
				28.9125	14.6361
				28.925	14.6327
				28.9375	14.6294
				28.95	14.6261
				28.9625	14.6227
				28.975	14.6194
				28.9875	14.6161
				29	14.6128
				29.0125	14.6095
				29.025	14.6061
				29.0375	14.6028
				29.05	14.5995
				29.0625	14.5962
				29.075	14.5929
				29.0875	14.5896
				29.1	14.5863
				29.1125	14.583
				29.125	14.5797
				29.1375	14.5764
				29.15	14.5732
				29.1625	14.5699
				29.175	14.5666
				29.1875	14.5633
				29.2	14.5601
				29.2125	14.5568
				29.225	14.5535
				29.2375	14.5503
				29.25	14.547
				29.2625	14.5437
				29.275	14.5405
				29.2875	14.5372
				29.3	14.534
				29.3125	14.5307
				29.325	14.5275
				29.3375	14.5243
				29.35	14.521
				29.3625	14.5178
				29.375	14.5145
				29.3875	14.5113
				29.4	14.5081
				29.4125	14.5049
				29.425	14.5016
				29.4375	14.4984
				29.45	14.4952
				29.4625	14.492
[truncated: 5,643 more rows]

## Sheet: 2 e
	50 um	15 um	6 um
Gap distance (um)	Charge density (mC m-2)	Charge density (mC m-2)	Charge density (mC m-2)
0.1	8.14167e-10	8.28009e-10	8.57671e-10
0.2	7.79119e-10	8.0542e-10	8.6178e-10
0.3	7.61606e-10	7.99894e-10	8.8194e-10
0.4	7.5076e-10	8.00725e-10	9.07793e-10
0.5	7.43391e-10	8.04796e-10	9.36379e-10
0.6	7.38134e-10	8.10786e-10	9.66467e-10
0.7	7.34288e-10	8.18017e-10	9.97437e-10
0.8	7.3144e-10	8.26099e-10	1.02894e-09
0.9	7.29333e-10	8.34787e-10	1.06076e-09
1	7.27795e-10	8.43918e-10	1.09275e-09
1.1	7.26702e-10	8.5338e-10	1.12483e-09
1.2	7.25967e-10	8.6309e-10	1.15692e-09
1.3	7.25523e-10	8.72988e-10	1.18898e-09
1.4	7.25321e-10	8.83027e-10	1.22097e-09
1.5	7.25319e-10	8.93173e-10	1.25286e-09
1.6	7.25487e-10	9.03396e-10	1.28463e-09
1.7	7.25798e-10	9.13673e-10	1.31626e-09
1.8	7.26231e-10	9.23986e-10	1.34775e-09
1.9	7.26769e-10	9.3432e-10	1.37907e-09
2	7.27397e-10	9.44661e-10	1.41023e-09
2.1	7.28103e-10	9.54998e-10	1.4412e-09
2.2	7.28875e-10	9.65323e-10	1.472e-09
2.3	7.29704e-10	9.75628e-10	1.50261e-09
2.4	7.30583e-10	9.85904e-10	1.53302e-09
2.5	7.31504e-10	9.96147e-10	1.56324e-09
2.6	7.3246e-10	1.00635e-09	1.59326e-09
2.7	7.33447e-10	1.01651e-09	1.62307e-09
2.8	7.34458e-10	1.02662e-09	1.65268e-09
2.9	7.3549e-10	1.03668e-09	1.68208e-09
3	7.36538e-10	1.04668e-09	1.71126e-09
3.1	7.37598e-10	1.05662e-09	1.74023e-09
3.2	7.38666e-10	1.06649e-09	1.76898e-09
3.3	7.39739e-10	1.0763e-09	1.79751e-09
3.4	7.40814e-10	1.08604e-09	1.82581e-09
3.5	7.41887e-10	1.0957e-09	1.85388e-09
3.6	7.42955e-10	1.10529e-09	1.88172e-09
3.7	7.44016e-10	1.11479e-09	1.90932e-09
3.8	7.45065e-10	1.12421e-09	1.93667e-09
3.9	7.46101e-10	1.13354e-09	1.96377e-09
4	7.4712e-10	1.14278e-09	1.99063e-09
4.1	7.48118e-10	1.15192e-09	2.01721e-09
4.2	7.49093e-10	1.16096e-09	2.04353e-09
4.3	7.50042e-10	1.16989e-09	2.06958e-09
4.4	7.5096e-10	1.17872e-09	2.09533e-09
4.5	7.51843e-10	1.18742e-09	2.12079e-09
4.6	7.52689e-10	1.196e-09	2.14595e-09
4.7	7.53492e-10	1.20445e-09	2.17078e-09
4.8	7.54247e-10	1.21276e-09	2.19528e-09
4.9	7.5495e-10	1.22092e-09	2.21942e-09
5	7.55594e-10	1.22892e-09	2.2432e-09
5.1	7.56174e-10	1.23676e-09	2.26659e-09
5.2	7.56683e-10	1.24442e-09	2.28956e-09
5.3	7.57111e-10	1.25188e-09	2.31209e-09
5.4	7.57451e-10	1.25913e-09	2.33415e-09
5.5	7.57693e-10	1.26615e-09	2.3557e-09
5.6	7.57824e-10	1.27292e-09	2.3767e-09
5.7	7.57832e-10	1.27942e-09	2.39711e-09
5.8	7.577e-10	1.28562e-09	2.41686e-09
5.9	7.57412e-10	1.29147e-09	2.4359e-09
6	7.56945e-10	1.29696e-09	2.45413e-09
6.1	7.56274e-10	1.30202e-09	2.47148e-09
6.2	7.55369e-10	1.3066e-09	2.48782e-09
6.3	7.54195e-10	1.31064e-09	2.50303e-09
6.4	7.52706e-10	1.31405e-09	2.51694e-09
6.5	7.50849e-10	1.31674e-09	2.52935e-09
6.6	7.48558e-10	1.31856e-09	2.54001e-09
6.7	7.45752e-10	1.31939e-09	2.54861e-09
6.8	7.42333e-10	1.31902e-09	2.55479e-09
6.9	7.3818e-10	1.31724e-09	2.5581e-09
7	7.33159e-10	1.31379e-09	2.558e-09
7.1	7.27124e-10	1.30838e-09	2.55394e-09
7.2	7.19953e-10	1.30078e-09	2.54542e-09
7.3	7.11592e-10	1.29087e-09	2.53218e-09
7.4	7.02113e-10	1.27875e-09	2.51439e-09
7.5	6.91754e-10	1.26483e-09	2.49286e-09
7.6	6.80865e-10	1.24975e-09	2.46879e-09
7.7	6.69815e-10	1.23417e-09	2.44351e-09
7.8	6.58895e-10	1.21864e-09	2.41808e-09
7.9	6.48298e-10	1.20351e-09	2.39324e-09
8	6.38123e-10	1.18898e-09	2.36938e-09
8.1	6.28414e-10	1.17514e-09	2.34669e-09
8.2	6.19175e-10	1.16201e-09	2.32524e-09
8.3	6.10396e-10	1.14959e-09	2.30501e-09
8.4	6.02055e-10	1.13785e-09	2.28597e-09
8.5	5.94128e-10	1.12674e-09	2.26806e-09
8.6	5.8659e-10	1.11624e-09	2.2512e-09
8.7	5.79415e-10	1.1063e-09	2.23533e-09
8.8	5.72581e-10	1.09689e-09	2.2204e-09
8.9	5.66067e-10	1.08797e-09	2.20633e-09
9	5.59851e-10	1.07951e-09	2.19308e-09
9.1	5.53915e-10	1.07149e-09	2.18059e-09
9.2	5.48242e-10	1.06388e-09	2.16882e-09
9.3	5.42817e-10	1.05665e-09	2.15772e-09
9.4	5.37624e-10	1.04978e-09	2.14726e-09
9.5	5.32651e-10	1.04325e-09	2.13739e-09
9.6	5.27883e-10	1.03704e-09	2.12808e-09
9.7	5.23312e-10	1.03113e-09	2.1193e-09
9.8	5.18924e-10	1.0255e-09	2.11103e-09
9.9	5.14711e-10	1.02015e-09	2.10322e-09
10	5.10663e-10	1.01504e-09	2.09586e-09
10.1	5.06772e-10	1.01018e-09	2.08892e-09
10.2	5.03029e-10	1.00555e-09	2.08239e-09
10.3	4.99428e-10	1.00114e-09	2.07623e-09
10.4	4.9596e-10	9.9693e-10	2.07044e-09
10.5	4.9262e-10	9.92919e-10	2.06499e-09
10.6	4.89402e-10	9.89095e-10	2.05986e-09
10.7	4.863e-10	9.85448e-10	2.05505e-09
10.8	4.83307e-10	9.81971e-10	2.05054e-09
10.9	4.80421e-10	9.78656e-10	2.0463e-09
11	4.77635e-10	9.75494e-10	2.04234e-09
11.1	4.74945e-10	9.7248e-10	2.03863e-09
11.2	4.72347e-10	9.69607e-10	2.03517e-09
11.3	4.69836e-10	9.66869e-10	2.03194e-09
11.4	4.67411e-10	9.64259e-10	2.02893e-09
11.5	4.65066e-10	9.61773e-10	2.02615e-09
11.6	4.62798e-10	9.59405e-10	2.02356e-09
11.7	4.60604e-10	9.5715e-10	2.02118e-09
11.8	4.58482e-10	9.55003e-10	2.01898e-09
11.9	4.56428e-10	9.52961e-10	2.01696e-09
12	4.5444e-10	9.51019e-10	2.01512e-09
12.1	4.52515e-10	9.49173e-10	2.01344e-09
12.2	4.50651e-10	9.4742e-10	2.01192e-09
12.3	4.48846e-10	9.45755e-10	2.01056e-09
12.4	4.47096e-10	9.44176e-10	2.00935e-09
12.5	4.45401e-10	9.42679e-10	2.00827e-09
12.6	4.43759e-10	9.41261e-10	2.00734e-09
12.7	4.42166e-10	9.3992e-10	2.00654e-09
12.8	4.40622e-10	9.38652e-10	2.00586e-09
12.9	4.39126e-10	9.37455e-10	2.0053e-09
13	4.37674e-10	9.36326e-10	2.00487e-09
13.1	4.36266e-10	9.35264e-10	2.00454e-09
13.2	4.349e-10	9.34265e-10	2.00433e-09
13.3	4.33576e-10	9.33327e-10	2.00422e-09
13.4	4.3229e-10	9.32449e-10	2.00422e-09
13.5	4.31043e-10	9.31628e-10	2.00431e-09
13.6	4.29833e-10	9.30863e-10	2.0045e-09
13.7	4.28658e-10	9.30151e-10	2.00478e-09
13.8	4.27519e-10	9.29492e-10	2.00515e-09
13.9	4.26412e-10	9.28882e-10	2.0056e-09
14	4.25338e-10	9.28321e-10	2.00614e-09
14.1	4.24296e-10	9.27808e-10	2.00676e-09
14.2	4.23284e-10	9.27339e-10	2.00746e-09
14.3	4.22302e-10	9.26915e-10	2.00823e-09
14.4	4.21348e-10	9.26534e-10	2.00907e-09
14.5	4.20423e-10	9.26194e-10	2.00999e-09
14.6	4.19524e-10	9.25895e-10	2.01097e-09
14.7	4.18652e-10	9.25634e-10	2.01202e-09
14.8	4.17805e-10	9.25411e-10	2.01314e-09
14.9	4.16983e-10	9.25225e-10	2.01432e-09
15	4.16185e-10	9.25075e-10	2.01555e-09
15.1	4.1541e-10	9.24959e-10	2.01685e-09
15.2	4.14658e-10	9.24877e-10	2.0182e-09
15.3	4.13929e-10	9.24828e-10	2.01961e-09
15.4	4.1322e-10	9.24811e-10	2.02108e-09
15.5	4.12533e-10	9.24824e-10	2.02259e-09
15.6	4.11866e-10	9.24867e-10	2.02415e-09
15.7	4.11219e-10	9.24939e-10	2.02577e-09
15.8	4.10591e-10	9.2504e-10	2.02743e-09
15.9	4.09982e-10	9.25169e-10	2.02914e-09
16	4.09392e-10	9.25324e-10	2.03089e-09
16.1	4.08819e-10	9.25505e-10	2.03269e-09
16.2	4.08264e-10	9.25712e-10	2.03453e-09
16.3	4.07725e-10	9.25943e-10	2.03641e-09
16.4	4.07203e-10	9.26199e-10	2.03833e-09
16.5	4.06698e-10	9.26478e-10	2.04029e-09
16.6	4.06208e-10	9.2678e-10	2.04229e-09
16.7	4.05733e-10	9.27104e-10	2.04433e-09
16.8	4.05273e-10	9.2745e-10	2.0464e-09
16.9	4.04828e-10	9.27818e-10	2.04851e-09
17	4.04397e-10	9.28205e-10	2.05065e-09
17.1	4.0398e-10	9.28613e-10	2.05283e-09
17.2	4.03577e-10	9.29041e-10	2.05503e-09
17.3	4.03187e-10	9.29487e-10	2.05727e-09
17.4	4.0281e-10	9.29953e-10	2.05955e-09
17.5	4.02445e-10	9.30436e-10	2.06185e-09
17.6	4.02093e-10	9.30938e-10	2.06418e-09
17.7	4.01753e-10	9.31456e-10	2.06653e-09
17.8	4.01425e-10	9.31992e-10	2.06892e-09
17.9	4.01108e-10	9.32544e-10	2.07133e-09
18	4.00803e-10	9.33112e-10	2.07377e-09
18.1	4.00509e-10	9.33696e-10	2.07624e-09
18.2	4.00226e-10	9.34296e-10	2.07873e-09
18.3	3.99953e-10	9.3491e-10	2.08125e-09
18.4	3.9969e-10	9.3554e-10	2.08379e-09
18.5	3.99438e-10	9.36183e-10	2.08635e-09
18.6	3.99195e-10	9.36841e-10	2.08894e-09
18.7	3.98962e-10	9.37512e-10	2.09155e-09
18.8	3.98739e-10	9.38197e-10	2.09418e-09
18.9	3.98525e-10	9.38894e-10	2.09683e-09
19	3.9832e-10	9.39605e-10	2.0995e-09
19.1	3.98124e-10	9.40328e-10	2.10219e-09
19.2	3.97937e-10	9.41064e-10	2.10491e-09
19.3	3.97758e-10	9.41811e-10	2.10764e-09
19.4	3.97588e-10	9.4257e-10	2.11039e-09
19.5	3.97426e-10	9.43341e-10	2.11316e-09
19.6	3.97272e-10	9.44122e-10	2.11595e-09
19.7	3.97125e-10	9.44915e-10	2.11875e-09
19.8	3.96987e-10	9.45719e-10	2.12157e-09
19.9	3.96856e-10	9.46533e-10	2.12441e-09
20	3.96733e-10	9.47357e-10	2.12727e-09
20.1	3.96616e-10	9.48192e-10	2.13014e-09
20.2	3.96507e-10	9.49036e-10	2.13303e-09
20.3	3.96405e-10	9.4989e-10	2.13593e-09
20.4	3.9631e-10	9.50753e-10	2.13885e-09
20.5	3.96222e-10	9.51626e-10	2.14178e-09
20.6	3.9614e-10	9.52508e-10	2.14472e-09
20.7	3.96065e-10	9.53399e-10	2.14769e-09
20.8	3.95996e-10	9.54298e-10	2.15066e-09
20.9	3.95933e-10	9.55206e-10	2.15365e-09
21	3.95876e-10	9.56122e-10	2.15665e-09
21.1	3.95826e-10	9.57047e-10	2.15966e-09
21.2	3.95781e-10	9.57979e-10	2.16269e-09
21.3	3.95742e-10	9.5892e-10	2.16573e-09
21.4	3.95709e-10	9.59868e-10	2.16878e-09
21.5	3.95682e-10	9.60824e-10	2.17184e-09
21.6	3.9566e-10	9.61787e-10	2.17492e-09
21.7	3.95643e-10	9.62757e-10	2.178e-09
21.8	3.95632e-10	9.63735e-10	2.1811e-09
21.9	3.95626e-10	9.64719e-10	2.18421e-09
22	3.95625e-10	9.65711e-10	2.18732e-09
22.1	3.95629e-10	9.66709e-10	2.19045e-09
22.2	3.95638e-10	9.67714e-10	2.19359e-09
22.3	3.95652e-10	9.68725e-10	2.19674e-09
22.4	3.9567e-10	9.69743e-10	2.1999e-09
22.5	3.95694e-10	9.70766e-10	2.20306e-09
22.6	3.95722e-10	9.71796e-10	2.20624e-09
22.7	3.95754e-10	9.72832e-10	2.20943e-09
22.8	3.95791e-10	9.73874e-10	2.21262e-09
22.9	3.95832e-10	9.74921e-10	2.21583e-09
23	3.95878e-10	9.75975e-10	2.21904e-09
23.1	3.95928e-10	9.77033e-10	2.22226e-09
23.2	3.95982e-10	9.78098e-10	2.22549e-09
23.3	3.9604e-10	9.79167e-10	2.22873e-09
23.4	3.96102e-10	9.80242e-10	2.23197e-09
23.5	3.96168e-10	9.81322e-10	2.23522e-09
23.6	3.96239e-10	9.82407e-10	2.23848e-09
23.7	3.96312e-10	9.83497e-10	2.24175e-09
23.8	3.9639e-10	9.84592e-10	2.24503e-09
23.9	3.96472e-10	9.85692e-10	2.24831e-09
24	3.96557e-10	9.86797e-10	2.2516e-09
24.1	3.96645e-10	9.87906e-10	2.25489e-09
24.2	3.96738e-10	9.89019e-10	2.25819e-09
24.3	3.96833e-10	9.90138e-10	2.2615e-09
24.4	3.96933e-10	9.9126e-10	2.26482e-09
24.5	3.97035e-10	9.92387e-10	2.26814e-09
24.6	3.97141e-10	9.93518e-10	2.27147e-09
24.7	3.9725e-10	9.94653e-10	2.2748e-09
24.8	3.97363e-10	9.95792e-10	2.27814e-09
24.9	3.97478e-10	9.96936e-10	2.28149e-09
25	3.97597e-10	9.98083e-10	2.28484e-09
25.1	3.97719e-10	9.99234e-10	2.2882e-09
25.2	3.97844e-10	1.00039e-09	2.29156e-09
25.3	3.97972e-10	1.00155e-09	2.29493e-09
25.4	3.98102e-10	1.00271e-09	2.2983e-09
25.5	3.98236e-10	1.00388e-09	2.30168e-09
25.6	3.98373e-10	1.00505e-09	2.30506e-09
25.7	3.98512e-10	1.00622e-09	2.30845e-09
25.8	3.98654e-10	1.00739e-09	2.31184e-09
25.9	3.98799e-10	1.00857e-09	2.31524e-09
26	3.98947e-10	1.00976e-09	2.31864e-09
26.1	3.99097e-10	1.01094e-09	2.32205e-09
26.2	3.9925e-10	1.01213e-09	2.32546e-09
26.3	3.99405e-10	1.01333e-09	2.32887e-09
26.4	3.99563e-10	1.01452e-09	2.33229e-09
26.5	3.99724e-10	1.01572e-09	2.33572e-09
26.6	3.99887e-10	1.01692e-09	2.33914e-09
26.7	4.00052e-10	1.01813e-09	2.34257e-09
26.8	4.0022e-10	1.01934e-09	2.34601e-09
26.9	4.0039e-10	1.02055e-09	2.34945e-09
27	4.00563e-10	1.02176e-09	2.35289e-09
27.1	4.00738e-10	1.02298e-09	2.35634e-09
27.2	4.00915e-10	1.02419e-09	2.35979e-09
27.3	4.01094e-10	1.02542e-09	2.36325e-09
27.4	4.01276e-10	1.02664e-09	2.3667e-09
27.5	4.0146e-10	1.02787e-09	2.37017e-09
27.6	4.01645e-10	1.0291e-09	2.37363e-09
27.7	4.01833e-10	1.03033e-09	2.3771e-09
27.8	4.02024e-10	1.03156e-09	2.38057e-09
27.9	4.02216e-10	1.0328e-09	2.38404e-09
28	4.0241e-10	1.03404e-09	2.38752e-09
28.1	4.02606e-10	1.03528e-09	2.391e-09
28.2	4.02804e-10	1.03652e-09	2.39448e-09
28.3	4.03005e-10	1.03777e-09	2.39797e-09
28.4	4.03207e-10	1.03901e-09	2.40146e-09
28.5	4.03411e-10	1.04026e-09	2.40495e-09
28.6	4.03616e-10	1.04152e-09	2.40844e-09
28.7	4.03824e-10	1.04277e-09	2.41194e-09
28.8	4.04034e-10	1.04403e-09	2.41544e-09
28.9	4.04245e-10	1.04529e-09	2.41894e-09
29	4.04458e-10	1.04655e-09	2.42245e-09
29.1	4.04673e-10	1.04781e-09	2.42596e-09
29.2	4.0489e-10	1.04907e-09	2.42946e-09
29.3	4.05108e-10	1.05034e-09	2.43298e-09
29.4	4.05328e-10	1.05161e-09	2.43649e-09
29.5	4.0555e-10	1.05288e-09	2.44001e-09
29.6	4.05773e-10	1.05415e-09	2.44353e-09
29.7	4.05998e-10	1.05542e-09	2.44705e-09
29.8	4.06224e-10	1.0567e-09	2.45057e-09
29.9	4.06453e-10	1.05797e-09	2.45409e-09
30	4.06682e-10	1.05925e-09	2.45762e-09
30.1	4.06914e-10	1.06053e-09	2.46115e-09
30.2	4.07146e-10	1.06182e-09	2.46468e-09
30.3	4.07381e-10	1.0631e-09	2.46821e-09
30.4	4.07616e-10	1.06439e-09	2.47175e-09
30.5	4.07854e-10	1.06567e-09	2.47528e-09
30.6	4.08092e-10	1.06696e-09	2.47882e-09
30.7	4.08332e-10	1.06825e-09	2.48236e-09
30.8	4.08574e-10	1.06954e-09	2.4859e-09
30.9	4.08817e-10	1.07084e-09	2.48945e-09
31	4.09061e-10	1.07213e-09	2.49299e-09
31.1	4.09307e-10	1.07343e-09	2.49654e-09
31.2	4.09554e-10	1.07472e-09	2.50008e-09
31.3	4.09802e-10	1.07602e-09	2.50363e-09
31.4	4.10052e-10	1.07732e-09	2.50718e-09
31.5	4.10303e-10	1.07862e-09	2.51074e-09
31.6	4.10555e-10	1.07992e-09	2.51429e-09
31.7	4.10808e-10	1.08123e-09	2.51784e-09
31.8	4.11063e-10	1.08253e-09	2.5214e-09
31.9	4.11319e-10	1.08384e-09	2.52496e-09
32	4.11576e-10	1.08515e-09	2.52852e-09
32.1	4.11835e-10	1.08646e-09	2.53208e-09
32.2	4.12094e-10	1.08777e-09	2.53564e-09
32.3	4.12355e-10	1.08908e-09	2.5392e-09
32.4	4.12617e-10	1.09039e-09	2.54276e-09
32.5	4.1288e-10	1.0917e-09	2.54633e-09
32.6	4.13144e-10	1.09302e-09	2.54989e-09
32.7	4.1341e-10	1.09433e-09	2.55346e-09
32.8	4.13676e-10	1.09565e-09	2.55703e-09
32.9	4.13944e-10	1.09697e-09	2.5606e-09
33	4.14212e-10	1.09829e-09	2.56417e-09
33.1	4.14482e-10	1.09961e-09	2.56774e-09
33.2	4.14753e-10	1.10093e-09	2.57131e-09
33.3	4.15025e-10	1.10225e-09	2.57488e-09
33.4	4.15297e-10	1.10357e-09	2.57845e-09
33.5	4.15571e-10	1.1049e-09	2.58203e-09
33.6	4.15846e-10	1.10622e-09	2.5856e-09
33.7	4.16122e-10	1.10755e-09	2.58918e-09
33.8	4.16399e-10	1.10888e-09	2.59275e-09
33.9	4.16677e-10	1.1102e-09	2.59633e-09
34	4.16956e-10	1.11153e-09	2.59991e-09
34.1	4.17235e-10	1.11286e-09	2.60349e-09
34.2	4.17516e-10	1.11419e-09	2.60707e-09
34.3	4.17798e-10	1.11552e-09	2.61065e-09
34.4	4.1808e-10	1.11685e-09	2.61423e-09
34.5	4.18364e-10	1.11819e-09	2.61781e-09
34.6	4.18648e-10	1.11952e-09	2.62139e-09
34.7	4.18933e-10	1.12086e-09	2.62497e-09
34.8	4.1922e-10	1.12219e-09	2.62856e-09
34.9	4.19507e-10	1.12353e-09	2.63214e-09
35	4.19795e-10	1.12486e-09	2.63572e-09
35.1	4.20083e-10	1.1262e-09	2.63931e-09
35.2	4.20373e-10	1.12754e-09	2.64289e-09
35.3	4.20663e-10	1.12888e-09	2.64648e-09
35.4	4.20955e-10	1.13022e-09	2.65006e-09
35.5	4.21247e-10	1.13156e-09	2.65365e-09
35.6	4.2154e-10	1.1329e-09	2.65724e-09
35.7	4.21833e-10	1.13424e-09	2.66082e-09
35.8	4.22128e-10	1.13558e-09	2.66441e-09
35.9	4.22423e-10	1.13692e-09	2.668e-09
36	4.22719e-10	1.13827e-09	2.67159e-09
36.1	4.23016e-10	1.13961e-09	2.67518e-09
36.2	4.23313e-10	1.14096e-09	2.67876e-09
36.3	4.23612e-10	1.1423e-09	2.68235e-09
36.4	4.23911e-10	1.14365e-09	2.68594e-09
36.5	4.2421e-10	1.14499e-09	2.68953e-09
36.6	4.24511e-10	1.14634e-09	2.69312e-09
36.7	4.24812e-10	1.14769e-09	2.69671e-09
36.8	4.25114e-10	1.14904e-09	2.7003e-09
36.9	4.25416e-10	1.15039e-09	2.70389e-09
37	4.2572e-10	1.15174e-09	2.70748e-09
37.1	4.26024e-10	1.15309e-09	2.71107e-09
37.2	4.26328e-10	1.15444e-09	2.71467e-09
37.3	4.26634e-10	1.15579e-09	2.71826e-09
37.4	4.2694e-10	1.15714e-09	2.72185e-09
37.5	4.27246e-10	1.15849e-09	2.72544e-09
37.6	4.27554e-10	1.15984e-09	2.72903e-09
37.7	4.27862e-10	1.16119e-09	2.73262e-09
37.8	4.2817e-10	1.16255e-09	2.73621e-09
37.9	4.28479e-10	1.1639e-09	2.73981e-09
38	4.28789e-10	1.16526e-09	2.7434e-09
38.1	4.291e-10	1.16661e-09	2.74699e-09
38.2	4.29411e-10	1.16796e-09	2.75058e-09
38.3	4.29722e-10	1.16932e-09	2.75417e-09
38.4	4.30035e-10	1.17068e-09	2.75776e-09
38.5	4.30348e-10	1.17203e-09	2.76136e-09
38.6	4.30661e-10	1.17339e-09	2.76495e-09
38.7	4.30975e-10	1.17475e-09	2.76854e-09
38.8	4.3129e-10	1.1761e-09	2.77213e-09
38.9	4.31605e-10	1.17746e-09	2.77572e-09
39	4.3192e-10	1.17882e-09	2.77932e-09
39.1	4.32237e-10	1.18018e-09	2.78291e-09
39.2	4.32554e-10	1.18154e-09	2.7865e-09
39.3	4.32871e-10	1.1829e-09	2.79009e-09
39.4	4.33189e-10	1.18425e-09	2.79368e-09
39.5	4.33507e-10	1.18561e-09	2.79727e-09
39.6	4.33826e-10	1.18697e-09	2.80086e-09
39.7	4.34146e-10	1.18833e-09	2.80445e-09
39.8	4.34466e-10	1.1897e-09	2.80805e-09
39.9	4.34786e-10	1.19106e-09	2.81164e-09
40	4.35107e-10	1.19242e-09	2.81523e-09
40.1	4.35429e-10	1.19378e-09	2.81882e-09
40.2	4.35751e-10	1.19514e-09	2.82241e-09
40.3	4.36073e-10	1.1965e-09	2.826e-09
40.4	4.36396e-10	1.19787e-09	2.82959e-09
40.5	4.3672e-10	1.19923e-09	2.83318e-09
40.6	4.37044e-10	1.20059e-09	2.83677e-09
40.7	4.37368e-10	1.20196e-09	2.84036e-09
40.8	4.37693e-10	1.20332e-09	2.84395e-09
40.9	4.38019e-10	1.20468e-09	2.84753e-09
41	4.38344e-10	1.20605e-09	2.85112e-09
41.1	4.38671e-10	1.20741e-09	2.85471e-09
41.2	4.38997e-10	1.20878e-09	2.8583e-09
41.3	4.39325e-10	1.21014e-09	2.86189e-09
41.4	4.39652e-10	1.2115e-09	2.86547e-09
41.5	4.3998e-10	1.21287e-09	2.86906e-09
41.6	4.40309e-10	1.21424e-09	2.87265e-09
41.7	4.40638e-10	1.2156e-09	2.87624e-09
41.8	4.40967e-10	1.21697e-09	2.87982e-09
41.9	4.41297e-10	1.21833e-09	2.88341e-09
42	4.41627e-10	1.2197e-09	2.88699e-09
42.1	4.41957e-10	1.22106e-09	2.89058e-09
42.2	4.42288e-10	1.22243e-09	2.89416e-09
42.3	4.4262e-10	1.2238e-09	2.89775e-09
42.4	4.42951e-10	1.22516e-09	2.90133e-09
42.5	4.43284e-10	1.22653e-09	2.90492e-09
42.6	4.43616e-10	1.2279e-09	2.9085e-09
42.7	4.43949e-10	1.22927e-09	2.91209e-09
42.8	4.44282e-10	1.23063e-09	2.91567e-09
42.9	4.44616e-10	1.232e-09	2.91925e-09
43	4.4495e-10	1.23337e-09	2.92283e-09
43.1	4.45285e-10	1.23474e-09	2.92642e-09
43.2	4.4562e-10	1.2361e-09	2.93e-09
43.3	4.45955e-10	1.23747e-09	2.93358e-09
43.4	4.4629e-10	1.23884e-09	2.93716e-09
43.5	4.46626e-10	1.24021e-09	2.94074e-09
43.6	4.46962e-10	1.24158e-09	2.94432e-09
43.7	4.47299e-10	1.24295e-09	2.9479e-09
43.8	4.47636e-10	1.24431e-09	2.95148e-09
43.9	4.47973e-10	1.24568e-09	2.95506e-09
44	4.48311e-10	1.24705e-09	2.95864e-09
44.1	4.48649e-10	1.24842e-09	2.96222e-09
44.2	4.48987e-10	1.24979e-09	2.96579e-09
44.3	4.49326e-10	1.25116e-09	2.96937e-09
44.4	4.49665e-10	1.25253e-09	2.97295e-09
44.5	4.50004e-10	1.2539e-09	2.97652e-09
44.6	4.50344e-10	1.25527e-09	2.9801e-09
44.7	4.50684e-10	1.25664e-09	2.98367e-09
44.8	4.51024e-10	1.258e-09	2.98725e-09
44.9	4.51364e-10	1.25937e-09	2.99082e-09
45	4.51705e-10	1.26074e-09	2.9944e-09
45.1	4.52047e-10	1.26211e-09	2.99797e-09
45.2	4.52388e-10	1.26348e-09	3.00154e-09
45.3	4.5273e-10	1.26485e-09	3.00512e-09
45.4	4.53072e-10	1.26622e-09	3.00869e-09
45.5	4.53414e-10	1.26759e-09	3.01226e-09
45.6	4.53757e-10	1.26896e-09	3.01583e-09
45.7	4.541e-10	1.27033e-09	3.0194e-09
45.8	4.54443e-10	1.2717e-09	3.02297e-09
45.9	4.54787e-10	1.27307e-09	3.02654e-09
46	4.5513e-10	1.27444e-09	3.03011e-09
46.1	4.55474e-10	1.27581e-09	3.03368e-09
46.2	4.55819e-10	1.27718e-09	3.03725e-09
46.3	4.56163e-10	1.27855e-09	3.04082e-09
46.4	4.56508e-10	1.27992e-09	3.04438e-09
46.5	4.56853e-10	1.28129e-09	3.04795e-09
46.6	4.57199e-10	1.28266e-09	3.05152e-09
46.7	4.57545e-10	1.28403e-09	3.05508e-09
46.8	4.57891e-10	1.2854e-09	3.05865e-09
46.9	4.58237e-10	1.28677e-09	3.06221e-09
47	4.58583e-10	1.28814e-09	3.06578e-09
47.1	4.5893e-10	1.28951e-09	3.06934e-09
47.2	4.59277e-10	1.29088e-09	3.0729e-09
47.3	4.59624e-10	1.29225e-09	3.07646e-09
47.4	4.59972e-10	1.29363e-09	3.08003e-09
47.5	4.60319e-10	1.295e-09	3.08359e-09
47.6	4.60667e-10	1.29637e-09	3.08715e-09
47.7	4.61015e-10	1.29774e-09	3.09071e-09
47.8	4.61364e-10	1.29911e-09	3.09427e-09
47.9	4.61712e-10	1.30048e-09	3.09783e-09
48	4.62061e-10	1.30185e-09	3.10138e-09
48.1	4.6241e-10	1.30322e-09	3.10494e-09
48.2	4.6276e-10	1.30459e-09	3.1085e-09
48.3	4.63109e-10	1.30596e-09	3.11206e-09
48.4	4.63459e-10	1.30733e-09	3.11561e-09
48.5	4.63809e-10	1.3087e-09	3.11917e-09
48.6	4.64159e-10	1.31007e-09	3.12272e-09
48.7	4.6451e-10	1.31144e-09	3.12628e-09
48.8	4.6486e-10	1.31281e-09	3.12983e-09
48.9	4.65211e-10	1.31418e-09	3.13338e-09
49	4.65562e-10	1.31555e-09	3.13694e-09
49.1	4.65914e-10	1.31691e-09	3.14049e-09
49.2	4.66265e-10	1.31828e-09	3.14404e-09
49.3	4.66617e-10	1.31965e-09	3.14759e-09
49.4	4.66969e-10	1.32102e-09	3.15114e-09
49.5	4.67321e-10	1.32239e-09	3.15469e-09
49.6	4.67673e-10	1.32376e-09	3.15824e-09
49.7	4.68026e-10	1.32513e-09	3.16179e-09
49.8	4.68378e-10	1.3265e-09	3.16534e-09
49.9	4.68731e-10	1.32787e-09	3.16888e-09
50	4.69084e-10	1.32924e-09	3.17243e-09
50.1	4.69438e-10	1.33061e-09	3.17598e-09
50.2	4.69791e-10	1.33198e-09	3.17952e-09
50.3	4.70145e-10	1.33335e-09	3.18307e-09
50.4	4.70499e-10	1.33472e-09	3.18661e-09
50.5	4.70853e-10	1.33608e-09	3.19015e-09
50.6	4.71207e-10	1.33745e-09	3.1937e-09
50.7	4.71561e-10	1.33882e-09	3.19724e-09
50.8	4.71916e-10	1.34019e-09	3.20078e-09
50.9	4.7227e-10	1.34156e-09	3.20432e-09
51	4.72625e-10	1.34293e-09	3.20786e-09
51.1	4.7298e-10	1.3443e-09	3.2114e-09
51.2	4.73336e-10	1.34566e-09	3.21494e-09
51.3	4.73691e-10	1.34703e-09	3.21848e-09
51.4	4.74047e-10	1.3484e-09	3.22202e-09
51.5	4.74402e-10	1.34977e-09	3.22555e-09
51.6	4.74758e-10	1.35114e-09	3.22909e-09
51.7	4.75114e-10	1.3525e-09	3.23263e-09
51.8	4.75471e-10	1.35387e-09	3.23616e-09
51.9	4.75827e-10	1.35524e-09	3.2397e-09
52	4.76184e-10	1.35661e-09	3.24323e-09
52.1	4.7654e-10	1.35798e-09	3.24676e-09
52.2	4.76897e-10	1.35934e-09	3.2503e-09
52.3	4.77254e-10	1.36071e-09	3.25383e-09
52.4	4.77611e-10	1.36208e-09	3.25736e-09
52.5	4.77969e-10	1.36344e-09	3.26089e-09
52.6	4.78326e-10	1.36481e-09	3.26442e-09
52.7	4.78684e-10	1.36618e-09	3.26795e-09
52.8	4.79042e-10	1.36754e-09	3.27148e-09
52.9	4.79399e-10	1.36891e-09	3.27501e-09
53	4.79758e-10	1.37028e-09	3.27854e-09
53.1	4.80116e-10	1.37164e-09	3.28206e-09
53.2	4.80474e-10	1.37301e-09	3.28559e-09
53.3	4.80833e-10	1.37438e-09	3.28911e-09
53.4	4.81191e-10	1.37574e-09	3.29264e-09
53.5	4.8155e-10	1.37711e-09	3.29616e-09
53.6	4.81909e-10	1.37847e-09	3.29969e-09
53.7	4.82268e-10	1.37984e-09	3.30321e-09
53.8	4.82627e-10	1.38121e-09	3.30673e-09
53.9	4.82986e-10	1.38257e-09	3.31025e-09
54	4.83346e-10	1.38394e-09	3.31378e-09
54.1	4.83705e-10	1.3853e-09	3.3173e-09
54.2	4.84065e-10	1.38667e-09	3.32082e-09
54.3	4.84425e-10	1.38803e-09	3.32433e-09
54.4	4.84785e-10	1.3894e-09	3.32785e-09
54.5	4.85145e-10	1.39076e-09	3.33137e-09
54.6	4.85505e-10	1.39213e-09	3.33489e-09
54.7	4.85865e-10	1.39349e-09	3.3384e-09
54.8	4.86226e-10	1.39486e-09	3.34192e-09
54.9	4.86586e-10	1.39622e-09	3.34543e-09
55	4.86947e-10	1.39758e-09	3.34895e-09
55.1	4.87308e-10	1.39895e-09	3.35246e-09
55.2	4.87669e-10	1.40031e-09	3.35597e-09
55.3	4.8803e-10	1.40168e-09	3.35949e-09
55.4	4.88391e-10	1.40304e-09	3.363e-09
55.5	4.88752e-10	1.4044e-09	3.36651e-09
55.6	4.89113e-10	1.40577e-09	3.37002e-09
55.7	4.89475e-10	1.40713e-09	3.37353e-09
55.8	4.89836e-10	1.40849e-09	3.37704e-09
55.9	4.90198e-10	1.40985e-09	3.38055e-09
56	4.9056e-10	1.41122e-09	3.38405e-09
56.1	4.90922e-10	1.41258e-09	3.38756e-09
56.2	4.91284e-10	1.41394e-09	3.39107e-09
56.3	4.91646e-10	1.4153e-09	3.39457e-09
56.4	4.92008e-10	1.41667e-09	3.39808e-09
56.5	4.9237e-10	1.41803e-09	3.40158e-09
56.6	4.92733e-10	1.41939e-09	3.40508e-09
56.7	4.93095e-10	1.42075e-09	3.40859e-09
56.8	4.93458e-10	1.42211e-09	3.41209e-09
56.9	4.93821e-10	1.42347e-09	3.41559e-09
57	4.94183e-10	1.42484e-09	3.41909e-09
57.1	4.94546e-10	1.4262e-09	3.42259e-09
57.2	4.94909e-10	1.42756e-09	3.42609e-09
57.3	4.95272e-10	1.42892e-09	3.42959e-09
57.4	4.95636e-10	1.43028e-09	3.43309e-09
57.5	4.95999e-10	1.43164e-09	3.43658e-09
57.6	4.96362e-10	1.433e-09	3.44008e-09
57.7	4.96726e-10	1.43436e-09	3.44358e-09
57.8	4.97089e-10	1.43572e-09	3.44707e-09
57.9	4.97453e-10	1.43708e-09	3.45057e-09
58	4.97817e-10	1.43844e-09	3.45406e-09
58.1	4.9818e-10	1.4398e-09	3.45755e-09
58.2	4.98544e-10	1.44116e-09	3.46105e-09
58.3	4.98908e-10	1.44252e-09	3.46454e-09
58.4	4.99272e-10	1.44388e-09	3.46803e-09
58.5	4.99636e-10	1.44524e-09	3.47152e-09
58.6	5.00001e-10	1.44659e-09	3.47501e-09
58.7	5.00365e-10	1.44795e-09	3.4785e-09
58.8	5.00729e-10	1.44931e-09	3.48199e-09
58.9	5.01094e-10	1.45067e-09	3.48547e-09
59	5.01458e-10	1.45203e-09	3.48896e-09
59.1	5.01823e-10	1.45339e-09	3.49245e-09
59.2	5.02188e-10	1.45474e-09	3.49593e-09
59.3	5.02553e-10	1.4561e-09	3.49942e-09
59.4	5.02917e-10	1.45746e-09	3.5029e-09
59.5	5.03282e-10	1.45882e-09	3.50639e-09
59.6	5.03647e-10	1.46017e-09	3.50987e-09
59.7	5.04013e-10	1.46153e-09	3.51335e-09
59.8	5.04378e-10	1.46289e-09	3.51683e-09
59.9	5.04743e-10	1.46424e-09	3.52031e-09
60	5.05108e-10	1.4656e-09	3.52379e-09
60.1	5.05474e-10	1.46696e-09	3.52727e-09
60.2	5.05839e-10	1.46831e-09	3.53075e-09
60.3	5.06205e-10	1.46967e-09	3.53423e-09
60.4	5.0657e-10	1.47102e-09	3.53771e-09
60.5	5.06936e-10	1.47238e-09	3.54118e-09
60.6	5.07302e-10	1.47373e-09	3.54466e-09
60.7	5.07667e-10	1.47509e-09	3.54813e-09
60.8	5.08033e-10	1.47644e-09	3.55161e-09
60.9	5.08399e-10	1.4778e-09	3.55508e-09
61	5.08765e-10	1.47915e-09	3.55856e-09
61.1	5.09131e-10	1.48051e-09	3.56203e-09
61.2	5.09497e-10	1.48186e-09	3.5655e-09
61.3	5.09863e-10	1.48322e-09	3.56897e-09
61.4	5.1023e-10	1.48457e-09	3.57244e-09
61.5	5.10596e-10	1.48592e-09	3.57591e-09
61.6	5.10962e-10	1.48728e-09	3.57938e-09
61.7	5.11329e-10	1.48863e-09	3.58285e-09
61.8	5.11695e-10	1.48998e-09	3.58632e-09
61.9	5.12062e-10	1.49134e-09	3.58978e-09
62	5.12428e-10	1.49269e-09	3.59325e-09
62.1	5.12795e-10	1.49404e-09	3.59672e-09
62.2	5.13162e-10	1.49539e-09	3.60018e-09
62.3	5.13528e-10	1.49675e-09	3.60364e-09
62.4	5.13895e-10	1.4981e-09	3.60711e-09
62.5	5.14262e-10	1.49945e-09	3.61057e-09
62.6	5.14629e-10	1.5008e-09	3.61403e-09
62.7	5.14996e-10	1.50215e-09	3.61749e-09
62.8	5.15363e-10	1.50351e-09	3.62096e-09
62.9	5.1573e-10	1.50486e-09	3.62442e-09
63	5.16097e-10	1.50621e-09	3.62788e-09
63.1	5.16464e-10	1.50756e-09	3.63133e-09
63.2	5.16831e-10	1.50891e-09	3.63479e-09
63.3	5.17199e-10	1.51026e-09	3.63825e-09
63.4	5.17566e-10	1.51161e-09	3.64171e-09
63.5	5.17933e-10	1.51296e-09	3.64516e-09
63.6	5.18301e-10	1.51431e-09	3.64862e-09
63.7	5.18668e-10	1.51566e-09	3.65207e-09
63.8	5.19036e-10	1.51701e-09	3.65553e-09
63.9	5.19403e-10	1.51836e-09	3.65898e-09
64	5.19771e-10	1.51971e-09	3.66243e-09
64.1	5.20139e-10	1.52106e-09	3.66588e-09
64.2	5.20506e-10	1.52241e-09	3.66933e-09
64.3	5.20874e-10	1.52375e-09	3.67278e-09
64.4	5.21242e-10	1.5251e-09	3.67623e-09
64.5	5.2161e-10	1.52645e-09	3.67968e-09
64.6	5.21977e-10	1.5278e-09	3.68313e-09
64.7	5.22345e-10	1.52915e-09	3.68658e-09
64.8	5.22713e-10	1.53049e-09	3.69003e-09
64.9	5.23081e-10	1.53184e-09	3.69347e-09
65	5.23449e-10	1.53319e-09	3.69692e-09
65.1	5.23817e-10	1.53454e-09	3.70036e-09
65.2	5.24185e-10	1.53588e-09	3.70381e-09
65.3	5.24554e-10	1.53723e-09	3.70725e-09
65.4	5.24922e-10	1.53858e-09	3.71069e-09
65.5	5.2529e-10	1.53992e-09	3.71414e-09
65.6	5.25658e-10	1.54127e-09	3.71758e-09
65.7	5.26026e-10	1.54262e-09	3.72102e-09
65.8	5.26395e-10	1.54396e-09	3.72446e-09
65.9	5.26763e-10	1.54531e-09	3.7279e-09
66	5.27132e-10	1.54665e-09	3.73134e-09
66.1	5.275e-10	1.548e-09	3.73478e-09
66.2	5.27868e-10	1.54934e-09	3.73821e-09
66.3	5.28237e-10	1.55069e-09	3.74165e-09
66.4	5.28605e-10	1.55203e-09	3.74509e-09
66.5	5.28974e-10	1.55338e-09	3.74852e-09
66.6	5.29343e-10	1.55472e-09	3.75196e-09
66.7	5.29711e-10	1.55606e-09	3.75539e-09
66.8	5.3008e-10	1.55741e-09	3.75882e-09
66.9	5.30449e-10	1.55875e-09	3.76226e-09
67	5.30817e-10	1.56009e-09	3.76569e-09
67.1	5.31186e-10	1.56144e-09	3.76912e-09
67.2	5.31555e-10	1.56278e-09	3.77255e-09
67.3	5.31924e-10	1.56412e-09	3.77598e-09
67.4	5.32292e-10	1.56547e-09	3.77941e-09
67.5	5.32661e-10	1.56681e-09	3.78284e-09
67.6	5.3303e-10	1.56815e-09	3.78627e-09
67.7	5.33399e-10	1.56949e-09	3.78969e-09
67.8	5.33768e-10	1.57083e-09	3.79312e-09
67.9	5.34137e-10	1.57218e-09	3.79655e-09
68	5.34506e-10	1.57352e-09	3.79997e-09
68.1	5.34875e-10	1.57486e-09	3.8034e-09
68.2	5.35244e-10	1.5762e-09	3.80682e-09
68.3	5.35613e-10	1.57754e-09	3.81024e-09
68.4	5.35982e-10	1.57888e-09	3.81367e-09
68.5	5.36351e-10	1.58022e-09	3.81709e-09
68.6	5.3672e-10	1.58156e-09	3.82051e-09
68.7	5.3709e-10	1.5829e-09	3.82393e-09
68.8	5.37459e-10	1.58424e-09	3.82735e-09
68.9	5.37828e-10	1.58558e-09	3.83077e-09
69	5.38197e-10	1.58692e-09	3.83419e-09
69.1	5.38567e-10	1.58826e-09	3.83761e-09
69.2	5.38936e-10	1.5896e-09	3.84102e-09
69.3	5.39305e-10	1.59094e-09	3.84444e-09
69.4	5.39674e-10	1.59228e-09	3.84785e-09
69.5	5.40044e-10	1.59362e-09	3.85127e-09
69.6	5.40413e-10	1.59495e-09	3.85468e-09
69.7	5.40782e-10	1.59629e-09	3.8581e-09
69.8	5.41152e-10	1.59763e-09	3.86151e-09
69.9	5.41521e-10	1.59897e-09	3.86492e-09
70	5.41891e-10	1.60031e-09	3.86834e-09
70.1	5.4226e-10	1.60164e-09	3.87175e-09
70.2	5.4263e-10	1.60298e-09	3.87516e-09
70.3	5.42999e-10	1.60432e-09	3.87857e-09
70.4	5.43369e-10	1.60565e-09	3.88198e-09
70.5	5.43738e-10	1.60699e-09	3.88539e-09
70.6	5.44108e-10	1.60833e-09	3.88879e-09
70.7	5.44477e-10	1.60966e-09	3.8922e-09
70.8	5.44847e-10	1.611e-09	3.89561e-09
70.9	5.45216e-10	1.61233e-09	3.89901e-09
71	5.45586e-10	1.61367e-09	3.90242e-09
71.1	5.45956e-10	1.615e-09	3.90582e-09
71.2	5.46325e-10	1.61634e-09	3.90923e-09
71.3	5.46695e-10	1.61767e-09	3.91263e-09
71.4	5.47065e-10	1.61901e-09	3.91603e-09
71.5	5.47434e-10	1.62034e-09	3.91943e-09
71.6	5.47804e-10	1.62168e-09	3.92283e-09
71.7	5.48174e-10	1.62301e-09	3.92624e-09
71.8	5.48543e-10	1.62435e-09	3.92964e-09
71.9	5.48913e-10	1.62568e-09	3.93303e-09
72	5.49283e-10	1.62701e-09	3.93643e-09
72.1	5.49653e-10	1.62835e-09	3.93983e-09
72.2	5.50022e-10	1.62968e-09	3.94323e-09
72.3	5.50392e-10	1.63101e-09	3.94663e-09
72.4	5.50762e-10	1.63234e-09	3.95002e-09
72.5	5.51132e-10	1.63368e-09	3.95342e-09
72.6	5.51501e-10	1.63501e-09	3.95681e-09
72.7	5.51871e-10	1.63634e-09	3.96021e-09
72.8	5.52241e-10	1.63767e-09	3.9636e-09
72.9	5.52611e-10	1.639e-09	3.96699e-09
73	5.52981e-10	1.64034e-09	3.97038e-09
73.1	5.53351e-10	1.64167e-09	3.97377e-09
73.2	5.5372e-10	1.643e-09	3.97717e-09
73.3	5.5409e-10	1.64433e-09	3.98056e-09
73.4	5.5446e-10	1.64566e-09	3.98394e-09
73.5	5.5483e-10	1.64699e-09	3.98733e-09
73.6	5.552e-10	1.64832e-09	3.99072e-09
73.7	5.5557e-10	1.64965e-09	3.99411e-09
73.8	5.5594e-10	1.65098e-09	3.9975e-09
73.9	5.5631e-10	1.65231e-09	4.00088e-09
74	5.56679e-10	1.65364e-09	4.00427e-09
74.1	5.57049e-10	1.65497e-09	4.00765e-09
74.2	5.57419e-10	1.6563e-09	4.01104e-09
74.3	5.57789e-10	1.65763e-09	4.01442e-09
74.4	5.58159e-10	1.65896e-09	4.0178e-09
74.5	5.58529e-10	1.66028e-09	4.02119e-09
74.6	5.58899e-10	1.66161e-09	4.02457e-09
74.7	5.59269e-10	1.66294e-09	4.02795e-09
74.8	5.59639e-10	1.66427e-09	4.03133e-09
74.9	5.60009e-10	1.6656e-09	4.03471e-09
75	5.60379e-10	1.66692e-09	4.03809e-09
75.1	5.60749e-10	1.66825e-09	4.04147e-09
75.2	5.61119e-10	1.66958e-09	4.04484e-09
75.3	5.61489e-10	1.6709e-09	4.04822e-09
75.4	5.61859e-10	1.67223e-09	4.0516e-09
75.5	5.62229e-10	1.67356e-09	4.05497e-09
75.6	5.62599e-10	1.67488e-09	4.05835e-09
75.7	5.62969e-10	1.67621e-09	4.06172e-09
75.8	5.63339e-10	1.67753e-09	4.0651e-09
75.9	5.63709e-10	1.67886e-09	4.06847e-09
76	5.64079e-10	1.68019e-09	4.07184e-09
76.1	5.64449e-10	1.68151e-09	4.07521e-09
76.2	5.64819e-10	1.68284e-09	4.07859e-09
76.3	5.65189e-10	1.68416e-09	4.08196e-09
76.4	5.65559e-10	1.68548e-09	4.08533e-09
76.5	5.65929e-10	1.68681e-09	4.0887e-09
76.6	5.66298e-10	1.68813e-09	4.09207e-09
76.7	5.66668e-10	1.68946e-09	4.09543e-09
76.8	5.67038e-10	1.69078e-09	4.0988e-09
76.9	5.67408e-10	1.6921e-09	4.10217e-09
77	5.67778e-10	1.69343e-09	4.10553e-09
77.1	5.68148e-10	1.69475e-09	4.1089e-09
77.2	5.68518e-10	1.69607e-09	4.11227e-09
77.3	5.68888e-10	1.6974e-09	4.11563e-09
77.4	5.69258e-10	1.69872e-09	4.11899e-09
77.5	5.69628e-10	1.70004e-09	4.12236e-09
77.6	5.69998e-10	1.70136e-09	4.12572e-09
77.7	5.70368e-10	1.70269e-09	4.12908e-09
77.8	5.70738e-10	1.70401e-09	4.13244e-09
77.9	5.71108e-10	1.70533e-09	4.1358e-09
78	5.71478e-10	1.70665e-09	4.13916e-09
78.1	5.71848e-10	1.70797e-09	4.14252e-09
78.2	5.72218e-10	1.70929e-09	4.14588e-09
78.3	5.72588e-10	1.71061e-09	4.14924e-09
78.4	5.72958e-10	1.71193e-09	4.1526e-09
78.5	5.73328e-10	1.71325e-09	4.15595e-09
78.6	5.73698e-10	1.71457e-09	4.15931e-09
78.7	5.74068e-10	1.71589e-09	4.16267e-09
78.8	5.74438e-10	1.71721e-09	4.16602e-09
78.9	5.74808e-10	1.71853e-09	4.16937e-09
79	5.75178e-10	1.71985e-09	4.17273e-09
79.1	5.75547e-10	1.72117e-09	4.17608e-09
79.2	5.75917e-10	1.72249e-09	4.17943e-09
79.3	5.76287e-10	1.72381e-09	4.18279e-09
79.4	5.76657e-10	1.72513e-09	4.18614e-09
79.5	5.77027e-10	1.72645e-09	4.18949e-09
79.6	5.77397e-10	1.72776e-09	4.19284e-09
79.7	5.77767e-10	1.72908e-09	4.19619e-09
79.8	5.78137e-10	1.7304e-09	4.19954e-09
79.9	5.78507e-10	1.73172e-09	4.20288e-09
80	5.78876e-10	1.73304e-09	4.20623e-09
80.1	5.79246e-10	1.73435e-09	4.20958e-09
80.2	5.79616e-10	1.73567e-09	4.21293e-09
80.3	5.79986e-10	1.73699e-09	4.21627e-09
80.4	5.80356e-10	1.7383e-09	4.21962e-09
80.5	5.80726e-10	1.73962e-09	4.22296e-09
80.6	5.81095e-10	1.74093e-09	4.2263e-09
80.7	5.81465e-10	1.74225e-09	4.22965e-09
80.8	5.81835e-10	1.74357e-09	4.23299e-09
80.9	5.82205e-10	1.74488e-09	4.23633e-09
81	5.82575e-10	1.7462e-09	4.23967e-09
81.1	5.82944e-10	1.74751e-09	4.24301e-09
81.2	5.83314e-10	1.74883e-09	4.24636e-09
81.3	5.83684e-10	1.75014e-09	4.24969e-09
81.4	5.84054e-10	1.75146e-09	4.25303e-09
81.5	5.84423e-10	1.75277e-09	4.25637e-09
81.6	5.84793e-10	1.75408e-09	4.25971e-09
81.7	5.85163e-10	1.7554e-09	4.26305e-09
81.8	5.85533e-10	1.75671e-09	4.26638e-09
81.9	5.85902e-10	1.75803e-09	4.26972e-09
82	5.86272e-10	1.75934e-09	4.27305e-09
82.1	5.86642e-10	1.76065e-09	4.27639e-09
82.2	5.87011e-10	1.76197e-09	4.27972e-09
82.3	5.87381e-10	1.76328e-09	4.28306e-09
82.4	5.87751e-10	1.76459e-09	4.28639e-09
82.5	5.8812e-10	1.7659e-09	4.28972e-09
82.6	5.8849e-10	1.76721e-09	4.29305e-09
82.7	5.88859e-10	1.76853e-09	4.29639e-09
82.8	5.89229e-10	1.76984e-09	4.29972e-09
82.9	5.89599e-10	1.77115e-09	4.30305e-09
83	5.89968e-10	1.77246e-09	4.30637e-09
83.1	5.90338e-10	1.77377e-09	4.3097e-09
83.2	5.90707e-10	1.77508e-09	4.31303e-09
83.3	5.91077e-10	1.77639e-09	4.31636e-09
83.4	5.91446e-10	1.7777e-09	4.31969e-09
83.5	5.91816e-10	1.77901e-09	4.32301e-09
83.6	5.92185e-10	1.78032e-09	4.32634e-09
83.7	5.92555e-10	1.78163e-09	4.32966e-09
83.8	5.92924e-10	1.78294e-09	4.33299e-09
83.9	5.93294e-10	1.78425e-09	4.33631e-09
84	5.93663e-10	1.78556e-09	4.33964e-09
84.1	5.94033e-10	1.78687e-09	4.34296e-09
84.2	5.94402e-10	1.78818e-09	4.34628e-09
84.3	5.94772e-10	1.78949e-09	4.3496e-09
84.4	5.95141e-10	1.7908e-09	4.35292e-09
84.5	5.9551e-10	1.79211e-09	4.35624e-09
84.6	5.9588e-10	1.79342e-09	4.35956e-09
84.7	5.96249e-10	1.79472e-09	4.36288e-09
84.8	5.96619e-10	1.79603e-09	4.3662e-09
84.9	5.96988e-10	1.79734e-09	4.36952e-09
85	5.97357e-10	1.79865e-09	4.37284e-09
85.1	5.97727e-10	1.79995e-09	4.37615e-09
85.2	5.98096e-10	1.80126e-09	4.37947e-09
85.3	5.98465e-10	1.80257e-09	4.38278e-09
85.4	5.98834e-10	1.80387e-09	4.3861e-09
85.5	5.99204e-10	1.80518e-09	4.38941e-09
85.6	5.99573e-10	1.80649e-09	4.39273e-09
85.7	5.99942e-10	1.80779e-09	4.39604e-09
85.8	6.00311e-10	1.8091e-09	4.39935e-09
85.9	6.00681e-10	1.8104e-09	4.40267e-09
86	6.0105e-10	1.81171e-09	4.40598e-09
86.1	6.01419e-10	1.81301e-09	4.40929e-09
86.2	6.01788e-10	1.81432e-09	4.4126e-09
86.3	6.02157e-10	1.81562e-09	4.41591e-09
86.4	6.02526e-10	1.81693e-09	4.41922e-09
86.5	6.02895e-10	1.81823e-09	4.42253e-09
86.6	6.03264e-10	1.81954e-09	4.42583e-09
86.7	6.03634e-10	1.82084e-09	4.42914e-09
86.8	6.04003e-10	1.82214e-09	4.43245e-09
86.9	6.04372e-10	1.82345e-09	4.43575e-09
87	6.04741e-10	1.82475e-09	4.43906e-09
87.1	6.0511e-10	1.82605e-09	4.44237e-09
87.2	6.05479e-10	1.82736e-09	4.44567e-09
87.3	6.05848e-10	1.82866e-09	4.44897e-09
87.4	6.06217e-10	1.82996e-09	4.45228e-09
87.5	6.06585e-10	1.83127e-09	4.45558e-09
87.6	6.06954e-10	1.83257e-09	4.45888e-09
87.7	6.07323e-10	1.83387e-09	4.46218e-09
87.8	6.07692e-10	1.83517e-09	4.46549e-09
87.9	6.08061e-10	1.83647e-09	4.46879e-09
88	6.0843e-10	1.83778e-09	4.47209e-09
88.1	6.08799e-10	1.83908e-09	4.47539e-09
88.2	6.09168e-10	1.84038e-09	4.47868e-09
88.3	6.09536e-10	1.84168e-09	4.48198e-09
88.4	6.09905e-10	1.84298e-09	4.48528e-09
88.5	6.10274e-10	1.84428e-09	4.48858e-09
88.6	6.10643e-10	1.84558e-09	4.49187e-09
88.7	6.11011e-10	1.84688e-09	4.49517e-09
88.8	6.1138e-10	1.84818e-09	4.49846e-09
88.9	6.11749e-10	1.84948e-09	4.50176e-09
89	6.12117e-10	1.85078e-09	4.50505e-09
89.1	6.12486e-10	1.85208e-09	4.50835e-09
89.2	6.12855e-10	1.85338e-09	4.51164e-09
89.3	6.13223e-10	1.85468e-09	4.51493e-09
89.4	6.13592e-10	1.85598e-09	4.51823e-09
89.5	6.1396e-10	1.85727e-09	4.52152e-09
89.6	6.14329e-10	1.85857e-09	4.52481e-09
89.7	6.14698e-10	1.85987e-09	4.5281e-09
89.8	6.15066e-10	1.86117e-09	4.53139e-09
89.9	6.15435e-10	1.86247e-09	4.53468e-09
90	6.15803e-10	1.86376e-09	4.53797e-09
90.1	6.16172e-10	1.86506e-09	4.54125e-09
90.2	6.1654e-10	1.86636e-09	4.54454e-09
90.3	6.16908e-10	1.86766e-09	4.54783e-09
90.4	6.17277e-10	1.86895e-09	4.55111e-09
90.5	6.17645e-10	1.87025e-09	4.5544e-09
90.6	6.18014e-10	1.87155e-09	4.55768e-09
90.7	6.18382e-10	1.87284e-09	4.56097e-09
90.8	6.1875e-10	1.87414e-09	4.56425e-09
90.9	6.19119e-10	1.87543e-09	4.56754e-09
91	6.19487e-10	1.87673e-09	4.57082e-09
91.1	6.19855e-10	1.87802e-09	4.5741e-09
91.2	6.20223e-10	1.87932e-09	4.57738e-09
91.3	6.20592e-10	1.88062e-09	4.58067e-09
91.4	6.2096e-10	1.88191e-09	4.58395e-09
91.5	6.21328e-10	1.8832e-09	4.58723e-09
91.6	6.21696e-10	1.8845e-09	4.59051e-09
91.7	6.22064e-10	1.88579e-09	4.59379e-09
91.8	6.22432e-10	1.88709e-09	4.59706e-09
91.9	6.228e-10	1.88838e-09	4.60034e-09
92	6.23169e-10	1.88968e-09	4.60362e-09
92.1	6.23537e-10	1.89097e-09	4.6069e-09
92.2	6.23905e-10	1.89226e-09	4.61017e-09
92.3	6.24273e-10	1.89356e-09	4.61345e-09
92.4	6.24641e-10	1.89485e-09	4.61672e-09
92.5	6.25009e-10	1.89614e-09	4.62e-09
92.6	6.25377e-10	1.89743e-09	4.62327e-09
92.7	6.25745e-10	1.89873e-09	4.62655e-09
92.8	6.26112e-10	1.90002e-09	4.62982e-09
92.9	6.2648e-10	1.90131e-09	4.63309e-09
93	6.26848e-10	1.9026e-09	4.63636e-09
93.1	6.27216e-10	1.90389e-09	4.63963e-09
93.2	6.27584e-10	1.90519e-09	4.64291e-09
93.3	6.27952e-10	1.90648e-09	4.64618e-09
93.4	6.28319e-10	1.90777e-09	4.64945e-09
93.5	6.28687e-10	1.90906e-09	4.65272e-09
93.6	6.29055e-10	1.91035e-09	4.65598e-09
93.7	6.29423e-10	1.91164e-09	4.65925e-09
93.8	6.2979e-10	1.91293e-09	4.66252e-09
93.9	6.30158e-10	1.91422e-09	4.66579e-09
94	6.30526e-10	1.91551e-09	4.66905e-09
94.1	6.30893e-10	1.9168e-09	4.67232e-09
94.2	6.31261e-10	1.91809e-09	4.67558e-09
94.3	6.31628e-10	1.91938e-09	4.67885e-09
94.4	6.31996e-10	1.92067e-09	4.68211e-09
94.5	6.32364e-10	1.92196e-09	4.68538e-09
94.6	6.32731e-10	1.92325e-09	4.68864e-09
94.7	6.33099e-10	1.92454e-09	4.6919e-09
94.8	6.33466e-10	1.92582e-09	4.69517e-09
94.9	6.33834e-10	1.92711e-09	4.69843e-09
95	6.34201e-10	1.9284e-09	4.70169e-09
95.1	6.34568e-10	1.92969e-09	4.70495e-09
95.2	6.34936e-10	1.93098e-09	4.70821e-09
95.3	6.35303e-10	1.93226e-09	4.71147e-09
95.4	6.3567e-10	1.93355e-09	4.71473e-09
95.5	6.36038e-10	1.93484e-09	4.71799e-09
95.6	6.36405e-10	1.93613e-09	4.72124e-09
95.7	6.36772e-10	1.93741e-09	4.7245e-09
95.8	6.37139e-10	1.9387e-09	4.72776e-09
95.9	6.37507e-10	1.93999e-09	4.73101e-09
96	6.37874e-10	1.94127e-09	4.73427e-09
96.1	6.38241e-10	1.94256e-09	4.73752e-09
96.2	6.38608e-10	1.94384e-09	4.74078e-09
96.3	6.38975e-10	1.94513e-09	4.74403e-09
96.4	6.39342e-10	1.94642e-09	4.74729e-09
96.5	6.39709e-10	1.9477e-09	4.75054e-09
96.6	6.40077e-10	1.94899e-09	4.75379e-09
96.7	6.40444e-10	1.95027e-09	4.75705e-09
96.8	6.40811e-10	1.95156e-09	4.7603e-09
96.9	6.41178e-10	1.95284e-09	4.76355e-09
97	6.41544e-10	1.95413e-09	4.7668e-09
97.1	6.41911e-10	1.95541e-09	4.77005e-09
97.2	6.42278e-10	1.95669e-09	4.7733e-09
97.3	6.42645e-10	1.95798e-09	4.77655e-09
97.4	6.43012e-10	1.95926e-09	4.77979e-09
97.5	6.43379e-10	1.96054e-09	4.78304e-09
97.6	6.43746e-10	1.96183e-09	4.78629e-09
97.7	6.44112e-10	1.96311e-09	4.78954e-09
97.8	6.44479e-10	1.96439e-09	4.79278e-09
97.9	6.44846e-10	1.96568e-09	4.79603e-09
98	6.45213e-10	1.96696e-09	4.79927e-09
98.1	6.45579e-10	1.96824e-09	4.80252e-09
98.2	6.45946e-10	1.96952e-09	4.80576e-09
98.3	6.46313e-10	1.97081e-09	4.80901e-09
98.4	6.46679e-10	1.97209e-09	4.81225e-09
98.5	6.47046e-10	1.97337e-09	4.81549e-09
98.6	6.47412e-10	1.97465e-09	4.81873e-09
98.7	6.47779e-10	1.97593e-09	4.82198e-09
98.8	6.48145e-10	1.97721e-09	4.82522e-09
98.9	6.48512e-10	1.97849e-09	4.82846e-09
99	6.48878e-10	1.97978e-09	4.8317e-09
99.1	6.49245e-10	1.98106e-09	4.83494e-09
99.2	6.49611e-10	1.98234e-09	4.83818e-09
99.3	6.49978e-10	1.98362e-09	4.84141e-09
99.4	6.50344e-10	1.9849e-09	4.84465e-09
99.5	6.5071e-10	1.98618e-09	4.84789e-09
99.6	6.51077e-10	1.98746e-09	4.85113e-09
99.7	6.51443e-10	1.98874e-09	4.85436e-09
99.8	6.51809e-10	1.99001e-09	4.8576e-09
99.9	6.52175e-10	1.99129e-09	4.86083e-09
100	6.52542e-10	1.99257e-09	4.86407e-09

## Sheet: 2 f
Modified Paschen curve		Paschen curve
Gap distance (um)	Energy density (mJ m-2)	Gap distance (um)	Energy density (mJ m-2)
0.1	3.69064e-09	4.5	1.22907e-05
0.2	6.66202e-09	4.5125	1.05949e-05
0.3	9.41217e-09	4.525	9.23417e-06
0.4	1.20214e-08	4.5375	8.12528e-06
0.5	1.45253e-08	4.55	7.20942e-06
0.6	1.69439e-08	4.5625	6.44401e-06
0.7	1.92902e-08	4.575	5.79762e-06
0.8	2.15731e-08	4.5875	5.24665e-06
0.9	2.3799e-08	4.6	4.77306e-06
1	2.59729e-08	4.6125	4.36293e-06
1.1	2.80989e-08	4.625	4.00531e-06
1.2	3.018e-08	4.6375	3.69153e-06
1.3	3.2219e-08	4.65	3.41465e-06
1.4	3.42179e-08	4.6625	3.16906e-06
1.5	3.61786e-08	4.675	2.95017e-06
1.6	3.81028e-08	4.6875	2.7542e-06
1.7	3.99919e-08	4.7	2.57803e-06
1.8	4.1847e-08	4.7125	2.41906e-06
1.9	4.36692e-08	4.725	2.27509e-06
2	4.54595e-08	4.7375	2.14427e-06
2.1	4.72187e-08	4.75	2.02503e-06
2.2	4.89476e-08	4.7625	1.91603e-06
2.3	5.06469e-08	4.775	1.8161e-06
2.4	5.23172e-08	4.7875	1.72427e-06
2.5	5.39589e-08	4.8	1.63965e-06
2.6	5.55727e-08	4.8125	1.56152e-06
2.7	5.71589e-08	4.825	1.48921e-06
2.8	5.87179e-08	4.8375	1.42215e-06
2.9	6.025e-08	4.85	1.35983e-06
3	6.17556e-08	4.8625	1.30182e-06
3.1	6.32349e-08	4.875	1.24772e-06
3.2	6.4688e-08	4.8875	1.19717e-06
3.3	6.61152e-08	4.9	1.14988e-06
3.4	6.75165e-08	4.9125	1.10556e-06
3.5	6.8892e-08	4.925	1.06396e-06
3.6	7.02418e-08	4.9375	1.02486e-06
3.7	7.15658e-08	4.95	9.88061e-07
3.8	7.28639e-08	4.9625	9.53384e-07
3.9	7.4136e-08	4.975	9.20666e-07
4	7.53819e-08	4.9875	8.89757e-07
4.1	7.66014e-08	5	8.60526e-07
4.2	7.77941e-08	5.0125	8.32849e-07
4.3	7.89596e-08	5.025	8.06617e-07
4.4	8.00976e-08	5.0375	7.81729e-07
4.5	8.12073e-08	5.05	7.58092e-07
4.6	8.22881e-08	5.0625	7.35623e-07
4.7	8.33393e-08	5.075	7.14244e-07
4.8	8.436e-08	5.0875	6.93883e-07
4.9	8.5349e-08	5.1	6.74477e-07
5	8.63053e-08	5.1125	6.55964e-07
5.1	8.72273e-08	5.125	6.38291e-07
5.2	8.81135e-08	5.1375	6.21404e-07
5.3	8.89621e-08	5.15	6.05258e-07
5.4	8.97708e-08	5.1625	5.89809e-07
5.5	9.05372e-08	5.175	5.75016e-07
5.6	9.12584e-08	5.1875	5.60841e-07
5.7	9.1931e-08	5.2	5.47251e-07
5.8	9.2551e-08	5.2125	5.34211e-07
5.9	9.31138e-08	5.225	5.21693e-07
6	9.36138e-08	5.2375	5.09668e-07
6.1	9.40445e-08	5.25	4.98109e-07
6.2	9.43981e-08	5.2625	4.86993e-07
6.3	9.46651e-08	5.275	4.76296e-07
6.4	9.48341e-08	5.2875	4.65998e-07
6.5	9.48911e-08	5.3	4.56077e-07
6.6	9.48193e-08	5.3125	4.46515e-07
6.7	9.45979e-08	5.325	4.37295e-07
6.8	9.4202e-08	5.3375	4.284e-07
6.9	9.36021e-08	5.35	4.19815e-07
7	9.27649e-08	5.3625	4.11524e-07
7.1	9.16567e-08	5.375	4.03515e-07
7.2	9.02503e-08	5.3875	3.95774e-07
7.3	8.85382e-08	5.4	3.88289e-07
7.4	8.65468e-08	5.4125	3.81048e-07
7.5	8.43428e-08	5.425	3.74041e-07
7.6	8.20195e-08	5.4375	3.67257e-07
7.7	7.96706e-08	5.45	3.60687e-07
7.8	7.73681e-08	5.4625	3.54322e-07
7.9	7.51564e-08	5.475	3.48152e-07
8	7.30571e-08	5.4875	3.4217e-07
8.1	7.10775e-08	5.5	3.36368e-07
8.2	6.92162e-08	5.5125	3.30739e-07
8.3	6.7468e-08	5.525	3.25275e-07
8.4	6.58256e-08	5.5375	3.1997e-07
8.5	6.42817e-08	5.55	3.14817e-07
8.6	6.28287e-08	5.5625	3.09811e-07
8.7	6.14597e-08	5.575	3.04946e-07
8.8	6.01681e-08	5.5875	3.00216e-07
8.9	5.89481e-08	5.6	2.95617e-07
9	5.77941e-08	5.6125	2.91143e-07
9.1	5.67014e-08	5.625	2.8679e-07
9.2	5.56653e-08	5.6375	2.82553e-07
9.3	5.4682e-08	5.65	2.78428e-07
9.4	5.37476e-08	5.6625	2.74411e-07
9.5	5.28589e-08	5.675	2.70498e-07
9.6	5.20126e-08	5.6875	2.66685e-07
9.7	5.12061e-08	5.7	2.6297e-07
9.8	5.04367e-08	5.7125	2.59348e-07
9.9	4.97021e-08	5.725	2.55816e-07
10	4.90002e-08	5.7375	2.52371e-07
10.1	4.83288e-08	5.75	2.49011e-07
10.2	4.76862e-08	5.7625	2.45732e-07
10.3	4.70706e-08	5.775	2.42531e-07
10.4	4.64806e-08	5.7875	2.39407e-07
10.5	4.59146e-08	5.8	2.36356e-07
10.6	4.53713e-08	5.8125	2.33377e-07
10.7	4.48494e-08	5.825	2.30466e-07
10.8	4.43479e-08	5.8375	2.27623e-07
10.9	4.38655e-08	5.85	2.24844e-07
11	4.34013e-08	5.8625	2.22127e-07
11.1	4.29543e-08	5.875	2.19471e-07
11.2	4.25237e-08	5.8875	2.16874e-07
11.3	4.21087e-08	5.9	2.14334e-07
11.4	4.17084e-08	5.9125	2.1185e-07
11.5	4.13223e-08	5.925	2.09419e-07
11.6	4.09495e-08	5.9375	2.07039e-07
11.7	4.05894e-08	5.95	2.04711e-07
11.8	4.02415e-08	5.9625	2.02432e-07
11.9	3.99052e-08	5.975	2.002e-07
12	3.95801e-08	5.9875	1.98014e-07
12.1	3.92654e-08	6	1.95873e-07
12.2	3.89609e-08	6.0125	1.93776e-07
12.3	3.86661e-08	6.025	1.91721e-07
12.4	3.83806e-08	6.0375	1.89708e-07
12.5	3.81039e-08	6.05	1.87735e-07
12.6	3.78357e-08	6.0625	1.858e-07
12.7	3.75756e-08	6.075	1.83904e-07
12.8	3.73234e-08	6.0875	1.82044e-07
12.9	3.70787e-08	6.1	1.8022e-07
13	3.68412e-08	6.1125	1.78431e-07
13.1	3.66106e-08	6.125	1.76677e-07
13.2	3.63866e-08	6.1375	1.74955e-07
13.3	3.61691e-08	6.15	1.73265e-07
13.4	3.59577e-08	6.1625	1.71607e-07
13.5	3.57522e-08	6.175	1.6998e-07
13.6	3.55525e-08	6.1875	1.68382e-07
13.7	3.53582e-08	6.2	1.66814e-07
13.8	3.51692e-08	6.2125	1.65274e-07
13.9	3.49854e-08	6.225	1.63761e-07
14	3.48064e-08	6.2375	1.62275e-07
14.1	3.46322e-08	6.25	1.60816e-07
14.2	3.44626e-08	6.2625	1.59382e-07
14.3	3.42975e-08	6.275	1.57973e-07
14.4	3.41366e-08	6.2875	1.56589e-07
14.5	3.39799e-08	6.3	1.55229e-07
14.6	3.38271e-08	6.3125	1.53891e-07
14.7	3.36782e-08	6.325	1.52577e-07
14.8	3.35331e-08	6.3375	1.51284e-07
14.9	3.33916e-08	6.35	1.50013e-07
15	3.32536e-08	6.3625	1.48764e-07
15.1	3.3119e-08	6.375	1.47535e-07
15.2	3.29876e-08	6.3875	1.46326e-07
15.3	3.28595e-08	6.4	1.45136e-07
15.4	3.27344e-08	6.4125	1.43967e-07
15.5	3.26124e-08	6.425	1.42815e-07
15.6	3.24932e-08	6.4375	1.41683e-07
15.7	3.23769e-08	6.45	1.40568e-07
15.8	3.22633e-08	6.4625	1.39471e-07
15.9	3.21523e-08	6.475	1.38391e-07
16	3.20439e-08	6.4875	1.37328e-07
16.1	3.19381e-08	6.5	1.36282e-07
16.2	3.18346e-08	6.5125	1.35251e-07
16.3	3.17336e-08	6.525	1.34236e-07
16.4	3.16348e-08	6.5375	1.33237e-07
16.5	3.15382e-08	6.55	1.32253e-07
16.6	3.14438e-08	6.5625	1.31284e-07
16.7	3.13516e-08	6.575	1.30329e-07
16.8	3.12613e-08	6.5875	1.29388e-07
16.9	3.11731e-08	6.6	1.28461e-07
17	3.10868e-08	6.6125	1.27548e-07
17.1	3.10025e-08	6.625	1.26648e-07
17.2	3.09199e-08	6.6375	1.25761e-07
17.3	3.08392e-08	6.65	1.24887e-07
17.4	3.07602e-08	6.6625	1.24026e-07
17.5	3.06829e-08	6.675	1.23177e-07
17.6	3.06072e-08	6.6875	1.22339e-07
17.7	3.05332e-08	6.7	1.21514e-07
17.8	3.04608e-08	6.7125	1.207e-07
17.9	3.03899e-08	6.725	1.19898e-07
18	3.03205e-08	6.7375	1.19106e-07
18.1	3.02526e-08	6.75	1.18326e-07
18.2	3.01861e-08	6.7625	1.17556e-07
18.3	3.0121e-08	6.775	1.16796e-07
18.4	3.00572e-08	6.7875	1.16047e-07
18.5	2.99948e-08	6.8	1.15308e-07
18.6	2.99337e-08	6.8125	1.14579e-07
18.7	2.98738e-08	6.825	1.1386e-07
18.8	2.98152e-08	6.8375	1.1315e-07
18.9	2.97578e-08	6.85	1.1245e-07
19	2.97015e-08	6.8625	1.11759e-07
19.1	2.96465e-08	6.875	1.11076e-07
19.2	2.95925e-08	6.8875	1.10403e-07
19.3	2.95397e-08	6.9	1.09738e-07
19.4	2.94879e-08	6.9125	1.09082e-07
19.5	2.94372e-08	6.925	1.08434e-07
19.6	2.93875e-08	6.9375	1.07795e-07
19.7	2.93388e-08	6.95	1.07163e-07
19.8	2.92911e-08	6.9625	1.0654e-07
19.9	2.92444e-08	6.975	1.05924e-07
20	2.91986e-08	6.9875	1.05316e-07
20.1	2.91538e-08	7	1.04715e-07
20.2	2.91098e-08	7.0125	1.04122e-07
20.3	2.90667e-08	7.025	1.03536e-07
20.4	2.90245e-08	7.0375	1.02958e-07
20.5	2.89832e-08	7.05	1.02386e-07
20.6	2.89426e-08	7.0625	1.01821e-07
20.7	2.89029e-08	7.075	1.01263e-07
20.8	2.8864e-08	7.0875	1.00712e-07
20.9	2.88259e-08	7.1	1.00167e-07
21	2.87885e-08	7.1125	9.9629e-08
21.1	2.87519e-08	7.125	9.90971e-08
21.2	2.8716e-08	7.1375	9.85714e-08
21.3	2.86808e-08	7.15	9.80518e-08
21.4	2.86464e-08	7.1625	9.75383e-08
21.5	2.86126e-08	7.175	9.70307e-08
21.6	2.85795e-08	7.1875	9.65289e-08
21.7	2.85471e-08	7.2	9.60329e-08
21.8	2.85154e-08	7.2125	9.55426e-08
21.9	2.84842e-08	7.225	9.50578e-08
22	2.84537e-08	7.2375	9.45785e-08
22.1	2.84239e-08	7.25	9.41046e-08
22.2	2.83946e-08	7.2625	9.3636e-08
22.3	2.83659e-08	7.275	9.31726e-08
22.4	2.83378e-08	7.2875	9.27143e-08
22.5	2.83103e-08	7.3	9.22612e-08
22.6	2.82833e-08	7.3125	9.1813e-08
22.7	2.82569e-08	7.325	9.13697e-08
22.8	2.8231e-08	7.3375	9.09312e-08
22.9	2.82057e-08	7.35	9.04975e-08
23	2.81808e-08	7.3625	9.00684e-08
23.1	2.81565e-08	7.375	8.9644e-08
23.2	2.81327e-08	7.3875	8.92241e-08
23.3	2.81094e-08	7.4	8.88087e-08
23.4	2.80866e-08	7.4125	8.83977e-08
23.5	2.80642e-08	7.425	8.79911e-08
23.6	2.80424e-08	7.4375	8.75887e-08
23.7	2.80209e-08	7.45	8.71905e-08
23.8	2.8e-08	7.4625	8.67965e-08
23.9	2.79794e-08	7.475	8.64066e-08
24	2.79593e-08	7.4875	8.60207e-08
24.1	2.79397e-08	7.5	8.56387e-08
24.2	2.79205e-08	7.5125	8.52607e-08
24.3	2.79016e-08	7.525	8.48866e-08
24.4	2.78832e-08	7.5375	8.45162e-08
24.5	2.78652e-08	7.55	8.41496e-08
24.6	2.78476e-08	7.5625	8.37867e-08
24.7	2.78304e-08	7.575	8.34274e-08
24.8	2.78135e-08	7.5875	8.30717e-08
24.9	2.7797e-08	7.6	8.27196e-08
25	2.77809e-08	7.6125	8.2371e-08
25.1	2.77652e-08	7.625	8.20257e-08
25.2	2.77498e-08	7.6375	8.16839e-08
25.3	2.77348e-08	7.65	8.13455e-08
25.4	2.77201e-08	7.6625	8.10103e-08
25.5	2.77058e-08	7.675	8.06784e-08
25.6	2.76917e-08	7.6875	8.03497e-08
25.7	2.76781e-08	7.7	8.00242e-08
25.8	2.76647e-08
25.9	2.76517e-08
26	2.7639e-08
26.1	2.76265e-08
26.2	2.76144e-08
26.3	2.76026e-08
26.4	2.75911e-08
26.5	2.75799e-08
26.6	2.7569e-08
26.7	2.75583e-08
26.8	2.75479e-08
26.9	2.75378e-08
27	2.7528e-08
27.1	2.75185e-08
27.2	2.75092e-08
27.3	2.75001e-08
27.4	2.74913e-08
27.5	2.74828e-08
27.6	2.74745e-08
27.7	2.74664e-08
27.8	2.74586e-08
27.9	2.74511e-08
28	2.74437e-08
28.1	2.74366e-08
28.2	2.74297e-08
28.3	2.74231e-08
28.4	2.74166e-08
28.5	2.74104e-08
28.6	2.74044e-08
28.7	2.73986e-08
28.8	2.7393e-08
28.9	2.73876e-08
29	2.73824e-08
29.1	2.73774e-08
29.2	2.73726e-08
29.3	2.73681e-08
29.4	2.73636e-08
29.5	2.73594e-08
29.6	2.73554e-08
29.7	2.73516e-08
29.8	2.73479e-08
29.9	2.73444e-08
30	2.73411e-08
30.1	2.7338e-08
30.2	2.7335e-08
30.3	2.73322e-08
30.4	2.73296e-08
30.5	2.73271e-08
30.6	2.73248e-08
30.7	2.73227e-08
30.8	2.73207e-08
30.9	2.73189e-08
31	2.73172e-08
31.1	2.73157e-08
31.2	2.73143e-08
31.3	2.73131e-08
31.4	2.7312e-08
31.5	2.73111e-08
31.6	2.73103e-08
31.7	2.73097e-08
31.8	2.73092e-08
31.9	2.73088e-08
32	2.73086e-08
32.1	2.73085e-08
32.2	2.73085e-08
32.3	2.73087e-08
32.4	2.7309e-08
32.5	2.73094e-08
32.6	2.731e-08
32.7	2.73106e-08
32.8	2.73114e-08
32.9	2.73124e-08
33	2.73134e-08
33.1	2.73146e-08
33.2	2.73158e-08
33.3	2.73172e-08
33.4	2.73188e-08
33.5	2.73204e-08
33.6	2.73221e-08
33.7	2.7324e-08
33.8	2.73259e-08
33.9	2.7328e-08
34	2.73301e-08
34.1	2.73324e-08
34.2	2.73348e-08
34.3	2.73373e-08
34.4	2.73399e-08
34.5	2.73425e-08
34.6	2.73453e-08
34.7	2.73482e-08
34.8	2.73512e-08
34.9	2.73543e-08
35	2.73574e-08
35.1	2.73607e-08
35.2	2.73641e-08
35.3	2.73675e-08
35.4	2.7371e-08
35.5	2.73747e-08
35.6	2.73784e-08
35.7	2.73822e-08
35.8	2.73861e-08
35.9	2.73901e-08
36	2.73941e-08
36.1	2.73983e-08
36.2	2.74025e-08
36.3	2.74068e-08
36.4	2.74112e-08
36.5	2.74157e-08
36.6	2.74202e-08
36.7	2.74248e-08
36.8	2.74296e-08
36.9	2.74343e-08
37	2.74392e-08
37.1	2.74441e-08
37.2	2.74491e-08
37.3	2.74542e-08
37.4	2.74594e-08
37.5	2.74646e-08
37.6	2.74699e-08
37.7	2.74753e-08
37.8	2.74807e-08
37.9	2.74862e-08
38	2.74918e-08
38.1	2.74974e-08
38.2	2.75031e-08
38.3	2.75089e-08
38.4	2.75148e-08
38.5	2.75207e-08
38.6	2.75266e-08
38.7	2.75327e-08
38.8	2.75388e-08
38.9	2.75449e-08
39	2.75511e-08
39.1	2.75574e-08
39.2	2.75637e-08
39.3	2.75701e-08
39.4	2.75766e-08
39.5	2.75831e-08
39.6	2.75897e-08
39.7	2.75963e-08
39.8	2.7603e-08
39.9	2.76097e-08
40	2.76165e-08
40.1	2.76234e-08
40.2	2.76303e-08
40.3	2.76373e-08
40.4	2.76443e-08
40.5	2.76513e-08
40.6	2.76585e-08
40.7	2.76656e-08
40.8	2.76728e-08
40.9	2.76801e-08
41	2.76874e-08
41.1	2.76948e-08
41.2	2.77022e-08
41.3	2.77097e-08
41.4	2.77172e-08
41.5	2.77248e-08
41.6	2.77324e-08
41.7	2.774e-08
41.8	2.77477e-08
41.9	2.77555e-08
42	2.77633e-08
42.1	2.77711e-08
42.2	2.7779e-08
42.3	2.77869e-08
42.4	2.77949e-08
42.5	2.78029e-08
42.6	2.7811e-08
42.7	2.78191e-08
42.8	2.78272e-08
42.9	2.78354e-08
43	2.78436e-08
43.1	2.78519e-08
43.2	2.78602e-08
43.3	2.78685e-08
43.4	2.78769e-08
43.5	2.78853e-08
43.6	2.78938e-08
43.7	2.79023e-08
43.8	2.79108e-08
43.9	2.79194e-08
44	2.7928e-08
44.1	2.79366e-08
44.2	2.79453e-08
44.3	2.7954e-08
44.4	2.79628e-08
44.5	2.79716e-08
44.6	2.79804e-08
44.7	2.79893e-08
44.8	2.79982e-08
44.9	2.80071e-08
45	2.80161e-08
45.1	2.80251e-08
45.2	2.80341e-08
45.3	2.80432e-08
45.4	2.80522e-08
45.5	2.80614e-08
45.6	2.80705e-08
45.7	2.80797e-08
45.8	2.8089e-08
45.9	2.80982e-08
46	2.81075e-08
46.1	2.81168e-08
46.2	2.81262e-08
46.3	2.81355e-08
46.4	2.81449e-08
46.5	2.81544e-08
46.6	2.81639e-08
46.7	2.81733e-08
46.8	2.81829e-08
46.9	2.81924e-08
47	2.8202e-08
47.1	2.82116e-08
47.2	2.82212e-08
47.3	2.82309e-08
47.4	2.82406e-08
47.5	2.82503e-08
47.6	2.82601e-08
47.7	2.82698e-08
47.8	2.82796e-08
47.9	2.82894e-08
48	2.82993e-08
48.1	2.83092e-08
48.2	2.83191e-08
48.3	2.8329e-08
48.4	2.83389e-08
48.5	2.83489e-08
48.6	2.83589e-08
48.7	2.83689e-08
48.8	2.8379e-08
48.9	2.8389e-08
49	2.83991e-08
49.1	2.84093e-08
49.2	2.84194e-08
49.3	2.84296e-08
49.4	2.84397e-08
49.5	2.845e-08
49.6	2.84602e-08
49.7	2.84704e-08
49.8	2.84807e-08
49.9	2.8491e-08
50	2.85013e-08
50.1	2.85117e-08
50.2	2.8522e-08
50.3	2.85324e-08
50.4	2.85428e-08
50.5	2.85532e-08
50.6	2.85637e-08
50.7	2.85741e-08
50.8	2.85846e-08
50.9	2.85951e-08
51	2.86056e-08
51.1	2.86162e-08
51.2	2.86267e-08
51.3	2.86373e-08
51.4	2.86479e-08
51.5	2.86585e-08
51.6	2.86692e-08
51.7	2.86798e-08
51.8	2.86905e-08
51.9	2.87012e-08
52	2.87119e-08
52.1	2.87226e-08
52.2	2.87334e-08
52.3	2.87441e-08
52.4	2.87549e-08
52.5	2.87657e-08
52.6	2.87765e-08
52.7	2.87873e-08
52.8	2.87982e-08
52.9	2.88091e-08
53	2.88199e-08
53.1	2.88308e-08
53.2	2.88417e-08
53.3	2.88527e-08
53.4	2.88636e-08
53.5	2.88746e-08
53.6	2.88856e-08
53.7	2.88965e-08
53.8	2.89076e-08
53.9	2.89186e-08
54	2.89296e-08
54.1	2.89407e-08
54.2	2.89517e-08
54.3	2.89628e-08
54.4	2.89739e-08
54.5	2.8985e-08
54.6	2.89962e-08
54.7	2.90073e-08
54.8	2.90185e-08
54.9	2.90296e-08
55	2.90408e-08
55.1	2.9052e-08
55.2	2.90632e-08
55.3	2.90744e-08
55.4	2.90857e-08
55.5	2.90969e-08
55.6	2.91082e-08
55.7	2.91195e-08
55.8	2.91308e-08
55.9	2.91421e-08
56	2.91534e-08
56.1	2.91647e-08
56.2	2.9176e-08
56.3	2.91874e-08
56.4	2.91988e-08
56.5	2.92101e-08
56.6	2.92215e-08
56.7	2.92329e-08
56.8	2.92443e-08
56.9	2.92558e-08
57	2.92672e-08
57.1	2.92787e-08
57.2	2.92901e-08
57.3	2.93016e-08
57.4	2.93131e-08
57.5	2.93246e-08
57.6	2.93361e-08
57.7	2.93476e-08
57.8	2.93591e-08
57.9	2.93707e-08
58	2.93822e-08
58.1	2.93938e-08
58.2	2.94053e-08
58.3	2.94169e-08
58.4	2.94285e-08
58.5	2.94401e-08
58.6	2.94517e-08
58.7	2.94633e-08
58.8	2.9475e-08
58.9	2.94866e-08
59	2.94983e-08
59.1	2.95099e-08
59.2	2.95216e-08
59.3	2.95333e-08
59.4	2.9545e-08
59.5	2.95567e-08
59.6	2.95684e-08
59.7	2.95801e-08
59.8	2.95918e-08
59.9	2.96036e-08
60	2.96153e-08
60.1	2.96271e-08
60.2	2.96388e-08
60.3	2.96506e-08
60.4	2.96624e-08
60.5	2.96742e-08
60.6	2.9686e-08
60.7	2.96978e-08
60.8	2.97096e-08
60.9	2.97214e-08
61	2.97332e-08
61.1	2.97451e-08
61.2	2.97569e-08
61.3	2.97688e-08
61.4	2.97806e-08
61.5	2.97925e-08
61.6	2.98044e-08
61.7	2.98163e-08
61.8	2.98282e-08
61.9	2.98401e-08
62	2.9852e-08
62.1	2.98639e-08
62.2	2.98758e-08
62.3	2.98878e-08
62.4	2.98997e-08
62.5	2.99117e-08
62.6	2.99236e-08
62.7	2.99356e-08
62.8	2.99475e-08
62.9	2.99595e-08
63	2.99715e-08
63.1	2.99835e-08
63.2	2.99955e-08
63.3	3.00075e-08
63.4	3.00195e-08
63.5	3.00315e-08
63.6	3.00435e-08
63.7	3.00556e-08
63.8	3.00676e-08
63.9	3.00796e-08
64	3.00917e-08
64.1	3.01038e-08
64.2	3.01158e-08
64.3	3.01279e-08
64.4	3.014e-08
64.5	3.0152e-08
64.6	3.01641e-08
64.7	3.01762e-08
64.8	3.01883e-08
64.9	3.02004e-08
65	3.02125e-08
65.1	3.02246e-08
65.2	3.02368e-08
65.3	3.02489e-08
65.4	3.0261e-08
65.5	3.02732e-08
65.6	3.02853e-08
65.7	3.02975e-08
65.8	3.03096e-08
65.9	3.03218e-08
66	3.03339e-08
66.1	3.03461e-08
66.2	3.03583e-08
66.3	3.03705e-08
66.4	3.03826e-08
66.5	3.03948e-08
66.6	3.0407e-08
66.7	3.04192e-08
66.8	3.04314e-08
66.9	3.04437e-08
67	3.04559e-08
67.1	3.04681e-08
67.2	3.04803e-08
67.3	3.04925e-08
67.4	3.05048e-08
67.5	3.0517e-08
67.6	3.05293e-08
67.7	3.05415e-08
67.8	3.05538e-08
67.9	3.0566e-08
68	3.05783e-08
68.1	3.05906e-08
68.2	3.06028e-08
68.3	3.06151e-08
68.4	3.06274e-08
68.5	3.06397e-08
68.6	3.06519e-08
68.7	3.06642e-08
68.8	3.06765e-08
68.9	3.06888e-08
69	3.07011e-08
69.1	3.07134e-08
69.2	3.07258e-08
69.3	3.07381e-08
69.4	3.07504e-08
69.5	3.07627e-08
69.6	3.0775e-08
69.7	3.07874e-08
69.8	3.07997e-08
69.9	3.0812e-08
70	3.08244e-08
70.1	3.08367e-08
70.2	3.08491e-08
70.3	3.08614e-08
70.4	3.08738e-08
70.5	3.08861e-08
70.6	3.08985e-08
70.7	3.09109e-08
70.8	3.09232e-08
70.9	3.09356e-08
71	3.0948e-08
71.1	3.09604e-08
71.2	3.09728e-08
71.3	3.09851e-08
71.4	3.09975e-08
71.5	3.10099e-08
71.6	3.10223e-08
71.7	3.10347e-08
71.8	3.10471e-08
71.9	3.10595e-08
72	3.10719e-08
72.1	3.10843e-08
72.2	3.10968e-08
72.3	3.11092e-08
72.4	3.11216e-08
72.5	3.1134e-08
72.6	3.11464e-08
72.7	3.11589e-08
72.8	3.11713e-08
72.9	3.11837e-08
73	3.11962e-08
73.1	3.12086e-08
73.2	3.1221e-08
73.3	3.12335e-08
73.4	3.12459e-08
73.5	3.12584e-08
73.6	3.12708e-08
73.7	3.12833e-08
73.8	3.12957e-08
73.9	3.13082e-08
74	3.13207e-08
74.1	3.13331e-08
74.2	3.13456e-08
74.3	3.1358e-08
74.4	3.13705e-08
74.5	3.1383e-08
74.6	3.13955e-08
74.7	3.14079e-08
74.8	3.14204e-08
74.9	3.14329e-08
75	3.14454e-08
75.1	3.14579e-08
75.2	3.14704e-08
75.3	3.14828e-08
75.4	3.14953e-08
75.5	3.15078e-08
75.6	3.15203e-08
75.7	3.15328e-08
75.8	3.15453e-08
75.9	3.15578e-08
76	3.15703e-08
76.1	3.15828e-08
76.2	3.15953e-08
76.3	3.16078e-08
76.4	3.16203e-08
76.5	3.16329e-08
76.6	3.16454e-08
76.7	3.16579e-08
76.8	3.16704e-08
76.9	3.16829e-08
77	3.16954e-08
77.1	3.1708e-08
77.2	3.17205e-08
77.3	3.1733e-08
77.4	3.17455e-08
77.5	3.17581e-08
77.6	3.17706e-08
77.7	3.17831e-08
77.8	3.17957e-08
77.9	3.18082e-08
78	3.18207e-08
78.1	3.18333e-08
78.2	3.18458e-08
78.3	3.18583e-08
78.4	3.18709e-08
78.5	3.18834e-08
78.6	3.1896e-08
78.7	3.19085e-08
78.8	3.19211e-08
78.9	3.19336e-08
79	3.19462e-08
79.1	3.19587e-08
79.2	3.19713e-08
79.3	3.19838e-08
79.4	3.19964e-08
79.5	3.20089e-08
79.6	3.20215e-08
79.7	3.2034e-08
79.8	3.20466e-08
79.9	3.20591e-08
80	3.20717e-08
80.1	3.20843e-08
80.2	3.20968e-08
80.3	3.21094e-08
80.4	3.2122e-08
80.5	3.21345e-08
80.6	3.21471e-08
80.7	3.21597e-08
80.8	3.21722e-08
80.9	3.21848e-08
81	3.21974e-08
81.1	3.22099e-08
81.2	3.22225e-08
81.3	3.22351e-08
81.4	3.22476e-08
81.5	3.22602e-08
81.6	3.22728e-08
81.7	3.22854e-08
81.8	3.22979e-08
81.9	3.23105e-08
82	3.23231e-08
82.1	3.23357e-08
82.2	3.23483e-08
82.3	3.23608e-08
82.4	3.23734e-08
82.5	3.2386e-08
82.6	3.23986e-08
82.7	3.24112e-08
82.8	3.24237e-08
82.9	3.24363e-08
83	3.24489e-08
83.1	3.24615e-08
83.2	3.24741e-08
83.3	3.24867e-08
83.4	3.24993e-08
83.5	3.25118e-08
83.6	3.25244e-08
83.7	3.2537e-08
83.8	3.25496e-08
83.9	3.25622e-08
84	3.25748e-08
84.1	3.25874e-08
84.2	3.26e-08
84.3	3.26125e-08
84.4	3.26251e-08
84.5	3.26377e-08
84.6	3.26503e-08
84.7	3.26629e-08
84.8	3.26755e-08
84.9	3.26881e-08
85	3.27007e-08
85.1	3.27133e-08
85.2	3.27259e-08
85.3	3.27385e-08
85.4	3.27511e-08
85.5	3.27636e-08
85.6	3.27762e-08
85.7	3.27888e-08
85.8	3.28014e-08
85.9	3.2814e-08
86	3.28266e-08
86.1	3.28392e-08
86.2	3.28518e-08
86.3	3.28644e-08
86.4	3.2877e-08
86.5	3.28896e-08
86.6	3.29022e-08
86.7	3.29148e-08
86.8	3.29274e-08
86.9	3.294e-08
87	3.29526e-08
87.1	3.29652e-08
87.2	3.29778e-08
87.3	3.29903e-08
87.4	3.30029e-08
87.5	3.30155e-08
87.6	3.30281e-08
87.7	3.30407e-08
87.8	3.30533e-08
87.9	3.30659e-08
88	3.30785e-08
88.1	3.30911e-08
88.2	3.31037e-08
88.3	3.31163e-08
88.4	3.31289e-08
88.5	3.31415e-08
88.6	3.31541e-08
88.7	3.31667e-08
88.8	3.31793e-08
88.9	3.31919e-08
89	3.32045e-08
89.1	3.32171e-08
89.2	3.32296e-08
89.3	3.32422e-08
89.4	3.32548e-08
89.5	3.32674e-08
89.6	3.328e-08
89.7	3.32926e-08
89.8	3.33052e-08
89.9	3.33178e-08
90	3.33304e-08
90.1	3.3343e-08
90.2	3.33556e-08
90.3	3.33682e-08
90.4	3.33807e-08
90.5	3.33933e-08
90.6	3.34059e-08
90.7	3.34185e-08
90.8	3.34311e-08
90.9	3.34437e-08
91	3.34563e-08
91.1	3.34689e-08
91.2	3.34815e-08
91.3	3.3494e-08
91.4	3.35066e-08
91.5	3.35192e-08
91.6	3.35318e-08
91.7	3.35444e-08
91.8	3.3557e-08
91.9	3.35696e-08
92	3.35821e-08
92.1	3.35947e-08
92.2	3.36073e-08
92.3	3.36199e-08
92.4	3.36325e-08
92.5	3.36451e-08
92.6	3.36576e-08
92.7	3.36702e-08
92.8	3.36828e-08
92.9	3.36954e-08
93	3.3708e-08
93.1	3.37205e-08
93.2	3.37331e-08
93.3	3.37457e-08
93.4	3.37583e-08
93.5	3.37709e-08
93.6	3.37834e-08
93.7	3.3796e-08
93.8	3.38086e-08
93.9	3.38212e-08
94	3.38337e-08
94.1	3.38463e-08
94.2	3.38589e-08
94.3	3.38715e-08
94.4	3.3884e-08
94.5	3.38966e-08
94.6	3.39092e-08
94.7	3.39217e-08
94.8	3.39343e-08
94.9	3.39469e-08
95	3.39594e-08
95.1	3.3972e-08
95.2	3.39846e-08
95.3	3.39971e-08
95.4	3.40097e-08
95.5	3.40223e-08
95.6	3.40348e-08
95.7	3.40474e-08
95.8	3.406e-08
95.9	3.40725e-08
96	3.40851e-08
96.1	3.40976e-08
96.2	3.41102e-08
96.3	3.41228e-08
96.4	3.41353e-08
96.5	3.41479e-08
96.6	3.41604e-08
96.7	3.4173e-08
96.8	3.41855e-08
96.9	3.41981e-08
97	3.42107e-08
97.1	3.42232e-08
97.2	3.42358e-08
97.3	3.42483e-08
97.4	3.42609e-08
97.5	3.42734e-08
97.6	3.4286e-08
97.7	3.42985e-08
97.8	3.4311e-08
97.9	3.43236e-08
98	3.43361e-08
98.1	3.43487e-08
98.2	3.43612e-08
98.3	3.43738e-08
98.4	3.43863e-08
98.5	3.43989e-08
98.6	3.44114e-08
98.7	3.44239e-08
98.8	3.44365e-08
98.9	3.4449e-08
99	3.44615e-08
99.1	3.44741e-08
99.2	3.44866e-08
99.3	3.44991e-08
99.4	3.45117e-08
99.5	3.45242e-08
99.6	3.45367e-08
99.7	3.45493e-08
99.8	3.45618e-08
99.9	3.45743e-08
100	3.45869e-08
