# Supplementary material for: Field emission effect in triboelectric nanogenerators
Source: Nat Commun. 2025 May 20;16:4706. doi: 10.1038/s41467-025-59927-4 (PMC12092747; doi:10.1038/s41467-025-59927-4)
Supplement: Supplementary file 3 — Source Data [file 41467_2025_59927_MOESM3_ESM.zip › Source Data/Source Data Fig. 3.xlsx]

## Sheet: 3 b & 3 c
1 G		50 G		1000 G
Time (s)	Charge (uC)	Time (s)	Charge (uC)	Time (s)	Charge (uC)
0	0.000388301	0	-0.000299	7.80432e-08	-0.000546763
0.0001	-0.000268623	0.0001	-0.000627	0.001	-0.000529076
0.0002	-0.000268546	0.0002	-0.000627	0.002	-0.000511342
0.0003	-0.000268469	0.0003	3.03148e-05	0.003	-0.000494025
0.0004	-0.000268393	0.0004	3.03148e-05	0.004	-0.000477551
0.0005	6.06838e-05	0.0005	-0.000299	0.005	-0.000462296
0.0006	0.00038876	0.0006	-0.000299	0.006	-0.000448575
0.0007	6.08369e-05	0.0007	-0.000627	0.007	-0.000436637
0.0008	6.09135e-05	0.0008	-0.000299	0.008	-0.000426656
0.0009	6.09901e-05	0.0009	-0.000299	0.009	-0.000418738
0.001	-0.000267933	0.001	-0.000627	0.01	-0.000412913
0.0011	-0.000596857	0.0011	-0.000627	0.011	-0.000409149
0.0012	6.12199e-05	0.0012	-0.000299	0.012	-0.000407353
0.0013	0.000389296	0.0013	-0.000627	0.013	-0.000407383
0.0014	-0.000267627	0.0014	-0.000299	0.014	-0.000409057
0.0015	-0.00026755	0.0015	-0.000299	0.015	-0.000412164
0.0016	-0.000267474	0.0016	-0.000299	0.016	-0.000416475
0.0017	0.000389603	0.0017	-0.000299	0.017	-0.000421753
0.0018	-0.000267321	0.0018	3.03148e-05	0.018	-0.000427763
0.0019	-0.000267244	0.0019	-0.000299	0.019	-0.000434278
0.002	-0.000267167	0.002	-0.000299	0.02	-0.00044109
0.0021	-0.000267091	0.0021	3.03148e-05	0.021	-0.000448009
0.0022	-0.000267014	0.0022	-0.000299	0.022	-0.000454871
0.0023	6.20623e-05	0.0023	3.03148e-05	0.023	-0.000461537
0.0024	-0.000266861	0.0024	-0.000299	0.024	-0.000467891
0.0025	6.22155e-05	0.0025	-0.000627	0.025	-0.000473846
0.0026	-0.000266708	0.0026	-0.000299	0.026	-0.000479331
0.0027	-0.000266631	0.0027	-0.000299	0.027	-0.000484297
0.0028	6.24452e-05	0.0028	3.03148e-05	0.028	-0.000488711
0.0029	6.25218e-05	0.0029	-0.000299	0.029	-0.000492551
0.003	-0.000266402	0.003	-0.000299	0.03	-0.000495804
0.0031	6.2675e-05	0.0031	-0.000299	0.031	-0.000498466
0.0032	6.27516e-05	0.0032	-0.000299	0.032	-0.000500536
0.0033	0.000390828	0.0033	3.03148e-05	0.033	-0.000502018
0.0034	-0.000266095	0.0034	3.03148e-05	0.034	-0.000502922
0.0035	6.29813e-05	0.0035	3.03148e-05	0.035	-0.00050326
0.0036	6.30579e-05	0.0036	-0.000627	0.036	-0.00050305
0.0037	-0.000265865	0.0037	-0.000299	0.037	-0.000502321
0.0038	6.32111e-05	0.0038	0.000688	0.038	-0.000501106
0.0039	6.32877e-05	0.0039	-0.000627	0.039	-0.000499454
0.004	-0.000265636	0.004	-0.000299	0.04	-0.000497425
0.0041	6.34409e-05	0.0041	-0.000299	0.041	-0.000495092
0.0042	6.35174e-05	0.0042	-0.000627	0.042	-0.000492545
0.0043	-0.000265406	0.0043	-0.000627	0.043	-0.000489885
0.0044	6.36706e-05	0.0044	3.03148e-05	0.044	-0.000487229
0.0045	6.37472e-05	0.0045	-0.000956	0.045	-0.0004847
0.0046	-0.000265176	0.0046	-0.000299	0.046	-0.000482431
0.0047	6.39004e-05	0.0047	-0.000627	0.047	-0.000480554
0.0048	6.39769e-05	0.0048	0.000359	0.048	-0.000479198
0.0049	-0.000264946	0.0049	-0.000299	0.049	-0.000478482
0.005	-0.00026487	0.005	-0.000627	0.05	-0.000478507
0.0051	-0.000264793	0.0051	3.03148e-05	0.051	-0.000479353
0.0052	0.000392283	0.0052	-0.000627	0.052	-0.000481069
0.0053	6.43599e-05	0.0053	3.03148e-05	0.053	-0.000483672
0.0054	-0.000264564	0.0054	3.03148e-05	0.054	-0.000487139
0.0055	-0.000264487	0.0055	-0.000956	0.055	-0.000491407
0.0056	-0.00026441	0.0056	-0.000627	0.056	-0.000496373
0.0057	-0.000264334	0.0057	-0.000299	0.057	-0.000501895
0.0058	6.47428e-05	0.0058	-0.000299	0.058	-0.000507798
0.0059	6.48194e-05	0.0059	-0.000627	0.059	-0.000513875
0.006	-0.000264104	0.006	-0.000627	0.06	-0.000519901
0.0061	-0.000264027	0.0061	3.03148e-05	0.061	-0.000525642
0.0062	6.50491e-05	0.0062	-0.000299	0.062	-0.000530865
0.0063	-0.000263874	0.0063	-0.000627	0.063	-0.000535351
0.0064	6.52023e-05	0.0064	-0.000627	0.064	-0.000538911
0.0065	-0.000263721	0.0065	-0.000299	0.065	-0.000541392
0.0066	-0.000263645	0.0066	-0.000627	0.066	-0.000542696
0.0067	6.54321e-05	0.0067	-0.000299	0.067	-0.000542783
0.0068	-0.000263491	0.0068	3.03148e-05	0.068	-0.000541684
0.0069	-0.000592415	0.0069	-0.000299	0.069	-0.0005395
0.007	-0.000263338	0.007	-0.000627	0.07	-0.000536403
0.0071	-0.000263262	0.0071	-0.000299	0.071	-0.000532636
0.0072	-0.000263185	0.0072	-0.000956	0.072	-0.000528503
0.0073	6.58916e-05	0.0073	-0.000299	0.073	-0.000524357
0.0074	6.59682e-05	0.0074	-0.000299	0.074	-0.000520587
0.0075	-0.000262955	0.0075	-0.000299	0.075	-0.000517599
0.0076	6.61213e-05	0.0076	-0.000299	0.076	-0.000515798
0.0077	0.000394198	0.0077	-0.000627	0.077	-0.000515562
0.0078	-0.000262725	0.0078	-0.000627	0.078	-0.000517228
0.0079	-0.000262649	0.0079	-0.000299	0.079	-0.000521063
0.008	6.64277e-05	0.008	-0.000627	0.08	-0.00052725
0.0081	-0.000262496	0.0081	-0.000299	0.081	-0.000535872
0.0082	-0.000262419	0.0082	-0.000299	0.082	-0.000546897
0.0083	6.66574e-05	0.0083	3.03148e-05	0.083	-0.000560174
0.0084	-0.000262266	0.0084	-0.000627	0.084	-0.000575426
0.0085	-0.000262189	0.0085	-0.000627	0.085	-0.000592263
0.0086	6.68872e-05	0.0086	-0.000299	0.086	-0.000610182
0.0087	6.69638e-05	0.0087	-0.000956	0.087	-0.000628589
0.0088	-0.00059096	0.0088	-0.000299	0.088	-0.000646816
0.0089	6.7117e-05	0.0089	-0.000627	0.089	-0.00066415
0.009	6.71935e-05	0.009	-0.000299	0.09	-0.000679858
0.0091	6.72701e-05	0.0091	3.03148e-05	0.091	-0.00069322
0.0092	6.73467e-05	0.0092	-0.000627	0.092	-0.000703561
0.0093	-0.000261577	0.0093	-0.000299	0.093	-0.000710281
0.0094	6.74999e-05	0.0094	-0.000299	0.094	-0.000712884
0.0095	6.75765e-05	0.0095	-0.000299	0.095	-0.000711004
0.0096	-0.000261347	0.0096	-0.000299	0.096	-0.000704427
0.0097	-0.00026127	0.0097	-0.000299	0.097	-0.000693102
0.0098	-0.000261194	0.0098	-0.000299	0.098	-0.000677152
0.0099	6.78828e-05	0.0099	-0.000299	0.099	-0.00065687
0.01	-0.000590041	0.01	-0.000627	0.1	-0.000632717
0.0101	-0.000260964	0.0101	3.03148e-05	0.101	-0.000605301
0.0102	-0.000260887	0.0102	-0.000299	0.102	-0.000575357
0.0103	-0.000260811	0.0103	3.03148e-05	0.103	-0.00054372
0.0104	-0.000260734	0.0104	-0.000627	0.104	-0.000511285
0.0105	-0.000260658	0.0105	-0.000299	0.105	-0.000478978
0.0106	-0.000260581	0.0106	-0.000299	0.106	-0.00044771
0.0107	6.84955e-05	0.0107	-0.000299	0.107	-0.00041834
0.0108	6.85721e-05	0.0108	-0.000627	0.108	-0.000391636
0.0109	-0.000260351	0.0109	3.03148e-05	0.109	-0.000368243
0.011	-0.000260275	0.011	-0.000627	0.11	-0.000348655
0.0111	-0.000589198	0.0111	-0.000627	0.111	-0.000333189
0.0112	6.88784e-05	0.0112	-0.000627	0.112	-0.000321976
0.0113	6.8955e-05	0.0113	-0.000627	0.113	-0.000314953
0.0114	-0.000259968	0.0114	-0.000299	0.114	-0.000311874
0.0115	6.91082e-05	0.0115	-0.000627	0.115	-0.000312316
0.0116	-0.000259815	0.0116	-0.000299	0.116	-0.000315709
0.0117	6.92613e-05	0.0117	-0.000299	0.117	-0.000321362
0.0118	-0.000259662	0.0118	-0.000627	0.118	-0.000328507
0.0119	-0.000259585	0.0119	-0.000627	0.119	-0.000336333
0.012	-0.000259509	0.012	-0.000627	0.12	-0.000344036
0.0121	6.95677e-05	0.0121	-0.000299	0.121	-0.000350862
0.0122	-0.000588356	0.0122	-0.000627	0.122	-0.000356149
0.0123	-0.000259279	0.0123	3.03148e-05	0.123	-0.000359364
0.0124	-0.000259203	0.0124	-0.000299	0.124	-0.000360139
0.0125	-0.000259126	0.0125	-0.000627	0.125	-0.000358287
0.0126	-0.000259049	0.0126	-0.000956	0.126	-0.000353822
0.0127	7.00272e-05	0.0127	-0.000627	0.127	-0.000346956
0.0128	7.01038e-05	0.0128	-0.000299	0.128	-0.000338092
0.0129	7.01804e-05	0.0129	-0.000299	0.129	-0.000327808
0.013	7.0257e-05	0.013	-0.000299	0.13	-0.00031682
0.0131	-0.000258666	0.0131	-0.000627	0.131	-0.000305954
0.0132	-0.00058759	0.0132	-0.000627	0.132	-0.000296091
0.0133	-0.000258513	0.0133	-0.000627	0.133	-0.000288126
0.0134	-0.000258437	0.0134	3.03148e-05	0.134	-0.000282915
0.0135	7.06399e-05	0.0135	-0.000299	0.135	-0.000281224
0.0136	-0.000258284	0.0136	3.03148e-05	0.136	-0.000283687
0.0137	-0.000587207	0.0137	-0.000299	0.137	-0.000290764
0.0138	-0.00025813	0.0138	-0.000299	0.138	-0.000302713
0.0139	-0.000258054	0.0139	-0.000299	0.139	-0.000319565
0.014	-0.000586977	0.014	-0.00129	0.14	-0.000341123
0.0141	7.10994e-05	0.0141	-0.000299	0.141	-0.000366959
0.0142	-0.000257824	0.0142	-0.000299	0.142	-0.000396433
0.0143	-0.000257747	0.0143	-0.000299	0.143	-0.000428719
0.0144	-0.000257671	0.0144	3.03148e-05	0.144	-0.00046284
0.0145	-0.000257594	0.0145	-0.000299	0.145	-0.000497717
0.0146	-0.000257518	0.0146	-0.000299	0.146	-0.000532211
0.0147	-0.000257441	0.0147	-0.000627	0.147	-0.000565185
0.0148	7.16355e-05	0.0148	-0.000299	0.148	-0.000595547
0.0149	-0.000257288	0.0149	-0.000299	0.149	-0.000622308
0.015	-0.000257211	0.015	-0.000627	0.15	-0.000644619
0.0151	7.18652e-05	0.0151	-0.000627	0.151	-0.000661813
0.0152	0.000399942	0.0152	-0.000299	0.152	-0.000673426
0.0153	0.000400018	0.0153	-0.00161	0.153	-0.000679218
0.0154	0.000400095	0.0154	-0.000299	0.154	-0.000679174
0.0155	7.21716e-05	0.0155	-0.000299	0.155	-0.000673501
0.0156	-0.000256752	0.0156	3.03148e-05	0.156	-0.000662608
0.0157	-0.000256675	0.0157	-0.000299	0.157	-0.000647078
0.0158	-0.000256599	0.0158	0.00167	0.158	-0.000627642
0.0159	-0.000256522	0.0159	-0.000627	0.159	-0.000605133
0.016	-0.000256445	0.016	3.03148e-05	0.16	-0.000580445
0.0161	-0.000585369	0.0161	-0.000299	0.161	-0.000554493
0.0162	7.27077e-05	0.0162	-0.000627	0.162	-0.000528173
0.0163	7.27843e-05	0.0163	0.000359	0.163	-0.000502323
0.0164	7.28609e-05	0.0164	-0.000299	0.164	-0.00047769
0.0165	-0.000256063	0.0165	-0.000299	0.165	-0.000454913
0.0166	7.3014e-05	0.0166	-0.000299	0.166	-0.000434499
0.0167	7.30906e-05	0.0167	-0.000627	0.167	-0.000416817
0.0168	7.31672e-05	0.0168	-0.00129	0.168	-0.0004021
0.0169	-0.000255756	0.0169	3.03148e-05	0.169	-0.000390448
0.017	-0.00025568	0.017	-0.000299	0.17	-0.000381842
0.0171	-0.000255603	0.0171	-0.000627	0.171	-0.000376162
0.0172	-0.000255526	0.0172	-0.000299	0.172	-0.000373203
0.0173	7.35501e-05	0.0173	3.03148e-05	0.173	-0.000372702
0.0174	7.36267e-05	0.0174	-0.000299	0.174	-0.000374358
0.0175	7.37033e-05	0.0175	-0.000299	0.175	-0.000377848
0.0176	-0.00025522	0.0176	-0.000299	0.176	-0.00038285
0.0177	7.38565e-05	0.0177	-0.000627	0.177	-0.000389056
0.0178	7.39331e-05	0.0178	-0.000299	0.178	-0.000396179
0.0179	-0.00025499	0.0179	3.03148e-05	0.179	-0.000403961
0.018	7.40862e-05	0.018	-0.00129	0.18	-0.000412177
0.0181	-0.000254837	0.0181	-0.000299	0.181	-0.000420627
0.0182	7.42394e-05	0.0182	-0.000627	0.182	-0.000429143
0.0183	-0.000254684	0.0183	3.03148e-05	0.183	-0.00043757
0.0184	-0.000254607	0.0184	-0.000299	0.184	-0.00044577
0.0185	-0.000583531	0.0185	-0.000299	0.185	-0.000453611
0.0186	-0.000254454	0.0186	3.03148e-05	0.186	-0.000460961
0.0187	-0.000254378	0.0187	-0.000627	0.187	-0.000467683
0.0188	-0.000254301	0.0188	3.03148e-05	0.188	-0.000473639
0.0189	0.000402775	0.0189	-0.000627	0.189	-0.000478681
0.019	-0.000254148	0.019	-0.000299	0.19	-0.000482666
0.0191	-0.000254071	0.0191	-0.000627	0.191	-0.000485449
0.0192	0.000403005	0.0192	3.03148e-05	0.192	-0.000486901
0.0193	7.50818e-05	0.0193	-0.000627	0.193	-0.000486908
0.0194	-0.000253842	0.0194	-0.000627	0.194	-0.000485389
0.0195	7.5235e-05	0.0195	-0.000627	0.195	-0.000482295
0.0196	7.53116e-05	0.0196	-0.000299	0.196	-0.000477625
0.0197	7.53882e-05	0.0197	-0.000627	0.197	-0.000471428
0.0198	0.000403465	0.0198	-0.000299	0.198	-0.000463806
0.0199	0.000403541	0.0199	-0.000299	0.199	-0.000454917
0.02	7.56179e-05	0.02	3.03148e-05	0.2	-0.000444973
0.0201	-0.000253305	0.0201	-0.000299	0.201	-0.000434234
0.0202	-0.000253229	0.0202	-0.000299	0.202	-0.000423002
0.0203	-0.000253152	0.0203	3.03148e-05	0.203	-0.000411611
0.0204	7.59243e-05	0.0204	3.03148e-05	0.204	-0.000400412
0.0205	7.60009e-05	0.0205	-0.000299	0.205	-0.000389765
0.0206	7.60774e-05	0.0206	-0.000956	0.206	-0.000380019
0.0207	-0.000252846	0.0207	-0.000627	0.207	-0.000371504
0.0208	-0.000252769	0.0208	-0.000299	0.208	-0.000364508
0.0209	-0.000252693	0.0209	0.000359	0.209	-0.000359275
0.021	7.63838e-05	0.021	-0.000299	0.21	-0.000355983
0.0211	7.64604e-05	0.0211	-0.000299	0.211	-0.000354743
0.0212	-0.000252463	0.0212	3.03148e-05	0.212	-0.000355587
0.0213	7.66135e-05	0.0213	-0.000299	0.213	-0.000358468
0.0214	-0.00025231	0.0214	-0.000627	0.214	-0.000363256
0.0215	-0.000252233	0.0215	-0.000627	0.215	-0.000369742
0.0216	-0.000252157	0.0216	-0.000299	0.216	-0.000377639
0.0217	7.69199e-05	0.0217	-0.000299	0.217	-0.000386597
0.0218	7.69965e-05	0.0218	-0.000299	0.218	-0.000396206
0.0219	7.70731e-05	0.0219	-0.000627	0.219	-0.000406013
0.022	7.71496e-05	0.022	3.03148e-05	0.22	-0.000415537
0.0221	7.72262e-05	0.0221	-0.000299	0.221	-0.000424285
0.0222	-0.000251697	0.0222	-0.000299	0.222	-0.00043177
0.0223	7.73794e-05	0.0223	-0.000299	0.223	-0.000437529
0.0224	-0.000251544	0.0224	3.03148e-05	0.224	-0.000441146
0.0225	-0.000251467	0.0225	3.03148e-05	0.225	-0.000442264
0.0226	7.76092e-05	0.0226	-0.000299	0.226	-0.000440608
0.0227	7.76857e-05	0.0227	-0.000299	0.227	-0.000435997
0.0228	7.77623e-05	0.0228	-0.000299	0.228	-0.000428358
0.0229	7.78389e-05	0.0229	-0.000627	0.229	-0.000417736
0.023	-0.000251085	0.023	-0.000627	0.23	-0.000404295
0.0231	-0.000251008	0.0231	-0.000299	0.231	-0.000388326
0.0232	7.80687e-05	0.0232	-0.000299	0.232	-0.000370237
0.0233	7.81453e-05	0.0233	-0.000627	0.233	-0.000350543
0.0234	-0.000250778	0.0234	3.03148e-05	0.234	-0.000329857
0.0235	7.82984e-05	0.0235	-0.000299	0.235	-0.000308868
0.0236	7.8375e-05	0.0236	-0.000299	0.236	-0.000288315
0.0237	-0.000250548	0.0237	-0.000299	0.237	-0.000268962
0.0238	7.85282e-05	0.0238	0.000359	0.238	-0.000251571
0.0239	-0.000250395	0.0239	3.03148e-05	0.239	-0.000236864
0.024	7.86814e-05	0.024	-0.000299	0.24	-0.000225498
0.0241	7.87579e-05	0.0241	-0.000299	0.241	-0.000218031
0.0242	7.88345e-05	0.0242	-0.000299	0.242	-0.000214898
0.0243	7.89111e-05	0.0243	0.000359	0.243	-0.000216385
0.0244	7.89877e-05	0.0244	-0.000627	0.244	-0.000222614
0.0245	7.90643e-05	0.0245	-0.000299	0.245	-0.00023353
0.0246	-0.000249859	0.0246	-0.000299	0.246	-0.0002489
0.0247	0.000407217	0.0247	3.03148e-05	0.247	-0.000268313
0.0248	-0.000249706	0.0248	-0.00227	0.248	-0.000291198
0.0249	7.93706e-05	0.0249	-0.000299	0.249	-0.000316838
0.025	7.94472e-05	0.025	-0.000299	0.25	-0.000344397
0.0251	-0.000249476	0.0251	3.03148e-05	0.251	-0.000372954
0.0252	0.0004076	0.0252	-0.000299	0.252	-0.00040154
0.0253	7.9677e-05	0.0253	-0.000299	0.253	-0.00042917
0.0254	0.000407754	0.0254	-0.000299	0.254	-0.000454892
0.0255	7.98301e-05	0.0255	-0.000956	0.255	-0.000477819
0.0256	7.99067e-05	0.0256	3.03148e-05	0.256	-0.000497169
0.0257	7.99833e-05	0.0257	-0.000627	0.257	-0.00051229
0.0258	0.00040806	0.0258	0.000359	0.258	-0.000522695
0.0259	8.01365e-05	0.0259	-0.000299	0.259	-0.000528073
0.026	-0.000248787	0.026	3.03148e-05	0.26	-0.000528299
0.0261	-0.00024871	0.0261	-0.000627	0.261	-0.000523442
0.0262	-0.000577634	0.0262	-0.000299	0.262	-0.000513752
0.0263	8.04428e-05	0.0263	-0.000627	0.263	-0.000499651
0.0264	8.05194e-05	0.0264	-0.000627	0.264	-0.000481705
0.0265	-0.000248404	0.0265	-0.000299	0.265	-0.000460606
0.0266	8.06726e-05	0.0266	-0.000299	0.266	-0.000437131
0.0267	-0.000248251	0.0267	-0.000299	0.267	-0.000412113
0.0268	8.08257e-05	0.0268	-0.000299	0.268	-0.000386404
0.0269	0.000408902	0.0269	-0.000627	0.269	-0.00036084
0.027	0.000408979	0.027	-0.000299	0.27	-0.000336209
0.0271	8.10555e-05	0.0271	-0.000299	0.271	-0.000313221
0.0272	-0.000247868	0.0272	-0.000627	0.272	-0.000292485
0.0273	-0.000247791	0.0273	-0.000627	0.273	-0.000274493
0.0274	-0.000576715	0.0274	-0.000627	0.274	-0.000259604
0.0275	8.13618e-05	0.0275	-0.000299	0.275	-0.000248043
0.0276	8.14384e-05	0.0276	-0.000299	0.276	-0.000239903
0.0277	0.000409515	0.0277	3.03148e-05	0.277	-0.000235149
0.0278	8.15916e-05	0.0278	-0.000299	0.278	-0.000233636
0.0279	8.16682e-05	0.0279	-0.000627	0.279	-0.000235122
0.028	8.17448e-05	0.028	-0.000627	0.28	-0.000239289
0.0281	8.18214e-05	0.0281	-0.000627	0.281	-0.000245768
0.0282	-0.000576102	0.0282	-0.000299	0.282	-0.000254155
0.0283	8.19745e-05	0.0283	3.03148e-05	0.283	-0.00026404
0.0284	8.20511e-05	0.0284	-0.000627	0.284	-0.00027502
0.0285	8.21277e-05	0.0285	-0.000299	0.285	-0.00028672
0.0286	8.22043e-05	0.0286	-0.000299	0.286	-0.000298802
0.0287	-0.000246719	0.0287	-0.000299	0.287	-0.00031098
0.0288	-0.000246643	0.0288	3.03148e-05	0.288	-0.000323019
0.0289	8.2434e-05	0.0289	-0.000627	0.289	-0.000334743
0.029	-0.000575489	0.029	3.03148e-05	0.29	-0.000346026
0.0291	8.25872e-05	0.0291	-0.000299	0.291	-0.000356793
0.0292	-0.000246336	0.0292	-0.000299	0.292	-0.000367007
0.0293	8.27404e-05	0.0293	-0.000299	0.293	-0.000376667
0.0294	8.2817e-05	0.0294	-0.000299	0.294	-0.000385791
0.0295	8.28936e-05	0.0295	-0.000299	0.295	-0.000394411
0.0296	-0.00024603	0.0296	-0.000299	0.296	-0.000402565
0.0297	8.30467e-05	0.0297	-0.000627	0.297	-0.000410288
0.0298	-0.000245877	0.0298	-0.000299	0.298	-0.000417606
0.0299	-0.0005748	0.0299	-0.000299	0.299	-0.000424536
0.03	-0.000245724	0.03	-0.000299	0.3	-0.000431084
0.0301	0.000411353	0.0301	-0.000299	0.301	-0.000437244
0.0302	8.34297e-05	0.0302	-0.000299	0.302	-0.000443004
0.0303	8.35062e-05	0.0303	-0.000299	0.303	-0.000448345
0.0304	8.35828e-05	0.0304	-0.000299	0.304	-0.000453253
0.0305	8.36594e-05	0.0305	-0.000627	0.305	-0.000457718
0.0306	8.3736e-05	0.0306	-0.000627	0.306	-0.000461737
0.0307	-0.000245187	0.0307	-0.000627	0.307	-0.000465323
0.0308	-0.000245111	0.0308	-0.000299	0.308	-0.000468502
0.0309	-0.000245034	0.0309	-0.000299	0.309	-0.000471315
0.031	-0.000244958	0.031	-0.000299	0.31	-0.000473816
0.0311	8.41189e-05	0.0311	-0.000627	0.311	-0.000476069
0.0312	0.000412196	0.0312	-0.000627	0.312	-0.000478143
0.0313	0.000412272	0.0313	3.03148e-05	0.313	-0.000480106
0.0314	8.43487e-05	0.0314	-0.000627	0.314	-0.000482019
0.0315	8.44253e-05	0.0315	-0.000627	0.315	-0.00048393
0.0316	8.45018e-05	0.0316	-0.000627	0.316	-0.000485869
0.0317	8.45784e-05	0.0317	-0.000299	0.317	-0.000487843
0.0318	8.4655e-05	0.0318	-0.000627	0.318	-0.000489833
0.0319	-0.000244268	0.0319	-0.000627	0.319	-0.000491793
0.032	-0.000244192	0.032	-0.000627	0.32	-0.000493654
0.0321	-0.000244115	0.0321	-0.000627	0.321	-0.000495323
0.0322	0.000412961	0.0322	-0.000299	0.322	-0.000496694
0.0323	8.50379e-05	0.0323	3.03148e-05	0.323	-0.000497651
0.0324	0.000413115	0.0324	-0.000299	0.324	-0.000498077
0.0325	-0.000243809	0.0325	-0.000299	0.325	-0.000497863
0.0326	8.52677e-05	0.0326	-0.000299	0.326	-0.000496917
0.0327	8.53443e-05	0.0327	-0.000299	0.327	-0.00049517
0.0328	0.000413421	0.0328	-0.000627	0.328	-0.000492581
0.0329	0.000413497	0.0329	-0.000299	0.329	-0.000489142
0.033	8.5574e-05	0.033	-0.000627	0.33	-0.000484878
0.0331	8.56506e-05	0.0331	-0.000627	0.331	-0.000479848
0.0332	8.57272e-05	0.0332	-0.000627	0.332	-0.000474138
0.0333	8.58038e-05	0.0333	-0.000299	0.333	-0.000467854
0.0334	0.00041388	0.0334	-0.000299	0.334	-0.00046112
0.0335	8.5957e-05	0.0335	-0.000956	0.335	-0.000454063
0.0336	8.60336e-05	0.0336	-0.000956	0.336	-0.000446809
0.0337	-0.00024289	0.0337	-0.000956	0.337	-0.000439472
0.0338	8.61867e-05	0.0338	-0.000956	0.338	-0.000432148
0.0339	-0.000242737	0.0339	-0.000956	0.339	-0.000424911
0.034	-0.00024266	0.034	-0.000627	0.34	-0.00041781
0.0341	-0.000242584	0.0341	-0.000627	0.341	-0.000410872
0.0342	-0.000242507	0.0342	-0.000299	0.342	-0.000404101
0.0343	8.65697e-05	0.0343	-0.000627	0.343	-0.000397491
0.0344	8.66462e-05	0.0344	3.03148e-05	0.344	-0.000391029
0.0345	8.67228e-05	0.0345	-0.000956	0.345	-0.000384706
0.0346	0.000414799	0.0346	0.002	0.346	-0.000378527
0.0347	0.000414876	0.0347	-0.000627	0.347	-0.000372521
0.0348	0.000414953	0.0348	3.03148e-05	0.348	-0.000366746
0.0349	8.70292e-05	0.0349	-0.000627	0.349	-0.000361296
0.035	0.000415106	0.035	3.03148e-05	0.35	-0.000356299
0.0351	0.000415182	0.0351	-0.000299	0.351	-0.000351917
0.0352	8.72589e-05	0.0352	-0.000299	0.352	-0.000348335
0.0353	8.73355e-05	0.0353	-0.000299	0.353	-0.000345753
0.0354	8.74121e-05	0.0354	-0.000627	0.354	-0.000344367
0.0355	8.74887e-05	0.0355	-0.000299	0.355	-0.000344355
0.0356	8.75653e-05	0.0356	-0.00129	0.356	-0.000345858
0.0357	8.76418e-05	0.0357	-0.000627	0.357	-0.000348956
0.0358	8.77184e-05	0.0358	-0.000627	0.358	-0.000353659
0.0359	-0.000241205	0.0359	-0.000627	0.359	-0.000359886
0.036	8.78716e-05	0.036	-0.000627	0.36	-0.000367461
0.0361	0.000415948	0.0361	-0.000627	0.361	-0.000376107
0.0362	-0.000240975	0.0362	-0.000299	0.362	-0.000385452
0.0363	-0.000240899	0.0363	-0.000956	0.363	-0.000395038
0.0364	8.81779e-05	0.0364	-0.000627	0.364	-0.000404338
0.0365	8.82545e-05	0.0365	-0.000627	0.365	-0.000412786
0.0366	8.83311e-05	0.0366	3.03148e-05	0.366	-0.0004198
0.0367	8.84077e-05	0.0367	-0.000627	0.367	-0.000424814
0.0368	8.84843e-05	0.0368	-0.000299	0.368	-0.000427321
0.0369	8.85609e-05	0.0369	-0.000299	0.369	-0.000426896
0.037	0.000416637	0.037	-0.000956	0.37	-0.000423232
0.0371	8.8714e-05	0.0371	-0.000299	0.371	-0.000416167
0.0372	0.000416791	0.0372	-0.000299	0.372	-0.000405695
0.0373	8.88672e-05	0.0373	0.000359	0.373	-0.000391985
0.0374	-0.000240056	0.0374	-0.000627	0.374	-0.000375371
0.0375	8.90204e-05	0.0375	-0.000956	0.375	-0.000356352
0.0376	8.9097e-05	0.0376	-0.000299	0.376	-0.000335565
0.0377	8.91736e-05	0.0377	-0.000299	0.377	-0.00031376
0.0378	8.92501e-05	0.0378	-0.000627	0.378	-0.000291765
0.0379	8.93267e-05	0.0379	-0.000627	0.379	-0.000270445
0.038	-0.000239597	0.038	-0.000299	0.38	-0.000250658
0.0381	-0.00023952	0.0381	-0.000299	0.381	-0.000233214
0.0382	8.95565e-05	0.0382	-0.000956	0.382	-0.000218834
0.0383	-0.000239367	0.0383	-0.000627	0.383	-0.000208113
0.0384	0.00041771	0.0384	-0.000299	0.384	-0.000201495
0.0385	8.97862e-05	0.0385	-0.000299	0.385	-0.000199251
0.0386	8.98628e-05	0.0386	-0.000299	0.386	-0.000201469
0.0387	-0.000239061	0.0387	-0.000627	0.387	-0.000208056
0.0388	0.000418016	0.0388	-0.000627	0.388	-0.000218749
0.0389	-0.000238907	0.0389	-0.000627	0.389	-0.000233131
0.039	9.01692e-05	0.039	-0.000956	0.39	-0.00025066
0.0391	-0.000238754	0.0391	-0.000627	0.391	-0.000270699
0.0392	9.03223e-05	0.0392	-0.000299	0.392	-0.000292555
0.0393	-0.000238601	0.0393	3.03148e-05	0.393	-0.000315505
0.0394	-0.000238524	0.0394	-0.000627	0.394	-0.000338842
0.0395	0.000418552	0.0395	-0.000956	0.395	-0.000361894
0.0396	9.06287e-05	0.0396	-0.000299	0.396	-0.000384059
0.0397	9.07053e-05	0.0397	-0.000627	0.397	-0.000404814
0.0398	-0.000238218	0.0398	-0.000627	0.398	-0.000423733
0.0399	0.000418858	0.0399	-0.000627	0.399	-0.000440491
0.04	9.0935e-05	0.04	-0.000627	0.4	-0.000454857
0.0401	0.000419012	0.0401	-0.000627	0.401	-0.000466694
0.0402	9.10882e-05	0.0402	-0.000299	0.402	-0.000475941
0.0403	0.000419165	0.0403	-0.000627	0.403	-0.000482604
0.0404	9.12414e-05	0.0404	-0.000627	0.404	-0.000486737
0.0405	9.1318e-05	0.0405	0.000359	0.405	-0.000488436
0.0406	9.13945e-05	0.0406	-0.000956	0.406	-0.000487819
0.0407	0.000419471	0.0407	-0.000299	0.407	-0.000485026
0.0408	9.15477e-05	0.0408	-0.000627	0.408	-0.000480212
0.0409	0.000419624	0.0409	-0.000627	0.409	-0.000473549
0.041	-0.000237299	0.041	-0.000299	0.41	-0.000465227
0.0411	0.000419777	0.0411	-0.000627	0.411	-0.000455464
0.0412	0.000419854	0.0412	-0.000299	0.412	-0.000444513
0.0413	0.000419931	0.0413	-0.000299	0.413	-0.000432666
0.0414	-0.000236993	0.0414	-0.000956	0.414	-0.000420265
0.0415	0.000420084	0.0415	-0.000299	0.415	-0.000407704
0.0416	0.00042016	0.0416	-0.000627	0.416	-0.000395421
0.0417	-0.000236763	0.0417	-0.000299	0.417	-0.0003839
0.0418	9.23136e-05	0.0418	3.03148e-05	0.418	-0.000373649
0.0419	0.00042039	0.0419	-0.000299	0.419	-0.00036519
0.042	-0.000236533	0.042	-0.000627	0.42	-0.000359028
0.0421	9.25433e-05	0.0421	-0.000299	0.421	-0.000355628
0.0422	0.00042062	0.0422	-0.000956	0.422	-0.000355386
0.0423	9.26965e-05	0.0423	-0.000956	0.423	-0.0003586
0.0424	0.000420773	0.0424	-0.000956	0.424	-0.000365444
0.0425	-0.00023615	0.0425	-0.000627	0.425	-0.000375947
0.0426	9.29262e-05	0.0426	-0.000627	0.426	-0.000389978
0.0427	9.30028e-05	0.0427	-0.000956	0.427	-0.000407242
0.0428	-0.000235921	0.0428	-0.000627	0.428	-0.000427283
0.0429	0.000750156	0.0429	-0.000299	0.429	-0.000449496
0.043	9.32326e-05	0.043	0.000359	0.43	-0.00047315
0.0431	0.000421309	0.0431	-0.000627	0.431	-0.000497426
0.0432	9.33858e-05	0.0432	-0.000627	0.432	-0.00052145
0.0433	0.000421462	0.0433	-0.000299	0.433	-0.00054434
0.0434	9.35389e-05	0.0434	-0.000627	0.434	-0.000565251
0.0435	-0.000235384	0.0435	-0.000299	0.435	-0.000583424
0.0436	0.000421692	0.0436	-0.000299	0.436	-0.000598224
0.0437	0.000421769	0.0437	-0.000956	0.437	-0.000609181
0.0438	0.000421845	0.0438	-0.000299	0.438	-0.000616008
0.0439	9.39219e-05	0.0439	-0.000627	0.439	-0.000618626
0.044	-0.000235002	0.044	-0.00129	0.44	-0.000617163
0.0441	9.4075e-05	0.0441	-0.000627	0.441	-0.000611945
0.0442	9.41516e-05	0.0442	-0.000299	0.442	-0.00060348
0.0443	0.000422228	0.0443	-0.000627	0.443	-0.000592422
0.0444	0.000422305	0.0444	-0.000299	0.444	-0.000579536
0.0445	9.43814e-05	0.0445	3.03148e-05	0.445	-0.000565649
0.0446	0.000422458	0.0446	-0.000299	0.446	-0.000551603
0.0447	-0.000234465	0.0447	3.03148e-05	0.447	-0.000538209
0.0448	9.46111e-05	0.0448	3.03148e-05	0.448	-0.000526196
0.0449	9.46877e-05	0.0449	-0.000627	0.449	-0.000516174
0.045	-0.000234236	0.045	3.03148e-05	0.45	-0.000508605
0.0451	-0.000234159	0.0451	-0.000627	0.451	-0.000503777
0.0452	-0.000563083	0.0452	-0.000627	0.452	-0.000501797
0.0453	9.49941e-05	0.0453	3.03148e-05	0.453	-0.000502593
0.0454	-0.000233929	0.0454	3.03148e-05	0.454	-0.000505923
0.0455	9.51472e-05	0.0455	-0.000299	0.455	-0.000511399
0.0456	0.000423224	0.0456	-0.000627	0.456	-0.000518519
0.0457	9.53004e-05	0.0457	-0.000627	0.457	-0.000526699
0.0458	0.000423377	0.0458	-0.000299	0.458	-0.000535313
0.0459	0.000423454	0.0459	-0.000299	0.459	-0.000543734
0.046	0.00042353	0.046	-0.000627	0.46	-0.000551371
0.0461	-0.000233393	0.0461	-0.000299	0.461	-0.000557698
0.0462	-0.000233317	0.0462	-0.000299	0.462	-0.000562286
0.0463	9.57599e-05	0.0463	-0.000627	0.463	-0.000564817
0.0464	9.58365e-05	0.0464	-0.000627	0.464	-0.000565097
0.0465	0.000423913	0.0465	-0.000627	0.465	-0.000563057
0.0466	9.59897e-05	0.0466	-0.000299	0.466	-0.000558747
0.0467	9.60662e-05	0.0467	-0.000627	0.467	-0.000552323
0.0468	9.61428e-05	0.0468	-0.000627	0.468	-0.000544026
0.0469	9.62194e-05	0.0469	-0.000299	0.469	-0.000534165
0.047	9.6296e-05	0.047	-0.000627	0.47	-0.000523086
0.0471	0.000424373	0.0471	-0.000299	0.471	-0.000511152
0.0472	0.000424449	0.0472	-0.000627	0.472	-0.000498719
0.0473	9.65258e-05	0.0473	-0.000299	0.473	-0.000486114
0.0474	0.000424602	0.0474	-0.000627	0.474	-0.000473624
0.0475	0.000424679	0.0475	-0.000299	0.475	-0.000461481
0.0476	9.67555e-05	0.0476	-0.000627	0.476	-0.000449863
0.0477	0.000424832	0.0477	3.03148e-05	0.477	-0.000438884
0.0478	0.000424909	0.0478	-0.000299	0.478	-0.000428608
0.0479	9.69853e-05	0.0479	-0.000627	0.479	-0.000419052
0.048	9.70619e-05	0.048	-0.000956	0.48	-0.000410196
0.0481	0.000425138	0.0481	-0.000627	0.481	-0.000401996
0.0482	9.7215e-05	0.0482	-0.000956	0.482	-0.000394397
0.0483	-0.000231708	0.0483	-0.000627	0.483	-0.000387342
0.0484	9.73682e-05	0.0484	-0.000299	0.484	-0.000380785
0.0485	9.74448e-05	0.0485	-0.000299	0.485	-0.000374694
0.0486	9.75214e-05	0.0486	-0.000627	0.486	-0.000369058
0.0487	0.000425598	0.0487	-0.000299	0.487	-0.000363889
0.0488	0.000425675	0.0488	-0.000956	0.488	-0.00035922
0.0489	9.77511e-05	0.0489	-0.000299	0.489	-0.000355101
0.049	9.78277e-05	0.049	-0.000956	0.49	-0.000351597
0.0491	0.000425904	0.0491	-0.000627	0.491	-0.000348778
0.0492	-0.000231019	0.0492	-0.000299	0.492	-0.000346716
0.0493	9.80575e-05	0.0493	-0.000956	0.493	-0.000345476
0.0494	0.000426134	0.0494	-0.000627	0.494	-0.00034511
0.0495	9.82106e-05	0.0495	-0.000627	0.495	-0.000345656
0.0496	9.82872e-05	0.0496	-0.000627	0.496	-0.000347128
0.0497	-0.000230636	0.0497	-0.000299	0.497	-0.000349523
0.0498	9.84404e-05	0.0498	-0.000627	0.498	-0.000352812
0.0499	-0.000230483	0.0499	-0.000627	0.499	-0.000356945
0.05	9.85936e-05	0.05	-0.000627	0.5	-0.000361854
0.0501	0.00042667	0.0501	-0.000627	0.501	-0.000367452
0.0502	9.87467e-05	0.0502	-0.000627	0.502	-0.000373638
0.0503	9.88233e-05	0.0503	3.03148e-05	0.503	-0.000380298
0.0504	0.0004269	0.0504	-0.000627	0.504	-0.00038731
0.0505	-0.000230024	0.0505	-0.000299	0.505	-0.000394547
0.0506	-0.000229947	0.0506	-0.000299	0.506	-0.000401874
0.0507	-0.00022987	0.0507	-0.000627	0.507	-0.000409155
0.0508	9.92063e-05	0.0508	-0.000299	0.508	-0.000416253
0.0509	9.92828e-05	0.0509	-0.000627	0.509	-0.000423032
0.051	0.000427359	0.051	-0.000299	0.51	-0.000429361
0.0511	9.9436e-05	0.0511	3.03148e-05	0.511	-0.000435111
0.0512	9.95126e-05	0.0512	-0.000627	0.512	-0.000440164
0.0513	9.95892e-05	0.0513	-0.000299	0.513	-0.000444414
0.0514	9.96658e-05	0.0514	-0.000627	0.514	-0.00044777
0.0515	0.000427742	0.0515	-0.000299	0.515	-0.00045016
0.0516	9.98189e-05	0.0516	-0.000299	0.516	-0.000451538
0.0517	-0.000229104	0.0517	-0.000299	0.517	-0.000451883
0.0518	9.99721e-05	0.0518	-0.000627	0.518	-0.000451204
0.0519	0.000100049	0.0519	-0.000627	0.519	-0.000449543
0.052	0.000100125	0.052	-0.000299	0.52	-0.000446973
0.0521	0.000100202	0.0521	-0.000627	0.521	-0.000443594
0.0522	0.000428278	0.0522	-0.000299	0.522	-0.000439537
0.0523	-0.000228645	0.0523	-0.000299	0.523	-0.000434953
0.0524	0.000100432	0.0524	-0.000627	0.524	-0.000430007
0.0525	0.000428508	0.0525	-0.000299	0.525	-0.000424874
0.0526	0.000100585	0.0526	-0.000627	0.526	-0.000419726
0.0527	-0.000228339	0.0527	-0.000627	0.527	-0.000414729
0.0528	0.000100738	0.0528	-0.000627	0.528	-0.000410031
0.0529	0.000428815	0.0529	-0.000299	0.529	-0.000405757
0.053	0.000428891	0.053	-0.000956	0.53	-0.000402006
0.0531	-0.000228032	0.0531	-0.000627	0.531	-0.000398846
0.0532	0.000101044	0.0532	-0.000627	0.532	-0.000396313
0.0533	-0.000227879	0.0533	0.000359	0.533	-0.000394418
0.0534	0.000429197	0.0534	-0.000627	0.534	-0.000393145
0.0535	0.000429274	0.0535	-0.000627	0.535	-0.000392459
0.0536	0.000429351	0.0536	-0.000627	0.536	-0.000392316
0.0537	0.000429427	0.0537	-0.000627	0.537	-0.000392668
0.0538	0.000101504	0.0538	-0.000956	0.538	-0.000393469
0.0539	-0.00022742	0.0539	-0.000627	0.539	-0.000394684
0.054	0.000101657	0.054	-0.000299	0.54	-0.000396295
0.0541	0.000101734	0.0541	-0.000627	0.541	-0.000398299
0.0542	0.00010181	0.0542	-0.000299	0.542	-0.00040071
0.0543	0.000101887	0.0543	-0.000627	0.543	-0.000403555
0.0544	-0.000227037	0.0544	-0.000299	0.544	-0.00040687
0.0545	-0.00022696	0.0545	3.03148e-05	0.545	-0.000410691
0.0546	0.000102116	0.0546	-0.000299	0.546	-0.000415042
0.0547	0.000430193	0.0547	-0.000627	0.547	-0.000419929
0.0548	-0.00022673	0.0548	-0.000627	0.548	-0.000425326
0.0549	0.000102346	0.0549	-0.000299	0.549	-0.000431169
0.055	0.000102423	0.055	-0.000299	0.55	-0.000437347
0.0551	0.000102499	0.0551	3.03148e-05	0.551	-0.000443703
0.0552	0.000430576	0.0552	-0.000299	0.552	-0.00045003
0.0553	0.000102653	0.0553	-0.000299	0.553	-0.00045608
0.0554	-0.000226271	0.0554	-0.000627	0.554	-0.00046157
0.0555	0.000102806	0.0555	3.03148e-05	0.555	-0.000466198
0.0556	0.000430882	0.0556	-0.000627	0.556	-0.000469657
0.0557	-0.000226041	0.0557	-0.000299	0.557	-0.000471654
0.0558	-0.000225964	0.0558	-0.000299	0.558	-0.000471933
0.0559	0.000431112	0.0559	-0.000627	0.559	-0.000470287
0.056	0.000103189	0.056	-0.000299	0.56	-0.000466584
0.0561	0.000103265	0.0561	-0.000299	0.561	-0.000460774
0.0562	0.000431342	0.0562	-0.000627	0.562	-0.000452901
0.0563	0.000431418	0.0563	-0.000299	0.563	-0.00044311
0.0564	-0.000225505	0.0564	-0.000627	0.564	-0.00043164
0.0565	0.000103572	0.0565	-0.000956	0.565	-0.000418822
0.0566	0.000103648	0.0566	-0.000627	0.566	-0.00040506
0.0567	-0.000225275	0.0567	-0.000627	0.567	-0.000390817
0.0568	0.000103801	0.0568	-0.000956	0.568	-0.000376587
0.0569	0.000103878	0.0569	-0.000627	0.569	-0.000362876
0.057	-0.000225045	0.057	-0.000627	0.57	-0.00035017
0.0571	0.000432031	0.0571	-0.000299	0.571	-0.000338914
0.0572	0.000104108	0.0572	-0.000299	0.572	-0.000329488
0.0573	0.000432184	0.0573	3.03148e-05	0.573	-0.000322184
0.0574	0.000104261	0.0574	-0.000299	0.574	-0.000317198
0.0575	0.000432337	0.0575	-0.000299	0.575	-0.000314622
0.0576	0.000761414	0.0576	-0.000299	0.576	-0.000314436
0.0577	0.000104491	0.0577	-0.000627	0.577	-0.000316523
0.0578	-0.000224433	0.0578	0.000359	0.578	-0.000320674
0.0579	0.000432644	0.0579	-0.000299	0.579	-0.000326608
0.058	-0.00022428	0.058	-0.000299	0.58	-0.000333988
0.0581	0.000104797	0.0581	-0.000627	0.581	-0.00034245
0.0582	0.000432874	0.0582	3.03148e-05	0.582	-0.00035162
0.0583	0.00010495	0.0583	-0.000299	0.583	-0.000361139
0.0584	0.000105027	0.0584	-0.000627	0.584	-0.000370682
0.0585	-0.000223897	0.0585	-0.000627	0.585	-0.000379974
0.0586	0.00010518	0.0586	-0.000627	0.586	-0.000388798
0.0587	0.000105257	0.0587	-0.000627	0.587	-0.000397003
0.0588	0.000433333	0.0588	-0.000299	0.588	-0.0004045
0.0589	0.00010541	0.0589	-0.000627	0.589	-0.000411261
0.059	0.000105486	0.059	-0.000299	0.59	-0.000417306
0.0591	0.000105563	0.0591	-0.000627	0.591	-0.000422687
0.0592	0.000105639	0.0592	-0.000299	0.592	-0.000427481
0.0593	0.000433716	0.0593	-0.000299	0.593	-0.000431767
0.0594	0.000433793	0.0594	3.03148e-05	0.594	-0.000435613
0.0595	0.000105869	0.0595	-0.000627	0.595	-0.000439066
0.0596	0.000105946	0.0596	-0.000627	0.596	-0.000442144
0.0597	0.000434022	0.0597	-0.000299	0.597	-0.000444827
0.0598	0.000106099	0.0598	-0.000299	0.598	-0.000447064
0.0599	0.000434176	0.0599	-0.000299	0.599	-0.000448773
0.06	-0.000222748	0.06	-0.000627	0.6	-0.000449852
0.0601	0.000434329	0.0601	-0.000627	0.601	-0.00045019
0.0602	0.000106405	0.0602	3.03148e-05	0.602	-0.000449684
0.0603	0.000106482	0.0603	-0.000299	0.603	-0.000448253
0.0604	0.000106558	0.0604	-0.000627	0.604	-0.00044585
0.0605	0.000434635	0.0605	-0.000627	0.605	-0.000442478
0.0606	-0.000222288	0.0606	-0.000299	0.606	-0.000438195
0.0607	0.000106788	0.0607	-0.000627	0.607	-0.000433118
0.0608	-0.000222135	0.0608	-0.000627	0.608	-0.000427425
0.0609	0.000434941	0.0609	-0.000627	0.609	-0.000421345
0.061	0.000107018	0.061	-0.000299	0.61	-0.000415147
0.0611	-0.000221905	0.0611	-0.000299	0.611	-0.000409124
0.0612	0.000107171	0.0612	-0.000299	0.612	-0.000403575
0.0613	0.000107248	0.0613	-0.000627	0.613	-0.000398779
0.0614	0.000107324	0.0614	-0.000627	0.614	-0.000394979
0.0615	0.000107401	0.0615	-0.000299	0.615	-0.000392357
0.0616	0.000107477	0.0616	-0.000627	0.616	-0.000391022
0.0617	0.000107554	0.0617	-0.000299	0.617	-0.000390991
0.0618	0.000107631	0.0618	-0.000627	0.618	-0.000392188
0.0619	0.000107707	0.0619	-0.000627	0.619	-0.00039444
0.062	0.000107784	0.062	-0.000627	0.62	-0.000397489
0.0621	0.00010786	0.0621	-0.000627	0.621	-0.000401001
0.0622	-0.000221063	0.0622	-0.000299	0.622	-0.000404586
0.0623	-0.000220986	0.0623	0.000359	0.623	-0.000407826
0.0624	0.00076509	0.0624	-0.000627	0.624	-0.000410301
0.0625	0.000108167	0.0625	-0.000299	0.625	-0.000411619
0.0626	0.000436243	0.0626	-0.000627	0.626	-0.000411444
0.0627	0.00043632	0.0627	-0.000299	0.627	-0.000409523
0.0628	0.000108397	0.0628	-0.000956	0.628	-0.00040571
0.0629	0.000108473	0.0629	-0.000956	0.629	-0.000399978
0.063	-0.00022045	0.063	3.03148e-05	0.63	-0.00039243
0.0631	0.000108626	0.0631	-0.000956	0.631	-0.000383299
0.0632	0.000436703	0.0632	-0.000627	0.632	-0.000372941
0.0633	0.000436779	0.0633	-0.000627	0.633	-0.000361816
0.0634	0.000108856	0.0634	-0.000627	0.634	-0.000350465
0.0635	0.000108933	0.0635	-0.000627	0.635	-0.000339486
0.0636	0.000437009	0.0636	-0.000627	0.636	-0.000329491
0.0637	0.000437086	0.0637	-0.000627	0.637	-0.000321078
0.0638	-0.000219838	0.0638	-0.000956	0.638	-0.00031479
0.0639	0.000109239	0.0639	-0.000299	0.639	-0.000311086
0.064	0.000437316	0.064	0.00135	0.64	-0.000310307
0.0641	0.000109392	0.0641	-0.000627	0.641	-0.000312655
0.0642	0.000109469	0.0642	-0.000627	0.642	-0.000318178
0.0643	0.000766545	0.0643	-0.000956	0.643	-0.000326762
0.0644	-0.000548378	0.0644	-0.000627	0.644	-0.000338131
0.0645	0.000109698	0.0645	-0.000956	0.645	-0.000351862
0.0646	0.000109775	0.0646	-0.000627	0.646	-0.000367404
0.0647	-0.000548148	0.0647	3.03148e-05	0.647	-0.000384102
0.0648	0.000109928	0.0648	-0.000627	0.648	-0.00040123
0.0649	0.000110005	0.0649	-0.000299	0.649	-0.000418033
0.065	0.000110081	0.065	0.000359	0.65	-0.000433759
0.0651	0.000110158	0.0651	-0.000299	0.651	-0.0004477
0.0652	0.000110235	0.0652	-0.000956	0.652	-0.00045923
0.0653	0.000110311	0.0653	-0.000299	0.653	-0.000467835
0.0654	0.000438388	0.0654	-0.000956	0.654	-0.000473137
0.0655	-0.000218536	0.0655	-0.000299	0.655	-0.000474916
0.0656	0.000110541	0.0656	-0.000956	0.656	-0.000473118
0.0657	0.000110617	0.0657	-0.000299	0.657	-0.000467861
0.0658	-0.000218306	0.0658	-0.00129	0.658	-0.00045942
0.0659	-0.000218229	0.0659	-0.000956	0.659	-0.000448222
0.066	0.000110847	0.066	-0.000627	0.66	-0.000434816
0.0661	0.000110924	0.0661	-0.000627	0.661	-0.000419852
0.0662	0.000439	0.0662	-0.000299	0.662	-0.000404045
0.0663	0.000439077	0.0663	-0.00194	0.663	-0.000388141
0.0664	0.000111154	0.0664	-0.000627	0.664	-0.000372883
0.0665	0.00011123	0.0665	-0.000299	0.665	-0.000358979
0.0666	0.000111307	0.0666	-0.000299	0.666	-0.000347066
0.0667	-0.000217617	0.0667	-0.000627	0.667	-0.000337684
0.0668	0.00043946	0.0668	-0.000299	0.668	-0.000331258
0.0669	0.000111537	0.0669	-0.000627	0.669	-0.000328077
0.067	0.000111613	0.067	-0.000299	0.67	-0.000328289
0.0671	0.00076869	0.0671	-0.000299	0.671	-0.000331896
0.0672	0.000111766	0.0672	-0.000627	0.672	-0.00033876
0.0673	0.000768843	0.0673	-0.000299	0.673	-0.000348613
0.0674	0.000439919	0.0674	-0.000299	0.674	-0.000361076
0.0675	0.000111996	0.0675	-0.000299	0.675	-0.000375673
0.0676	0.000112073	0.0676	-0.000299	0.676	-0.000391864
0.0677	0.000112149	0.0677	-0.000299	0.677	-0.000409062
0.0678	0.000112226	0.0678	-0.000627	0.678	-0.000426665
0.0679	0.000440302	0.0679	-0.000299	0.679	-0.00044408
0.068	-0.000216621	0.068	-0.000299	0.68	-0.00046075
0.0681	0.000112456	0.0681	-0.000627	0.681	-0.000476172
0.0682	0.000440532	0.0682	-0.000627	0.682	-0.000489916
0.0683	0.000112609	0.0683	-0.000627	0.683	-0.000501643
0.0684	0.000112685	0.0684	-0.000299	0.684	-0.000511111
0.0685	-0.000216238	0.0685	-0.000627	0.685	-0.000518182
0.0686	0.000112838	0.0686	-0.000627	0.686	-0.000522821
0.0687	0.000440915	0.0687	-0.000299	0.687	-0.000525096
0.0688	0.000112992	0.0688	-0.000299	0.688	-0.000525165
0.0689	0.000113068	0.0689	-0.000627	0.689	-0.000523273
0.069	-0.000215855	0.069	-0.000627	0.69	-0.00051973
0.0691	0.000441221	0.0691	-0.000956	0.691	-0.0005149
0.0692	0.000441298	0.0692	-0.000627	0.692	-0.000509185
0.0693	0.000113375	0.0693	-0.000627	0.693	-0.000503003
0.0694	-0.000215549	0.0694	-0.000627	0.694	-0.000496777
0.0695	-0.000215472	0.0695	-0.000627	0.695	-0.000490911
0.0696	0.000113604	0.0696	-0.000627	0.696	-0.000485778
0.0697	0.000441681	0.0697	-0.000627	0.697	-0.000481707
0.0698	0.000441757	0.0698	-0.000627	0.698	-0.000478969
0.0699	0.000113834	0.0699	-0.000299	0.699	-0.000477769
0.07	0.000113911	0.07	-0.000627	0.7	-0.000478236
0.0701	0.000113987	0.0701	-0.000627	0.701	-0.000480425
0.0702	0.000442064	0.0702	-0.000627	0.702	-0.000484309
0.0703	-0.00021486	0.0703	-0.000956	0.703	-0.000489784
0.0704	0.000442217	0.0704	-0.000627	0.704	-0.000496675
0.0705	-0.000214706	0.0705	3.03148e-05	0.705	-0.000504739
0.0706	-0.00021463	0.0706	3.03148e-05	0.706	-0.000513676
0.0707	-0.000214553	0.0707	-0.000299	0.707	-0.000523143
0.0708	0.000442523	0.0708	-0.000627	0.708	-0.000532766
0.0709	0.0001146	0.0709	-0.000956	0.709	-0.000542154
0.071	0.000442677	0.071	-0.000627	0.71	-0.000550918
0.0711	-0.000214247	0.0711	-0.000627	0.711	-0.000558686
0.0712	0.00011483	0.0712	-0.000627	0.712	-0.000565119
0.0713	0.000114906	0.0713	-0.000627	0.713	-0.000569928
0.0714	0.000442983	0.0714	-0.000627	0.714	-0.000572889
0.0715	0.000115059	0.0715	-0.000299	0.715	-0.000573855
0.0716	0.000115136	0.0716	-0.000627	0.716	-0.000572763
0.0717	0.000443213	0.0717	-0.000627	0.717	-0.000569642
0.0718	0.000443289	0.0718	-0.000299	0.718	-0.000564614
0.0719	0.000115366	0.0719	-0.000299	0.719	-0.000557895
0.072	0.000115442	0.072	-0.000299	0.72	-0.000549781
0.0721	0.000443519	0.0721	-0.000627	0.721	-0.000540645
0.0722	0.000115596	0.0722	-0.000627	0.722	-0.000530913
0.0723	0.000115672	0.0723	-0.000299	0.723	-0.000521053
0.0724	-0.000213251	0.0724	-0.000627	0.724	-0.000511546
0.0725	0.000443825	0.0725	-0.000956	0.725	-0.000502868
0.0726	0.000115902	0.0726	-0.000627	0.726	-0.000495459
0.0727	0.000115978	0.0727	-0.000627	0.727	-0.000489701
0.0728	-0.000212945	0.0728	-0.000956	0.728	-0.0004859
0.0729	0.000444132	0.0729	-0.000956	0.729	-0.000484257
0.073	0.000444208	0.073	-0.000627	0.73	-0.00048486
0.0731	0.000116285	0.0731	-0.000627	0.731	-0.000487672
0.0732	0.000116361	0.0732	-0.000299	0.732	-0.000492528
0.0733	0.000116438	0.0733	-0.000299	0.733	-0.000499137
0.0734	0.000444515	0.0734	-0.000627	0.734	-0.000507092
0.0735	0.000444591	0.0735	-0.000627	0.735	-0.000515889
0.0736	0.000444668	0.0736	-0.000299	0.736	-0.000524949
0.0737	0.000116744	0.0737	-0.000627	0.737	-0.000533644
0.0738	0.000444821	0.0738	-0.00161	0.738	-0.00054133
0.0739	0.000116897	0.0739	3.03148e-05	0.739	-0.000547382
0.074	0.000444974	0.074	-0.000956	0.74	-0.000551226
0.0741	0.000445051	0.0741	-0.000627	0.741	-0.000552369
0.0742	-0.000211873	0.0742	-0.000299	0.742	-0.000550433
0.0743	0.000117204	0.0743	-0.00129	0.743	-0.000545173
0.0744	0.00044528	0.0744	-0.000627	0.744	-0.000536493
0.0745	0.000445357	0.0745	-0.000627	0.745	-0.000524459
0.0746	0.000117434	0.0746	-0.000299	0.746	-0.000509296
0.0747	0.00044551	0.0747	-0.000627	0.747	-0.000491377
0.0748	0.000445587	0.0748	-0.000299	0.748	-0.000471211
0.0749	0.000117663	0.0749	-0.000956	0.749	-0.000449413
0.075	0.00044574	0.075	-0.000299	0.75	-0.000426678
0.0751	0.000117817	0.0751	-0.000299	0.751	-0.000403743
0.0752	0.000445893	0.0752	-0.000299	0.752	-0.000381349
0.0753	0.00044597	0.0753	-0.000299	0.753	-0.000360206
0.0754	0.000446046	0.0754	-0.000627	0.754	-0.000340953
0.0755	0.000118123	0.0755	-0.000627	0.755	-0.00032413
0.0756	0.000446199	0.0756	-0.000627	0.756	-0.000310151
0.0757	0.000446276	0.0757	-0.000299	0.757	-0.000299282
0.0758	0.000118353	0.0758	-0.000956	0.758	-0.000291635
0.0759	0.000775429	0.0759	-0.000627	0.759	-0.000287164
0.076	-0.000210494	0.076	-0.000627	0.76	-0.000285674
0.0761	0.000446582	0.0761	-0.000956	0.761	-0.000286836
0.0762	0.000446659	0.0762	3.03148e-05	0.762	-0.000290209
0.0763	0.000118736	0.0763	-0.000627	0.763	-0.000295272
0.0764	0.000446812	0.0764	-0.000299	0.764	-0.000301451
0.0765	0.000446889	0.0765	-0.000956	0.765	-0.00030816
0.0766	-0.000210035	0.0766	-0.000627	0.766	-0.000314831
0.0767	0.000447042	0.0767	-0.000956	0.767	-0.000320949
0.0768	0.000119118	0.0768	-0.000627	0.768	-0.000326074
0.0769	0.000119195	0.0769	-0.000627	0.769	-0.000329871
0.077	0.000776272	0.077	-0.000956	0.77	-0.00033212
0.0771	0.000776348	0.0771	-0.000627	0.771	-0.000332724
0.0772	0.000447425	0.0772	-0.000299	0.772	-0.000331711
0.0773	0.000119501	0.0773	-0.000299	0.773	-0.000329226
0.0774	0.000119578	0.0774	-0.000299	0.774	-0.000325517
0.0775	-0.000209345	0.0775	-0.000299	0.775	-0.000320916
0.0776	0.000447731	0.0776	-0.000299	0.776	-0.000315813
0.0777	0.000119808	0.0777	-0.000627	0.777	-0.000310635
0.0778	0.000447884	0.0778	0.000359	0.778	-0.000305818
0.0779	0.000119961	0.0779	-0.000299	0.779	-0.000301779
0.078	0.000448037	0.078	-0.000956	0.78	-0.000298898
0.0781	0.000448114	0.0781	-0.000627	0.781	-0.000297493
0.0782	0.000120191	0.0782	-0.000627	0.782	-0.000297812
0.0783	0.000448267	0.0783	-0.000627	0.783	-0.000300019
0.0784	0.000120344	0.0784	-0.000299	0.784	-0.000304191
0.0785	0.00012042	0.0785	-0.000299	0.785	-0.000310322
0.0786	0.000777497	0.0786	-0.000956	0.786	-0.000318324
0.0787	0.000120574	0.0787	-0.000956	0.787	-0.000328038
0.0788	0.00077765	0.0788	-0.000627	0.788	-0.000339248
0.0789	0.000448727	0.0789	-0.000299	0.789	-0.000351695
0.079	0.000120803	0.079	-0.000956	0.79	-0.000365086
0.0791	0.00044888	0.0791	-0.000299	0.791	-0.000379118
0.0792	0.000448957	0.0792	-0.000299	0.792	-0.00039348
0.0793	0.000449033	0.0793	-0.000627	0.793	-0.000407873
0.0794	0.00044911	0.0794	-0.000299	0.794	-0.000422013
0.0795	0.000449186	0.0795	-0.000299	0.795	-0.000435644
0.0796	0.000121263	0.0796	-0.000627	0.796	-0.000448536
0.0797	0.000449339	0.0797	-0.000627	0.797	-0.000460489
0.0798	0.000778416	0.0798	-0.000299	0.798	-0.000471336
0.0799	0.000449493	0.0799	-0.000299	0.799	-0.000480941
0.08	0.000449569	0.08	-0.000627	0.8	-0.000489198
0.0801	0.000449646	0.0801	-0.000956	0.801	-0.000496031
0.0802	-0.000207278	0.0802	-0.000299	0.802	-0.000501391
0.0803	0.000449799	0.0803	-0.000627	0.803	-0.000505258
0.0804	0.000121876	0.0804	-0.000627	0.804	-0.00050764
0.0805	-0.000207048	0.0805	-0.000627	0.805	-0.000508576
0.0806	0.000779029	0.0806	-0.000627	0.806	-0.000508135
0.0807	0.000450105	0.0807	-0.000299	0.807	-0.000506419
0.0808	0.000450182	0.0808	-0.000627	0.808	-0.000503562
0.0809	0.000450258	0.0809	-0.000956	0.809	-0.000499731
0.081	0.000450335	0.081	-0.000627	0.81	-0.000495124
0.0811	0.000450412	0.0811	3.03148e-05	0.811	-0.000489966
0.0812	0.000450488	0.0812	-0.000627	0.812	-0.000484503
0.0813	0.000450565	0.0813	-0.000299	0.813	-0.000478994
0.0814	0.000450641	0.0814	-0.000627	0.814	-0.000473703
0.0815	0.000450718	0.0815	-0.000627	0.815	-0.000468883
0.0816	0.000122795	0.0816	-0.000627	0.816	-0.00046477
0.0817	0.000122871	0.0817	-0.000627	0.817	-0.000461565
0.0818	0.000122948	0.0818	-0.000299	0.818	-0.000459424
0.0819	0.000451024	0.0819	-0.000627	0.819	-0.00045845
0.082	0.000123101	0.082	-0.000627	0.82	-0.00045868
0.0821	0.000123177	0.0821	-0.000299	0.821	-0.000460086
0.0822	0.000123254	0.0822	-0.000299	0.822	-0.000462569
0.0823	0.000451331	0.0823	-0.000299	0.823	-0.000465967
0.0824	0.000123407	0.0824	-0.000299	0.824	-0.00047006
0.0825	0.000451484	0.0825	-0.000627	0.825	-0.00047458
0.0826	0.00045156	0.0826	3.03148e-05	0.826	-0.000479233
0.0827	0.000123637	0.0827	-0.000299	0.827	-0.000483707
0.0828	0.000451714	0.0828	0.000359	0.828	-0.000487702
0.0829	0.00045179	0.0829	-0.000299	0.829	-0.000490941
0.083	0.000123867	0.083	3.03148e-05	0.83	-0.000493194
0.0831	0.000451943	0.0831	3.03148e-05	0.831	-0.000494295
0.0832	0.00045202	0.0832	-0.000299	0.832	-0.000494152
0.0833	0.000124097	0.0833	-0.000627	0.833	-0.000492761
0.0834	0.000452173	0.0834	3.03148e-05	0.834	-0.000490204
0.0835	0.00045225	0.0835	-0.000299	0.835	-0.000486652
0.0836	0.000452326	0.0836	-0.000299	0.836	-0.000482356
0.0837	0.000452403	0.0837	-0.000627	0.837	-0.000477634
0.0838	0.000452479	0.0838	-0.000299	0.838	-0.000472852
0.0839	0.000781556	0.0839	-0.000299	0.839	-0.000468407
0.084	0.000452633	0.084	-0.000627	0.84	-0.000464699
0.0841	0.000124709	0.0841	3.03148e-05	0.841	-0.00046211
0.0842	0.000452786	0.0842	-0.000299	0.842	-0.000460977
0.0843	0.000781862	0.0843	-0.000299	0.843	-0.00046157
0.0844	0.000452939	0.0844	-0.000956	0.844	-0.000464075
0.0845	0.000125016	0.0845	3.03148e-05	0.845	-0.00046858
0.0846	0.000453092	0.0846	-0.000627	0.846	-0.000475063
0.0847	0.000125169	0.0847	-0.000299	0.847	-0.000483393
0.0848	0.000125245	0.0848	-0.000627	0.848	-0.000493331
0.0849	0.000453322	0.0849	-0.000299	0.849	-0.000504539
0.085	0.000453398	0.085	-0.000956	0.85	-0.000516599
0.0851	0.000453475	0.0851	-0.000299	0.851	-0.000529025
0.0852	0.000125552	0.0852	-0.000299	0.852	-0.000541296
0.0853	0.000125628	0.0853	-0.000627	0.853	-0.000552869
0.0854	0.000453705	0.0854	-0.000627	0.854	-0.000563218
0.0855	0.000453781	0.0855	-0.000627	0.855	-0.000571846
0.0856	0.000453858	0.0856	-0.000299	0.856	-0.000578317
0.0857	0.000125935	0.0857	-0.000299	0.857	-0.000582273
0.0858	0.000454011	0.0858	3.03148e-05	0.858	-0.000583447
0.0859	0.000783088	0.0859	-0.000299	0.859	-0.000581679
0.086	0.000454164	0.086	-0.000299	0.86	-0.000576913
0.0861	0.000454241	0.0861	-0.000299	0.861	-0.000569208
0.0862	0.000126317	0.0862	-0.000627	0.862	-0.000558721
0.0863	0.000454394	0.0863	-0.000627	0.863	-0.000545706
0.0864	0.000783471	0.0864	-0.000627	0.864	-0.000530499
0.0865	0.000454547	0.0865	-0.000299	0.865	-0.000513497
0.0866	0.000126624	0.0866	-0.000627	0.866	-0.000495147
0.0867	0.0004547	0.0867	-0.000299	0.867	-0.00047592
0.0868	0.000454777	0.0868	-0.00129	0.868	-0.0004563
0.0869	0.000454854	0.0869	-0.000627	0.869	-0.000436757
0.087	0.00045493	0.087	3.03148e-05	0.87	-0.000417741
0.0871	0.000784007	0.0871	-0.000956	0.871	-0.000399661
0.0872	-0.000201917	0.0872	-0.000299	0.872	-0.000382882
0.0873	0.00012716	0.0873	-0.000627	0.873	-0.000367711
0.0874	0.000455237	0.0874	-0.000299	0.874	-0.000354398
0.0875	0.000455313	0.0875	-0.000299	0.875	-0.000343132
0.0876	0.00078439	0.0876	-0.000627	0.876	-0.000334047
0.0877	0.000784466	0.0877	-0.000299	0.877	-0.000327219
0.0878	0.000455543	0.0878	-0.000627	0.878	-0.000322678
0.0879	0.000127619	0.0879	-0.000299	0.879	-0.000320409
0.088	0.000127696	0.088	-0.000956	0.88	-0.000320363
0.0881	0.000784773	0.0881	3.03148e-05	0.881	-0.000322461
0.0882	0.000127849	0.0882	-0.000627	0.882	-0.0003266
0.0883	-0.000201074	0.0883	-0.000956	0.883	-0.00033266
0.0884	0.000785002	0.0884	-0.000627	0.884	-0.000340505
0.0885	0.000456079	0.0885	-0.000627	0.885	-0.000349989
0.0886	0.000128156	0.0886	-0.000299	0.886	-0.000360956
0.0887	0.000456232	0.0887	-0.000299	0.887	-0.000373241
0.0888	0.000456309	0.0888	-0.000627	0.888	-0.000386667
0.0889	0.000128385	0.0889	-0.000299	0.889	-0.000401047
0.089	0.000128462	0.089	-0.000299	0.89	-0.000416181
0.0891	0.000456538	0.0891	-0.000299	0.891	-0.000431855
0.0892	0.000128615	0.0892	-0.000627	0.892	-0.000447838
0.0893	0.000456692	0.0893	-0.000627	0.893	-0.000463886
0.0894	0.000456768	0.0894	-0.000627	0.894	-0.000479738
0.0895	0.000456845	0.0895	-0.000627	0.895	-0.00049512
0.0896	0.000456921	0.0896	-0.000627	0.896	-0.00050975
0.0897	0.000456998	0.0897	-0.000627	0.897	-0.000523341
0.0898	0.000457075	0.0898	-0.000627	0.898	-0.000535608
0.0899	0.000457151	0.0899	-0.000956	0.899	-0.000546274
0.09	0.000129228	0.09	-0.000956	0.9	-0.000555082
0.0901	0.000457304	0.0901	-0.000627	0.901	-0.0005618
0.0902	0.000129381	0.0902	-0.000299	0.902	-0.000566235
0.0903	0.000457457	0.0903	-0.000299	0.903	-0.000568237
0.0904	0.000129534	0.0904	3.03148e-05	0.904	-0.000567712
0.0905	0.000457611	0.0905	-0.000627	0.905	-0.000564627
0.0906	-0.000199313	0.0906	-0.000627	0.906	-0.000559016
0.0907	0.000457764	0.0907	-0.000627	0.907	-0.000550984
0.0908	0.00045784	0.0908	-0.000956	0.908	-0.000540705
0.0909	0.000129917	0.0909	-0.000299	0.909	-0.000528423
0.091	0.000129994	0.091	-0.000627	0.91	-0.000514446
0.0911	0.00013007	0.0911	-0.000299	0.911	-0.000499137
0.0912	0.000130147	0.0912	3.03148e-05	0.912	-0.000482904
0.0913	0.000458223	0.0913	-0.000627	0.913	-0.000466189
0.0914	0.0001303	0.0914	-0.000627	0.914	-0.000449447
0.0915	0.000458377	0.0915	-0.000627	0.915	-0.000433135
0.0916	0.000458453	0.0916	-0.000299	0.916	-0.000417694
0.0917	0.00045853	0.0917	3.03148e-05	0.917	-0.000403529
0.0918	0.000787606	0.0918	-0.000627	0.918	-0.000390996
0.0919	0.000130683	0.0919	-0.000627	0.919	-0.000380386
0.092	0.000130759	0.092	-0.000956	0.92	-0.000371914
0.0921	0.000458836	0.0921	-0.000299	0.921	-0.000365713
0.0922	0.000130913	0.0922	-0.000627	0.922	-0.000361824
0.0923	0.000458989	0.0923	-0.000299	0.923	-0.0003602
0.0924	0.000459066	0.0924	-0.000299	0.924	-0.00036071
0.0925	0.000459142	0.0925	-0.000299	0.925	-0.000363144
0.0926	0.000788219	0.0926	-0.000627	0.926	-0.000367227
0.0927	0.000459296	0.0927	-0.000627	0.927	-0.000372631
0.0928	0.000459372	0.0928	-0.000299	0.928	-0.000378995
0.0929	0.000459449	0.0929	-0.000956	0.929	-0.000385946
0.093	0.000459525	0.093	-0.000627	0.93	-0.000393111
0.0931	0.000131602	0.0931	0.00102	0.931	-0.000400142
0.0932	0.000459678	0.0932	3.03148e-05	0.932	-0.000406731
0.0933	0.000459755	0.0933	-0.000299	0.933	-0.000412625
0.0934	0.000459832	0.0934	-0.000299	0.934	-0.000417637
0.0935	0.000459908	0.0935	-0.000956	0.935	-0.000421649
0.0936	0.000459985	0.0936	-0.000627	0.936	-0.000424623
0.0937	0.000460061	0.0937	-0.000627	0.937	-0.000426591
0.0938	0.000132138	0.0938	-0.000299	0.938	-0.000427654
0.0939	0.000132215	0.0939	-0.000627	0.939	-0.000427966
0.094	-0.000196709	0.094	3.03148e-05	0.94	-0.000427726
0.0941	0.000132368	0.0941	3.03148e-05	0.941	-0.000427159
0.0942	0.000460444	0.0942	-0.000627	0.942	-0.000426499
0.0943	0.000789521	0.0943	3.03148e-05	0.943	-0.000425971
0.0944	0.000460598	0.0944	-0.000627	0.944	-0.000425775
0.0945	0.000460674	0.0945	-0.000956	0.945	-0.000426071
0.0946	0.000460751	0.0946	-0.000627	0.946	-0.000426967
0.0947	-0.000196173	0.0947	-0.000299	0.947	-0.000428511
0.0948	0.000460904	0.0948	3.03148e-05	0.948	-0.000430687
0.0949	0.00046098	0.0949	-0.000299	0.949	-0.000433416
0.095	0.000461057	0.095	-0.000627	0.95	-0.000436561
0.0951	0.000461134	0.0951	-0.00129	0.951	-0.000439937
0.0952	0.00079021	0.0952	-0.000299	0.952	-0.000443322
0.0953	0.000790287	0.0953	-0.000627	0.953	-0.000446472
0.0954	0.000790363	0.0954	-0.000627	0.954	-0.00044914
0.0955	0.00046144	0.0955	-0.000627	0.955	-0.000451091
0.0956	0.000133517	0.0956	-0.000299	0.956	-0.000452121
0.0957	0.000133593	0.0957	-0.000299	0.957	-0.000452068
0.0958	0.00046167	0.0958	0.000688	0.958	-0.000450828
0.0959	0.000790746	0.0959	-0.000627	0.959	-0.000448361
0.096	0.000461823	0.096	-0.000627	0.96	-0.000444694
0.0961	0.000461899	0.0961	-0.000299	0.961	-0.000439925
0.0962	0.000461976	0.0962	-0.000299	0.962	-0.000434214
0.0963	0.000134053	0.0963	-0.000627	0.963	-0.000427776
0.0964	0.000462129	0.0964	-0.000299	0.964	-0.000420868
0.0965	0.000791206	0.0965	-0.000627	0.965	-0.000413774
0.0966	0.000462282	0.0966	-0.000627	0.966	-0.000406788
0.0967	0.000462359	0.0967	-0.000299	0.967	-0.000400195
0.0968	0.000791436	0.0968	3.03148e-05	0.968	-0.000394254
0.0969	0.000134512	0.0969	-0.000299	0.969	-0.000389185
0.097	0.000462589	0.097	-0.000627	0.97	-0.00038515
0.0971	0.000462665	0.0971	-0.000627	0.971	-0.000382247
0.0972	0.000462742	0.0972	-0.000627	0.972	-0.000380504
0.0973	0.000462818	0.0973	-0.000299	0.973	-0.000379877
0.0974	0.000791895	0.0974	-0.000299	0.974	-0.000380252
0.0975	0.000462972	0.0975	-0.00129	0.975	-0.000381455
0.0976	0.000463048	0.0976	-0.000299	0.976	-0.000383261
0.0977	0.00112	0.0977	-0.000627	0.977	-0.000385409
0.0978	0.000463201	0.0978	-0.000627	0.978	-0.000387621
0.0979	0.000135278	0.0979	-0.000299	0.979	-0.000389618
0.098	0.00112	0.098	3.03148e-05	0.98	-0.000391137
0.0981	0.000463431	0.0981	3.03148e-05	0.981	-0.000391954
0.0982	0.000463508	0.0982	-0.000299	0.982	-0.00039189
0.0983	0.000463584	0.0983	3.03148e-05	0.983	-0.000390834
0.0984	0.000463661	0.0984	-0.000299	0.984	-0.000388742
0.0985	0.000463738	0.0985	-0.000627	0.985	-0.000385647
0.0986	0.000135814	0.0986	-0.000299	0.986	-0.000381657
0.0987	0.000463891	0.0987	-0.000299	0.987	-0.000376953
0.0988	0.000463967	0.0988	-0.000299	0.988	-0.000371774
0.0989	0.000464044	0.0989	-0.000299	0.989	-0.00036641
0.099	0.00079312	0.099	-0.000627	0.99	-0.000361186
0.0991	0.000464197	0.0991	-0.000627	0.991	-0.000356442
0.0992	0.000464274	0.0992	-0.000627	0.992	-0.000352516
0.0993	0.00013635	0.0993	3.03148e-05	0.993	-0.000349724
0.0994	0.000793427	0.0994	-0.000299	0.994	-0.000348344
0.0995	0.000793503	0.0995	-0.000956	0.995	-0.000348599
0.0996	0.00046458	0.0996	-0.000299	0.996	-0.000350645
0.0997	0.000464657	0.0997	-0.000299	0.997	-0.000354561
0.0998	0.000136733	0.0998	-0.000299	0.998	-0.000360345
0.0999	0.00079381	0.0999	-0.000299	0.999	-0.00036791
0.1	0.000464886	0.1	-0.000299	1	-0.000377091
0.1001	0.000136963	0.1001	-0.000299	1.001	-0.000387647
0.1002	0.000465039	0.1002	-0.000627	1.002	-0.000399279
0.1003	0.000465116	0.1003	-0.000299	1.003	-0.000411636
0.1004	0.000465193	0.1004	-0.000627	1.004	-0.000424335
0.1005	0.000137269	0.1005	3.03148e-05	1.005	-0.000436975
0.1006	0.000465346	0.1006	-0.000299	1.006	-0.000449161
0.1007	0.000137422	0.1007	-0.000299	1.007	-0.000460511
0.1008	0.000465499	0.1008	-0.000299	1.008	-0.000470679
0.1009	0.000465576	0.1009	-0.000299	1.009	-0.000479368
0.101	0.000794652	0.101	-0.000627	1.01	-0.000486336
0.1011	0.000794729	0.1011	-0.000627	1.011	-0.000491408
0.1012	0.000465805	0.1012	-0.000299	1.012	-0.00049448
0.1013	0.000465882	0.1013	3.03148e-05	1.013	-0.000495518
0.1014	0.000794958	0.1014	-0.000627	1.014	-0.000494559
0.1015	0.000795035	0.1015	-0.000627	1.015	-0.000491703
0.1016	0.000466112	0.1016	-0.000627	1.016	-0.000487106
0.1017	0.000466188	0.1017	-0.000627	1.017	-0.000480973
0.1018	0.000466265	0.1018	-0.000299	1.018	-0.000473543
0.1019	0.000466341	0.1019	-0.000299	1.019	-0.000465082
0.102	0.000138418	0.102	-0.000299	1.02	-0.000455866
0.1021	0.000138495	0.1021	-0.000299	1.021	-0.000446177
0.1022	0.000795571	0.1022	-0.000299	1.022	-0.000436285
0.1023	0.000466648	0.1023	-0.000299	1.023	-0.000426444
0.1024	0.000795724	0.1024	-0.000299	1.024	-0.000416884
0.1025	0.000795801	0.1025	3.03148e-05	1.025	-0.000407805
0.1026	0.000466878	0.1026	-0.000299	1.026	-0.000399374
0.1027	0.000795954	0.1027	-0.000299	1.027	-0.000391722
0.1028	-0.000189969	0.1028	-0.00161	1.028	-0.000384945
0.1029	0.000467107	0.1029	-0.000299	1.029	-0.000379107
0.103	0.000796184	0.103	-0.000299	1.03	-0.000374237
0.1031	0.00046726	0.1031	3.03148e-05	1.031	-0.000370339
0.1032	0.000467337	0.1032	3.03148e-05	1.032	-0.000367392
0.1033	0.000796414	0.1033	-0.000627	1.033	-0.000365353
0.1034	0.00046749	0.1034	-0.000299	1.034	-0.000364163
0.1035	0.000796567	0.1035	-0.000299	1.035	-0.000363754
0.1036	0.000796643	0.1036	-0.000627	1.036	-0.000364046
0.1037	0.00046772	0.1037	-0.000299	1.037	-0.000364957
0.1038	0.000796797	0.1038	-0.000299	1.038	-0.000366401
0.1039	0.000467873	0.1039	-0.000299	1.039	-0.000368296
0.104	0.00013995	0.104	3.03148e-05	1.04	-0.00037056
0.1041	0.000468026	0.1041	-0.000299	1.041	-0.00037312
0.1042	0.000797103	0.1042	-0.000299	1.042	-0.000375909
0.1043	0.000140179	0.1043	3.03148e-05	1.043	-0.000378871
0.1044	0.000468256	0.1044	-0.000299	1.044	-0.000381957
0.1045	0.000468333	0.1045	-0.000299	1.045	-0.000385132
0.1046	0.000468409	0.1046	-0.000299	1.046	-0.000388372
0.1047	0.000468486	0.1047	-0.000627	1.047	-0.000391663
0.1048	0.000797562	0.1048	-0.000299	1.048	-0.000395002
0.1049	0.00113	0.1049	-0.000299	1.049	-0.000398396
0.105	0.000140716	0.105	-0.000956	1.05	-0.000401856
0.1051	0.000140792	0.1051	-0.000627	1.051	-0.000405398
0.1052	0.000797869	0.1052	3.03148e-05	1.052	-0.000409036
0.1053	0.000468945	0.1053	-0.000956	1.053	-0.000412781
0.1054	0.000469022	0.1054	-0.000627	1.054	-0.000416635
0.1055	0.000798098	0.1055	-0.000299	1.055	-0.000420584
0.1056	0.000141175	0.1056	-0.000627	1.056	-0.0004246
0.1057	0.000798252	0.1057	3.03148e-05	1.057	-0.000428631
0.1058	0.000798328	0.1058	-0.000299	1.058	-0.000432605
0.1059	0.000469405	0.1059	3.03148e-05	1.059	-0.000436425
0.106	0.000469481	0.106	-0.000627	1.06	-0.00043997
0.1061	0.000141558	0.1061	-0.000299	1.061	-0.000443103
0.1062	0.000798635	0.1062	-0.000299	1.062	-0.00044567
0.1063	0.000798711	0.1063	-0.000299	1.063	-0.000447512
0.1064	0.000798788	0.1064	-0.000627	1.064	-0.000448471
0.1065	0.000798864	0.1065	-0.000627	1.065	-0.000448401
0.1066	0.000798941	0.1066	-0.000299	1.066	-0.00044718
0.1067	0.000799018	0.1067	-0.000627	1.067	-0.000444717
0.1068	0.000799094	0.1068	-0.000299	1.068	-0.00044097
0.1069	0.000799171	0.1069	-0.000627	1.069	-0.000435947
0.107	0.000799247	0.107	-0.000299	1.07	-0.000429717
0.1071	0.000470324	0.1071	3.03148e-05	1.071	-0.000422414
0.1072	0.0004704	0.1072	3.03148e-05	1.072	-0.000414234
0.1073	0.000799477	0.1073	-0.000627	1.073	-0.000405436
0.1074	0.000470554	0.1074	-0.000627	1.074	-0.000396332
0.1075	0.00079963	0.1075	-0.000299	1.075	-0.000387274
0.1076	0.000470707	0.1076	-0.000299	1.076	-0.000378641
0.1077	0.000142783	0.1077	-0.000956	1.077	-0.000370823
0.1078	0.00079986	0.1078	-0.00194	1.078	-0.000364196
0.1079	0.000799937	0.1079	-0.000627	1.079	-0.000359106
0.108	0.000471013	0.108	-0.000299	1.08	-0.000355844
0.1081	0.00014309	0.1081	-0.000299	1.081	-0.000354632
0.1082	0.00113	0.1082	-0.000299	1.082	-0.000355603
0.1083	0.000471243	0.1083	-0.000627	1.083	-0.000358789
0.1084	0.000471319	0.1084	-0.000299	1.084	-0.000364117
0.1085	0.000800396	0.1085	-0.000299	1.085	-0.000371403
0.1086	0.000471473	0.1086	-0.000299	1.086	-0.000380361
0.1087	0.000800549	0.1087	-0.000299	1.087	-0.000390609
0.1088	0.000800626	0.1088	-0.000299	1.088	-0.00040169
0.1089	0.000800702	0.1089	-0.000299	1.089	-0.000413088
0.109	0.000471779	0.109	-0.000627	1.09	-0.000424257
0.1091	0.000143856	0.1091	-0.000299	1.091	-0.000434648
0.1092	0.000471932	0.1092	-0.000627	1.092	-0.000443735
0.1093	0.000472009	0.1093	-0.000299	1.093	-0.000451048
0.1094	0.000801085	0.1094	3.03148e-05	1.094	-0.000456192
0.1095	0.000472162	0.1095	-0.000299	1.095	-0.000458877
0.1096	0.000801238	0.1096	-0.000627	1.096	-0.000458927
0.1097	0.000801315	0.1097	-0.000627	1.097	-0.000456294
0.1098	0.00113	0.1098	-0.000627	1.098	-0.000451062
0.1099	0.000472468	0.1099	-0.000956	1.099	-0.000443441
0.11	0.000472545	0.11	-0.000627	1.1	-0.000433759
0.1101	0.00113	0.1101	-0.000627	1.101	-0.000422441
0.1102	0.00113	0.1102	-0.000627	1.102	-0.000409989
0.1103	0.000801775	0.1103	-0.000299	1.103	-0.000396952
0.1104	0.000144851	0.1104	-0.000627	1.104	-0.0003839
0.1105	0.00113	0.1105	3.03148e-05	1.105	-0.000371391
0.1106	0.000473004	0.1106	-0.000299	1.106	-0.000359944
0.1107	0.000473081	0.1107	-0.000299	1.107	-0.000350007
0.1108	0.00113	0.1108	-0.000627	1.108	-0.000341942
0.1109	0.000473234	0.1109	-0.000299	1.109	-0.000336004
0.111	0.000473311	0.111	-0.000627	1.11	-0.000332328
0.1111	0.000473387	0.1111	3.03148e-05	1.111	-0.000330933
0.1112	0.000473464	0.1112	-0.000627	1.112	-0.000331718
0.1113	0.00047354	0.1113	3.03148e-05	1.113	-0.000334478
0.1114	0.000473617	0.1114	-0.000299	1.114	-0.000338916
0.1115	0.000473694	0.1115	-0.000299	1.115	-0.000344668
0.1116	0.00014577	0.1116	-0.000299	1.116	-0.000351322
0.1117	0.000145847	0.1117	-0.000627	1.117	-0.00035845
0.1118	0.000473923	0.1118	-0.000627	1.118	-0.000365629
0.1119	0.000474	0.1119	-0.000627	1.119	-0.000372469
0.112	0.000803077	0.112	3.03148e-05	1.12	-0.000378634
0.1121	0.000803153	0.1121	3.03148e-05	1.121	-0.000383858
0.1122	0.00047423	0.1122	-0.000627	1.122	-0.000387959
0.1123	0.000474306	0.1123	-0.000627	1.123	-0.000390842
0.1124	0.000803383	0.1124	3.03148e-05	1.124	-0.000392504
0.1125	0.000803459	0.1125	-0.000299	1.125	-0.000393028
0.1126	0.000803536	0.1126	-0.000299	1.126	-0.000392569
0.1127	0.000474613	0.1127	-0.000627	1.127	-0.000391342
0.1128	0.000803689	0.1128	0.000359	1.128	-0.000389604
0.1129	0.000803766	0.1129	-0.000627	1.129	-0.000387635
0.113	0.000474842	0.113	-0.000627	1.13	-0.000385715
0.1131	0.000803919	0.1131	-0.000299	1.131	-0.000384108
0.1132	0.000474996	0.1132	3.03148e-05	1.132	-0.000383042
0.1133	0.000804072	0.1133	-0.000299	1.133	-0.000382698
0.1134	0.000804149	0.1134	-0.000299	1.134	-0.000383198
0.1135	0.00113	0.1135	-0.000299	1.135	-0.000384599
0.1136	0.000804302	0.1136	0.000688	1.136	-0.000386896
0.1137	0.000804378	0.1137	-0.000627	1.137	-0.000390022
0.1138	0.000804455	0.1138	-0.000299	1.138	-0.000393856
0.1139	0.000475532	0.1139	-0.000299	1.139	-0.000398238
0.114	0.000804608	0.114	-0.000299	1.14	-0.000402979
0.1141	0.000804685	0.1141	3.03148e-05	1.141	-0.000407877
0.1142	0.000804761	0.1142	-0.000299	1.142	-0.000412735
0.1143	0.000475838	0.1143	-0.000627	1.143	-0.000417371
0.1144	0.000804915	0.1144	-0.000627	1.144	-0.000421634
0.1145	0.000804991	0.1145	0.000359	1.145	-0.000425413
0.1146	0.000805068	0.1146	-0.000627	1.146	-0.000428641
0.1147	0.000476144	0.1147	-0.000299	1.147	-0.000431301
0.1148	0.000805221	0.1148	-0.000627	1.148	-0.000433425
0.1149	0.000805298	0.1149	-0.000299	1.149	-0.000435083
0.115	0.000805374	0.115	-0.000627	1.15	-0.000436381
0.1151	0.000476451	0.1151	3.03148e-05	1.151	-0.000437448
0.1152	0.000805527	0.1152	-0.000299	1.152	-0.000438419
0.1153	0.000805604	0.1153	-0.000299	1.153	-0.00043943
0.1154	0.00047668	0.1154	-0.000299	1.154	-0.000440594
0.1155	0.000476757	0.1155	3.03148e-05	1.155	-0.000441997
0.1156	0.000805834	0.1156	-0.000627	1.156	-0.000443683
0.1157	0.00080591	0.1157	-0.000299	1.157	-0.000445649
0.1158	0.000805987	0.1158	0.000359	1.158	-0.00044784
0.1159	0.000477063	0.1159	-0.000627	1.159	-0.000450152
0.116	0.00080614	0.116	-0.000627	1.16	-0.000452432
0.1161	0.000477217	0.1161	-0.000299	1.161	-0.000454491
0.1162	0.000477293	0.1162	-0.000299	1.162	-0.000456112
0.1163	0.00047737	0.1163	0.000688	1.163	-0.000457068
0.1164	0.000477446	0.1164	-0.000299	1.164	-0.000457136
0.1165	0.00114	0.1165	-0.000956	1.165	-0.000456114
0.1166	0.000477599	0.1166	-0.000299	1.166	-0.000453843
0.1167	0.00114	0.1167	-0.000299	1.167	-0.000450215
0.1168	0.000477753	0.1168	-0.000299	1.168	-0.000445196
0.1169	0.000477829	0.1169	-0.000299	1.169	-0.000438827
0.117	0.000806906	0.117	-0.000627	1.17	-0.000431234
0.1171	0.000806982	0.1171	-0.000299	1.171	-0.00042263
0.1172	0.000807059	0.1172	-0.000299	1.172	-0.000413308
0.1173	0.000478136	0.1173	-0.000299	1.173	-0.000403632
0.1174	0.00114	0.1174	3.03148e-05	1.174	-0.000394024
0.1175	0.000478289	0.1175	3.03148e-05	1.175	-0.000384942
0.1176	0.00114	0.1176	3.03148e-05	1.176	-0.000376864
0.1177	0.000807442	0.1177	-0.000299	1.177	-0.000370257
0.1178	0.00114	0.1178	-0.000299	1.178	-0.000365554
0.1179	0.000478595	0.1179	-0.000627	1.179	-0.000363133
0.118	0.00114	0.118	-0.000299	1.18	-0.000363289
0.1181	0.000807748	0.1181	-0.000956	1.181	-0.000366214
0.1182	0.000807825	0.1182	3.03148e-05	1.182	-0.000371987
0.1183	0.000807901	0.1183	-0.000627	1.183	-0.000380559
0.1184	0.000807978	0.1184	-0.000299	1.184	-0.000391754
0.1185	0.00114	0.1185	3.03148e-05	1.185	-0.000405268
0.1186	0.000479131	0.1186	-0.000299	1.186	-0.000420681
0.1187	0.000151208	0.1187	-0.000299	1.187	-0.000437474
0.1188	0.00147	0.1188	-0.000627	1.188	-0.000455052
0.1189	0.00114	0.1189	-0.000299	1.189	-0.000472767
0.119	0.00114	0.119	3.03148e-05	1.19	-0.000489952
0.1191	0.000808514	0.1191	-0.000299	1.191	-0.000505952
0.1192	0.00114	0.1192	-0.000299	1.192	-0.000520153
0.1193	0.000808667	0.1193	3.03148e-05	1.193	-0.000532014
0.1194	0.000808744	0.1194	-0.000299	1.194	-0.000541096
0.1195	0.00114	0.1195	-0.000299	1.195	-0.000547079
0.1196	0.000479897	0.1196	3.03148e-05	1.196	-0.000549781
0.1197	0.00114	0.1197	3.03148e-05	1.197	-0.000549163
0.1198	0.00114	0.1198	-0.000299	1.198	-0.000545333
0.1199	0.000809127	0.1199	-0.000299	1.199	-0.000538537
0.12	0.00114	0.12	-0.000299	1.2	-0.000529145
0.1201	0.00080928	0.1201	3.03148e-05	1.201	-0.00051763
0.1202	0.00114	0.1202	-0.000627	1.202	-0.000504543
0.1203	0.00114	0.1203	-0.000299	1.203	-0.00049048
0.1204	0.00147	0.1204	-0.000956	1.204	-0.000476054
0.1205	0.000809586	0.1205	-0.000299	1.205	-0.000461858
0.1206	0.00114	0.1206	-0.000299	1.206	-0.00044844
0.1207	0.000809739	0.1207	-0.000299	1.207	-0.000436272
0.1208	0.000809816	0.1208	-0.000627	1.208	-0.00042573
0.1209	0.000809893	0.1209	-0.000627	1.209	-0.000417077
0.121	0.00114	0.121	-0.000299	1.21	-0.000410457
0.1211	0.000810046	0.1211	-0.000299	1.211	-0.000405891
0.1212	0.000810122	0.1212	-0.000627	1.212	-0.000403287
0.1213	0.00114	0.1213	3.03148e-05	1.213	-0.00040245
0.1214	0.00114	0.1214	-0.000627	1.214	-0.000403104
0.1215	0.000810352	0.1215	-0.000299	1.215	-0.000404913
0.1216	0.00114	0.1216	-0.000299	1.216	-0.000407509
0.1217	0.00114	0.1217	-0.000299	1.217	-0.000410521
0.1218	0.00114	0.1218	-0.000299	1.218	-0.000413597
0.1219	0.00114	0.1219	-0.000299	1.219	-0.000416431
0.122	0.000810735	0.122	-0.000299	1.22	-0.000418783
0.1221	0.00114	0.1221	-0.000299	1.221	-0.000420491
0.1222	0.00114	0.1222	3.03148e-05	1.222	-0.000421483
0.1223	0.00114	0.1223	3.03148e-05	1.223	-0.000421773
0.1224	0.000811041	0.1224	-0.000299	1.224	-0.000421458
0.1225	0.000811118	0.1225	3.03148e-05	1.225	-0.00042071
0.1226	0.00114	0.1226	-0.000299	1.226	-0.000419752
0.1227	0.000482271	0.1227	-0.000299	1.227	-0.000418843
0.1228	0.000811348	0.1228	-0.000627	1.228	-0.000418255
0.1229	0.000482424	0.1229	-0.000299	1.229	-0.000418247
0.123	0.00114	0.123	-0.000299	1.23	-0.000419042
0.1231	0.00114	0.1231	-0.000299	1.231	-0.000420812
0.1232	0.00114	0.1232	-0.000956	1.232	-0.000423659
0.1233	0.00114	0.1233	-0.000299	1.233	-0.000427604
0.1234	0.000811807	0.1234	-0.000299	1.234	-0.000432586
0.1235	0.000811884	0.1235	-0.000299	1.235	-0.000438462
0.1236	0.00114	0.1236	-0.000627	1.236	-0.000445016
0.1237	0.000483037	0.1237	-0.000299	1.237	-0.00045197
0.1238	0.00114	0.1238	-0.000299	1.238	-0.000459006
0.1239	0.00114	0.1239	-0.000627	1.239	-0.000465784
0.124	0.00114	0.124	-0.000299	1.24	-0.000471965
0.1241	0.000483343	0.1241	-0.000299	1.241	-0.000477234
0.1242	0.00048342	0.1242	-0.000299	1.242	-0.000481321
0.1243	0.00114	0.1243	0.00135	1.243	-0.000484016
0.1244	0.000812573	0.1244	3.03148e-05	1.244	-0.000485187
0.1245	0.00081265	0.1245	-0.000627	1.245	-0.000484786
0.1246	0.00114	0.1246	-0.000299	1.246	-0.00048285
0.1247	0.00114	0.1247	3.03148e-05	1.247	-0.0004795
0.1248	0.000812879	0.1248	-0.00129	1.248	-0.00047493
0.1249	0.00147	0.1249	-0.000627	1.249	-0.000469396
0.125	0.000813033	0.125	-0.000627	1.25	-0.000463197
0.1251	0.000484109	0.1251	-0.000299	1.251	-0.000456657
0.1252	0.00114	0.1252	-0.000627	1.252	-0.000450103
0.1253	0.000813262	0.1253	-0.000627	1.253	-0.000443845
0.1254	0.000484339	0.1254	-0.000627	1.254	-0.000438161
0.1255	0.00114	0.1255	-0.000627	1.255	-0.000433276
0.1256	0.00147	0.1256	-0.000627	1.256	-0.000429358
0.1257	0.000813569	0.1257	-0.000627	1.257	-0.000426504
0.1258	0.000813645	0.1258	3.03148e-05	1.258	-0.000424746
0.1259	0.00114	0.1259	-0.000299	1.259	-0.000424048
0.126	0.00114	0.126	-0.000299	1.26	-0.000424316
0.1261	0.00147	0.1261	-0.000299	1.261	-0.000425408
0.1262	0.000813952	0.1262	-0.000299	1.262	-0.00042715
0.1263	0.00114	0.1263	-0.000299	1.263	-0.000429347
0.1264	0.00114	0.1264	3.03148e-05	1.264	-0.000431798
0.1265	0.00114	0.1265	-0.000299	1.265	-0.000434313
0.1266	0.00114	0.1266	-0.0026	1.266	-0.00043672
0.1267	0.000814335	0.1267	-0.000627	1.267	-0.000438881
0.1268	0.00147	0.1268	-0.000299	1.268	-0.000440688
0.1269	0.00114	0.1269	-0.000627	1.269	-0.000442072
0.127	0.000814564	0.127	-0.000299	1.27	-0.000443003
0.1271	0.00114	0.1271	-0.000299	1.271	-0.000443477
0.1272	0.000814718	0.1272	-0.000299	1.272	-0.000443518
0.1273	0.0018	0.1273	-0.000299	1.273	-0.000443165
0.1274	0.00114	0.1274	-0.000627	1.274	-0.000442465
0.1275	0.000814947	0.1275	-0.000627	1.275	-0.000441462
0.1276	0.00114	0.1276	-0.000627	1.276	-0.000440194
0.1277	0.00147	0.1277	-0.000627	1.277	-0.000438682
0.1278	0.000815177	0.1278	-0.00227	1.278	-0.000436929
0.1279	0.000815254	0.1279	-0.000299	1.279	-0.000434924
0.128	0.00147	0.128	-0.000299	1.28	-0.000432639
0.1281	0.00114	0.1281	-0.000627	1.281	-0.000430034
0.1282	0.00114	0.1282	-0.000299	1.282	-0.000427071
0.1283	0.00114	0.1283	-0.000627	1.283	-0.000423713
0.1284	0.00114	0.1284	-0.000299	1.284	-0.000419939
0.1285	0.00114	0.1285	-0.000299	1.285	-0.00041575
0.1286	0.00114	0.1286	-0.000299	1.286	-0.000411176
0.1287	0.00114	0.1287	3.03148e-05	1.287	-0.000406278
0.1288	0.00114	0.1288	-0.000627	1.288	-0.000401153
0.1289	0.00115	0.1289	-0.000299	1.289	-0.00039593
0.129	0.00115	0.129	-0.000627	1.29	-0.000390765
0.1291	0.00147	0.1291	-0.000627	1.291	-0.000385835
0.1292	0.00115	0.1292	-0.000299	1.292	-0.000381322
0.1293	0.00115	0.1293	3.03148e-05	1.293	-0.000377407
0.1294	0.00115	0.1294	-0.000299	1.294	-0.000374252
0.1295	0.00147	0.1295	-0.000299	1.295	-0.00037199
0.1296	0.00115	0.1296	-0.000627	1.296	-0.00037071
0.1297	0.00147	0.1297	-0.000627	1.297	-0.000370448
0.1298	0.00115	0.1298	-0.000956	1.298	-0.000371183
0.1299	0.00115	0.1299	-0.000299	1.299	-0.00037283
0.13	0.00115	0.13	-0.000627	1.3	-0.000375247
0.1301	0.00115	0.1301	3.03148e-05	1.301	-0.000378235
0.1302	0.00148	0.1302	-0.000627	1.302	-0.000381553
0.1303	0.000817092	0.1303	-0.000627	1.303	-0.000384928
0.1304	0.00115	0.1304	-0.000956	1.304	-0.000388071
0.1305	0.00115	0.1305	-0.000627	1.305	-0.000390696
0.1306	0.00148	0.1306	-0.000627	1.306	-0.000392538
0.1307	0.00148	0.1307	-0.000299	1.307	-0.000393368
0.1308	0.00115	0.1308	-0.000627	1.308	-0.000393009
0.1309	0.00148	0.1309	-0.000299	1.309	-0.000391347
0.131	0.00148	0.131	-0.000956	1.31	-0.000388342
0.1311	0.000817704	0.1311	-0.000299	1.311	-0.000384026
0.1312	0.00115	0.1312	-0.000627	1.312	-0.000378507
0.1313	0.00115	0.1313	-0.000627	1.313	-0.000371961
0.1314	0.00115	0.1314	-0.000627	1.314	-0.000364622
0.1315	0.00148	0.1315	-0.000299	1.315	-0.000356771
0.1316	0.00148	0.1316	-0.000299	1.316	-0.00034872
0.1317	0.00115	0.1317	-0.000627	1.317	-0.000340796
0.1318	0.00148	0.1318	-0.000299	1.318	-0.000333322
0.1319	0.00115	0.1319	-0.000627	1.319	-0.000326608
0.132	0.00115	0.132	-0.000299	1.32	-0.00032093
0.1321	0.00115	0.1321	-0.000956	1.321	-0.000316525
0.1322	0.00115	0.1322	-0.000299	1.322	-0.000313582
0.1323	0.00148	0.1323	-0.000299	1.323	-0.000312241
0.1324	0.00148	0.1324	-0.000627	1.324	-0.000312587
0.1325	0.00181	0.1325	-0.000299	1.325	-0.000314661
0.1326	0.00148	0.1326	-0.000956	1.326	-0.000318462
0.1327	0.00115	0.1327	-0.000627	1.327	-0.000323955
0.1328	0.00148	0.1328	-0.00194	1.328	-0.000331077
0.1329	0.00148	0.1329	-0.000956	1.329	-0.00033975
0.133	0.00148	0.133	-0.000627	1.33	-0.000349888
0.1331	0.00148	0.1331	-0.000627	1.331	-0.000361396
0.1332	0.00148	0.1332	-0.000627	1.332	-0.000374181
0.1333	0.00148	0.1333	-0.000627	1.333	-0.000388146
0.1334	0.00148	0.1334	-0.000299	1.334	-0.000403193
0.1335	0.00115	0.1335	-0.000627	1.335	-0.000419213
0.1336	0.00148	0.1336	-0.000627	1.336	-0.000436084
0.1337	0.00115	0.1337	-0.000299	1.337	-0.000453661
0.1338	0.00181	0.1338	-0.000627	1.338	-0.000471768
0.1339	0.00148	0.1339	-0.000627	1.339	-0.000490191
0.134	0.00148	0.134	-0.000627	1.34	-0.000508675
0.1341	0.00148	0.1341	-0.000627	1.341	-0.000526921
0.1342	0.00181	0.1342	-0.000627	1.342	-0.000544585
0.1343	0.00181	0.1343	-0.000956	1.343	-0.000561286
0.1344	0.00148	0.1344	-0.000299	1.344	-0.000576616
0.1345	0.00148	0.1345	3.03148e-05	1.345	-0.00059015
0.1346	0.00148	0.1346	3.03148e-05	1.346	-0.000601466
0.1347	0.00115	0.1347	-0.000627	1.347	-0.000610163
0.1348	0.00148	0.1348	-0.000627	1.348	-0.000615881
0.1349	0.00148	0.1349	-0.000299	1.349	-0.000618324
0.135	0.00148	0.135	-0.000299	1.35	-0.000617278
0.1351	0.00115	0.1351	-0.000299	1.351	-0.000612627
0.1352	0.00148	0.1352	-0.000299	1.352	-0.000604371
0.1353	0.00181	0.1353	-0.000299	1.353	-0.000592626
0.1354	0.00148	0.1354	-0.000627	1.354	-0.000577636
0.1355	0.00148	0.1355	-0.000627	1.355	-0.000559763
0.1356	0.00181	0.1356	3.03148e-05	1.356	-0.000539476
0.1357	0.00181	0.1357	-0.000299	1.357	-0.000517343
0.1358	0.00148	0.1358	-0.000627	1.358	-0.000494
0.1359	0.00214	0.1359	-0.000627	1.359	-0.000470132
0.136	0.00181	0.136	-0.000627	1.36	-0.000446442
0.1361	0.00148	0.1361	-0.000627	1.361	-0.000423625
0.1362	0.00148	0.1362	-0.000299	1.362	-0.000402333
0.1363	0.00181	0.1363	0.000359	1.363	-0.000383152
0.1364	0.00214	0.1364	-0.000299	1.364	-0.000366578
0.1365	0.00181	0.1365	-0.000627	1.365	-0.000352993
0.1366	0.00214	0.1366	-0.000299	1.366	-0.000342659
0.1367	0.00148	0.1367	-0.000627	1.367	-0.000335701
0.1368	0.00181	0.1368	-0.000627	1.368	-0.000332115
0.1369	0.00181	0.1369	-0.000299	1.369	-0.000331769
0.137	0.00181	0.137	-0.000299	1.37	-0.000334414
0.1371	0.00214	0.1371	-0.000627	1.371	-0.000339705
0.1372	0.00181	0.1372	-0.000299	1.372	-0.000347219
0.1373	0.00148	0.1373	-0.000627	1.373	-0.00035648
0.1374	0.00181	0.1374	-0.000627	1.374	-0.000366985
0.1375	0.00181	0.1375	-0.000299	1.375	-0.000378232
0.1376	0.00148	0.1376	-0.000299	1.376	-0.000389738
0.1377	0.00181	0.1377	-0.000627	1.377	-0.00040107
0.1378	0.00181	0.1378	-0.00293	1.378	-0.000411854
0.1379	0.00214	0.1379	-0.000627	1.379	-0.000421797
0.138	0.00181	0.138	-0.000627	1.38	-0.00043069
0.1381	0.00214	0.1381	3.03148e-05	1.381	-0.000438414
0.1382	0.00181	0.1382	-0.000627	1.382	-0.000444937
0.1383	0.00214	0.1383	-0.000299	1.383	-0.000450308
0.1384	0.00115	0.1384	-0.000627	1.384	-0.000454646
0.1385	0.00181	0.1385	3.03148e-05	1.385	-0.000458124
0.1386	0.00148	0.1386	-0.000627	1.386	-0.000460953
0.1387	0.00181	0.1387	-0.000627	1.387	-0.000463363
0.1388	0.00148	0.1388	-0.000627	1.388	-0.000465583
0.1389	0.00181	0.1389	-0.000299	1.389	-0.000467824
0.139	0.00181	0.139	-0.000627	1.39	-0.000470259
0.1391	0.00181	0.1391	3.03148e-05	1.391	-0.000473013
0.1392	0.00214	0.1392	-0.000299	1.392	-0.000476146
0.1393	0.00247	0.1393	-0.000299	1.393	-0.000479653
0.1394	0.00181	0.1394	-0.000627	1.394	-0.000483457
0.1395	0.00181	0.1395	3.03148e-05	1.395	-0.000487411
0.1396	0.00181	0.1396	-0.000627	1.396	-0.000491306
0.1397	0.00148	0.1397	-0.000627	1.397	-0.00049488
0.1398	0.00214	0.1398	-0.000299	1.398	-0.000497835
0.1399	0.00181	0.1399	-0.000299	1.399	-0.000499848
0.14	0.00148	0.14	-0.000956	1.4	-0.000500599
0.1401	0.00181	0.1401	-0.000627	1.401	-0.000499782
0.1402	0.00214	0.1402	3.03148e-05	1.402	-0.000497135
0.1403	0.00214	0.1403	-0.000299	1.403	-0.00049245
0.1404	0.00181	0.1404	-0.000299	1.404	-0.000485598
0.1405	0.00181	0.1405	-0.000299	1.405	-0.000476539
0.1406	0.00214	0.1406	-0.000627	1.406	-0.000465334
0.1407	0.00181	0.1407	-0.000627	1.407	-0.000452147
0.1408	0.00214	0.1408	-0.000627	1.408	-0.00043725
0.1409	0.00214	0.1409	-0.000299	1.409	-0.000421012
0.141	0.00181	0.141	-0.000299	1.41	-0.000403892
0.1411	0.00181	0.1411	-0.000299	1.411	-0.00038642
0.1412	0.00181	0.1412	-0.000299	1.412	-0.000369175
0.1413	0.00214	0.1413	-0.000627	1.413	-0.000352762
0.1414	0.00214	0.1414	-0.000299	1.414	-0.000337785
0.1415	0.00214	0.1415	-0.000299	1.415	-0.000324815
0.1416	0.00181	0.1416	-0.000627	1.416	-0.000314366
0.1417	0.00181	0.1417	-0.000627	1.417	-0.000306864
0.1418	0.00214	0.1418	-0.000299	1.418	-0.00030263
0.1419	0.00247	0.1419	-0.000299	1.419	-0.000301855
0.142	0.00247	0.142	3.03148e-05	1.42	-0.000304595
0.1421	0.00148	0.1421	-0.000956	1.421	-0.000310761
0.1422	0.00214	0.1422	-0.000627	1.422	-0.00032012
0.1423	0.00214	0.1423	-0.000627	1.423	-0.000332311
0.1424	0.00181	0.1424	-0.000299	1.424	-0.000346855
0.1425	0.00214	0.1425	-0.000299	1.425	-0.000363181
0.1426	0.00214	0.1426	-0.000627	1.426	-0.000380656
0.1427	0.00214	0.1427	-0.000627	1.427	-0.00039861
0.1428	0.00214	0.1428	-0.000299	1.428	-0.000416378
0.1429	0.00181	0.1429	3.03148e-05	1.429	-0.000433326
0.143	0.00214	0.143	-0.000299	1.43	-0.000448889
0.1431	0.00247	0.1431	-0.000627	1.431	-0.000462591
0.1432	0.00214	0.1432	-0.000627	1.432	-0.000474073
0.1433	0.00214	0.1433	3.03148e-05	1.433	-0.000483107
0.1434	0.00214	0.1434	-0.000627	1.434	-0.0004896
0.1435	0.00181	0.1435	3.03148e-05	1.435	-0.000493598
0.1436	0.00214	0.1436	-0.000627	1.436	-0.000495272
0.1437	0.00214	0.1437	-0.000627	1.437	-0.000494907
0.1438	0.00214	0.1438	-0.000299	1.438	-0.000492877
0.1439	0.00247	0.1439	-0.000299	1.439	-0.000489617
0.144	0.00214	0.144	-0.000627	1.44	-0.000485595
0.1441	0.00247	0.1441	3.03148e-05	1.441	-0.000481277
0.1442	0.00214	0.1442	-0.000627	1.442	-0.000477102
0.1443	0.00247	0.1443	-0.000956	1.443	-0.000473449
0.1444	0.00214	0.1444	-0.000299	1.444	-0.000470619
0.1445	0.00247	0.1445	3.03148e-05	1.445	-0.000468814
0.1446	0.00247	0.1446	-0.000627	1.446	-0.000468131
0.1447	0.00247	0.1447	-0.000627	1.447	-0.000468557
0.1448	0.00214	0.1448	-0.00129	1.448	-0.000469977
0.1449	0.00247	0.1449	-0.000627	1.449	-0.000472183
0.145	0.00214	0.145	-0.000627	1.45	-0.000474893
0.1451	0.00247	0.1451	-0.000299	1.451	-0.000477775
0.1452	0.00247	0.1452	-0.000627	1.452	-0.00048047
0.1453	0.00247	0.1453	-0.00129	1.453	-0.000482617
0.1454	0.0028	0.1454	3.03148e-05	1.454	-0.000483883
0.1455	0.00214	0.1455	-0.000627	1.455	-0.000483979
0.1456	0.00247	0.1456	-0.000299	1.456	-0.000482686
0.1457	0.00247	0.1457	-0.000299	1.457	-0.00047986
0.1458	0.00247	0.1458	-0.00129	1.458	-0.000475445
0.1459	0.00247	0.1459	-0.000299	1.459	-0.000469474
0.146	0.00247	0.146	-0.000299	1.46	-0.000462063
0.1461	0.0028	0.1461	-0.000299	1.461	-0.000453398
0.1462	0.0028	0.1462	-0.000627	1.462	-0.000443726
0.1463	0.00247	0.1463	0.00102	1.463	-0.000433334
0.1464	0.0028	0.1464	-0.000299	1.464	-0.000422531
0.1465	0.00247	0.1465	-0.000627	1.465	-0.000411628
0.1466	0.0028	0.1466	-0.000627	1.466	-0.000400919
0.1467	0.0028	0.1467	-0.000299	1.467	-0.000390667
0.1468	0.0028	0.1468	-0.000627	1.468	-0.000381093
0.1469	0.00247	0.1469	-0.000299	1.469	-0.000372363
0.147	0.0028	0.147	-0.000299	1.47	-0.000364591
0.1471	0.0028	0.1471	-0.000627	1.471	-0.000357834
0.1472	0.00313	0.1472	3.03148e-05	1.472	-0.000352101
0.1473	0.0028	0.1473	-0.000627	1.473	-0.000347359
0.1474	0.0028	0.1474	-0.000627	1.474	-0.000343542
0.1475	0.0028	0.1475	-0.000627	1.475	-0.000340564
0.1476	0.0028	0.1476	-0.000627	1.476	-0.000338328
0.1477	0.00313	0.1477	-0.000299	1.477	-0.000336739
0.1478	0.00313	0.1478	3.03148e-05	1.478	-0.000335712
0.1479	0.00247	0.1479	-0.000299	1.479	-0.000335173
0.148	0.00379	0.148	-0.000299	1.48	-0.00033507
0.1481	0.0028	0.1481	-0.000299	1.481	-0.000335367
0.1482	0.00313	0.1482	-0.000627	1.482	-0.000336043
0.1483	0.0028	0.1483	-0.000299	1.483	-0.000337091
0.1484	0.00313	0.1484	-0.000299	1.484	-0.000338507
0.1485	0.00346	0.1485	-0.000627	1.485	-0.00034029
0.1486	0.00313	0.1486	3.03148e-05	1.486	-0.000342429
0.1487	0.00313	0.1487	-0.000627	1.487	-0.000344905
0.1488	0.00313	0.1488	-0.000627	1.488	-0.000347684
0.1489	0.0028	0.1489	3.03148e-05	1.489	-0.000350718
0.149	0.00313	0.149	-0.000299	1.49	-0.000353944
0.1491	0.00313	0.1491	-0.000299	1.491	-0.000357295
0.1492	0.00346	0.1492	-0.000299	1.492	-0.000360695
0.1493	0.00346	0.1493	-0.000627	1.493	-0.000364079
0.1494	0.00313	0.1494	-0.000299	1.494	-0.000367388
0.1495	0.00346	0.1495	-0.000627	1.495	-0.000370587
0.1496	0.00346	0.1496	-0.000299	1.496	-0.000373665
0.1497	0.00346	0.1497	-0.000627	1.497	-0.000376642
0.1498	0.00313	0.1498	3.03148e-05	1.498	-0.000379566
0.1499	0.00346	0.1499	-0.000299	1.499	-0.000382517
0.15	0.00346	0.15	-0.000299	1.5	-0.000385597
0.1501	0.00346	0.1501	-0.000627	1.501	-0.000388921
0.1502	0.00313	0.1502	-0.000299	1.502	-0.00039261
0.1503	0.00379	0.1503	-0.000627	1.503	-0.000396772
0.1504	0.00346	0.1504	-0.000627	1.504	-0.000401494
0.1505	0.00346	0.1505	-0.000627	1.505	-0.000406824
0.1506	0.00412	0.1506	-0.000627	1.506	-0.000412761
0.1507	0.00346	0.1507	-0.000627	1.507	-0.000419248
0.1508	0.00379	0.1508	-0.000627	1.508	-0.000426165
0.1509	0.00379	0.1509	-0.000956	1.509	-0.00043333
0.151	0.00379	0.151	-0.000299	1.51	-0.000440504
0.1511	0.00445	0.1511	-0.000627	1.511	-0.000447402
0.1512	0.00379	0.1512	-0.000956	1.512	-0.00045371
0.1513	0.00412	0.1513	-0.000299	1.513	-0.0004591
0.1514	0.00412	0.1514	-0.000627	1.514	-0.000463257
0.1515	0.00412	0.1515	-0.000627	1.515	-0.000465901
0.1516	0.00445	0.1516	-0.000299	1.516	-0.000466806
0.1517	0.00445	0.1517	-0.000627	1.517	-0.000465828
0.1518	0.00445	0.1518	-0.000956	1.518	-0.000462916
0.1519	0.00412	0.1519	-0.000627	1.519	-0.000458126
0.152	0.00412	0.152	-0.000627	1.52	-0.000451625
0.1521	0.00445	0.1521	-0.000299	1.521	-0.000443692
0.1522	0.00478	0.1522	-0.000299	1.522	-0.000434702
0.1523	0.00478	0.1523	3.03148e-05	1.523	-0.000425116
0.1524	0.00478	0.1524	-0.000627	1.524	-0.000415455
0.1525	0.00478	0.1525	-0.000299	1.525	-0.000406272
0.1526	0.00445	0.1526	-0.000299	1.526	-0.00039812
0.1527	0.00445	0.1527	-0.000299	1.527	-0.000391523
0.1528	0.00478	0.1528	-0.000627	1.528	-0.000386941
0.1529	0.00478	0.1529	-0.000627	1.529	-0.000384743
0.153	0.00478	0.153	-0.000627	1.53	-0.000385182
0.1531	0.00511	0.1531	-0.000627	1.531	-0.00038838
0.1532	0.00511	0.1532	-0.000627	1.532	-0.000394316
0.1533	0.00511	0.1533	3.03148e-05	1.533	-0.000402829
0.1534	0.00511	0.1534	3.03148e-05	1.534	-0.000413621
0.1535	0.00511	0.1535	-0.000627	1.535	-0.000426275
0.1536	0.00577	0.1536	-0.000299	1.536	-0.00044028
0.1537	0.00511	0.1537	-0.000299	1.537	-0.000455055
0.1538	0.00544	0.1538	-0.000956	1.538	-0.000469985
0.1539	0.00577	0.1539	-0.000956	1.539	-0.000484453
0.154	0.00577	0.154	-0.000956	1.54	-0.000497875
0.1541	0.00544	0.1541	-0.000299	1.541	-0.000509729
0.1542	0.00577	0.1542	-0.000299	1.542	-0.000519581
0.1543	0.00577	0.1543	0.000359	1.543	-0.000527108
0.1544	0.0061	0.1544	-0.000299	1.544	-0.000532109
0.1545	0.0061	0.1545	-0.000627	1.545	-0.000534507
0.1546	0.0061	0.1546	-0.000299	1.546	-0.000534354
0.1547	0.0061	0.1547	-0.000627	1.547	-0.000531811
0.1548	0.00577	0.1548	-0.000299	1.548	-0.000527141
0.1549	0.00643	0.1549	-0.000627	1.549	-0.000520681
0.155	0.00643	0.155	3.03148e-05	1.55	-0.00051282
0.1551	0.00676	0.1551	-0.00161	1.551	-0.00050397
0.1552	0.00676	0.1552	-0.000627	1.552	-0.000494545
0.1553	0.00676	0.1553	3.03148e-05	1.553	-0.000484934
0.1554	0.00676	0.1554	-0.000299	1.554	-0.00047548
0.1555	0.00708	0.1555	3.03148e-05	1.555	-0.000466469
0.1556	0.00676	0.1556	3.03148e-05	1.556	-0.000458118
0.1557	0.00708	0.1557	-0.000299	1.557	-0.00045057
0.1558	0.00708	0.1558	-0.000299	1.558	-0.000443901
0.1559	0.00741	0.1559	-0.000627	1.559	-0.000438122
0.156	0.00741	0.156	-0.000299	1.56	-0.000433195
0.1561	0.00774	0.1561	-0.000299	1.561	-0.000429043
0.1562	0.00774	0.1562	-0.000627	1.562	-0.000425571
0.1563	0.00807	0.1563	-0.000627	1.563	-0.000422676
0.1564	0.00807	0.1564	-0.000299	1.564	-0.000420268
0.1565	0.0084	0.1565	-0.000299	1.565	-0.000418275
0.1566	0.00774	0.1566	-0.000299	1.566	-0.000416656
0.1567	0.0084	0.1567	-0.000627	1.567	-0.000415402
0.1568	0.0084	0.1568	-0.000299	1.568	-0.000414538
0.1569	0.00807	0.1569	-0.000299	1.569	-0.000414119
0.157	0.00873	0.157	-0.000299	1.57	-0.000414216
0.1571	0.00906	0.1571	-0.000299	1.571	-0.000414914
0.1572	0.00873	0.1572	-0.000299	1.572	-0.000416292
0.1573	0.00906	0.1573	0.00102	1.573	-0.000418413
0.1574	0.00939	0.1574	-0.000627	1.574	-0.000421314
0.1575	0.00972	0.1575	-0.000627	1.575	-0.00042499
0.1576	0.00972	0.1576	-0.000627	1.576	-0.000429392
0.1577	0.01005	0.1577	3.03148e-05	1.577	-0.000434423
0.1578	0.00972	0.1578	0.000359	1.578	-0.000439936
0.1579	0.01037	0.1579	3.03148e-05	1.579	-0.000445743
0.158	0.01037	0.158	-0.000299	1.58	-0.000451621
0.1581	0.01037	0.1581	3.03148e-05	1.581	-0.000457326
0.1582	0.0107	0.1582	-0.000299	1.582	-0.000462609
0.1583	0.01037	0.1583	3.03148e-05	1.583	-0.00046723
0.1584	0.0107	0.1584	-0.000299	1.584	-0.000470975
0.1585	0.01136	0.1585	-0.000299	1.585	-0.000473675
0.1586	0.01136	0.1586	-0.000299	1.586	-0.000475212
0.1587	0.01169	0.1587	-0.000299	1.587	-0.000475534
0.1588	0.01169	0.1588	-0.000299	1.588	-0.000474657
0.1589	0.01169	0.1589	-0.000299	1.589	-0.000472665
0.159	0.01202	0.159	-0.000299	1.59	-0.000469707
0.1591	0.01202	0.1591	-0.000299	1.591	-0.000465986
0.1592	0.01235	0.1592	-0.000627	1.592	-0.000461746
0.1593	0.01202	0.1593	3.03148e-05	1.593	-0.000457257
0.1594	0.01268	0.1594	3.03148e-05	1.594	-0.000452791
0.1595	0.01268	0.1595	3.03148e-05	1.595	-0.000448609
0.1596	0.01268	0.1596	0.000359	1.596	-0.000444939
0.1597	0.01334	0.1597	-0.000627	1.597	-0.000441957
0.1598	0.01334	0.1598	-0.000299	1.598	-0.000439779
0.1599	0.01366	0.1599	-0.000299	1.599	-0.000438446
0.16	0.01399	0.16	-0.000299	1.6	-0.000437921
0.1601	0.01366	0.1601	-0.000299	1.601	-0.000438093
0.1602	0.01399	0.1602	-0.000299	1.602	-0.000438776
0.1603	0.01432	0.1603	-0.000299	1.603	-0.000439727
0.1604	0.01465	0.1604	-0.000299	1.604	-0.000440654
0.1605	0.01498	0.1605	-0.000627	1.605	-0.000441241
0.1606	0.01531	0.1606	-0.000299	1.606	-0.000441162
0.1607	0.01531	0.1607	3.03148e-05	1.607	-0.000440104
0.1608	0.01531	0.1608	3.03148e-05	1.608	-0.000437789
0.1609	0.01564	0.1609	-0.000299	1.609	-0.000433989
0.161	0.01597	0.161	-0.000627	1.61	-0.000428543
0.1611	0.01597	0.1611	3.03148e-05	1.611	-0.000421366
0.1612	0.01662	0.1612	-0.000299	1.612	-0.00041246
0.1613	0.01662	0.1613	-0.000299	1.613	-0.000401908
0.1614	0.01695	0.1614	-0.000627	1.614	-0.000389876
0.1615	0.01728	0.1615	-0.000627	1.615	-0.000376605
0.1616	0.01728	0.1616	-0.000627	1.616	-0.000362394
0.1617	0.01794	0.1617	-0.000627	1.617	-0.000347589
0.1618	0.01794	0.1618	-0.000627	1.618	-0.000332563
0.1619	0.01827	0.1619	-0.000627	1.619	-0.000317699
0.162	0.01827	0.162	3.03148e-05	1.62	-0.000303374
0.1621	0.0186	0.1621	-0.000299	1.621	-0.000289937
0.1622	0.01893	0.1622	-0.000299	1.622	-0.0002777
0.1623	0.01893	0.1623	3.03148e-05	1.623	-0.000266928
0.1624	0.01893	0.1624	-0.000299	1.624	-0.000257825
0.1625	0.02024	0.1625	3.03148e-05	1.625	-0.000250538
0.1626	0.02024	0.1626	-0.000299	1.626	-0.000245156
0.1627	0.02057	0.1627	-0.000299	1.627	-0.000241712
0.1628	0.0209	0.1628	3.03148e-05	1.628	-0.00024019
0.1629	0.0209	0.1629	-0.000299	1.629	-0.000240539
0.163	0.02123	0.163	3.03148e-05	1.63	-0.000242677
0.1631	0.02189	0.1631	-0.000299	1.631	-0.000246507
0.1632	0.02222	0.1632	-0.000627	1.632	-0.000251927
0.1633	0.02255	0.1633	-0.000299	1.633	-0.000258833
0.1634	0.02287	0.1634	-0.000627	1.634	-0.000267133
0.1635	0.0232	0.1635	-0.000627	1.635	-0.000276746
0.1636	0.02386	0.1636	-0.000627	1.636	-0.000287607
0.1637	0.02419	0.1637	-0.000299	1.637	-0.00029966
0.1638	0.02452	0.1638	-0.000299	1.638	-0.000312858
0.1639	0.02452	0.1639	-0.000299	1.639	-0.000327156
0.164	0.0255	0.164	3.03148e-05	1.64	-0.000342501
0.1641	0.0255	0.1641	-0.000299	1.641	-0.000358825
0.1642	0.02616	0.1642	-0.000627	1.642	-0.000376035
0.1643	0.02649	0.1643	-0.000299	1.643	-0.000394009
0.1644	0.02682	0.1644	-0.000299	1.644	-0.000412585
0.1645	0.02748	0.1645	-0.000627	1.645	-0.000431565
0.1646	0.02781	0.1646	-0.000299	1.646	-0.000450709
0.1647	0.02814	0.1647	-0.000299	1.647	-0.000469739
0.1648	0.02879	0.1648	3.03148e-05	1.648	-0.000488349
0.1649	0.02912	0.1649	-0.000299	1.649	-0.000506208
0.165	0.03011	0.165	3.03148e-05	1.65	-0.000522978
0.1651	0.03044	0.1651	-0.000299	1.651	-0.00053832
0.1652	0.0311	0.1652	-0.000299	1.652	-0.000551915
0.1653	0.03142	0.1653	-0.000627	1.653	-0.000563473
0.1654	0.03208	0.1654	3.03148e-05	1.654	-0.000572748
0.1655	0.03208	0.1655	-0.000299	1.655	-0.00057955
0.1656	0.03274	0.1656	-0.000299	1.656	-0.000583755
0.1657	0.0334	0.1657	-0.000299	1.657	-0.000585307
0.1658	0.03439	0.1658	-0.00129	1.658	-0.000584226
0.1659	0.03406	0.1659	-0.000299	1.659	-0.000580604
0.166	0.03537	0.166	-0.000299	1.66	-0.000574602
0.1661	0.0357	0.1661	-0.000299	1.661	-0.000566444
0.1662	0.03669	0.1662	-0.000627	1.662	-0.000556405
0.1663	0.03702	0.1663	-0.00326	1.663	-0.0005448
0.1664	0.03767	0.1664	-0.000627	1.664	-0.000531974
0.1665	0.03833	0.1665	-0.000627	1.665	-0.000518286
0.1666	0.03899	0.1666	3.03148e-05	1.666	-0.000504097
0.1667	0.03932	0.1667	-0.000299	1.667	-0.000489761
0.1668	0.03998	0.1668	-0.000299	1.668	-0.000475611
0.1669	0.04063	0.1669	3.03148e-05	1.669	-0.000461954
0.167	0.04129	0.167	-0.000299	1.67	-0.000449067
0.1671	0.04261	0.1671	-0.000299	1.671	-0.000437187
0.1672	0.04261	0.1672	-0.000299	1.672	-0.00042652
0.1673	0.04326	0.1673	3.03148e-05	1.673	-0.00041723
0.1674	0.04458	0.1674	-0.000627	1.674	-0.000409452
0.1675	0.04491	0.1675	-0.000956	1.675	-0.000403285
0.1676	0.04557	0.1676	-0.000627	1.676	-0.000398803
0.1677	0.04655	0.1677	-0.000627	1.677	-0.00039605
0.1678	0.04688	0.1678	-0.000299	1.678	-0.00039505
0.1679	0.04787	0.1679	-0.000299	1.679	-0.000395802
0.168	0.04853	0.168	3.03148e-05	1.68	-0.000398284
0.1681	0.04886	0.1681	-0.00129	1.681	-0.000402449
0.1682	0.04984	0.1682	-0.000299	1.682	-0.000408228
0.1683	0.0505	0.1683	3.03148e-05	1.683	-0.000415523
0.1684	0.05149	0.1684	-0.000956	1.684	-0.000424209
0.1685	0.05182	0.1685	-0.000627	1.685	-0.000434131
0.1686	0.0528	0.1686	-0.000627	1.686	-0.000445101
0.1687	0.05313	0.1687	-0.000299	1.687	-0.000456905
0.1688	0.05412	0.1688	-0.000299	1.688	-0.000469296
0.1689	0.0551	0.1689	-0.000627	1.689	-0.000482006
0.169	0.05543	0.169	3.03148e-05	1.69	-0.000494752
0.1691	0.05708	0.1691	-0.000299	1.691	-0.000507236
0.1692	0.05741	0.1692	-0.000627	1.692	-0.000519166
0.1693	0.05806	0.1693	3.03148e-05	1.693	-0.000530255
0.1694	0.05905	0.1694	3.03148e-05	1.694	-0.000540242
0.1695	0.06004	0.1695	-0.000299	1.695	-0.000548896
0.1696	0.06004	0.1696	-0.000299	1.696	-0.000556026
0.1697	0.06102	0.1697	-0.000627	1.697	-0.000561493
0.1698	0.06201	0.1698	-0.000299	1.698	-0.000565209
0.1699	0.06267	0.1699	-0.000299	1.699	-0.000567145
0.17	0.06365	0.17	3.03148e-05	1.7	-0.000567327
0.1701	0.06431	0.1701	-0.000299	1.701	-0.000565834
0.1702	0.0653	0.1702	-0.000627	1.702	-0.000562792
0.1703	0.06563	0.1703	-0.000627	1.703	-0.00055836
0.1704	0.06661	0.1704	-0.000627	1.704	-0.000552725
0.1705	0.0676	0.1705	-0.000299	1.705	-0.000546087
0.1706	0.06826	0.1706	-0.000299	1.706	-0.000538647
0.1707	0.06892	0.1707	-0.000627	1.707	-0.000530595
0.1708	0.0699	0.1708	-0.000299	1.708	-0.000522101
0.1709	0.07056	0.1709	3.03148e-05	1.709	-0.000513305
0.171	0.07122	0.171	-0.000956	1.71	-0.000504315
0.1711	0.0722	0.1711	-0.000299	1.711	-0.000495204
0.1712	0.07352	0.1712	-0.000299	1.712	-0.00048601
0.1713	0.07418	0.1713	-0.000627	1.713	-0.000476744
0.1714	0.07483	0.1714	-0.000627	1.714	-0.000467396
0.1715	0.07615	0.1715	-0.000299	1.715	-0.000457946
0.1716	0.07648	0.1716	-0.000627	1.716	-0.000448371
0.1717	0.07747	0.1717	3.03148e-05	1.717	-0.000438662
0.1718	0.07779	0.1718	3.03148e-05	1.718	-0.000428829
0.1719	0.07911	0.1719	-0.000627	1.719	-0.000418911
0.172	0.07977	0.172	-0.000299	1.72	-0.000408984
0.1721	0.08043	0.1721	-0.000627	1.721	-0.000399163
0.1722	0.08141	0.1722	-0.000299	1.722	-0.000389598
0.1723	0.08207	0.1723	-0.000299	1.723	-0.000380472
0.1724	0.08273	0.1724	-0.000299	1.724	-0.000371996
0.1725	0.08339	0.1725	-0.000627	1.725	-0.00036439
0.1726	0.0847	0.1726	-0.000299	1.726	-0.000357876
0.1727	0.08536	0.1727	-0.000299	1.727	-0.000352661
0.1728	0.08602	0.1728	-0.000299	1.728	-0.000348925
0.1729	0.08733	0.1729	-0.000299	1.729	-0.000346799
0.173	0.08733	0.173	-0.000627	1.73	-0.000346365
0.1731	0.08865	0.1731	3.03148e-05	1.731	-0.000347636
0.1732	0.08733	0.1732	-0.000299	1.732	-0.000350559
0.1733	0.08865	0.1733	-0.000627	1.733	-0.000355009
0.1734	0.08963	0.1734	-0.000299	1.734	-0.000360795
0.1735	0.09062	0.1735	3.03148e-05	1.735	-0.00036767
0.1736	0.09095	0.1736	3.03148e-05	1.736	-0.00037534
0.1737	0.09194	0.1737	-0.000627	1.737	-0.000383481
0.1738	0.09226	0.1738	-0.000627	1.738	-0.000391757
0.1739	0.09325	0.1739	-0.000299	1.739	-0.000399836
0.174	0.09358	0.174	-0.000627	1.74	-0.000407413
0.1741	0.09457	0.1741	3.03148e-05	1.741	-0.000414222
0.1742	0.09522	0.1742	-0.000627	1.742	-0.000420053
0.1743	0.09588	0.1743	0.000359	1.743	-0.000424765
0.1744	0.09654	0.1744	-0.000299	1.744	-0.000428285
0.1745	0.09753	0.1745	-0.000627	1.745	-0.000430621
0.1746	0.09818	0.1746	-0.000299	1.746	-0.000431848
0.1747	0.09851	0.1747	-0.000299	1.747	-0.000432107
0.1748	0.09917	0.1748	0.00135	1.748	-0.000431595
0.1749	0.10016	0.1749	-0.000299	1.749	-0.000430544
0.175	0.10114	0.175	-0.000299	1.75	-0.000429212
0.1751	0.10114	0.1751	-0.000627	1.751	-0.000427859
0.1752	0.10213	0.1752	3.03148e-05	1.752	-0.000426736
0.1753	0.10279	0.1753	0.000359	1.753	-0.000426063
0.1754	0.1041	0.1754	-0.000299	1.754	-0.00042602
0.1755	0.10443	0.1755	-0.000627	1.755	-0.000426735
0.1756	0.10509	0.1756	-0.000627	1.756	-0.000428279
0.1757	0.10542	0.1757	-0.000299	1.757	-0.000430661
0.1758	0.10641	0.1758	-0.000299	1.758	-0.000433833
0.1759	0.10706	0.1759	-0.000627	1.759	-0.000437691
0.176	0.10805	0.176	-0.000627	1.76	-0.000442091
0.1761	0.10838	0.1761	-0.000299	1.761	-0.000446851
0.1762	0.10904	0.1762	3.03148e-05	1.762	-0.000451772
0.1763	0.10969	0.1763	-0.000627	1.763	-0.000456647
0.1764	0.11035	0.1764	3.03148e-05	1.764	-0.000461277
0.1765	0.11134	0.1765	-0.000627	1.765	-0.00046548
0.1766	0.112	0.1766	0.000688	1.766	-0.000469104
0.1767	0.11265	0.1767	-0.000627	1.767	-0.000472034
0.1768	0.11331	0.1768	-0.000299	1.768	-0.000474198
0.1769	0.1143	0.1769	-0.000299	1.769	-0.000475569
0.177	0.1143	0.177	-0.000627	1.77	-0.00047616
0.1771	0.11561	0.1771	-0.000299	1.771	-0.000476029
0.1772	0.11627	0.1772	-0.000299	1.772	-0.000475266
0.1773	0.1166	0.1773	-0.000627	1.773	-0.000473987
0.1774	0.11759	0.1774	-0.000299	1.774	-0.00047233
0.1775	0.11825	0.1775	-0.000299	1.775	-0.000470442
0.1776	0.11857	0.1776	-0.000299	1.776	-0.000468469
0.1777	0.11923	0.1777	-0.000299	1.777	-0.000466553
0.1778	0.12055	0.1778	-0.000299	1.778	-0.00046482
0.1779	0.12088	0.1779	-0.000299	1.779	-0.000463378
0.178	0.12186	0.178	-0.000299	1.78	-0.00046231
0.1781	0.12219	0.1781	-0.000299	1.781	-0.00046167
0.1782	0.12252	0.1782	-0.000627	1.782	-0.000461489
0.1783	0.12351	0.1783	3.03148e-05	1.783	-0.000461765
0.1784	0.12384	0.1784	-0.000627	1.784	-0.000462471
0.1785	0.12482	0.1785	-0.000299	1.785	-0.000463557
0.1786	0.12581	0.1786	-0.000627	1.786	-0.000464949
0.1787	0.12647	0.1787	-0.000299	1.787	-0.000466554
0.1788	0.12712	0.1788	-0.000627	1.788	-0.000468267
0.1789	0.12778	0.1789	-0.000627	1.789	-0.000469967
0.179	0.12811	0.179	-0.000299	1.79	-0.000471529
0.1791	0.12877	0.1791	-0.000299	1.791	-0.000472824
0.1792	0.1291	0.1792	-0.000299	1.792	-0.000473722
0.1793	0.12943	0.1793	-0.000627	1.793	-0.000474098
0.1794	0.13074	0.1794	3.03148e-05	1.794	-0.000473838
0.1795	0.13173	0.1795	3.03148e-05	1.795	-0.000472838
0.1796	0.13206	0.1796	-0.000627	1.796	-0.000471014
0.1797	0.13271	0.1797	-0.000299	1.797	-0.000468305
0.1798	0.13337	0.1798	-0.000627	1.798	-0.000464674
0.1799	0.13403	0.1799	-0.000627	1.799	-0.000460116
0.18	0.13436	0.18	-0.000299	1.8	-0.000454658
0.1801	0.13568	0.1801	-0.000299	1.801	-0.000448363
0.1802	0.136	0.1802	-0.000299	1.802	-0.000441328
0.1803	0.13666	0.1803	-0.000627	1.803	-0.000433685
0.1804	0.13699	0.1804	-0.000627	1.804	-0.000425598
0.1805	0.13765	0.1805	-0.000627	1.805	-0.000417258
0.1806	0.13831	0.1806	3.03148e-05	1.806	-0.000408877
0.1807	0.13929	0.1807	3.03148e-05	1.807	-0.000400681
0.1808	0.13962	0.1808	3.03148e-05	1.808	-0.000392898
0.1809	0.14061	0.1809	3.03148e-05	1.809	-0.000385754
0.181	0.14061	0.181	-0.000299	1.81	-0.000379456
0.1811	0.14094	0.1811	-0.000299	1.811	-0.000374185
0.1812	0.14225	0.1812	-0.000627	1.812	-0.000370088
0.1813	0.14291	0.1813	-0.000627	1.813	-0.000367269
0.1814	0.14291	0.1814	-0.000299	1.814	-0.000365782
0.1815	0.1439	0.1815	-0.000627	1.815	-0.000365631
0.1816	0.14488	0.1816	-0.000299	1.816	-0.000366767
0.1817	0.14521	0.1817	-0.000299	1.817	-0.000369089
0.1818	0.14554	0.1818	-0.000627	1.818	-0.000372454
0.1819	0.14653	0.1819	-0.000299	1.819	-0.000376678
0.182	0.14719	0.182	-0.000627	1.82	-0.000381553
0.1821	0.14751	0.1821	-0.000627	1.821	-0.000386853
0.1822	0.1485	0.1822	-0.000627	1.822	-0.000392348
0.1823	0.14883	0.1823	0.000359	1.823	-0.000397816
0.1824	0.14949	0.1824	-0.000627	1.824	-0.000403057
0.1825	0.14982	0.1825	3.03148e-05	1.825	-0.0004079
0.1826	0.15047	0.1826	3.03148e-05	1.826	-0.000412213
0.1827	0.15113	0.1827	-0.000299	1.827	-0.000415909
0.1828	0.15146	0.1828	-0.000299	1.828	-0.000418951
0.1829	0.15212	0.1829	-0.000627	1.829	-0.000421347
0.183	0.1531	0.183	-0.000627	1.83	-0.000423152
0.1831	0.15442	0.1831	-0.000299	1.831	-0.000424459
0.1832	0.15442	0.1832	-0.000299	1.832	-0.000425393
0.1833	0.15475	0.1833	3.03148e-05	1.833	-0.000426103
0.1834	0.15541	0.1834	3.03148e-05	1.834	-0.000426747
0.1835	0.15639	0.1835	3.03148e-05	1.835	-0.000427486
0.1836	0.15672	0.1836	-0.000299	1.836	-0.000428471
0.1837	0.15705	0.1837	-0.000299	1.837	-0.000429833
0.1838	0.15837	0.1838	-0.000299	1.838	-0.000431679
0.1839	0.15837	0.1839	-0.000299	1.839	-0.000434083
0.184	0.1587	0.184	-0.000299	1.84	-0.000437085
0.1841	0.15935	0.1841	-0.000627	1.841	-0.000440691
0.1842	0.15968	0.1842	-0.000299	1.842	-0.00044487
0.1843	0.16034	0.1843	-0.000299	1.843	-0.000449563
0.1844	0.161	0.1844	-0.000299	1.844	-0.000454687
0.1845	0.16166	0.1845	-0.000956	1.845	-0.000460139
0.1846	0.16198	0.1846	3.03148e-05	1.846	-0.000465806
0.1847	0.16264	0.1847	-0.000627	1.847	-0.000471569
0.1848	0.1633	0.1848	-0.000299	1.848	-0.000477311
0.1849	0.16396	0.1849	-0.000299	1.849	-0.000482925
0.185	0.16494	0.185	-0.000627	1.85	-0.000488311
0.1851	0.16494	0.1851	-0.00129	1.851	-0.000493386
0.1852	0.16593	0.1852	3.03148e-05	1.852	-0.000498081
0.1853	0.16692	0.1853	-0.000299	1.853	-0.000502341
0.1854	0.16725	0.1854	-0.000299	1.854	-0.000506123
0.1855	0.16758	0.1855	-0.000956	1.855	-0.000509393
0.1856	0.1679	0.1856	3.03148e-05	1.856	-0.000512123
0.1857	0.16856	0.1857	-0.000627	1.857	-0.000514287
0.1858	0.16922	0.1858	-0.000627	1.858	-0.000515859
0.1859	0.16922	0.1859	-0.000627	1.859	-0.000516809
0.186	0.17021	0.186	3.03148e-05	1.86	-0.0005171
0.1861	0.17119	0.1861	-0.000299	1.861	-0.000516694
0.1862	0.17152	0.1862	-0.000627	1.862	-0.000515549
0.1863	0.17185	0.1863	-0.000956	1.863	-0.000513622
0.1864	0.17251	0.1864	-0.000299	1.864	-0.000510876
0.1865	0.17284	0.1865	-0.000299	1.865	-0.000507283
0.1866	0.1735	0.1866	-0.000627	1.866	-0.000502833
0.1867	0.17415	0.1867	-0.000627	1.867	-0.000497537
0.1868	0.17448	0.1868	-0.000299	1.868	-0.000491436
0.1869	0.17481	0.1869	-0.000299	1.869	-0.000484602
0.187	0.1758	0.187	-0.000299	1.87	-0.000477147
0.1871	0.17613	0.1871	-0.000627	1.871	-0.000469219
0.1872	0.17645	0.1872	-0.000956	1.872	-0.000461006
0.1873	0.17711	0.1873	0.000359	1.873	-0.000452728
0.1874	0.17744	0.1874	-0.000956	1.874	-0.000444638
0.1875	0.1781	0.1875	-0.000299	1.875	-0.000437008
0.1876	0.17843	0.1876	3.03148e-05	1.876	-0.000430121
0.1877	0.17909	0.1877	-0.000299	1.877	-0.000424261
0.1878	0.17942	0.1878	3.03148e-05	1.878	-0.000419697
0.1879	0.1804	0.1879	-0.000299	1.879	-0.000416672
0.188	0.1804	0.188	3.03148e-05	1.88	-0.000415386
0.1881	0.18139	0.1881	-0.000299	1.881	-0.000415985
0.1882	0.18205	0.1882	-0.000627	1.882	-0.000418553
0.1883	0.18205	0.1883	-0.000299	1.883	-0.000423096
0.1884	0.18303	0.1884	-0.000627	1.884	-0.000429543
0.1885	0.18303	0.1885	-0.000299	1.885	-0.00043774
0.1886	0.18369	0.1886	-0.000627	1.886	-0.00044745
0.1887	0.18435	0.1887	-0.000627	1.887	-0.000458363
0.1888	0.18501	0.1888	-0.000627	1.888	-0.0004701
0.1889	0.18533	0.1889	3.03148e-05	1.889	-0.000482229
0.189	0.18566	0.189	-0.000627	1.89	-0.00049428
0.1891	0.18632	0.1891	-0.000627	1.891	-0.000505762
0.1892	0.18665	0.1892	-0.000299	1.892	-0.000516188
0.1893	0.18731	0.1893	-0.000299	1.893	-0.000525092
0.1894	0.18797	0.1894	-0.000627	1.894	-0.000532054
0.1895	0.18862	0.1895	-0.000299	1.895	-0.00053672
0.1896	0.18862	0.1896	-0.000627	1.896	-0.000538819
0.1897	0.18928	0.1897	-0.000299	1.897	-0.000538179
0.1898	0.18994	0.1898	-0.000299	1.898	-0.000534742
0.1899	0.18961	0.1899	-0.000956	1.899	-0.000528567
0.19	0.1906	0.19	-0.000627	1.9	-0.000519831
0.1901	0.19125	0.1901	-0.000627	1.901	-0.00050883
0.1902	0.19158	0.1902	-0.000299	1.902	-0.000495963
0.1903	0.19224	0.1903	-0.000627	1.903	-0.000481723
0.1904	0.19224	0.1904	-0.000627	1.904	-0.000466675
0.1905	0.19323	0.1905	-0.000627	1.905	-0.000451431
0.1906	0.19356	0.1906	-0.000627	1.906	-0.000436627
0.1907	0.19389	0.1907	-0.000627	1.907	-0.000422889
0.1908	0.19487	0.1908	-0.000299	1.908	-0.000410812
0.1909	0.1952	0.1909	-0.000299	1.909	-0.000400927
0.191	0.1952	0.191	-0.000299	1.91	-0.000393677
0.1911	0.19619	0.1911	-0.000627	1.911	-0.000389397
0.1912	0.19652	0.1912	-0.000299	1.912	-0.000388297
0.1913	0.19717	0.1913	-0.000299	1.913	-0.000390452
0.1914	0.1975	0.1914	-0.000627	1.914	-0.000395799
0.1915	0.19783	0.1915	-0.000627	1.915	-0.000404139
0.1916	0.19849	0.1916	-0.000627	1.916	-0.000415147
0.1917	0.19816	0.1917	-0.000627	1.917	-0.00042839
0.1918	0.19948	0.1918	-0.000299	1.918	-0.000443345
0.1919	0.20013	0.1919	-0.000627	1.919	-0.000459429
0.192	0.20046	0.192	-0.000627	1.92	-0.000476022
0.1921	0.20046	0.1921	-0.000627	1.921	-0.000492505
0.1922	0.20046	0.1922	-0.000299	1.922	-0.000508281
0.1923	0.20145	0.1923	-0.000627	1.923	-0.000522807
0.1924	0.20211	0.1924	-0.000627	1.924	-0.000535618
0.1925	0.20244	0.1925	-0.000627	1.925	-0.000546342
0.1926	0.20342	0.1926	-0.000299	1.926	-0.000554718
0.1927	0.20375	0.1927	-0.000627	1.927	-0.000560598
0.1928	0.20342	0.1928	-0.000627	1.928	-0.000563948
0.1929	0.20441	0.1929	-0.000627	1.929	-0.000564842
0.193	0.20441	0.193	-0.000299	1.93	-0.000563444
0.1931	0.20507	0.1931	-0.000956	1.931	-0.000559997
0.1932	0.20573	0.1932	-0.000299	1.932	-0.000554794
0.1933	0.20638	0.1933	-0.000627	1.933	-0.000548157
0.1934	0.20671	0.1934	-0.000299	1.934	-0.000540411
0.1935	0.20671	0.1935	-0.00129	1.935	-0.000531862
0.1936	0.20704	0.1936	-0.000627	1.936	-0.000522775
0.1937	0.20803	0.1937	-0.000627	1.937	-0.000513358
0.1938	0.20803	0.1938	-0.000627	1.938	-0.000503749
0.1939	0.20868	0.1939	-0.000299	1.939	-0.000494015
0.194	0.20901	0.194	-0.000627	1.94	-0.000484149
0.1941	0.20901	0.1941	-0.000299	1.941	-0.000474079
0.1942	0.21	0.1942	3.03148e-05	1.942	-0.000463682
0.1943	0.21	0.1943	-0.000299	1.943	-0.000452799
0.1944	0.21066	0.1944	-0.000627	1.944	-0.000441258
0.1945	0.21099	0.1945	-0.000627	1.945	-0.000428896
0.1946	0.21132	0.1946	3.03148e-05	1.946	-0.000415578
0.1947	0.21197	0.1947	-0.000299	1.947	-0.000401222
0.1948	0.2123	0.1948	0.000359	1.948	-0.000385813
0.1949	0.21296	0.1949	-0.000627	1.949	-0.000369416
0.195	0.21329	0.195	-0.000627	1.95	-0.000352184
0.1951	0.21395	0.1951	3.03148e-05	1.951	-0.000334355
0.1952	0.21428	0.1952	-0.000956	1.952	-0.000316248
0.1953	0.21493	0.1953	0.000688	1.953	-0.00029825
0.1954	0.21493	0.1954	-0.000627	1.954	-0.000280795
0.1955	0.21526	0.1955	-0.000627	1.955	-0.000264347
0.1956	0.21592	0.1956	-0.000299	1.956	-0.000249367
0.1957	0.21625	0.1957	-0.000299	1.957	-0.000236292
0.1958	0.21658	0.1958	3.03148e-05	1.958	-0.000225506
0.1959	0.21691	0.1959	-0.000627	1.959	-0.000217317
0.196	0.21724	0.196	-0.000956	1.96	-0.000211934
0.1961	0.21822	0.1961	-0.000299	1.961	-0.000209459
0.1962	0.21789	0.1962	-0.000627	1.962	-0.000209872
0.1963	0.21888	0.1963	-0.00293	1.963	-0.000213034
0.1964	0.21921	0.1964	-0.000299	1.964	-0.000218691
0.1965	0.21954	0.1965	-0.000627	1.965	-0.000226488
0.1966	0.21987	0.1966	-0.00129	1.966	-0.00023599
0.1967	0.21987	0.1967	3.03148e-05	1.967	-0.000246702
0.1968	0.22053	0.1968	3.03148e-05	1.968	-0.000258098
0.1969	0.22118	0.1969	-0.000627	1.969	-0.000269653
0.197	0.22118	0.197	-0.000956	1.97	-0.000280867
0.1971	0.22217	0.1971	-0.000299	1.971	-0.000291298
0.1972	0.22184	0.1972	-0.000299	1.972	-0.00030058
0.1973	0.2225	0.1973	-0.000299	1.973	-0.000308446
0.1974	0.22316	0.1974	-0.000627	1.974	-0.000314736
0.1975	0.22349	0.1975	-0.000956	1.975	-0.000319408
0.1976	0.22349	0.1976	-0.000627	1.976	-0.000322532
0.1977	0.22447	0.1977	-0.000627	1.977	-0.000324285
0.1978	0.2248	0.1978	-0.000627	1.978	-0.000324936
0.1979	0.2248	0.1979	-0.000627	1.979	-0.000324826
0.198	0.22546	0.198	-0.000299	1.98	-0.000324343
0.1981	0.22546	0.1981	-0.000299	1.981	-0.000323902
0.1982	0.22612	0.1982	-0.000627	1.982	-0.00032391
0.1983	0.22677	0.1983	-0.000299	1.983	-0.000324749
0.1984	0.2271	0.1984	-0.000299	1.984	-0.000326748
0.1985	0.22743	0.1985	-0.000627	1.985	-0.000330162
0.1986	0.22776	0.1986	-0.000299	1.986	-0.000335161
0.1987	0.22809	0.1987	-0.000627	1.987	-0.00034182
0.1988	0.22809	0.1988	0.00102	1.988	-0.000350113
0.1989	0.22842	0.1989	-0.000627	1.989	-0.000359916
0.199	0.22908	0.199	-0.000299	1.99	-0.000371016
0.1991	0.2294	0.1991	-0.000299	1.991	-0.000383122
0.1992	0.22973	0.1992	-0.000627	1.992	-0.000395883
0.1993	0.23072	0.1993	-0.000299	1.993	-0.000408905
0.1994	0.23072	0.1994	-0.000299	1.994	-0.000421773
0.1995	0.23105	0.1995	-0.000299	1.995	-0.00043407
0.1996	0.23138	0.1996	-0.000956	1.996	-0.0004454
0.1997	0.23171	0.1997	-0.000627	1.997	-0.000455407
[truncated: 126,879 more rows]

## Sheet: 3 d
1 G		5 G		10 G
Time (s)	Current (uA)	Time (s)	Current (uA)	Time (s)	Current (uA)
0	0.00303	0.5	-0.00956	1.75	-0.00627
0.0001	0.03591	0.5001	-0.00299	1.7501	-0.00627
0.0002	0.03591	0.5002	-0.00299	1.7502	-0.00627
0.0003	0.03591	0.5003	-0.00627	1.7503	-0.00299
0.0004	0.0688	0.5004	-0.00299	1.7504	-0.00956
0.0005	0.03591	0.5005	0.000303	1.7505	-0.00299
0.0006	0.00303	0.5006	0.000303	1.7506	-0.00627
0.0007	0.03591	0.5007	0.000303	1.7507	-0.00627
0.0008	0.0688	0.5008	-0.00299	1.7508	-0.00627
0.0009	0.03591	0.5009	-0.00299	1.7509	-0.00299
0.001	0.10168	0.501	-0.00627	1.751	-0.00299
0.0011	0.03591	0.5011	-0.00299	1.7511	-0.00299
0.0012	0.03591	0.5012	0.000303	1.7512	-0.00627
0.0013	0.03591	0.5013	-0.00299	1.7513	-0.00627
0.0014	0.03591	0.5014	-0.00299	1.7514	-0.00299
0.0015	0.03591	0.5015	-0.00627	1.7515	-0.00299
0.0016	0.03591	0.5016	-0.00299	1.7516	-0.00627
0.0017	0.0688	0.5017	-0.00299	1.7517	-0.00299
0.0018	0.0688	0.5018	-0.00627	1.7518	-0.00299
0.0019	0.10168	0.5019	-0.00299	1.7519	-0.00627
0.002	0.03591	0.502	0.000303	1.752	-0.00627
0.0021	0.03591	0.5021	-0.00299	1.7521	-0.00627
0.0022	0.0688	0.5022	-0.00299	1.7522	-0.00627
0.0023	0.03591	0.5023	-0.00299	1.7523	-0.00627
0.0024	0.10168	0.5024	-0.00299	1.7524	-0.00627
0.0025	0.00303	0.5025	0.000303	1.7525	-0.00627
0.0026	0.0688	0.5026	-0.00299	1.7526	-0.00299
0.0027	0.00303	0.5027	-0.00299	1.7527	-0.00627
0.0028	0.03591	0.5028	-0.00299	1.7528	-0.00627
0.0029	0.03591	0.5029	-0.00956	1.7529	-0.00627
0.003	0.0688	0.503	-0.00627	1.753	-0.00627
0.0031	0.03591	0.5031	-0.00299	1.7531	-0.00299
0.0032	0.0688	0.5032	-0.00627	1.7532	0.000303
0.0033	0.0688	0.5033	-0.00627	1.7533	-0.00299
0.0034	0.0688	0.5034	0.000303	1.7534	-0.00627
0.0035	0.03591	0.5035	-0.00627	1.7535	-0.00299
0.0036	0.0688	0.5036	-0.00299	1.7536	-0.00299
0.0037	0.00303	0.5037	-0.00627	1.7537	-0.00299
0.0038	0.03591	0.5038	-0.00627	1.7538	-0.00627
0.0039	0.00303	0.5039	-0.00299	1.7539	-0.00627
0.004	0.03591	0.504	-0.00627	1.754	-0.00299
0.0041	0.0688	0.5041	-0.00299	1.7541	0.000303
0.0042	0.03591	0.5042	-0.00299	1.7542	0.000303
0.0043	0.0688	0.5043	-0.00299	1.7543	-0.00627
0.0044	0.0688	0.5044	-0.00627	1.7544	-0.00299
0.0045	0.03591	0.5045	0.000303	1.7545	-0.00627
0.0046	0.0688	0.5046	-0.00627	1.7546	0.000303
0.0047	0.0688	0.5047	-0.00299	1.7547	-0.01285
0.0048	0.03591	0.5048	-0.00299	1.7548	0.01017
0.0049	0.0688	0.5049	0.000303	1.7549	-0.00299
0.005	0.0688	0.505	-0.00299	1.755	-0.00956
0.0051	0.0688	0.5051	-0.00299	1.7551	-0.00299
0.0052	0.03591	0.5052	-0.00299	1.7552	-0.00627
0.0053	0.0688	0.5053	0.000303	1.7553	-0.00627
0.0054	0.0688	0.5054	-0.00299	1.7554	-0.00299
0.0055	0.0688	0.5055	-0.00627	1.7555	-0.00299
0.0056	0.0688	0.5056	-0.00299	1.7556	-0.00627
0.0057	0.0688	0.5057	0.000303	1.7557	0.000303
0.0058	0.03591	0.5058	-0.00299	1.7558	-0.00299
0.0059	0.0688	0.5059	-0.00299	1.7559	-0.00299
0.006	0.0688	0.506	0.00359	1.756	-0.00627
0.0061	0.03591	0.5061	-0.00299	1.7561	-0.00299
0.0062	0.0688	0.5062	-0.00627	1.7562	-0.00627
0.0063	0.03591	0.5063	-0.00299	1.7563	-0.00299
0.0064	0.0688	0.5064	0.000303	1.7564	-0.00299
0.0065	0.0688	0.5065	-0.00299	1.7565	-0.00956
0.0066	0.0688	0.5066	-0.00299	1.7566	-0.00299
0.0067	0.10168	0.5067	0.00359	1.7567	-0.00627
0.0068	0.03591	0.5068	0.000303	1.7568	0.000303
0.0069	0.0688	0.5069	-0.00299	1.7569	-0.00627
0.007	0.00303	0.507	-0.00299	1.757	-0.01285
0.0071	0.0688	0.5071	0.000303	1.7571	-0.00627
0.0072	0.10168	0.5072	0.000303	1.7572	-0.00299
0.0073	0.0688	0.5073	0.00359	1.7573	-0.00299
0.0074	0.0688	0.5074	-0.00299	1.7574	-0.00627
0.0075	0.0688	0.5075	0.000303	1.7575	-0.00299
0.0076	0.0688	0.5076	-0.00299	1.7576	0.000303
0.0077	0.10168	0.5077	0.000303	1.7577	-0.00299
0.0078	0.0688	0.5078	-0.00299	1.7578	0.000303
0.0079	0.0688	0.5079	0.000303	1.7579	0.000303
0.008	0.10168	0.508	-0.00299	1.758	-0.00627
0.0081	0.0688	0.5081	-0.00299	1.7581	0.000303
0.0082	0.0688	0.5082	0.00359	1.7582	-0.00299
0.0083	0.0688	0.5083	0.000303	1.7583	-0.00299
0.0084	0.03591	0.5084	0.000303	1.7584	-0.00299
0.0085	0.0688	0.5085	-0.00299	1.7585	-0.00299
0.0086	0.00303	0.5086	-0.00299	1.7586	-0.00627
0.0087	0.0688	0.5087	0.00359	1.7587	0.000303
0.0088	0.0688	0.5088	0.00359	1.7588	0.000303
0.0089	0.0688	0.5089	0.00359	1.7589	0.00359
0.009	0.0688	0.509	0.00359	1.759	-0.00627
0.0091	0.0688	0.5091	0.000303	1.7591	-0.00299
0.0092	0.0688	0.5092	0.00359	1.7592	0.000303
0.0093	0.0688	0.5093	-0.00299	1.7593	-0.00627
0.0094	0.0688	0.5094	0.00688	1.7594	-0.00299
0.0095	0.03591	0.5095	0.000303	1.7595	-0.00299
0.0096	0.10168	0.5096	0.00359	1.7596	-0.00299
0.0097	0.03591	0.5097	-0.00299	1.7597	0.000303
0.0098	0.10168	0.5098	0.00688	1.7598	0.000303
0.0099	0.0688	0.5099	0.00359	1.7599	0.000303
0.01	0.0688	0.51	0.000303	1.76	-0.00299
0.0101	0.0688	0.5101	0.000303	1.7601	-0.00299
0.0102	0.0688	0.5102	0.00359	1.7602	-0.00627
0.0103	0.0688	0.5103	0.000303	1.7603	0.000303
0.0104	0.0688	0.5104	0.000303	1.7604	0.00359
0.0105	0.10168	0.5105	0.000303	1.7605	0.000303
0.0106	0.10168	0.5106	0.000303	1.7606	-0.00299
0.0107	0.10168	0.5107	0.00688	1.7607	-0.00627
0.0108	0.0688	0.5108	0.00688	1.7608	-0.00299
0.0109	0.0688	0.5109	0.00359	1.7609	0.000303
0.011	0.0688	0.511	0.000303	1.761	-0.00299
0.0111	0.0688	0.5111	0.00359	1.7611	-0.00299
0.0112	0.10168	0.5112	0.00359	1.7612	-0.00299
0.0113	0.10168	0.5113	0.00688	1.7613	0.000303
0.0114	0.10168	0.5114	0.00359	1.7614	-0.00299
0.0115	0.03591	0.5115	0.00359	1.7615	-0.00627
0.0116	0.0688	0.5116	0.000303	1.7616	-0.00299
0.0117	0.0688	0.5117	-0.00299	1.7617	-0.00299
0.0118	0.10168	0.5118	0.000303	1.7618	-0.00956
0.0119	0.03591	0.5119	0.00359	1.7619	-0.00299
0.012	0.0688	0.512	0.00359	1.762	-0.00299
0.0121	0.0688	0.5121	0.000303	1.7621	0.000303
0.0122	0.0688	0.5122	0.00359	1.7622	-0.00627
0.0123	0.10168	0.5123	0.00688	1.7623	-0.00299
0.0124	0.0688	0.5124	0.00688	1.7624	-0.00299
0.0125	0.0688	0.5125	0.00688	1.7625	0.000303
0.0126	0.03591	0.5126	0.00359	1.7626	-0.00299
0.0127	0.10168	0.5127	0.00688	1.7627	-0.00299
0.0128	0.0688	0.5128	0.000303	1.7628	-0.00299
0.0129	0.0688	0.5129	0.00359	1.7629	-0.00627
0.013	0.10168	0.513	0.01017	1.763	0.000303
0.0131	0.0688	0.5131	0.00359	1.7631	-0.00299
0.0132	0.10168	0.5132	0.00359	1.7632	-0.00299
0.0133	0.0688	0.5133	0.00359	1.7633	-0.00956
0.0134	0.03591	0.5134	0.00688	1.7634	-0.00956
0.0135	0.03591	0.5135	0.00359	1.7635	-0.00627
0.0136	0.0688	0.5136	0.00359	1.7636	0.000303
0.0137	0.0688	0.5137	0.00688	1.7637	0.000303
0.0138	0.10168	0.5138	0.00359	1.7638	-0.00627
0.0139	0.0688	0.5139	0.00359	1.7639	-0.00299
0.014	0.10168	0.514	0.00359	1.764	-0.00299
0.0141	0.03591	0.5141	0.00688	1.7641	-0.00627
0.0142	0.0688	0.5142	0.00359	1.7642	-0.00299
0.0143	0.0688	0.5143	0.00359	1.7643	-0.00627
0.0144	0.10168	0.5144	0.000303	1.7644	-0.00299
0.0145	0.0688	0.5145	0.00359	1.7645	0.00359
0.0146	0.0688	0.5146	0.000303	1.7646	-0.00627
0.0147	0.0688	0.5147	0.00359	1.7647	0.000303
0.0148	0.0688	0.5148	0.000303	1.7648	-0.00627
0.0149	0.0688	0.5149	0.00688	1.7649	-0.00627
0.015	0.10168	0.515	0.00359	1.765	-0.00299
0.0151	0.0688	0.5151	0.00359	1.7651	-0.00627
0.0152	0.0688	0.5152	0.00359	1.7652	-0.00627
0.0153	0.0688	0.5153	0.00688	1.7653	0.000303
0.0154	0.03591	0.5154	0.00359	1.7654	-0.00956
0.0155	0.03591	0.5155	0.00359	1.7655	-0.00956
0.0156	0.0688	0.5156	0.00688	1.7656	-0.00627
0.0157	0.0688	0.5157	0.000303	1.7657	-0.00299
0.0158	0.03591	0.5158	0.00359	1.7658	-0.00299
0.0159	0.0688	0.5159	0.00359	1.7659	-0.00299
0.016	0.0688	0.516	0.000303	1.766	0.00688
0.0161	0.0688	0.5161	0.00359	1.7661	-0.00299
0.0162	0.0688	0.5162	0.00359	1.7662	-0.00627
0.0163	0.0688	0.5163	0.00359	1.7663	-0.00299
0.0164	0.0688	0.5164	0.00359	1.7664	0.000303
0.0165	0.0688	0.5165	0.000303	1.7665	-0.00956
0.0166	0.0688	0.5166	0.000303	1.7666	-0.00299
0.0167	0.0688	0.5167	0.000303	1.7667	-0.00627
0.0168	0.0688	0.5168	0.00359	1.7668	0.00359
0.0169	0.10168	0.5169	0.000303	1.7669	0.000303
0.017	0.10168	0.517	0.000303	1.767	-0.00627
0.0171	0.0688	0.5171	-0.00299	1.7671	-0.00627
0.0172	0.0688	0.5172	0.000303	1.7672	-0.00627
0.0173	0.0688	0.5173	0.000303	1.7673	-0.00627
0.0174	0.0688	0.5174	0.00359	1.7674	-0.00299
0.0175	0.10168	0.5175	0.00359	1.7675	-0.00299
0.0176	0.10168	0.5176	0.000303	1.7676	-0.00627
0.0177	0.03591	0.5177	0.00688	1.7677	-0.00299
0.0178	0.10168	0.5178	0.000303	1.7678	-0.00627
0.0179	0.0688	0.5179	0.000303	1.7679	-0.00299
0.018	0.10168	0.518	0.00359	1.768	-0.00299
0.0181	0.0688	0.5181	0.00359	1.7681	-0.00627
0.0182	0.10168	0.5182	0.00359	1.7682	-0.00956
0.0183	0.0688	0.5183	0.00359	1.7683	-0.00627
0.0184	0.0688	0.5184	0.00359	1.7684	-0.00299
0.0185	0.0688	0.5185	0.000303	1.7685	-0.00627
0.0186	0.0688	0.5186	0.000303	1.7686	-0.00627
0.0187	0.0688	0.5187	0.000303	1.7687	-0.00956
0.0188	0.10168	0.5188	0.00359	1.7688	-0.00627
0.0189	0.0688	0.5189	-0.00299	1.7689	-0.00627
0.019	0.10168	0.519	0.00359	1.769	-0.00299
0.0191	0.10168	0.5191	0.000303	1.7691	-0.00627
0.0192	0.0688	0.5192	0.000303	1.7692	-0.00956
0.0193	0.0688	0.5193	0.000303	1.7693	-0.00627
0.0194	0.10168	0.5194	0.000303	1.7694	-0.00627
0.0195	0.10168	0.5195	0.000303	1.7695	-0.00627
0.0196	0.03591	0.5196	0.000303	1.7696	-0.00627
0.0197	0.0688	0.5197	0.00359	1.7697	-0.00627
0.0198	0.10168	0.5198	0.00359	1.7698	-0.00627
0.0199	0.10168	0.5199	0.00359	1.7699	-0.00299
0.02	0.0688	0.52	0.000303	1.77	-0.00627
0.0201	0.03591	0.5201	0.000303	1.7701	-0.00299
0.0202	0.0688	0.5202	-0.00299	1.7702	-0.00627
0.0203	0.13456	0.5203	0.000303	1.7703	-0.00627
0.0204	0.13456	0.5204	0.000303	1.7704	-0.00299
0.0205	0.0688	0.5205	0.00359	1.7705	-0.00627
0.0206	0.0688	0.5206	0.000303	1.7706	-0.00299
0.0207	0.10168	0.5207	0.000303	1.7707	0.000303
0.0208	0.0688	0.5208	0.000303	1.7708	-0.00299
0.0209	0.0688	0.5209	0.000303	1.7709	-0.00627
0.021	0.10168	0.521	-0.00627	1.771	-0.00627
0.0211	0.13456	0.5211	0.00359	1.7711	-0.00627
0.0212	0.10168	0.5212	0.000303	1.7712	-0.00299
0.0213	0.10168	0.5213	0.000303	1.7713	-0.00956
0.0214	0.10168	0.5214	0.000303	1.7714	-0.00299
0.0215	0.0688	0.5215	0.000303	1.7715	-0.00627
0.0216	0.0688	0.5216	-0.00299	1.7716	-0.00627
0.0217	0.10168	0.5217	0.000303	1.7717	-0.00956
0.0218	0.0688	0.5218	-0.00299	1.7718	0.000303
0.0219	0.10168	0.5219	0.000303	1.7719	-0.00299
0.022	0.10168	0.522	0.000303	1.772	0.000303
0.0221	0.0688	0.5221	0.000303	1.7721	-0.00627
0.0222	0.0688	0.5222	-0.00299	1.7722	-0.00299
0.0223	0.10168	0.5223	-0.00299	1.7723	-0.00299
0.0224	0.10168	0.5224	0.00359	1.7724	-0.00299
0.0225	0.0688	0.5225	0.000303	1.7725	0.01675
0.0226	0.0688	0.5226	0.000303	1.7726	-0.00299
0.0227	0.0688	0.5227	0.000303	1.7727	-0.00627
0.0228	0.0688	0.5228	0.000303	1.7728	-0.00299
0.0229	0.0688	0.5229	0.000303	1.7729	-0.00299
0.023	0.10168	0.523	-0.00299	1.773	0.00688
0.0231	0.10168	0.5231	-0.00627	1.7731	-0.00299
0.0232	0.10168	0.5232	-0.00299	1.7732	-0.00299
0.0233	0.03591	0.5233	-0.00627	1.7733	-0.00299
0.0234	0.0688	0.5234	0.000303	1.7734	0.000303
0.0235	0.10168	0.5235	-0.00299	1.7735	0.000303
0.0236	0.0688	0.5236	-0.00299	1.7736	-0.00299
0.0237	0.0688	0.5237	-0.00299	1.7737	0.00359
0.0238	0.10168	0.5238	-0.00299	1.7738	-0.00299
0.0239	0.0688	0.5239	0.000303	1.7739	-0.00299
0.024	0.10168	0.524	0.00359	1.774	0.00688
0.0241	0.10168	0.5241	0.000303	1.7741	0.000303
0.0242	0.0688	0.5242	0.000303	1.7742	0.000303
0.0243	0.10168	0.5243	0.000303	1.7743	-0.00627
0.0244	0.0688	0.5244	0.000303	1.7744	-0.00627
0.0245	0.10168	0.5245	0.000303	1.7745	-0.02929
0.0246	0.10168	0.5246	0.000303	1.7746	-0.00627
0.0247	0.0688	0.5247	0.00359	1.7747	0.000303
0.0248	0.0688	0.5248	0.00359	1.7748	0.000303
0.0249	0.10168	0.5249	0.00688	1.7749	0.00359
0.025	0.0688	0.525	0.00359	1.775	-0.00627
0.0251	0.10168	0.5251	0.00359	1.7751	0.000303
0.0252	0.10168	0.5252	0.000303	1.7752	-0.00299
0.0253	0.10168	0.5253	0.00359	1.7753	-0.00299
0.0254	0.0688	0.5254	0.00359	1.7754	-0.00627
0.0255	0.10168	0.5255	0.000303	1.7755	0.000303
0.0256	0.10168	0.5256	0.00359	1.7756	-0.00299
0.0257	0.0688	0.5257	0.00359	1.7757	0.000303
0.0258	0.13456	0.5258	0.000303	1.7758	-0.00299
0.0259	0.10168	0.5259	0.000303	1.7759	-0.00299
0.026	0.0688	0.526	0.00688	1.776	-0.00627
0.0261	0.13456	0.5261	0.000303	1.7761	0.000303
0.0262	0.13456	0.5262	0.000303	1.7762	-0.00299
0.0263	0.0688	0.5263	0.000303	1.7763	-0.00299
0.0264	0.10168	0.5264	0.000303	1.7764	0.000303
0.0265	0.0688	0.5265	0.01017	1.7765	0.00359
0.0266	0.10168	0.5266	0.00359	1.7766	-0.00299
0.0267	0.0688	0.5267	0.00359	1.7767	-0.00627
0.0268	0.0688	0.5268	0.00359	1.7768	-0.00299
0.0269	0.0688	0.5269	0.000303	1.7769	-0.00299
0.027	0.10168	0.527	0.00359	1.777	-0.00299
0.0271	0.0688	0.5271	0.00359	1.7771	0.000303
0.0272	0.10168	0.5272	0.000303	1.7772	-0.00627
0.0273	0.10168	0.5273	0.00688	1.7773	0.000303
0.0274	0.13456	0.5274	0.00359	1.7774	-0.00299
0.0275	0.10168	0.5275	0.00688	1.7775	-0.00627
0.0276	0.10168	0.5276	0.00359	1.7776	-0.00627
0.0277	0.10168	0.5277	0.00359	1.7777	-0.00299
0.0278	0.0688	0.5278	0.00359	1.7778	0.000303
0.0279	0.13456	0.5279	0.00359	1.7779	0.000303
0.028	0.10168	0.528	0.00359	1.778	-0.01943
0.0281	0.13456	0.5281	0.00688	1.7781	0.000303
0.0282	0.10168	0.5282	0.00359	1.7782	-0.00299
0.0283	0.0688	0.5283	0.00688	1.7783	-0.00299
0.0284	0.13456	0.5284	0.00359	1.7784	-0.00627
0.0285	0.13456	0.5285	0.00359	1.7785	0.000303
0.0286	0.10168	0.5286	0.000303	1.7786	-0.00627
0.0287	0.10168	0.5287	0.00688	1.7787	0.000303
0.0288	0.13456	0.5288	0.00688	1.7788	0.000303
0.0289	0.13456	0.5289	0.00688	1.7789	0.000303
0.029	0.10168	0.529	0.00359	1.779	-0.00627
0.0291	0.0688	0.5291	0.00688	1.7791	-0.00299
0.0292	0.13456	0.5292	0.000303	1.7792	-0.00299
0.0293	0.13456	0.5293	0.00359	1.7793	-0.00299
0.0294	0.13456	0.5294	0.00688	1.7794	-0.00299
0.0295	0.13456	0.5295	0.00359	1.7795	0.000303
0.0296	0.0688	0.5296	0.00359	1.7796	-0.00299
0.0297	0.10168	0.5297	0.000303	1.7797	0.000303
0.0298	0.10168	0.5298	0.00688	1.7798	0.000303
0.0299	0.10168	0.5299	0.00688	1.7799	0.000303
0.03	0.10168	0.53	0.00688	1.78	0.000303
0.0301	0.13456	0.5301	0.00688	1.7801	-0.00627
0.0302	0.13456	0.5302	0.00359	1.7802	0.000303
0.0303	0.10168	0.5303	0.00359	1.7803	0.000303
0.0304	0.13456	0.5304	0.01017	1.7804	0.000303
0.0305	0.13456	0.5305	0.00688	1.7805	0.000303
0.0306	0.10168	0.5306	0.00688	1.7806	0.00359
0.0307	0.0688	0.5307	0.00359	1.7807	-0.00299
0.0308	0.0688	0.5308	0.01017	1.7808	0.000303
0.0309	0.0688	0.5309	0.00688	1.7809	-0.00299
0.031	0.10168	0.531	0.000303	1.781	-0.00956
0.0311	0.13456	0.5311	0.01017	1.7811	-0.00299
0.0312	0.10168	0.5312	0.00688	1.7812	-0.00299
0.0313	0.10168	0.5313	0.00359	1.7813	-0.00627
0.0314	0.13456	0.5314	0.01017	1.7814	-0.00299
0.0315	0.0688	0.5315	0.00688	1.7815	-0.00299
0.0316	0.10168	0.5316	0.00359	1.7816	0.000303
0.0317	0.0688	0.5317	0.00359	1.7817	-0.00299
0.0318	0.13456	0.5318	0.00688	1.7818	0.000303
0.0319	0.13456	0.5319	0.00688	1.7819	-0.00627
0.032	0.10168	0.532	0.00688	1.782	0.000303
0.0321	0.0688	0.5321	0.00688	1.7821	0.000303
0.0322	0.0688	0.5322	0.01017	1.7822	-0.00299
0.0323	0.13456	0.5323	0.00688	1.7823	0.000303
0.0324	0.10168	0.5324	0.00688	1.7824	-0.00299
0.0325	0.13456	0.5325	0.00688	1.7825	-0.00956
0.0326	0.16745	0.5326	0.01017	1.7826	-0.00299
0.0327	0.10168	0.5327	0.01017	1.7827	0.000303
0.0328	0.10168	0.5328	0.01017	1.7828	-0.00627
0.0329	0.13456	0.5329	0.01017	1.7829	0.000303
0.033	0.10168	0.533	0.00688	1.783	-0.00627
0.0331	0.13456	0.5331	0.01017	1.7831	-0.00627
0.0332	0.10168	0.5332	0.01017	1.7832	-0.00627
0.0333	0.13456	0.5333	0.00688	1.7833	-0.00299
0.0334	0.0688	0.5334	0.01017	1.7834	0.000303
0.0335	0.13456	0.5335	0.00688	1.7835	-0.00299
0.0336	0.13456	0.5336	0.00688	1.7836	-0.00299
0.0337	0.10168	0.5337	0.00688	1.7837	-0.00299
0.0338	0.10168	0.5338	0.01017	1.7838	-0.00627
0.0339	0.10168	0.5339	0.00688	1.7839	-0.00627
0.034	0.10168	0.534	0.01017	1.784	-0.00299
0.0341	0.13456	0.5341	0.01017	1.7841	-0.00627
0.0342	0.13456	0.5342	0.01017	1.7842	0.000303
0.0343	0.13456	0.5343	0.00688	1.7843	-0.00627
0.0344	0.13456	0.5344	0.01017	1.7844	-0.00299
0.0345	0.10168	0.5345	0.01017	1.7845	0.00359
0.0346	0.10168	0.5346	0.00688	1.7846	-0.00627
0.0347	0.13456	0.5347	0.01346	1.7847	-0.01285
0.0348	0.10168	0.5348	0.00688	1.7848	-0.00299
0.0349	0.13456	0.5349	0.01346	1.7849	-0.00627
0.035	0.13456	0.535	0.00688	1.785	-0.00956
0.0351	0.10168	0.5351	0.00688	1.7851	-0.00299
0.0352	0.10168	0.5352	0.01017	1.7852	0.000303
0.0353	0.10168	0.5353	0.00359	1.7853	-0.00627
0.0354	0.13456	0.5354	0.01017	1.7854	-0.00627
0.0355	0.10168	0.5355	0.00688	1.7855	0.000303
0.0356	0.16745	0.5356	0.00688	1.7856	-0.00299
0.0357	0.16745	0.5357	0.01017	1.7857	-0.00627
0.0358	0.13456	0.5358	0.01017	1.7858	-0.00299
0.0359	0.13456	0.5359	0.00688	1.7859	-0.00956
0.036	0.16745	0.536	0.01017	1.786	-0.01614
0.0361	0.13456	0.5361	0.00688	1.7861	-0.00956
0.0362	0.16745	0.5362	0.01346	1.7862	-0.00299
0.0363	0.13456	0.5363	0.00688	1.7863	0.000303
0.0364	0.13456	0.5364	0.00688	1.7864	-0.00299
0.0365	0.13456	0.5365	0.00688	1.7865	-0.00299
0.0366	0.10168	0.5366	0.01017	1.7866	-0.00627
0.0367	0.10168	0.5367	0.00688	1.7867	-0.00956
0.0368	0.13456	0.5368	0.00688	1.7868	-0.00627
0.0369	0.10168	0.5369	0.00688	1.7869	-0.00627
0.037	0.16745	0.537	0.00688	1.787	0.00359
0.0371	0.0688	0.5371	0.01017	1.7871	-0.00627
0.0372	0.13456	0.5372	0.00688	1.7872	-0.00627
0.0373	0.16745	0.5373	0.00359	1.7873	-0.00627
0.0374	0.13456	0.5374	0.01017	1.7874	-0.00299
0.0375	0.13456	0.5375	0.00688	1.7875	-0.00627
0.0376	0.13456	0.5376	0.00359	1.7876	-0.00299
0.0377	0.13456	0.5377	0.00688	1.7877	-0.00299
0.0378	0.13456	0.5378	0.00688	1.7878	-0.00299
0.0379	0.13456	0.5379	0.00359	1.7879	-0.00299
0.038	0.13456	0.538	0.00688	1.788	-0.00627
0.0381	0.13456	0.5381	0.00359	1.7881	-0.00627
0.0382	0.13456	0.5382	0.01346	1.7882	0.000303
0.0383	0.10168	0.5383	0.01017	1.7883	-0.00627
0.0384	0.13456	0.5384	0.00688	1.7884	-0.00299
0.0385	0.10168	0.5385	0.01017	1.7885	-0.00299
0.0386	0.10168	0.5386	0.00688	1.7886	-0.00627
0.0387	0.16745	0.5387	0.01346	1.7887	-0.00627
0.0388	0.10168	0.5388	0.01017	1.7888	-0.00627
0.0389	0.13456	0.5389	0.00688	1.7889	-0.00299
0.039	0.13456	0.539	0.01346	1.789	-0.00627
0.0391	0.10168	0.5391	0.01346	1.7891	-0.00627
0.0392	0.10168	0.5392	0.00688	1.7892	-0.00299
0.0393	0.13456	0.5393	0.01017	1.7893	-0.00627
0.0394	0.10168	0.5394	0.01017	1.7894	-0.00299
0.0395	0.10168	0.5395	0.01017	1.7895	0.000303
0.0396	0.13456	0.5396	0.00688	1.7896	-0.00299
0.0397	0.10168	0.5397	0.00688	1.7897	-0.00627
0.0398	0.16745	0.5398	0.01017	1.7898	-0.00299
0.0399	0.10168	0.5399	0.01017	1.7899	-0.00627
0.04	0.13456	0.54	0.00688	1.79	-0.00627
0.0401	0.10168	0.5401	0.01017	1.7901	-0.00299
0.0402	0.13456	0.5402	0.01017	1.7902	-0.00299
0.0403	0.13456	0.5403	0.01017	1.7903	-0.00627
0.0404	0.10168	0.5404	0.01017	1.7904	-0.00299
0.0405	0.16745	0.5405	0.01017	1.7905	-0.00956
0.0406	0.13456	0.5406	0.00688	1.7906	-0.00627
0.0407	0.13456	0.5407	0.00359	1.7907	-0.00299
0.0408	0.16745	0.5408	0.01017	1.7908	-0.00627
0.0409	0.13456	0.5409	0.00688	1.7909	-0.00299
0.041	0.10168	0.541	0.00688	1.791	0.000303
0.0411	0.13456	0.5411	0.00688	1.7911	-0.00627
0.0412	0.16745	0.5412	0.00359	1.7912	-0.00627
0.0413	0.13456	0.5413	0.00688	1.7913	-0.00299
0.0414	0.13456	0.5414	0.00688	1.7914	-0.00299
0.0415	0.16745	0.5415	0.00688	1.7915	-0.00627
0.0416	0.13456	0.5416	0.00688	1.7916	-0.00627
0.0417	0.13456	0.5417	0.00359	1.7917	-0.00956
0.0418	0.16745	0.5418	0.00688	1.7918	-0.00627
0.0419	0.10168	0.5419	0.01017	1.7919	-0.00627
0.042	0.10168	0.542	0.01017	1.792	-0.00627
0.0421	0.13456	0.5421	0.01017	1.7921	-0.00299
0.0422	0.13456	0.5422	0.01017	1.7922	-0.00627
0.0423	0.13456	0.5423	0.00688	1.7923	0.00359
0.0424	0.16745	0.5424	0.00688	1.7924	-0.00627
0.0425	0.16745	0.5425	0.00688	1.7925	-0.00627
0.0426	0.13456	0.5426	0.00359	1.7926	-0.00627
0.0427	0.16745	0.5427	0.00359	1.7927	-0.00627
0.0428	0.10168	0.5428	0.01017	1.7928	-0.00299
0.0429	0.16745	0.5429	0.00688	1.7929	-0.00299
0.043	0.16745	0.543	0.00688	1.793	-0.00956
0.0431	0.16745	0.5431	0.00688	1.7931	-0.00299
0.0432	0.16745	0.5432	0.00359	1.7932	-0.00627
0.0433	0.20033	0.5433	0.01017	1.7933	0.000303
0.0434	0.16745	0.5434	0.01017	1.7934	-0.00299
0.0435	0.16745	0.5435	0.00688	1.7935	-0.00299
0.0436	0.16745	0.5436	0.01017	1.7936	0.000303
0.0437	0.13456	0.5437	0.00688	1.7937	-0.00627
0.0438	0.20033	0.5438	0.01017	1.7938	-0.00627
0.0439	0.20033	0.5439	0.01017	1.7939	0.000303
0.044	0.16745	0.544	0.01017	1.794	0.00359
0.0441	0.16745	0.5441	0.00688	1.7941	0.000303
0.0442	0.16745	0.5442	0.01017	1.7942	-0.00299
0.0443	0.13456	0.5443	0.00688	1.7943	0.000303
0.0444	0.16745	0.5444	0.01346	1.7944	-0.00299
0.0445	0.20033	0.5445	0.01346	1.7945	0.02003
0.0446	0.16745	0.5446	0.00688	1.7946	0.000303
0.0447	0.13456	0.5447	0.01017	1.7947	-0.00299
0.0448	0.16745	0.5448	0.00688	1.7948	-0.00299
0.0449	0.10168	0.5449	0.01346	1.7949	-0.00299
0.045	0.13456	0.545	0.01675	1.795	0.00359
0.0451	0.16745	0.5451	0.00688	1.7951	-0.00299
0.0452	0.20033	0.5452	0.00688	1.7952	0.000303
0.0453	0.16745	0.5453	0.01675	1.7953	0.000303
0.0454	0.20033	0.5454	0.01346	1.7954	-0.00299
0.0455	0.20033	0.5455	0.01017	1.7955	-0.00627
0.0456	0.16745	0.5456	0.01346	1.7956	-0.00627
0.0457	0.13456	0.5457	0.01017	1.7957	0.000303
0.0458	0.13456	0.5458	0.01346	1.7958	-0.00299
0.0459	0.16745	0.5459	0.01675	1.7959	-0.00299
0.046	0.20033	0.546	0.01675	1.796	-0.00299
0.0461	0.13456	0.5461	0.02003	1.7961	0.000303
0.0462	0.20033	0.5462	0.01346	1.7962	-0.00627
0.0463	0.16745	0.5463	0.01346	1.7963	0.00359
0.0464	0.16745	0.5464	0.01346	1.7964	-0.00627
0.0465	0.16745	0.5465	0.01346	1.7965	-0.00627
0.0466	0.16745	0.5466	0.02003	1.7966	-0.00299
0.0467	0.20033	0.5467	0.01675	1.7967	0.00359
0.0468	0.16745	0.5468	0.01675	1.7968	-0.01614
0.0469	0.16745	0.5469	0.01346	1.7969	-0.00627
0.047	0.20033	0.547	0.01675	1.797	-0.00299
0.0471	0.13456	0.5471	0.01675	1.7971	-0.00627
0.0472	0.16745	0.5472	0.02003	1.7972	-0.00956
0.0473	0.20033	0.5473	0.01675	1.7973	-0.00299
0.0474	0.16745	0.5474	0.01675	1.7974	-0.00299
0.0475	0.20033	0.5475	0.01675	1.7975	0.01017
0.0476	0.16745	0.5476	0.01675	1.7976	-0.00299
0.0477	0.16745	0.5477	0.02003	1.7977	0.000303
0.0478	0.13456	0.5478	0.02003	1.7978	0.000303
0.0479	0.16745	0.5479	0.02003	1.7979	-0.00299
0.048	0.16745	0.548	0.02661	1.798	-0.00299
0.0481	0.16745	0.5481	0.02661	1.7981	0.00359
0.0482	0.23321	0.5482	0.02332	1.7982	-0.00627
0.0483	0.20033	0.5483	0.02003	1.7983	-0.00299
0.0484	0.20033	0.5484	0.02332	1.7984	-0.00299
0.0485	0.20033	0.5485	0.02661	1.7985	0.000303
0.0486	0.16745	0.5486	0.02332	1.7986	0.000303
0.0487	0.20033	0.5487	0.02661	1.7987	-0.00627
0.0488	0.20033	0.5488	0.02332	1.7988	0.000303
0.0489	0.20033	0.5489	0.02661	1.7989	-0.00299
0.049	0.20033	0.549	0.02332	1.799	0.000303
0.0491	0.20033	0.5491	0.0299	1.7991	-0.00299
0.0492	0.16745	0.5492	0.0299	1.7992	0.00359
0.0493	0.20033	0.5493	0.03319	1.7993	-0.00627
0.0494	0.20033	0.5494	0.02661	1.7994	-0.00299
0.0495	0.20033	0.5495	0.0299	1.7995	-0.00299
0.0496	0.16745	0.5496	0.03319	1.7996	-0.00299
0.0497	0.23321	0.5497	0.0299	1.7997	0.000303
0.0498	0.20033	0.5498	0.02661	1.7998	-0.00299
0.0499	0.20033	0.5499	0.03319	1.7999	0.000303
0.05	0.16745	0.55	0.03319	1.8	0.00359
0.0501	0.16745	0.5501	0.03319	1.8001	0.000303
0.0502	0.20033	0.5502	0.03647	1.8002	0.000303
0.0503	0.23321	0.5503	0.03319	1.8003	0.00359
0.0504	0.20033	0.5504	0.03319	1.8004	-0.00627
0.0505	0.20033	0.5505	0.03647	1.8005	-0.00299
0.0506	0.20033	0.5506	0.03647	1.8006	-0.00299
0.0507	0.20033	0.5507	0.03647	1.8007	-0.00627
0.0508	0.20033	0.5508	0.03976	1.8008	0.000303
0.0509	0.20033	0.5509	0.04305	1.8009	0.000303
0.051	0.20033	0.551	0.03976	1.801	-0.00299
0.0511	0.16745	0.5511	0.04305	1.8011	-0.00627
0.0512	0.20033	0.5512	0.04305	1.8012	-0.00299
0.0513	0.20033	0.5513	0.04634	1.8013	0.000303
0.0514	0.16745	0.5514	0.04634	1.8014	0.000303
0.0515	0.16745	0.5515	0.04305	1.8015	-0.00299
0.0516	0.20033	0.5516	0.04634	1.8016	-0.00627
0.0517	0.16745	0.5517	0.04305	1.8017	0.000303
0.0518	0.20033	0.5518	0.04963	1.8018	0.000303
0.0519	0.26609	0.5519	0.04963	1.8019	0.000303
0.052	0.20033	0.552	0.04963	1.802	-0.00299
0.0521	0.20033	0.5521	0.04963	1.8021	-0.00627
0.0522	0.23321	0.5522	0.04963	1.8022	-0.00627
0.0523	0.20033	0.5523	0.05949	1.8023	-0.00627
0.0524	0.20033	0.5524	0.05292	1.8024	0.000303
0.0525	0.23321	0.5525	0.05949	1.8025	-0.00299
0.0526	0.20033	0.5526	0.0562	1.8026	-0.00627
0.0527	0.23321	0.5527	0.05949	1.8027	-0.00299
0.0528	0.16745	0.5528	0.05949	1.8028	-0.00299
0.0529	0.20033	0.5529	0.06607	1.8029	-0.00299
0.053	0.20033	0.553	0.06607	1.803	-0.01285
0.0531	0.23321	0.5531	0.06607	1.8031	-0.00299
0.0532	0.23321	0.5532	0.06936	1.8032	-0.00627
0.0533	0.20033	0.5533	0.06936	1.8033	-0.00299
0.0534	0.26609	0.5534	0.06936	1.8034	0.000303
0.0535	0.20033	0.5535	0.06936	1.8035	-0.00299
0.0536	0.20033	0.5536	0.06936	1.8036	-0.00299
0.0537	0.20033	0.5537	0.07265	1.8037	-0.00627
0.0538	0.23321	0.5538	0.07593	1.8038	-0.00627
0.0539	0.20033	0.5539	0.07593	1.8039	0.000303
0.054	0.20033	0.554	0.07265	1.804	-0.00299
0.0541	0.23321	0.5541	0.07922	1.8041	-0.00627
0.0542	0.23321	0.5542	0.08251	1.8042	-0.00299
0.0543	0.23321	0.5543	0.07922	1.8043	0.02003
0.0544	0.23321	0.5544	0.08251	1.8044	0.000303
0.0545	0.26609	0.5545	0.0858	1.8045	-0.00627
0.0546	0.20033	0.5546	0.0858	1.8046	-0.00299
0.0547	0.23321	0.5547	0.08909	1.8047	-0.00299
0.0548	0.20033	0.5548	0.09238	1.8048	-0.00956
0.0549	0.23321	0.5549	0.08909	1.8049	-0.00627
0.055	0.26609	0.555	0.09566	1.805	-0.00299
0.0551	0.23321	0.5551	0.09238	1.8051	-0.00956
0.0552	0.26609	0.5552	0.09566	1.8052	0.000303
0.0553	0.20033	0.5553	0.09895	1.8053	-0.00627
0.0554	0.16745	0.5554	0.09895	1.8054	0.000303
0.0555	0.23321	0.5555	0.10224	1.8055	-0.00627
0.0556	0.23321	0.5556	0.10553	1.8056	-0.00299
0.0557	0.23321	0.5557	0.10553	1.8057	-0.00627
0.0558	0.20033	0.5558	0.1121	1.8058	0.000303
0.0559	0.20033	0.5559	0.1121	1.8059	0.000303
0.056	0.23321	0.556	0.1121	1.806	-0.01285
0.0561	0.23321	0.5561	0.11539	1.8061	-0.00299
0.0562	0.23321	0.5562	0.11539	1.8062	0.000303
0.0563	0.23321	0.5563	0.11539	1.8063	-0.00627
0.0564	0.23321	0.5564	0.12197	1.8064	-0.00299
0.0565	0.23321	0.5565	0.12197	1.8065	0.000303
0.0566	0.26609	0.5566	0.12526	1.8066	-0.00627
0.0567	0.23321	0.5567	0.13512	1.8067	-0.00627
0.0568	0.23321	0.5568	0.13512	1.8068	-0.00627
0.0569	0.23321	0.5569	0.13183	1.8069	-0.00299
0.057	0.26609	0.557	0.1417	1.807	0.000303
0.0571	0.26609	0.5571	0.1417	1.8071	-0.00627
0.0572	0.23321	0.5572	0.14828	1.8072	-0.00299
0.0573	0.29898	0.5573	0.14828	1.8073	-0.00627
0.0574	0.29898	0.5574	0.15485	1.8074	-0.00627
0.0575	0.26609	0.5575	0.15485	1.8075	-0.00956
0.0576	0.26609	0.5576	0.15814	1.8076	-0.00299
0.0577	0.26609	0.5577	0.16143	1.8077	-0.00627
0.0578	0.26609	0.5578	0.16143	1.8078	-0.00627
0.0579	0.26609	0.5579	0.16801	1.8079	-0.00627
0.058	0.26609	0.558	0.17129	1.808	-0.00627
0.0581	0.33186	0.5581	0.17458	1.8081	-0.00627
0.0582	0.26609	0.5582	0.17787	1.8082	-0.00627
0.0583	0.29898	0.5583	0.18116	1.8083	-0.00627
0.0584	0.29898	0.5584	0.18116	1.8084	-0.00627
0.0585	0.29898	0.5585	0.18445	1.8085	-0.00627
0.0586	0.26609	0.5586	0.18445	1.8086	-0.00299
0.0587	0.33186	0.5587	0.1976	1.8087	-0.00956
0.0588	0.26609	0.5588	0.1976	1.8088	-0.00627
0.0589	0.26609	0.5589	0.20089	1.8089	-0.00299
0.059	0.36474	0.559	0.20418	1.809	-0.00627
0.0591	0.33186	0.5591	0.21075	1.8091	-0.00956
0.0592	0.36474	0.5592	0.21075	1.8092	-0.00299
0.0593	0.33186	0.5593	0.21404	1.8093	-0.00627
0.0594	0.33186	0.5594	0.21733	1.8094	-0.00627
0.0595	0.36474	0.5595	0.22719	1.8095	-0.00627
0.0596	0.33186	0.5596	0.23048	1.8096	-0.00299
0.0597	0.36474	0.5597	0.23377	1.8097	-0.00627
0.0598	0.33186	0.5598	0.24035	1.8098	-0.00627
0.0599	0.36474	0.5599	0.24035	1.8099	-0.00627
0.06	0.39762	0.56	0.25021	1.81	-0.00627
0.0601	0.36474	0.5601	0.25679	1.8101	-0.00299
0.0602	0.39762	0.5602	0.25679	1.8102	-0.00627
0.0603	0.39762	0.5603	0.26008	1.8103	0.000303
0.0604	0.39762	0.5604	0.26665	1.8104	-0.00299
0.0605	0.39762	0.5605	0.26665	1.8105	-0.00956
0.0606	0.39762	0.5606	0.27323	1.8106	-0.00627
0.0607	0.43051	0.5607	0.27981	1.8107	-0.00627
0.0608	0.39762	0.5608	0.27981	1.8108	-0.00627
0.0609	0.43051	0.5609	0.2831	1.8109	-0.00627
0.061	0.46339	0.561	0.29296	1.811	-0.00299
0.0611	0.43051	0.5611	0.29296	1.8111	-0.00627
0.0612	0.46339	0.5612	0.30282	1.8112	0.000303
0.0613	0.46339	0.5613	0.3094	1.8113	-0.00299
0.0614	0.46339	0.5614	0.31269	1.8114	-0.00627
0.0615	0.46339	0.5615	0.3094	1.8115	-0.00956
0.0616	0.49627	0.5616	0.32255	1.8116	-0.00299
0.0617	0.49627	0.5617	0.32584	1.8117	-0.00627
0.0618	0.49627	0.5618	0.33242	1.8118	-0.00299
0.0619	0.49627	0.5619	0.33571	1.8119	-0.00627
0.062	0.49627	0.562	0.339	1.812	-0.00299
0.0621	0.52916	0.5621	0.34886	1.8121	-0.00627
0.0622	0.52916	0.5622	0.35873	1.8122	-0.00627
0.0623	0.52916	0.5623	0.36201	1.8123	-0.00627
0.0624	0.56204	0.5624	0.36201	1.8124	-0.00299
0.0625	0.56204	0.5625	0.36859	1.8125	-0.00299
0.0626	0.52916	0.5626	0.37188	1.8126	-0.00299
0.0627	0.52916	0.5627	0.38503	1.8127	-0.00299
0.0628	0.59492	0.5628	0.38832	1.8128	-0.00627
0.0629	0.56204	0.5629	0.3949	1.8129	-0.00299
0.063	0.59492	0.563	0.3949	1.813	-0.00956
0.0631	0.59492	0.5631	0.40476	1.8131	-0.00627
0.0632	0.59492	0.5632	0.40805	1.8132	-0.00299
0.0633	0.6278	0.5633	0.41463	1.8133	0.00359
0.0634	0.6278	0.5634	0.41791	1.8134	-0.00627
0.0635	0.6278	0.5635	0.42449	1.8135	-0.00299
0.0636	0.66069	0.5636	0.43436	1.8136	0.000303
0.0637	0.66069	0.5637	0.44422	1.8137	-0.00299
0.0638	0.66069	0.5638	0.44751	1.8138	0.000303
0.0639	0.69357	0.5639	0.45737	1.8139	-0.00299
0.064	0.69357	0.564	0.46066	1.814	0.01346
0.0641	0.69357	0.5641	0.46724	1.8141	0.000303
0.0642	0.72645	0.5642	0.47053	1.8142	-0.00627
0.0643	0.75933	0.5643	0.48368	1.8143	-0.00299
0.0644	0.72645	0.5644	0.49354	1.8144	0.000303
0.0645	0.75933	0.5645	0.49683	1.8145	0.00359
0.0646	0.75933	0.5646	0.5067	1.8146	-0.00299
0.0647	0.79222	0.5647	0.51656	1.8147	-0.00299
0.0648	0.79222	0.5648	0.52643	1.8148	-0.00627
0.0649	0.8251	0.5649	0.52972	1.8149	-0.00299
0.065	0.79222	0.565	0.53629	1.815	-0.00627
0.0651	0.85798	0.5651	0.55273	1.8151	-0.00299
0.0652	0.8251	0.5652	0.5626	1.8152	0.000303
0.0653	0.8251	0.5653	0.56589	1.8153	-0.00627
0.0654	0.85798	0.5654	0.57246	1.8154	-0.00299
0.0655	0.89087	0.5655	0.58562	1.8155	0.000303
0.0656	0.92375	0.5656	0.59877	1.8156	-0.00627
0.0657	0.89087	0.5657	0.60535	1.8157	-0.00299
0.0658	0.92375	0.5658	0.61192	1.8158	-0.00299
0.0659	0.95663	0.5659	0.62508	1.8159	-0.00299
0.066	0.95663	0.566	0.64152	1.816	-0.00956
0.0661	0.92375	0.5661	0.65138	1.8161	0.000303
0.0662	0.98951	0.5662	0.66453	1.8162	0.000303
0.0663	0.98951	0.5663	0.67769	1.8163	0.000303
0.0664	1.0224	0.5664	0.69413	1.8164	-0.00299
0.0665	1.05528	0.5665	0.70399	1.8165	-0.00299
0.0666	1.0224	0.5666	0.72044	1.8166	0.000303
0.0667	1.05528	0.5667	0.73688	1.8167	0.000303
0.0668	1.08816	0.5668	0.74345	1.8168	0.000303
0.0669	1.12104	0.5669	0.75989	1.8169	-0.00299
0.067	1.08816	0.567	0.77305	1.817	0.000303
0.0671	1.15393	0.5671	0.79278	1.8171	0.000303
0.0672	1.18681	0.5672	0.80922	1.8172	0.000303
0.0673	1.15393	0.5673	0.82237	1.8173	0.00359
0.0674	1.18681	0.5674	0.83881	1.8174	-0.00299
0.0675	1.15393	0.5675	0.85854	1.8175	-0.00299
0.0676	1.21969	0.5676	0.8717	1.8176	-0.00299
0.0677	1.21969	0.5677	0.88814	1.8177	0.000303
0.0678	1.25258	0.5678	0.90787	1.8178	0.000303
0.0679	1.31834	0.5679	0.92431	1.8179	0.000303
0.068	1.25258	0.568	0.94075	1.818	-0.00299
0.0681	1.35122	0.5681	0.96048	1.8181	0.000303
0.0682	1.31834	0.5682	0.98021	1.8182	0.000303
0.0683	1.31834	0.5683	0.99665	1.8183	0.000303
0.0684	1.38411	0.5684	1.01967	1.8184	0.000303
0.0685	1.38411	0.5685	1.03282	1.8185	0.000303
0.0686	1.38411	0.5686	1.05584	1.8186	0.00359
0.0687	1.44987	0.5687	1.07557	1.8187	0.000303
0.0688	1.41699	0.5688	1.08872	1.8188	0.000303
0.0689	1.44987	0.5689	1.11503	1.8189	0.000303
0.069	1.44987	0.569	1.13476	1.819	-0.00299
0.0691	1.51564	0.5691	1.15449	1.8191	-0.00299
0.0692	1.51564	0.5692	1.16764	1.8192	-0.00299
0.0693	1.54852	0.5693	1.18737	1.8193	0.000303
0.0694	1.54852	0.5694	1.2071	1.8194	0.000303
0.0695	1.54852	0.5695	1.22683	1.8195	-0.00299
0.0696	1.5814	0.5696	1.24985	1.8196	-0.00299
0.0697	1.61429	0.5697	1.26629	1.8197	0.000303
0.0698	1.5814	0.5698	1.28931	1.8198	0.000303
0.0699	1.64717	0.5699	1.30575	1.8199	0.000303
0.07	1.68005	0.57	1.32219	1.82	0.000303
0.0701	1.68005	0.5701	1.33534	1.8201	0.000303
0.0702	1.71293	0.5702	1.35507	1.8202	0.000303
0.0703	1.74582	0.5703	1.37151	1.8203	0.000303
0.0704	1.7787	0.5704	1.39124	1.8204	0.000303
0.0705	1.81158	0.5705	1.4044	1.8205	0.000303
0.0706	1.84446	0.5706	1.42741	1.8206	-0.00299
0.0707	1.81158	0.5707	1.44386	1.8207	-0.00299
0.0708	1.87735	0.5708	1.46358	1.8208	-0.00627
0.0709	1.91023	0.5709	1.48003	1.8209	-0.00299
0.071	1.976	0.571	1.49647	1.821	0.00359
0.0711	2.00888	0.5711	1.5162	1.8211	-0.00299
0.0712	2.00888	0.5712	1.53264	1.8212	0.000303
0.0713	2.04176	0.5713	1.54579	1.8213	-0.00299
0.0714	2.07464	0.5714	1.56223	1.8214	0.000303
0.0715	2.10753	0.5715	1.58196	1.8215	-0.00299
0.0716	2.14041	0.5716	1.59183	1.8216	0.000303
0.0717	2.17329	0.5717	1.60827	1.8217	0.000303
0.0718	2.20617	0.5718	1.628	1.8218	0.000303
0.0719	2.27194	0.5719	1.63786	1.8219	0.000303
0.072	2.30482	0.572	1.6543	1.822	0.000303
0.0721	2.33771	0.5721	1.66417	1.8221	-0.00299
0.0722	2.33771	0.5722	1.67732	1.8222	-0.00299
0.0723	2.37059	0.5723	1.69376	1.8223	-0.00299
0.0724	2.40347	0.5724	1.70363	1.8224	-0.00299
0.0725	2.56788	0.5725	1.71678	1.8225	-0.00627
0.0726	2.60077	0.5726	1.72994	1.8226	0.000303
0.0727	2.60077	0.5727	1.74309	1.8227	0.000303
0.0728	2.66653	0.5728	1.74966	1.8228	-0.00627
0.0729	2.76518	0.5729	1.76282	1.8229	-0.00299
0.073	2.79806	0.573	1.77268	1.823	-0.00956
0.0731	2.79806	0.5731	1.77926	1.8231	-0.00299
0.0732	2.92959	0.5732	1.79241	1.8232	-0.00299
0.0733	2.96248	0.5733	1.80228	1.8233	-0.00299
0.0734	2.99536	0.5734	1.80885	1.8234	0.000303
0.0735	3.06113	0.5735	1.82201	1.8235	-0.00627
0.0736	3.19266	0.5736	1.83187	1.8236	-0.00299
0.0737	3.22554	0.5737	1.84174	1.8237	-0.00627
0.0738	3.2913	0.5738	1.85489	1.8238	0.000303
0.0739	3.35707	0.5739	1.86475	1.8239	0.000303
0.074	3.38995	0.574	1.87133	1.824	-0.01614
0.0741	3.4886	0.5741	1.87791	1.8241	-0.00299
0.0742	3.52148	0.5742	1.89106	1.8242	-0.00299
0.0743	3.58725	0.5743	1.89435	1.8243	-0.00627
0.0744	3.65301	0.5744	1.9075	1.8244	-0.00299
0.0745	3.75166	0.5745	1.91408	1.8245	0.000303
0.0746	3.81743	0.5746	1.92065	1.8246	-0.00299
0.0747	3.91608	0.5747	1.92723	1.8247	0.00359
0.0748	3.94896	0.5748	1.94038	1.8248	-0.00627
0.0749	4.08049	0.5749	1.94696	1.8249	-0.00627
0.075	4.11337	0.575	1.95025	1.825	-0.00299
0.0751	4.21202	0.5751	1.96011	1.8251	0.000303
0.0752	4.27779	0.5752	1.9634	1.8252	-0.00299
0.0753	4.37643	0.5753	1.96998	1.8253	0.01675
0.0754	4.4422	0.5754	1.97656	1.8254	-0.00299
0.0755	4.47508	0.5755	1.95683	1.8255	-0.00299
0.0756	4.57373	0.5756	1.96011	1.8256	-0.00299
0.0757	4.6395	0.5757	1.96011	1.8257	-0.00627
0.0758	4.73814	0.5758	1.96669	1.8258	-0.01614
0.0759	4.80391	0.5759	1.96998	1.8259	-0.00627
0.076	4.86968	0.576	1.97656	1.826	0.00359
0.0761	4.93544	0.5761	1.97984	1.8261	0.000303
0.0762	5.03409	0.5762	1.98642	1.8262	0.000303
0.0763	5.03409	0.5763	1.993	1.8263	0.000303
0.0764	5.16562	0.5764	1.993	1.8264	-0.00299
0.0765	5.26427	0.5765	1.81543	1.8265	-0.00627
0.0766	5.29715	0.5766	1.80228	1.8266	-0.00627
0.0767	5.36292	0.5767	1.7957	1.8267	-0.00299
0.0768	5.42868	0.5768	1.79241	1.8268	-0.00299
0.0769	5.49445	0.5769	1.7957	1.8269	-0.00299
0.077	5.56021	0.577	1.78584	1.827	-0.01614
0.0771	5.62598	0.5771	1.78255	1.8271	-0.00627
0.0772	5.65886	0.5772	1.78584	1.8272	-0.00299
0.0773	5.72463	0.5773	1.79241	1.8273	-0.00299
0.0774	5.79039	0.5774	1.78912	1.8274	-0.00299
0.0775	5.82327	0.5775	1.78255	1.8275	-0.01614
0.0776	5.88904	0.5776	1.78584	1.8276	-0.00627
0.0777	5.95481	0.5777	1.78584	1.8277	-0.00299
0.0778	5.95481	0.5778	1.78584	1.8278	-0.00299
0.0779	6.02057	0.5779	1.78255	1.8279	-0.00299
0.078	6.08634	0.578	1.79241	1.828	-0.00299
0.0781	6.1521	0.5781	1.78912	1.8281	-0.00956
0.0782	6.21787	0.5782	1.78584	1.8282	-0.00627
0.0783	6.25075	0.5783	1.78912	1.8283	-0.00627
0.0784	6.31652	0.5784	1.78255	1.8284	0.000303
0.0785	6.3494	0.5785	1.78584	1.8285	0.000303
0.0786	6.3494	0.5786	1.79241	1.8286	-0.00299
0.0787	6.38228	0.5787	1.78912	1.8287	-0.00627
0.0788	6.41516	0.5788	1.7957	1.8288	-0.00956
0.0789	6.48093	0.5789	1.78912	1.8289	0.000303
0.079	6.54669	0.579	1.7957	1.829	-0.00299
0.0791	6.54669	0.5791	1.79899	1.8291	-0.00627
0.0792	6.57958	0.5792	1.79241	1.8292	-0.00627
0.0793	6.64534	0.5793	1.7957	1.8293	-0.00627
0.0794	6.64534	0.5794	1.79899	1.8294	-0.00627
0.0795	6.71111	0.5795	1.7957	1.8295	0.000303
0.0796	6.74399	0.5796	1.7957	1.8296	-0.00627
0.0797	6.71111	0.5797	1.79899	1.8297	-0.00627
0.0798	6.77687	0.5798	1.7957	1.8298	-0.00299
0.0799	6.77687	0.5799	1.80557	1.8299	-0.00299
0.08	6.84264	0.58	1.79899	1.83	-0.00627
0.0801	6.87552	0.5801	1.80557	1.8301	-0.00627
0.0802	6.9084	0.5802	1.80885	1.8302	-0.00627
0.0803	6.87552	0.5803	1.81214	1.8303	-0.00299
0.0804	6.94129	0.5804	1.80885	1.8304	0.000303
0.0805	6.94129	0.5805	1.80885	1.8305	-0.00627
0.0806	6.94129	0.5806	1.80885	1.8306	-0.00299
0.0807	7.03994	0.5807	1.80885	1.8307	-0.00299
0.0808	7.00705	0.5808	1.81214	1.8308	-0.00299
0.0809	6.97417	0.5809	1.81214	1.8309	-0.00627
0.081	7.03994	0.581	1.81214	1.831	-0.00299
0.0811	7.07282	0.5811	1.81543	1.8311	0.000303
0.0812	7.07282	0.5812	1.81214	1.8312	-0.00299
0.0813	7.07282	0.5813	1.81214	1.8313	-0.00299
0.0814	7.03994	0.5814	1.80885	1.8314	-0.00299
0.0815	7.1057	0.5815	1.81872	1.8315	-0.00956
0.0816	7.13858	0.5816	1.82201	1.8316	-0.00627
0.0817	7.1057	0.5817	1.81543	1.8317	-0.00299
0.0818	7.17147	0.5818	1.81543	1.8318	-0.00299
0.0819	7.17147	0.5819	1.81872	1.8319	-0.00627
0.082	7.13858	0.582	1.82201	1.832	0.000303
0.0821	7.17147	0.5821	1.82201	1.8321	-0.00299
0.0822	7.17147	0.5822	1.81872	1.8322	-0.00299
0.0823	7.20435	0.5823	1.81872	1.8323	-0.00299
0.0824	7.20435	0.5824	1.82529	1.8324	-0.00299
0.0825	7.17147	0.5825	1.82201	1.8325	0.000303
0.0826	7.20435	0.5826	1.82201	1.8326	-0.00299
0.0827	7.23723	0.5827	1.82529	1.8327	-0.00627
0.0828	7.17147	0.5828	1.82201	1.8328	0.000303
0.0829	7.23723	0.5829	1.82529	1.8329	-0.00627
0.083	7.23723	0.583	1.82529	1.833	-0.01943
0.0831	7.23723	0.5831	1.82858	1.8331	-0.00299
0.0832	7.23723	0.5832	1.82529	1.8332	-0.00627
0.0833	7.27011	0.5833	1.82529	1.8333	0.000303
0.0834	7.23723	0.5834	1.82858	1.8334	-0.00299
0.0835	7.23723	0.5835	1.82529	1.8335	-0.00299
0.0836	7.23723	0.5836	1.82529	1.8336	-0.00627
0.0837	7.20435	0.5837	1.82858	1.8337	0.000303
0.0838	7.20435	0.5838	1.82529	1.8338	-0.00627
0.0839	7.23723	0.5839	1.83187	1.8339	-0.00299
0.084	7.20435	0.584	1.82529	1.834	-0.00299
0.0841	7.27011	0.5841	1.83187	1.8341	-0.00627
0.0842	7.20435	0.5842	1.83187	1.8342	0.000303
0.0843	7.23723	0.5843	1.83187	1.8343	-0.026
0.0844	7.20435	0.5844	1.83187	1.8344	-0.00299
0.0845	7.20435	0.5845	1.83187	1.8345	-0.00299
0.0846	7.20435	0.5846	1.82858	1.8346	-0.00299
0.0847	7.20435	0.5847	1.83187	1.8347	-0.00299
0.0848	7.20435	0.5848	1.82858	1.8348	0.00359
0.0849	7.20435	0.5849	1.82858	1.8349	0.000303
0.085	7.20435	0.585	1.83187	1.835	0.00688
0.0851	7.17147	0.5851	1.83187	1.8351	-0.00299
0.0852	7.20435	0.5852	1.83187	1.8352	0.000303
0.0853	7.17147	0.5853	1.83516	1.8353	0.000303
0.0854	7.17147	0.5854	1.83516	1.8354	-0.00299
0.0855	7.13858	0.5855	1.83516	1.8355	0.01346
0.0856	7.17147	0.5856	1.83516	1.8356	-0.00299
0.0857	7.17147	0.5857	1.82858	1.8357	-0.00627
0.0858	7.13858	0.5858	1.82858	1.8358	-0.00299
0.0859	7.13858	0.5859	1.82858	1.8359	-0.00299
0.086	7.07282	0.586	1.83187	1.836	0.00359
0.0861	7.17147	0.5861	1.83187	1.8361	0.000303
0.0862	7.13858	0.5862	1.83187	1.8362	-0.00299
0.0863	7.07282	0.5863	1.82529	1.8363	-0.00299
0.0864	7.1057	0.5864	1.82858	1.8364	-0.00299
0.0865	7.03994	0.5865	1.82858	1.8365	0.0299
0.0866	7.1057	0.5866	1.83187	1.8366	0.000303
0.0867	7.07282	0.5867	1.82858	1.8367	-0.00299
0.0868	7.03994	0.5868	1.82858	1.8368	-0.00627
0.0869	7.00705	0.5869	1.82858	1.8369	0.000303
0.087	7.00705	0.587	1.83516	1.837	-0.00299
0.0871	7.00705	0.5871	1.83187	1.8371	-0.00299
0.0872	7.00705	0.5872	1.82858	1.8372	0.000303
0.0873	6.97417	0.5873	1.82529	1.8373	0.000303
0.0874	6.97417	0.5874	1.82858	1.8374	-0.00627
0.0875	6.94129	0.5875	1.82858	1.8375	0.000303
0.0876	6.94129	0.5876	1.83187	1.8376	-0.00299
0.0877	6.94129	0.5877	1.82529	1.8377	0.000303
0.0878	6.9084	0.5878	1.82858	1.8378	-0.00299
0.0879	6.9084	0.5879	1.83187	1.8379	0.00359
0.088	6.94129	0.588	1.82858	1.838	0.000303
0.0881	6.87552	0.5881	1.82529	1.8381	0.00359
0.0882	6.9084	0.5882	1.82858	1.8382	-0.00299
0.0883	6.9084	0.5883	1.82529	1.8383	-0.00627
0.0884	6.87552	0.5884	1.82858	1.8384	0.00359
0.0885	6.87552	0.5885	1.82529	1.8385	0.000303
0.0886	6.84264	0.5886	1.82858	1.8386	0.00359
0.0887	6.80976	0.5887	1.83187	1.8387	-0.00299
0.0888	6.80976	0.5888	1.82529	1.8388	-0.00627
0.0889	6.77687	0.5889	1.82201	1.8389	0.000303
0.089	6.77687	0.589	1.82858	1.839	0.000303
0.0891	6.77687	0.5891	1.82201	1.8391	0.000303
0.0892	6.74399	0.5892	1.82529	1.8392	0.000303
0.0893	6.71111	0.5893	1.81872	1.8393	0.000303
0.0894	6.74399	0.5894	1.82201	1.8394	0.000303
0.0895	6.71111	0.5895	1.81872	1.8395	0.000303
0.0896	6.71111	0.5896	1.81872	1.8396	0.00359
0.0897	6.67823	0.5897	1.82201	1.8397	0.000303
0.0898	6.71111	0.5898	1.81872	1.8398	-0.00299
0.0899	6.64534	0.5899	1.81872	1.8399	-0.00627
0.09	6.64534	0.59	1.80885	1.84	0.000303
0.0901	6.64534	0.5901	1.81872	1.8401	0.000303
0.0902	6.61246	0.5902	1.81214	1.8402	-0.00299
0.0903	6.57958	0.5903	1.81214	1.8403	-0.00299
0.0904	6.61246	0.5904	1.81214	1.8404	0.000303
0.0905	6.57958	0.5905	1.80885	1.8405	0.000303
0.0906	6.54669	0.5906	1.81214	1.8406	-0.00299
0.0907	6.51381	0.5907	1.81214	1.8407	-0.00299
0.0908	6.54669	0.5908	1.81214	1.8408	-0.00299
0.0909	6.57958	0.5909	1.80885	1.8409	-0.00299
0.091	6.44805	0.591	1.80885	1.841	-0.00299
0.0911	6.48093	0.5911	1.80885	1.8411	-0.00299
0.0912	6.44805	0.5912	1.80885	1.8412	-0.00299
0.0913	6.44805	0.5913	1.80557	1.8413	0.000303
0.0914	6.41516	0.5914	1.80885	1.8414	-0.00299
0.0915	6.41516	0.5915	1.80885	1.8415	-0.00299
0.0916	6.38228	0.5916	1.80885	1.8416	-0.00299
0.0917	6.3494	0.5917	1.80557	1.8417	-0.00299
0.0918	6.31652	0.5918	1.80885	1.8418	-0.00299
0.0919	6.31652	0.5919	1.80557	1.8419	0.000303
0.092	6.31652	0.592	1.80885	1.842	0.000303
0.0921	6.31652	0.5921	1.80557	1.8421	-0.00299
0.0922	6.31652	0.5922	1.80228	1.8422	-0.00299
0.0923	6.28363	0.5923	1.80228	1.8423	-0.00299
0.0924	6.31652	0.5924	1.80228	1.8424	-0.00627
0.0925	6.28363	0.5925	1.79899	1.8425	0.000303
0.0926	6.25075	0.5926	1.79899	1.8426	-0.00299
0.0927	6.18498	0.5927	1.80228	1.8427	0.000303
0.0928	6.21787	0.5928	1.7957	1.8428	-0.01285
0.0929	6.21787	0.5929	1.7957	1.8429	0.000303
0.093	6.18498	0.593	1.79899	1.843	-0.00299
0.0931	6.1521	0.5931	1.7957	1.8431	-0.00299
0.0932	6.18498	0.5932	1.7957	1.8432	-0.00299
0.0933	6.1521	0.5933	1.7957	1.8433	0.000303
0.0934	6.11922	0.5934	1.7957	1.8434	-0.00299
0.0935	6.11922	0.5935	1.78912	1.8435	-0.00299
0.0936	6.05345	0.5936	1.79241	1.8436	0.000303
0.0937	6.05345	0.5937	1.79241	1.8437	0.000303
0.0938	6.05345	0.5938	1.7957	1.8438	0.000303
0.0939	6.05345	0.5939	1.78912	1.8439	-0.00627
0.094	6.05345	0.594	1.79241	1.844	-0.00956
0.0941	5.98769	0.5941	1.78912	1.8441	-0.00299
0.0942	5.98769	0.5942	1.79241	1.8442	-0.00299
0.0943	5.95481	0.5943	1.78584	1.8443	-0.00627
0.0944	5.95481	0.5944	1.78584	1.8444	-0.00299
0.0945	5.98769	0.5945	1.78584	1.8445	0.000303
0.0946	5.95481	0.5946	1.78255	1.8446	-0.00627
0.0947	5.92192	0.5947	1.77926	1.8447	-0.00299
0.0948	5.85616	0.5948	1.78255	1.8448	-0.00299
0.0949	5.85616	0.5949	1.77926	1.8449	-0.00299
0.095	5.88904	0.595	1.77926	1.845	-0.01614
0.0951	5.85616	0.5951	1.77926	1.8451	-0.00627
0.0952	5.79039	0.5952	1.77597	1.8452	-0.00299
0.0953	5.82327	0.5953	1.77597	1.8453	-0.00299
0.0954	5.79039	0.5954	1.77597	1.8454	-0.00299
0.0955	5.79039	0.5955	1.77268	1.8455	0.000303
0.0956	5.75751	0.5956	1.77268	1.8456	-0.00299
0.0957	5.69174	0.5957	1.76611	1.8457	-0.00299
0.0958	5.75751	0.5958	1.77268	1.8458	-0.02272
0.0959	5.69174	0.5959	1.76611	1.8459	-0.00299
0.096	5.69174	0.596	1.76611	1.846	-0.00627
0.0961	5.69174	0.5961	1.76939	1.8461	-0.00299
0.0962	5.65886	0.5962	1.76611	1.8462	0.000303
0.0963	5.5931	0.5963	1.76611	1.8463	-0.02272
0.0964	5.62598	0.5964	1.76282	1.8464	-0.00627
0.0965	5.65886	0.5965	1.76282	1.8465	0.000303
0.0966	5.5931	0.5966	1.75624	1.8466	-0.00299
0.0967	5.5931	0.5967	1.75953	1.8467	-0.00956
0.0968	5.56021	0.5968	1.75624	1.8468	-0.00299
0.0969	5.5931	0.5969	1.75624	1.8469	-0.00627
0.097	5.56021	0.597	1.75624	1.847	-0.00299
0.0971	5.52733	0.5971	1.75624	1.8471	-0.00299
0.0972	5.49445	0.5972	1.75295	1.8472	-0.00627
0.0973	5.46156	0.5973	1.75624	1.8473	0.000303
0.0974	5.46156	0.5974	1.74966	1.8474	-0.00956
0.0975	5.46156	0.5975	1.75295	1.8475	-0.01614
0.0976	5.42868	0.5976	1.75295	1.8476	-0.00956
0.0977	5.3958	0.5977	1.74966	1.8477	-0.00299
0.0978	5.3958	0.5978	1.74966	1.8478	-0.00299
0.0979	5.3958	0.5979	1.74638	1.8479	0.000303
0.098	5.3958	0.598	1.74309	1.848	-0.00299
0.0981	5.33003	0.5981	1.74638	1.8481	-0.00299
0.0982	5.36292	0.5982	1.74309	1.8482	-0.00299
0.0983	5.33003	0.5983	1.74309	1.8483	-0.00956
0.0984	5.33003	0.5984	1.74309	1.8484	-0.00299
0.0985	5.26427	0.5985	1.7398	1.8485	-0.00627
0.0986	5.29715	0.5986	1.7398	1.8486	-0.00627
0.0987	5.26427	0.5987	1.73651	1.8487	-0.00956
0.0988	5.26427	0.5988	1.73651	1.8488	-0.00299
0.0989	5.1985	0.5989	1.7398	1.8489	-0.00956
0.099	5.23139	0.599	1.73651	1.849	-0.00299
0.0991	5.23139	0.5991	1.73322	1.8491	-0.00627
0.0992	5.23139	0.5992	1.73322	1.8492	-0.00627
0.0993	5.13274	0.5993	1.73322	1.8493	-0.00627
0.0994	5.16562	0.5994	1.72994	1.8494	-0.00627
0.0995	5.13274	0.5995	1.72994	1.8495	-0.00299
0.0996	5.13274	0.5996	1.72665	1.8496	-0.00627
0.0997	5.13274	0.5997	1.72994	1.8497	0.000303
0.0998	5.09985	0.5998	1.72336	1.8498	-0.00627
0.0999	5.09985	0.5999	1.72994	1.8499	-0.00627
0.1	5.09985	0.6	1.72665	1.85	-0.00299
0.1001	5.06697	0.6001	1.72665	1.8501	-0.00627
0.1002	5.03409	0.6002	1.72336	1.8502	-0.00299
0.1003	5.03409	0.6003	1.72007	1.8503	-0.00627
0.1004	5.00121	0.6004	1.72007	1.8504	-0.00627
0.1005	5.00121	0.6005	1.72007	1.8505	-0.00627
0.1006	4.93544	0.6006	1.71678	1.8506	-0.00627
0.1007	4.93544	0.6007	1.71349	1.8507	-0.00627
0.1008	4.93544	0.6008	1.71678	1.8508	-0.00627
0.1009	4.96832	0.6009	1.71678	1.8509	-0.00956
0.101	5.00121	0.601	1.71021	1.851	-0.00627
0.1011	4.93544	0.6011	1.71021	1.8511	-0.00627
0.1012	4.90256	0.6012	1.71021	1.8512	-0.00956
0.1013	4.86968	0.6013	1.70692	1.8513	-0.00627
0.1014	4.86968	0.6014	1.71021	1.8514	-0.00627
0.1015	4.86968	0.6015	1.71021	1.8515	-0.00299
0.1016	4.86968	0.6016	1.70363	1.8516	-0.00956
0.1017	4.83679	0.6017	1.70692	1.8517	-0.00627
0.1018	4.83679	0.6018	1.70034	1.8518	-0.00627
0.1019	4.83679	0.6019	1.70692	1.8519	-0.00627
0.102	4.77103	0.602	1.70034	1.852	-0.00627
0.1021	4.77103	0.6021	1.70034	1.8521	-0.00299
0.1022	4.77103	0.6022	1.69705	1.8522	-0.00956
0.1023	4.73814	0.6023	1.69376	1.8523	-0.00627
0.1024	4.73814	0.6024	1.69705	1.8524	-0.00627
0.1025	4.73814	0.6025	1.69705	1.8525	-0.00627
0.1026	4.70526	0.6026	1.69376	1.8526	-0.00299
0.1027	4.70526	0.6027	1.69705	1.8527	-0.00299
0.1028	4.67238	0.6028	1.69376	1.8528	-0.00299
0.1029	4.6395	0.6029	1.69048	1.8529	-0.00299
0.103	4.6395	0.603	1.69048	1.853	-0.00627
0.1031	4.60661	0.6031	1.68719	1.8531	-0.00299
0.1032	4.60661	0.6032	1.68061	1.8532	0.000303
0.1033	4.57373	0.6033	1.68719	1.8533	-0.00299
0.1034	4.60661	0.6034	1.6839	1.8534	-0.00627
0.1035	4.57373	0.6035	1.68061	1.8535	0.000303
0.1036	4.57373	0.6036	1.68061	1.8536	-0.00299
0.1037	4.54085	0.6037	1.67732	1.8537	-0.00299
0.1038	4.50797	0.6038	1.6839	1.8538	-0.00299
0.1039	4.50797	0.6039	1.68061	1.8539	-0.00627
0.104	4.47508	0.604	1.67732	1.854	-0.00299
0.1041	4.47508	0.6041	1.68061	1.8541	-0.00627
0.1042	4.47508	0.6042	1.67403	1.8542	-0.00299
0.1043	4.40932	0.6043	1.67075	1.8543	-0.03258
0.1044	4.4422	0.6044	1.67075	1.8544	-0.00299
0.1045	4.40932	0.6045	1.67075	1.8545	-0.00299
0.1046	4.40932	0.6046	1.66746	1.8546	0.000303
0.1047	4.4422	0.6047	1.67075	1.8547	0.000303
0.1048	4.34355	0.6048	1.66746	1.8548	0.00359
0.1049	4.37643	0.6049	1.66417	1.8549	-0.00299
0.105	4.34355	0.605	1.66746	1.855	-0.00299
0.1051	4.31067	0.6051	1.66417	1.8551	0.000303
0.1052	4.34355	0.6052	1.66088	1.8552	-0.00299
0.1053	4.31067	0.6053	1.66417	1.8553	0.01017
0.1054	4.27779	0.6054	1.65759	1.8554	-0.00299
0.1055	4.27779	0.6055	1.66088	1.8555	-0.00956
0.1056	4.27779	0.6056	1.66088	1.8556	-0.00299
0.1057	4.2449	0.6057	1.65759	1.8557	-0.00299
0.1058	4.2449	0.6058	1.66088	1.8558	-0.00299
0.1059	4.21202	0.6059	1.65759	1.8559	-0.00299
0.106	4.21202	0.606	1.65102	1.856	0.00359
0.1061	4.21202	0.6061	1.65102	1.8561	-0.00299
0.1062	4.17914	0.6062	1.6543	1.8562	-0.00299
0.1063	4.21202	0.6063	1.6543	1.8563	-0.00299
0.1064	4.17914	0.6064	1.65102	1.8564	-0.00299
0.1065	4.14626	0.6065	1.64773	1.8565	0.000303
0.1066	4.14626	0.6066	1.64773	1.8566	-0.00299
0.1067	4.11337	0.6067	1.65102	1.8567	-0.00299
0.1068	4.14626	0.6068	1.64444	1.8568	-0.00299
0.1069	4.08049	0.6069	1.64444	1.8569	0.000303
0.107	4.14626	0.607	1.64115	1.857	-0.00299
0.1071	4.04761	0.6071	1.64115	1.8571	0.000303
0.1072	4.08049	0.6072	1.63786	1.8572	-0.00299
0.1073	4.08049	0.6073	1.63786	1.8573	0.000303
0.1074	4.08049	0.6074	1.64115	1.8574	-0.00627
0.1075	4.01472	0.6075	1.63786	1.8575	0.00359
0.1076	4.01472	0.6076	1.63786	1.8576	-0.00299
0.1077	4.04761	0.6077	1.63458	1.8577	0.000303
0.1078	3.98184	0.6078	1.63458	1.8578	0.000303
0.1079	4.01472	0.6079	1.628	1.8579	0.000303
0.108	3.98184	0.608	1.63458	1.858	-0.00956
0.1081	3.98184	0.6081	1.63129	1.8581	-0.00299
0.1082	3.94896	0.6082	1.628	1.8582	0.00359
0.1083	3.91608	0.6083	1.628	1.8583	0.000303
0.1084	3.88319	0.6084	1.63129	1.8584	0.000303
0.1085	3.91608	0.6085	1.62142	1.8585	0.000303
0.1086	3.91608	0.6086	1.61813	1.8586	0.000303
0.1087	3.88319	0.6087	1.62471	1.8587	0.00359
0.1088	3.85031	0.6088	1.62142	1.8588	0.00359
0.1089	3.85031	0.6089	1.62142	1.8589	-0.00299
0.109	3.85031	0.609	1.61813	1.859	-0.00299
0.1091	3.81743	0.6091	1.62142	1.8591	-0.00299
0.1092	3.78455	0.6092	1.61485	1.8592	-0.00299
0.1093	3.81743	0.6093	1.61485	1.8593	0.000303
0.1094	3.78455	0.6094	1.61485	1.8594	0.000303
0.1095	3.81743	0.6095	1.61156	1.8595	0.00359
0.1096	3.75166	0.6096	1.61156	1.8596	0.000303
0.1097	3.78455	0.6097	1.61485	1.8597	-0.00299
0.1098	3.78455	0.6098	1.60827	1.8598	0.00359
0.1099	3.75166	0.6099	1.60827	1.8599	0.00688
0.11	3.71878	0.61	1.60498	1.86	0.000303
0.1101	3.6859	0.6101	1.60498	1.8601	0.00359
0.1102	3.75166	0.6102	1.60498	1.8602	-0.00299
0.1103	3.71878	0.6103	1.60498	1.8603	0.000303
0.1104	3.6859	0.6104	1.60169	1.8604	0.00359
0.1105	3.6859	0.6105	1.60498	1.8605	-0.00299
0.1106	3.65301	0.6106	1.5984	1.8606	-0.00299
0.1107	3.65301	0.6107	1.60498	1.8607	0.000303
0.1108	3.6859	0.6108	1.5984	1.8608	-0.00299
0.1109	3.62013	0.6109	1.5984	1.8609	0.000303
0.111	3.62013	0.611	1.5984	1.861	0.00359
0.1111	3.58725	0.6111	1.59512	1.8611	-0.00299
0.1112	3.62013	0.6112	1.59512	1.8612	0.000303
0.1113	3.55437	0.6113	1.59183	1.8613	0.000303
0.1114	3.55437	0.6114	1.59183	1.8614	0.000303
0.1115	3.55437	0.6115	1.58854	1.8615	0.00359
0.1116	3.4886	0.6116	1.58854	1.8616	0.000303
0.1117	3.55437	0.6117	1.59183	1.8617	-0.00627
0.1118	3.52148	0.6118	1.58854	1.8618	0.000303
0.1119	3.4886	0.6119	1.58525	1.8619	-0.00299
0.112	3.4886	0.612	1.58525	1.862	-0.00299
0.1121	3.4886	0.6121	1.58854	1.8621	-0.00299
0.1122	3.45572	0.6122	1.58525	1.8622	-0.00299
0.1123	3.42284	0.6123	1.58196	1.8623	-0.00299
0.1124	3.42284	0.6124	1.57867	1.8624	0.000303
0.1125	3.42284	0.6125	1.58525	1.8625	0.000303
0.1126	3.38995	0.6126	1.57867	1.8626	0.000303
0.1127	3.38995	0.6127	1.57867	1.8627	-0.00627
0.1128	3.35707	0.6128	1.57539	1.8628	0.000303
0.1129	3.35707	0.6129	1.57539	1.8629	-0.00299
0.113	3.35707	0.613	1.57539	1.863	-0.00627
0.1131	3.35707	0.6131	1.57539	1.8631	-0.00627
0.1132	3.35707	0.6132	1.5721	1.8632	-0.00627
0.1133	3.32419	0.6133	1.5721	1.8633	-0.00956
0.1134	3.32419	0.6134	1.56881	1.8634	-0.00627
0.1135	3.32419	0.6135	1.5721	1.8635	0.000303
0.1136	3.32419	0.6136	1.56552	1.8636	-0.00627
0.1137	3.25842	0.6137	1.5721	1.8637	-0.00627
0.1138	3.2913	0.6138	1.56552	1.8638	-0.00299
0.1139	3.25842	0.6139	1.56552	1.8639	-0.00299
0.114	3.32419	0.614	1.56223	1.864	-0.00299
0.1141	3.22554	0.6141	1.55894	1.8641	-0.00299
0.1142	3.25842	0.6142	1.56223	1.8642	0.000303
0.1143	3.22554	0.6143	1.55894	1.8643	0.000303
0.1144	3.25842	0.6144	1.55894	1.8644	-0.00299
0.1145	3.22554	0.6145	1.55894	1.8645	-0.00956
0.1146	3.22554	0.6146	1.55894	1.8646	-0.00299
0.1147	3.15977	0.6147	1.55237	1.8647	0.000303
0.1148	3.15977	0.6148	1.55237	1.8648	-0.00299
0.1149	3.15977	0.6149	1.55237	1.8649	-0.00299
0.115	3.12689	0.615	1.55566	1.865	-0.00627
0.1151	3.12689	0.6151	1.55237	1.8651	0.000303
0.1152	3.12689	0.6152	1.54908	1.8652	-0.00299
0.1153	3.06113	0.6153	1.54579	1.8653	-0.00299
0.1154	3.09401	0.6154	1.54908	1.8654	-0.00299
0.1155	3.09401	0.6155	1.54579	1.8655	-0.00627
0.1156	3.09401	0.6156	1.53922	1.8656	-0.00299
0.1157	3.06113	0.6157	1.5425	1.8657	0.000303
0.1158	3.06113	0.6158	1.53922	1.8658	-0.00627
0.1159	3.02824	0.6159	1.53922	1.8659	-0.00299
0.116	3.06113	0.616	1.53922	1.866	0.01017
0.1161	3.02824	0.6161	1.53264	1.8661	-0.00299
0.1162	3.02824	0.6162	1.53593	1.8662	-0.00627
0.1163	2.99536	0.6163	1.53264	1.8663	0.000303
0.1164	2.99536	0.6164	1.53264	1.8664	-0.00299
0.1165	2.99536	0.6165	1.53593	1.8665	-0.00627
0.1166	2.96248	0.6166	1.53264	1.8666	-0.00299
0.1167	2.96248	0.6167	1.52935	1.8667	-0.00299
0.1168	2.96248	0.6168	1.53264	1.8668	0.000303
0.1169	2.96248	0.6169	1.52606	1.8669	-0.00299
0.117	2.89671	0.617	1.52935	1.867	0.000303
0.1171	2.92959	0.6171	1.52277	1.8671	-0.00299
0.1172	2.89671	0.6172	1.51949	1.8672	-0.00627
0.1173	2.86383	0.6173	1.52606	1.8673	-0.00956
0.1174	2.89671	0.6174	1.52277	1.8674	-0.00627
0.1175	2.89671	0.6175	1.51949	1.8675	-0.00299
0.1176	2.86383	0.6176	1.5162	1.8676	-0.00299
0.1177	2.86383	0.6177	1.5162	1.8677	0.000303
0.1178	2.83095	0.6178	1.51291	1.8678	-0.00956
0.1179	2.86383	0.6179	1.5162	1.8679	-0.00299
0.118	2.83095	0.618	1.51949	1.868	-0.00299
0.1181	2.83095	0.6181	1.51291	1.8681	-0.00299
0.1182	2.83095	0.6182	1.51291	1.8682	-0.00627
0.1183	2.83095	0.6183	1.50962	1.8683	-0.00627
0.1184	2.76518	0.6184	1.50962	1.8684	-0.00299
0.1185	2.83095	0.6185	1.50962	1.8685	0.000303
0.1186	2.76518	0.6186	1.49976	1.8686	-0.00627
0.1187	2.76518	0.6187	1.50962	1.8687	-0.00627
0.1188	2.76518	0.6188	1.50633	1.8688	0.000303
0.1189	2.76518	0.6189	1.50633	1.8689	-0.00627
0.119	2.76518	0.619	1.50304	1.869	-0.00299
0.1191	2.7323	0.6191	1.49976	1.8691	-0.00956
0.1192	2.7323	0.6192	1.49976	1.8692	-0.00627
0.1193	2.69942	0.6193	1.49976	1.8693	-0.00627
0.1194	2.69942	0.6194	1.49318	1.8694	-0.00299
0.1195	2.66653	0.6195	1.49318	1.8695	-0.00299
0.1196	2.66653	0.6196	1.49318	1.8696	-0.00299
0.1197	2.66653	0.6197	1.49318	1.8697	-0.00299
0.1198	2.66653	0.6198	1.49318	1.8698	-0.00299
0.1199	2.66653	0.6199	1.48989	1.8699	-0.00299
0.12	2.63365	0.62	1.48989	1.87	-0.00627
0.1201	2.66653	0.6201	1.4866	1.8701	-0.00299
0.1202	2.66653	0.6202	1.4866	1.8702	-0.00956
0.1203	2.63365	0.6203	1.4866	1.8703	-0.00299
0.1204	2.60077	0.6204	1.48331	1.8704	-0.00627
0.1205	2.63365	0.6205	1.4866	1.8705	-0.00627
0.1206	2.535	0.6206	1.4866	1.8706	-0.00627
0.1207	2.60077	0.6207	1.48331	1.8707	-0.00956
0.1208	2.56788	0.6208	1.48003	1.8708	-0.00627
0.1209	2.60077	0.6209	1.48331	1.8709	-0.00627
0.121	2.56788	0.621	1.47674	1.871	-0.00299
0.1211	2.535	0.6211	1.48003	1.8711	0.000303
0.1212	2.535	0.6212	1.47674	1.8712	-0.00299
0.1213	2.535	0.6213	1.47674	1.8713	-0.00627
0.1214	2.535	0.6214	1.47345	1.8714	-0.00299
0.1215	2.535	0.6215	1.47674	1.8715	-0.00299
0.1216	2.50212	0.6216	1.47016	1.8716	-0.00627
0.1217	2.46924	0.6217	1.47345	1.8717	-0.00627
0.1218	2.535	0.6218	1.47016	1.8718	0.000303
0.1219	2.46924	0.6219	1.47345	1.8719	-0.00299
0.122	2.50212	0.622	1.46358	1.872	-0.00627
0.1221	2.46924	0.6221	1.47016	1.8721	-0.00299
0.1222	2.43635	0.6222	1.46358	1.8722	0.000303
0.1223	2.50212	0.6223	1.46358	1.8723	-0.00627
0.1224	2.46924	0.6224	1.46358	1.8724	-0.00627
0.1225	2.46924	0.6225	1.46358	1.8725	0.00359
0.1226	2.46924	0.6226	1.4603	1.8726	-0.00299
0.1227	2.40347	0.6227	1.45701	1.8727	-0.00627
0.1228	2.43635	0.6228	1.45701	1.8728	-0.00299
0.1229	2.40347	0.6229	1.4603	1.8729	-0.00299
0.123	2.40347	0.623	1.45043	1.873	0.00359
0.1231	2.37059	0.6231	1.45701	1.8731	-0.00627
0.1232	2.33771	0.6232	1.45372	1.8732	0.00359
0.1233	2.37059	0.6233	1.45043	1.8733	-0.00299
0.1234	2.30482	0.6234	1.45043	1.8734	0.000303
0.1235	2.37059	0.6235	1.45043	1.8735	0.00359
0.1236	2.37059	0.6236	1.45701	1.8736	-0.00956
0.1237	2.33771	0.6237	1.45043	1.8737	-0.00299
0.1238	2.33771	0.6238	1.44386	1.8738	-0.00627
0.1239	2.30482	0.6239	1.44386	1.8739	0.000303
0.124	2.33771	0.624	1.44714	1.874	0.00359
0.1241	2.33771	0.6241	1.44057	1.8741	0.000303
0.1242	2.33771	0.6242	1.44057	1.8742	-0.00299
0.1243	2.30482	0.6243	1.44386	1.8743	0.000303
0.1244	2.30482	0.6244	1.43728	1.8744	0.000303
0.1245	2.30482	0.6245	1.44386	1.8745	-0.01943
0.1246	2.23906	0.6246	1.44386	1.8746	-0.00299
0.1247	2.23906	0.6247	1.44386	1.8747	-0.00299
0.1248	2.23906	0.6248	1.44057	1.8748	-0.00299
0.1249	2.23906	0.6249	1.43399	1.8749	-0.00627
0.125	2.20617	0.625	1.43728	1.875	0.000303
0.1251	2.23906	0.6251	1.43728	1.8751	0.00359
0.1252	2.23906	0.6252	1.4307	1.8752	-0.00299
0.1253	2.20617	0.6253	1.43399	1.8753	-0.00956
0.1254	2.20617	0.6254	1.43399	1.8754	-0.00299
0.1255	2.17329	0.6255	1.43399	1.8755	0.000303
0.1256	2.17329	0.6256	1.43399	1.8756	0.000303
0.1257	2.20617	0.6257	1.4307	1.8757	0.00688
0.1258	2.17329	0.6258	1.42741	1.8758	0.000303
0.1259	2.14041	0.6259	1.42741	1.8759	0.000303
0.126	2.14041	0.626	1.42741	1.876	0.000303
0.1261	2.14041	0.6261	1.42741	1.8761	-0.00299
0.1262	2.10753	0.6262	1.42413	1.8762	-0.00299
0.1263	2.17329	0.6263	1.42084	1.8763	-0.02272
0.1264	2.14041	0.6264	1.42084	1.8764	0.000303
0.1265	2.10753	0.6265	1.42084	1.8765	0.00688
0.1266	2.17329	0.6266	1.42084	1.8766	-0.00299
0.1267	2.10753	0.6267	1.41755	1.8767	0.000303
0.1268	2.10753	0.6268	1.41755	1.8768	0.00359
0.1269	2.14041	0.6269	1.41755	1.8769	-0.00299
0.127	2.07464	0.627	1.41755	1.877	0.000303
0.1271	2.10753	0.6271	1.41426	1.8771	0.000303
0.1272	2.10753	0.6272	1.41426	1.8772	0.000303
0.1273	2.07464	0.6273	1.41426	1.8773	0.000303
0.1274	2.04176	0.6274	1.41426	1.8774	0.000303
0.1275	2.07464	0.6275	1.41426	1.8775	0.00359
0.1276	2.04176	0.6276	1.40768	1.8776	-0.00299
0.1277	2.00888	0.6277	1.40768	1.8777	-0.00299
0.1278	2.04176	0.6278	1.41097	1.8778	0.00359
0.1279	2.07464	0.6279	1.40768	1.8779	0.00359
0.128	2.04176	0.628	1.40768	1.878	-0.00627
0.1281	2.00888	0.6281	1.40768	1.8781	-0.00299
0.1282	2.00888	0.6282	1.4044	1.8782	0.00359
0.1283	2.04176	0.6283	1.4044	1.8783	0.00359
0.1284	2.00888	0.6284	1.40111	1.8784	0.00359
0.1285	1.976	0.6285	1.40111	1.8785	0.000303
0.1286	2.00888	0.6286	1.40111	1.8786	0.000303
0.1287	1.976	0.6287	1.40111	1.8787	0.00359
0.1288	1.976	0.6288	1.39453	1.8788	0.000303
0.1289	1.976	0.6289	1.40111	1.8789	0.00359
0.129	1.94311	0.629	1.39782	1.879	0.000303
0.1291	1.976	0.6291	1.39453	1.8791	0.000303
0.1292	1.91023	0.6292	1.39782	1.8792	-0.00299
0.1293	1.91023	0.6293	1.39453	1.8793	0.000303
0.1294	1.976	0.6294	1.39124	1.8794	0.00359
0.1295	1.94311	0.6295	1.39453	1.8795	0.000303
0.1296	1.91023	0.6296	1.39124	1.8796	0.000303
0.1297	1.94311	0.6297	1.39453	1.8797	0.000303
0.1298	1.84446	0.6298	1.39124	1.8798	0.000303
0.1299	1.87735	0.6299	1.38795	1.8799	0.000303
0.13	1.84446	0.63	1.38795	1.88	0.000303
0.1301	1.91023	0.6301	1.38467	1.8801	0.000303
0.1302	1.84446	0.6302	1.38138	1.8802	-0.00299
0.1303	1.87735	0.6303	1.38795	1.8803	-0.00299
0.1304	1.87735	0.6304	1.38138	1.8804	0.000303
0.1305	1.84446	0.6305	1.38795	1.8805	0.000303
0.1306	1.84446	0.6306	1.38138	1.8806	-0.00299
0.1307	1.87735	0.6307	1.38138	1.8807	0.000303
0.1308	1.81158	0.6308	1.38138	1.8808	0.00359
0.1309	1.84446	0.6309	1.37809	1.8809	0.000303
0.131	1.87735	0.631	1.3748	1.881	0.000303
0.1311	1.81158	0.6311	1.37809	1.8811	0.00359
0.1312	1.84446	0.6312	1.3748	1.8812	-0.00299
0.1313	1.81158	0.6313	1.3748	1.8813	0.000303
0.1314	1.81158	0.6314	1.3748	1.8814	0.000303
0.1315	1.7787	0.6315	1.3748	1.8815	0.000303
0.1316	1.7787	0.6316	1.3748	1.8816	-0.00299
0.1317	1.7787	0.6317	1.37151	1.8817	-0.00299
0.1318	1.7787	0.6318	1.3748	1.8818	-0.00299
0.1319	1.7787	0.6319	1.37151	1.8819	-0.00299
0.132	1.7787	0.632	1.36823	1.882	-0.00299
0.1321	1.74582	0.6321	1.36823	1.8821	0.000303
0.1322	1.74582	0.6322	1.36823	1.8822	0.000303
0.1323	1.71293	0.6323	1.36823	1.8823	-0.00299
0.1324	1.74582	0.6324	1.36494	1.8824	-0.00299
0.1325	1.71293	0.6325	1.36823	1.8825	-0.00627
0.1326	1.71293	0.6326	1.36494	1.8826	0.000303
0.1327	1.71293	0.6327	1.35836	1.8827	-0.00299
0.1328	1.74582	0.6328	1.36165	1.8828	0.000303
0.1329	1.71293	0.6329	1.35836	1.8829	0.000303
0.133	1.71293	0.633	1.35507	1.883	0.00688
0.1331	1.71293	0.6331	1.36165	1.8831	0.000303
0.1332	1.68005	0.6332	1.35507	1.8832	0.000303
0.1333	1.68005	0.6333	1.35507	1.8833	-0.01614
0.1334	1.64717	0.6334	1.35507	1.8834	-0.00299
0.1335	1.64717	0.6335	1.35178	1.8835	0.000303
0.1336	1.71293	0.6336	1.3485	1.8836	0.000303
0.1337	1.68005	0.6337	1.35178	1.8837	-0.00299
0.1338	1.64717	0.6338	1.3485	1.8838	0.000303
0.1339	1.64717	0.6339	1.3485	1.8839	0.000303
0.134	1.61429	0.634	1.34521	1.884	0.000303
0.1341	1.61429	0.6341	1.3485	1.8841	0.000303
0.1342	1.64717	0.6342	1.34521	1.8842	-0.00299
0.1343	1.64717	0.6343	1.34521	1.8843	-0.00299
0.1344	1.64717	0.6344	1.34192	1.8844	-0.00627
0.1345	1.61429	0.6345	1.34192	1.8845	0.00359
0.1346	1.64717	0.6346	1.33863	1.8846	0.000303
0.1347	1.64717	0.6347	1.33863	1.8847	-0.00299
0.1348	1.61429	0.6348	1.34192	1.8848	-0.02272
0.1349	1.61429	0.6349	1.33534	1.8849	-0.00299
0.135	1.61429	0.635	1.33534	1.885	-0.01285
0.1351	1.5814	0.6351	1.33205	1.8851	0.000303
0.1352	1.5814	0.6352	1.33205	1.8852	0.000303
0.1353	1.5814	0.6353	1.32877	1.8853	0.000303
0.1354	1.61429	0.6354	1.33534	1.8854	0.000303
0.1355	1.54852	0.6355	1.33205	1.8855	0.00359
0.1356	1.5814	0.6356	1.32877	1.8856	-0.00299
0.1357	1.54852	0.6357	1.32548	1.8857	-0.00299
0.1358	1.54852	0.6358	1.32877	1.8858	-0.00299
0.1359	1.54852	0.6359	1.32548	1.8859	0.000303
0.136	1.51564	0.636	1.32548	1.886	0.00688
0.1361	1.51564	0.6361	1.32219	1.8861	-0.00299
0.1362	1.51564	0.6362	1.32219	1.8862	-0.00627
0.1363	1.51564	0.6363	1.3189	1.8863	-0.00627
0.1364	1.51564	0.6364	1.32548	1.8864	0.000303
0.1365	1.51564	0.6365	1.3189	1.8865	-0.00627
0.1366	1.51564	0.6366	1.31561	1.8866	0.000303
0.1367	1.48275	0.6367	1.3189	1.8867	-0.00627
0.1368	1.51564	0.6368	1.31561	1.8868	-0.00299
0.1369	1.48275	0.6369	1.31232	1.8869	-0.00299
0.137	1.48275	0.637	1.31561	1.887	0.000303
0.1371	1.44987	0.6371	1.31561	1.8871	-0.00627
0.1372	1.48275	0.6372	1.31561	1.8872	-0.00627
0.1373	1.44987	0.6373	1.31561	1.8873	-0.00299
0.1374	1.44987	0.6374	1.31561	1.8874	0.000303
0.1375	1.48275	0.6375	1.30904	1.8875	-0.00627
0.1376	1.48275	0.6376	1.30904	1.8876	-0.00299
0.1377	1.44987	0.6377	1.30904	1.8877	-0.00299
0.1378	1.44987	0.6378	1.30575	1.8878	-0.00299
0.1379	1.41699	0.6379	1.30575	1.8879	0.000303
0.138	1.44987	0.638	1.30575	1.888	-0.00299
0.1381	1.44987	0.6381	1.30575	1.8881	-0.00627
0.1382	1.41699	0.6382	1.30575	1.8882	-0.00299
0.1383	1.48275	0.6383	1.30575	1.8883	0.000303
0.1384	1.41699	0.6384	1.29917	1.8884	-0.00627
0.1385	1.41699	0.6385	1.30246	1.8885	-0.00299
0.1386	1.38411	0.6386	1.29917	1.8886	-0.00299
0.1387	1.38411	0.6387	1.29588	1.8887	-0.00299
0.1388	1.41699	0.6388	1.29588	1.8888	-0.00627
0.1389	1.38411	0.6389	1.29259	1.8889	0.000303
0.139	1.38411	0.639	1.29259	1.889	0.000303
0.1391	1.41699	0.6391	1.29259	1.8891	0.00359
0.1392	1.38411	0.6392	1.29588	1.8892	-0.00627
0.1393	1.35122	0.6393	1.29259	1.8893	-0.00627
0.1394	1.31834	0.6394	1.28931	1.8894	-0.00956
0.1395	1.31834	0.6395	1.28602	1.8895	0.000303
0.1396	1.38411	0.6396	1.28931	1.8896	-0.00299
0.1397	1.38411	0.6397	1.28602	1.8897	-0.00299
0.1398	1.38411	0.6398	1.28931	1.8898	-0.00299
0.1399	1.31834	0.6399	1.28931	1.8899	-0.00627
0.14	1.35122	0.64	1.28931	1.89	-0.00299
0.1401	1.31834	0.6401	1.28273	1.8901	-0.00627
0.1402	1.35122	0.6402	1.27944	1.8902	0.000303
0.1403	1.35122	0.6403	1.27615	1.8903	-0.00627
0.1404	1.31834	0.6404	1.27944	1.8904	-0.00627
0.1405	1.31834	0.6405	1.27944	1.8905	-0.00627
0.1406	1.31834	0.6406	1.27615	1.8906	0.000303
0.1407	1.31834	0.6407	1.27615	1.8907	-0.00299
0.1408	1.28546	0.6408	1.27944	1.8908	0.000303
0.1409	1.31834	0.6409	1.28273	1.8909	0.000303
0.141	1.28546	0.641	1.26958	1.891	-0.00299
0.1411	1.28546	0.6411	1.26958	1.8911	0.000303
0.1412	1.31834	0.6412	1.26958	1.8912	-0.00299
0.1413	1.28546	0.6413	1.27615	1.8913	-0.00627
0.1414	1.31834	0.6414	1.26958	1.8914	0.000303
0.1415	1.28546	0.6415	1.27287	1.8915	-0.00299
0.1416	1.28546	0.6416	1.26958	1.8916	-0.00627
0.1417	1.25258	0.6417	1.26629	1.8917	-0.00299
0.1418	1.25258	0.6418	1.26629	1.8918	0.000303
0.1419	1.28546	0.6419	1.26629	1.8919	-0.00627
0.142	1.25258	0.642	1.26629	1.892	-0.00299
0.1421	1.28546	0.6421	1.263	1.8921	-0.00299
0.1422	1.25258	0.6422	1.25971	1.8922	-0.00627
0.1423	1.25258	0.6423	1.26629	1.8923	0.000303
0.1424	1.21969	0.6424	1.263	1.8924	-0.00299
0.1425	1.21969	0.6425	1.25971	1.8925	-0.00299
0.1426	1.25258	0.6426	1.263	1.8926	-0.00299
0.1427	1.21969	0.6427	1.25642	1.8927	-0.00299
0.1428	1.18681	0.6428	1.25642	1.8928	0.000303
0.1429	1.21969	0.6429	1.25642	1.8929	0.000303
0.143	1.21969	0.643	1.25314	1.893	0.000303
0.1431	1.21969	0.6431	1.25314	1.8931	0.000303
0.1432	1.21969	0.6432	1.25642	1.8932	-0.00299
0.1433	1.18681	0.6433	1.24985	1.8933	-0.01285
0.1434	1.21969	0.6434	1.25314	1.8934	0.000303
0.1435	1.18681	0.6435	1.24985	1.8935	0.00688
0.1436	1.15393	0.6436	1.24985	1.8936	0.000303
0.1437	1.18681	0.6437	1.24985	1.8937	-0.00299
0.1438	1.18681	0.6438	1.24656	1.8938	-0.00299
0.1439	1.18681	0.6439	1.24656	1.8939	0.000303
0.144	1.18681	0.644	1.24656	1.894	-0.00956
0.1441	1.15393	0.6441	1.24656	1.8941	0.000303
0.1442	1.12104	0.6442	1.24327	1.8942	-0.00627
0.1443	1.18681	0.6443	1.24656	1.8943	-0.00627
0.1444	1.18681	0.6444	1.24656	1.8944	-0.00299
0.1445	1.12104	0.6445	1.23998	1.8945	-0.00299
0.1446	1.18681	0.6446	1.23998	1.8946	0.00359
0.1447	1.15393	0.6447	1.23669	1.8947	-0.00299
0.1448	1.15393	0.6448	1.23998	1.8948	0.000303
0.1449	1.15393	0.6449	1.23341	1.8949	-0.00299
0.145	1.12104	0.645	1.23669	1.895	0.02332
0.1451	1.12104	0.6451	1.23341	1.8951	0.000303
0.1452	1.12104	0.6452	1.23998	1.8952	-0.00299
0.1453	1.12104	0.6453	1.23012	1.8953	-0.00299
0.1454	1.12104	0.6454	1.23012	1.8954	-0.00627
0.1455	1.08816	0.6455	1.23012	1.8955	-0.00299
0.1456	1.12104	0.6456	1.23012	1.8956	-0.00299
0.1457	1.15393	0.6457	1.23341	1.8957	0.000303
0.1458	1.08816	0.6458	1.23012	1.8958	-0.00627
0.1459	1.12104	0.6459	1.23012	1.8959	-0.00299
0.146	1.08816	0.646	1.23012	1.896	0.000303
0.1461	1.12104	0.6461	1.22683	1.8961	-0.00299
0.1462	1.08816	0.6462	1.22683	1.8962	-0.00299
0.1463	1.05528	0.6463	1.23012	1.8963	0.000303
0.1464	1.08816	0.6464	1.22683	1.8964	0.000303
0.1465	1.05528	0.6465	1.22683	1.8965	-0.00627
0.1466	1.08816	0.6466	1.22354	1.8966	-0.00299
0.1467	1.05528	0.6467	1.22683	1.8967	0.00359
0.1468	1.0224	0.6468	1.22354	1.8968	-0.00299
0.1469	1.08816	0.6469	1.22354	1.8969	0.000303
0.147	1.05528	0.647	1.22354	1.897	0.000303
0.1471	1.08816	0.6471	1.22025	1.8971	0.000303
0.1472	1.05528	0.6472	1.21696	1.8972	0.000303
0.1473	1.0224	0.6473	1.22025	1.8973	0.000303
0.1474	1.05528	0.6474	1.21696	1.8974	0.000303
0.1475	1.05528	0.6475	1.21696	1.8975	0.01017
0.1476	1.08816	0.6476	1.21696	1.8976	0.00359
0.1477	1.08816	0.6477	1.21696	1.8977	0.000303
0.1478	1.0224	0.6478	1.21696	1.8978	-0.00299
0.1479	1.0224	0.6479	1.21368	1.8979	0.000303
0.148	1.08816	0.648	1.21039	1.898	0.00688
0.1481	1.05528	0.6481	1.21368	1.8981	0.000303
0.1482	1.0224	0.6482	1.2071	1.8982	0.000303
0.1483	0.98951	0.6483	1.21039	1.8983	0.00359
0.1484	1.0224	0.6484	1.21368	1.8984	0.000303
0.1485	0.98951	0.6485	1.21039	1.8985	0.000303
0.1486	1.0224	0.6486	1.2071	1.8986	-0.00299
0.1487	1.0224	0.6487	1.2071	1.8987	-0.00299
0.1488	0.98951	0.6488	1.2071	1.8988	0.00359
0.1489	1.0224	0.6489	1.20381	1.8989	0.000303
0.149	1.0224	0.649	1.20381	1.899	0.00359
0.1491	1.0224	0.6491	1.20381	1.8991	0.000303
0.1492	1.0224	0.6492	1.20381	1.8992	0.000303
0.1493	0.98951	0.6493	1.20381	1.8993	0.00359
0.1494	1.0224	0.6494	1.20052	1.8994	0.000303
0.1495	0.98951	0.6495	1.20052	1.8995	0.000303
0.1496	0.98951	0.6496	1.20052	1.8996	0.000303
0.1497	0.98951	0.6497	1.19723	1.8997	-0.00299
0.1498	0.95663	0.6498	1.19723	1.8998	0.000303
0.1499	0.98951	0.6499	1.20052	1.8999	0.000303
0.15	0.95663	0.65	1.19395	1.9	0.000303
0.1501	0.95663	0.6501	1.19723	1.9001	0.000303
0.1502	0.95663	0.6502	1.19723	1.9002	-0.00299
0.1503	0.92375	0.6503	1.19395	1.9003	0.000303
0.1504	0.95663	0.6504	1.19066	1.9004	0.000303
0.1505	0.95663	0.6505	1.19395	1.9005	0.000303
0.1506	0.92375	0.6506	1.19066	1.9006	0.00359
0.1507	0.92375	0.6507	1.19723	1.9007	0.000303
0.1508	0.95663	0.6508	1.19066	1.9008	0.000303
0.1509	0.92375	0.6509	1.19066	1.9009	0.000303
0.151	0.92375	0.651	1.19066	1.901	0.00359
0.1511	0.92375	0.6511	1.19066	1.9011	0.000303
0.1512	0.95663	0.6512	1.19066	1.9012	0.000303
0.1513	0.92375	0.6513	1.18737	1.9013	0.000303
0.1514	0.95663	0.6514	1.18737	1.9014	0.000303
0.1515	0.92375	0.6515	1.19066	1.9015	0.000303
0.1516	0.89087	0.6516	1.18737	1.9016	0.00359
0.1517	0.92375	0.6517	1.18079	1.9017	-0.00299
0.1518	0.95663	0.6518	1.17751	1.9018	0.000303
0.1519	0.92375	0.6519	1.18079	1.9019	-0.00299
0.152	0.92375	0.652	1.18079	1.902	-0.00627
0.1521	0.95663	0.6521	1.18079	1.9021	0.000303
0.1522	0.92375	0.6522	1.17751	1.9022	-0.00299
0.1523	0.89087	0.6523	1.18079	1.9023	0.00359
0.1524	0.89087	0.6524	1.17751	1.9024	-0.00627
0.1525	0.92375	0.6525	1.18079	1.9025	0.00359
0.1526	0.95663	0.6526	1.17422	1.9026	0.000303
0.1527	0.85798	0.6527	1.17751	1.9027	0.000303
0.1528	0.89087	0.6528	1.17751	1.9028	-0.00299
0.1529	0.89087	0.6529	1.17422	1.9029	0.000303
0.153	0.85798	0.653	1.17422	1.903	-0.01943
0.1531	0.85798	0.6531	1.17422	1.9031	0.000303
0.1532	0.85798	0.6532	1.17093	1.9032	0.000303
0.1533	0.85798	0.6533	1.17093	1.9033	-0.00299
0.1534	0.85798	0.6534	1.16435	1.9034	-0.00627
0.1535	0.89087	0.6535	1.16435	1.9035	0.02332
0.1536	0.85798	0.6536	1.16435	1.9036	-0.00299
0.1537	0.8251	0.6537	1.16764	1.9037	0.000303
0.1538	0.89087	0.6538	1.16764	1.9038	-0.00299
0.1539	0.85798	0.6539	1.16764	1.9039	-0.00299
0.154	0.89087	0.654	1.16764	1.904	-0.00299
0.1541	0.8251	0.6541	1.16435	1.9041	0.000303
0.1542	0.8251	0.6542	1.16435	1.9042	-0.00299
0.1543	0.85798	0.6543	1.16435	1.9043	-0.00299
0.1544	0.8251	0.6544	1.15778	1.9044	-0.00627
0.1545	0.8251	0.6545	1.16106	1.9045	-0.00627
0.1546	0.8251	0.6546	1.15778	1.9046	-0.00627
0.1547	0.8251	0.6547	1.16106	1.9047	0.000303
0.1548	0.8251	0.6548	1.1512	1.9048	-0.00627
0.1549	0.8251	0.6549	1.16106	1.9049	0.000303
0.155	0.79222	0.655	1.15449	1.905	-0.00299
0.1551	0.8251	0.6551	1.15778	1.9051	-0.00299
0.1552	0.8251	0.6552	1.15778	1.9052	0.000303
0.1553	0.85798	0.6553	1.1512	1.9053	-0.00299
0.1554	0.79222	0.6554	1.1512	1.9054	-0.00299
0.1555	0.79222	0.6555	1.15449	1.9055	-0.00299
0.1556	0.85798	0.6556	1.1512	1.9056	-0.00299
0.1557	0.75933	0.6557	1.14791	1.9057	-0.00299
0.1558	0.79222	0.6558	1.14791	1.9058	0.000303
0.1559	0.75933	0.6559	1.14462	1.9059	0.000303
0.156	0.75933	0.656	1.14462	1.906	-0.00627
0.1561	0.79222	0.6561	1.14791	1.9061	-0.00299
0.1562	0.8251	0.6562	1.14462	1.9062	-0.00299
0.1563	0.79222	0.6563	1.14462	1.9063	0.000303
0.1564	0.79222	0.6564	1.14791	1.9064	-0.00299
0.1565	0.79222	0.6565	1.14133	1.9065	-0.00627
0.1566	0.72645	0.6566	1.14133	1.9066	-0.00299
0.1567	0.72645	0.6567	1.13805	1.9067	0.000303
0.1568	0.79222	0.6568	1.14133	1.9068	-0.00299
0.1569	0.75933	0.6569	1.13805	1.9069	0.000303
0.157	0.79222	0.657	1.13476	1.907	-0.00299
0.1571	0.75933	0.6571	1.13476	1.9071	0.000303
0.1572	0.72645	0.6572	1.13805	1.9072	-0.00299
0.1573	0.79222	0.6573	1.13476	1.9073	0.000303
0.1574	0.75933	0.6574	1.13476	1.9074	0.000303
0.1575	0.72645	0.6575	1.13476	1.9075	-0.00956
0.1576	0.72645	0.6576	1.12818	1.9076	0.000303
0.1577	0.75933	0.6577	1.13147	1.9077	-0.00299
0.1578	0.69357	0.6578	1.13147	1.9078	-0.00627
0.1579	0.72645	0.6579	1.12489	1.9079	0.000303
0.158	0.72645	0.658	1.12489	1.908	0.00359
0.1581	0.72645	0.6581	1.12489	1.9081	-0.00299
0.1582	0.72645	0.6582	1.13147	1.9082	-0.00627
0.1583	0.72645	0.6583	1.12489	1.9083	-0.00299
0.1584	0.69357	0.6584	1.12489	1.9084	-0.00299
0.1585	0.72645	0.6585	1.12818	1.9085	-0.00299
0.1586	0.69357	0.6586	1.12489	1.9086	-0.00627
0.1587	0.69357	0.6587	1.12489	1.9087	-0.00627
0.1588	0.72645	0.6588	1.1216	1.9088	-0.00299
0.1589	0.69357	0.6589	1.11832	1.9089	-0.00299
0.159	0.69357	0.659	1.1216	1.909	0.000303
0.1591	0.69357	0.6591	1.11174	1.9091	-0.00299
0.1592	0.66069	0.6592	1.1216	1.9092	-0.00299
0.1593	0.72645	0.6593	1.11832	1.9093	-0.00627
0.1594	0.72645	0.6594	1.11503	1.9094	-0.00627
0.1595	0.69357	0.6595	1.11503	1.9095	-0.00627
0.1596	0.72645	0.6596	1.11832	1.9096	-0.00299
0.1597	0.69357	0.6597	1.11503	1.9097	-0.00627
0.1598	0.66069	0.6598	1.11832	1.9098	0.000303
0.1599	0.72645	0.6599	1.11174	1.9099	-0.00299
0.16	0.72645	0.66	1.11503	1.91	0.000303
0.1601	0.69357	0.6601	1.11174	1.9101	-0.00956
0.1602	0.66069	0.6602	1.11174	1.9102	-0.00299
0.1603	0.69357	0.6603	1.11174	1.9103	-0.00299
0.1604	0.66069	0.6604	1.10516	1.9104	-0.00627
0.1605	0.66069	0.6605	1.10845	1.9105	-0.00627
0.1606	0.6278	0.6606	1.10845	1.9106	-0.00627
0.1607	0.66069	0.6607	1.10187	1.9107	-0.00299
0.1608	0.66069	0.6608	1.10516	1.9108	-0.00627
0.1609	0.66069	0.6609	1.10516	1.9109	-0.00956
0.161	0.66069	0.661	1.10187	1.911	-0.00627
0.1611	0.66069	0.6611	1.10845	1.9111	-0.00627
0.1612	0.66069	0.6612	1.10187	1.9112	-0.00299
0.1613	0.69357	0.6613	1.09859	1.9113	-0.00299
0.1614	0.6278	0.6614	1.10187	1.9114	-0.00627
0.1615	0.69357	0.6615	1.09859	1.9115	-0.00299
0.1616	0.69357	0.6616	1.0953	1.9116	0.000303
0.1617	0.66069	0.6617	1.09859	1.9117	-0.00299
0.1618	0.66069	0.6618	1.0953	1.9118	0.000303
0.1619	0.59492	0.6619	1.0953	1.9119	-0.00299
0.162	0.66069	0.662	1.09201	1.912	0.000303
0.1621	0.66069	0.6621	1.09859	1.9121	0.00359
0.1622	0.6278	0.6622	1.0953	1.9122	-0.00299
0.1623	0.6278	0.6623	1.08872	1.9123	-0.00299
0.1624	0.6278	0.6624	1.09201	1.9124	0.000303
0.1625	0.66069	0.6625	1.08872	1.9125	-0.00299
0.1626	0.6278	0.6626	1.09201	1.9126	-0.00299
0.1627	0.66069	0.6627	1.08543	1.9127	0.000303
0.1628	0.6278	0.6628	1.08872	1.9128	0.00688
0.1629	0.59492	0.6629	1.08872	1.9129	-0.00299
0.163	0.59492	0.663	1.08543	1.913	-0.00299
0.1631	0.66069	0.6631	1.08543	1.9131	-0.00299
0.1632	0.59492	0.6632	1.08215	1.9132	0.000303
0.1633	0.59492	0.6633	1.08215	1.9133	0.000303
0.1634	0.59492	0.6634	1.08543	1.9134	0.000303
0.1635	0.59492	0.6635	1.08215	1.9135	0.000303
0.1636	0.6278	0.6636	1.07886	1.9136	0.000303
0.1637	0.6278	0.6637	1.07886	1.9137	0.00359
0.1638	0.6278	0.6638	1.07886	1.9138	0.02003
0.1639	0.59492	0.6639	1.07886	1.9139	0.000303
0.164	0.56204	0.664	1.08215	1.914	-0.00299
0.1641	0.59492	0.6641	1.07228	1.9141	-0.00299
0.1642	0.56204	0.6642	1.07557	1.9142	0.000303
0.1643	0.56204	0.6643	1.07228	1.9143	0.000303
0.1644	0.59492	0.6644	1.07886	1.9144	0.000303
0.1645	0.6278	0.6645	1.07228	1.9145	0.00359
0.1646	0.56204	0.6646	1.07557	1.9146	0.000303
0.1647	0.59492	0.6647	1.06899	1.9147	0.000303
0.1648	0.56204	0.6648	1.06899	1.9148	-0.00299
0.1649	0.59492	0.6649	1.07557	1.9149	0.00359
0.165	0.52916	0.665	1.06899	1.915	0.00359
0.1651	0.56204	0.6651	1.06899	1.9151	0.000303
0.1652	0.56204	0.6652	1.07228	1.9152	0.000303
0.1653	0.59492	0.6653	1.06899	1.9153	0.00359
0.1654	0.59492	0.6654	1.06899	1.9154	0.000303
0.1655	0.59492	0.6655	1.06899	1.9155	-0.00299
0.1656	0.56204	0.6656	1.06899	1.9156	0.000303
0.1657	0.56204	0.6657	1.06899	1.9157	-0.00299
0.1658	0.59492	0.6658	1.0657	1.9158	0.00359
0.1659	0.59492	0.6659	1.0657	1.9159	0.000303
0.166	0.56204	0.666	1.0657	1.916	0.000303
0.1661	0.56204	0.6661	1.06899	1.9161	0.000303
0.1662	0.56204	0.6662	1.0657	1.9162	0.000303
0.1663	0.59492	0.6663	1.06242	1.9163	0.000303
0.1664	0.59492	0.6664	1.05913	1.9164	-0.00299
0.1665	0.56204	0.6665	1.05913	1.9165	-0.00956
0.1666	0.52916	0.6666	1.05913	1.9166	0.00359
0.1667	0.52916	0.6667	1.06242	1.9167	0.000303
0.1668	0.56204	0.6668	1.06242	1.9168	-0.00299
0.1669	0.56204	0.6669	1.05584	1.9169	0.000303
0.167	0.56204	0.667	1.05913	1.917	0.000303
0.1671	0.52916	0.6671	1.05584	1.9171	0.000303
0.1672	0.56204	0.6672	1.05913	1.9172	0.000303
0.1673	0.52916	0.6673	1.05584	1.9173	0.01017
0.1674	0.56204	0.6674	1.05584	1.9174	-0.00299
0.1675	0.52916	0.6675	1.05584	1.9175	0.000303
0.1676	0.52916	0.6676	1.05255	1.9176	0.000303
0.1677	0.56204	0.6677	1.05255	1.9177	0.00359
0.1678	0.49627	0.6678	1.04926	1.9178	-0.00299
0.1679	0.52916	0.6679	1.04926	1.9179	0.00359
0.168	0.49627	0.668	1.04926	1.918	-0.00627
0.1681	0.52916	0.6681	1.04926	1.9181	0.00359
0.1682	0.49627	0.6682	1.04926	1.9182	0.00688
0.1683	0.52916	0.6683	1.05255	1.9183	0.000303
0.1684	0.52916	0.6684	1.04926	1.9184	0.00359
0.1685	0.49627	0.6685	1.04597	1.9185	0.000303
0.1686	0.52916	0.6686	1.04269	1.9186	0.000303
0.1687	0.56204	0.6687	1.04926	1.9187	0.000303
0.1688	0.49627	0.6688	1.04597	1.9188	0.00359
0.1689	0.56204	0.6689	1.04269	1.9189	0.000303
0.169	0.56204	0.669	1.04269	1.919	0.000303
0.1691	0.49627	0.6691	1.0394	1.9191	0.000303
0.1692	0.49627	0.6692	1.04269	1.9192	0.00359
0.1693	0.49627	0.6693	1.0394	1.9193	0.00359
0.1694	0.52916	0.6694	1.04269	1.9194	0.00359
0.1695	0.52916	0.6695	1.03611	1.9195	0.00359
0.1696	0.52916	0.6696	1.03611	1.9196	0.00359
0.1697	0.49627	0.6697	1.04269	1.9197	0.00359
0.1698	0.43051	0.6698	1.0394	1.9198	0.00359
0.1699	0.46339	0.6699	1.0394	1.9199	0.000303
0.17	0.52916	0.67	1.03611	1.92	0.00359
0.1701	0.49627	0.6701	1.03611	1.9201	0.000303
0.1702	0.46339	0.6702	1.03282	1.9202	0.000303
0.1703	0.52916	0.6703	1.03611	1.9203	-0.00299
0.1704	0.49627	0.6704	1.03282	1.9204	0.000303
0.1705	0.52916	0.6705	1.03282	1.9205	0.000303
0.1706	0.52916	0.6706	1.03611	1.9206	0.000303
0.1707	0.49627	0.6707	1.02953	1.9207	-0.00299
0.1708	0.46339	0.6708	1.03282	1.9208	-0.00299
0.1709	0.43051	0.6709	1.02953	1.9209	-0.00299
0.171	0.46339	0.671	1.02953	1.921	0.000303
0.1711	0.46339	0.6711	1.02953	1.9211	0.00359
0.1712	0.49627	0.6712	1.02624	1.9212	0.000303
0.1713	0.49627	0.6713	1.02953	1.9213	0.000303
0.1714	0.46339	0.6714	1.02296	1.9214	0.00359
0.1715	0.46339	0.6715	1.02624	1.9215	0.00359
0.1716	0.52916	0.6716	1.02624	1.9216	0.00359
0.1717	0.49627	0.6717	1.02624	1.9217	0.000303
0.1718	0.46339	0.6718	1.02624	1.9218	0.000303
0.1719	0.46339	0.6719	1.02296	1.9219	0.000303
0.172	0.46339	0.672	1.02296	1.922	-0.00627
0.1721	0.46339	0.6721	1.02624	1.9221	0.00359
0.1722	0.49627	0.6722	1.02296	1.9222	-0.00299
0.1723	0.43051	0.6723	1.01967	1.9223	-0.00299
0.1724	0.43051	0.6724	1.02296	1.9224	0.000303
0.1725	0.46339	0.6725	1.01967	1.9225	0.00359
0.1726	0.43051	0.6726	1.02296	1.9226	0.00359
0.1727	0.43051	0.6727	1.01967	1.9227	-0.00299
0.1728	0.39762	0.6728	1.01309	1.9228	0.00359
0.1729	0.49627	0.6729	1.01309	1.9229	0.000303
0.173	0.43051	0.673	1.01967	1.923	-0.00627
0.1731	0.49627	0.6731	1.01638	1.9231	-0.00299
0.1732	0.46339	0.6732	1.01638	1.9232	-0.00299
0.1733	0.43051	0.6733	1.01638	1.9233	-0.00299
0.1734	0.46339	0.6734	1.01309	1.9234	0.000303
0.1735	0.46339	0.6735	1.00323	1.9235	-0.00956
0.1736	0.43051	0.6736	1.01309	1.9236	0.00359
0.1737	0.39762	0.6737	1.01309	1.9237	-0.00299
0.1738	0.43051	0.6738	1.00652	1.9238	0.000303
0.1739	0.43051	0.6739	1.0098	1.9239	0.000303
0.174	0.43051	0.674	1.00323	1.924	-0.00627
0.1741	0.46339	0.6741	1.00652	1.9241	0.000303
0.1742	0.39762	0.6742	1.00323	1.9242	-0.00299
0.1743	0.39762	0.6743	1.00323	1.9243	0.000303
0.1744	0.43051	0.6744	1.00323	1.9244	-0.00299
0.1745	0.39762	0.6745	0.99994	1.9245	0.00688
0.1746	0.43051	0.6746	1.00323	1.9246	0.00359
0.1747	0.43051	0.6747	1.00323	1.9247	0.000303
0.1748	0.43051	0.6748	1.00323	1.9248	0.01346
0.1749	0.43051	0.6749	0.99994	1.9249	-0.00299
0.175	0.39762	0.675	0.99665	1.925	-0.00299
0.1751	0.43051	0.6751	0.99665	1.9251	0.000303
0.1752	0.43051	0.6752	0.99994	1.9252	0.000303
0.1753	0.39762	0.6753	0.99665	1.9253	0.01017
0.1754	0.39762	0.6754	0.99336	1.9254	0.000303
0.1755	0.39762	0.6755	0.99665	1.9255	0.000303
0.1756	0.39762	0.6756	0.99336	1.9256	0.000303
0.1757	0.43051	0.6757	0.99336	1.9257	-0.00627
0.1758	0.36474	0.6758	0.99665	1.9258	0.000303
0.1759	0.39762	0.6759	0.99665	1.9259	0.000303
0.176	0.39762	0.676	0.98679	1.926	-0.00299
0.1761	0.36474	0.6761	0.99336	1.9261	0.000303
0.1762	0.43051	0.6762	0.99007	1.9262	-0.00627
0.1763	0.36474	0.6763	0.99007	1.9263	-0.00299
0.1764	0.36474	0.6764	0.99007	1.9264	0.000303
0.1765	0.39762	0.6765	0.98679	1.9265	0.00688
0.1766	0.39762	0.6766	0.98679	1.9266	-0.00299
0.1767	0.39762	0.6767	0.98679	1.9267	-0.00299
0.1768	0.36474	0.6768	0.9835	1.9268	0.000303
0.1769	0.39762	0.6769	0.98679	1.9269	-0.00299
0.177	0.36474	0.677	0.9835	1.927	-0.00956
0.1771	0.36474	0.6771	0.98679	1.9271	-0.00299
0.1772	0.36474	0.6772	0.98021	1.9272	0.000303
0.1773	0.36474	0.6773	0.9835	1.9273	-0.00299
0.1774	0.39762	0.6774	0.98021	1.9274	0.000303
0.1775	0.36474	0.6775	0.98021	1.9275	-0.00299
0.1776	0.39762	0.6776	0.98021	1.9276	0.000303
0.1777	0.36474	0.6777	0.98021	1.9277	-0.00627
0.1778	0.36474	0.6778	0.97692	1.9278	-0.00299
0.1779	0.36474	0.6779	0.97692	1.9279	-0.00299
0.178	0.36474	0.678	0.97692	1.928	0.000303
0.1781	0.36474	0.6781	0.97363	1.9281	-0.00627
0.1782	0.36474	0.6782	0.97363	1.9282	0.000303
0.1783	0.39762	0.6783	0.97363	1.9283	-0.00299
0.1784	0.39762	0.6784	0.97692	1.9284	-0.00299
0.1785	0.33186	0.6785	0.97363	1.9285	-0.00299
0.1786	0.36474	0.6786	0.97034	1.9286	-0.00299
0.1787	0.36474	0.6787	0.97363	1.9287	0.000303
0.1788	0.36474	0.6788	0.96706	1.9288	-0.00299
0.1789	0.36474	0.6789	0.97363	1.9289	-0.00299
0.179	0.33186	0.679	0.97034	1.929	-0.00299
0.1791	0.33186	0.6791	0.96706	1.9291	-0.00299
0.1792	0.33186	0.6792	0.97034	1.9292	0.000303
0.1793	0.33186	0.6793	0.96377	1.9293	-0.00299
0.1794	0.36474	0.6794	0.96377	1.9294	-0.00299
0.1795	0.33186	0.6795	0.96706	1.9295	0.000303
0.1796	0.33186	0.6796	0.96706	1.9296	0.000303
0.1797	0.33186	0.6797	0.96706	1.9297	-0.00299
0.1798	0.36474	0.6798	0.96048	1.9298	0.000303
0.1799	0.29898	0.6799	0.96048	1.9299	-0.00627
0.18	0.36474	0.68	0.95719	1.93	0.000303
0.1801	0.36474	0.6801	0.95719	1.9301	0.000303
0.1802	0.36474	0.6802	0.95719	1.9302	-0.00299
0.1803	0.33186	0.6803	0.96048	1.9303	-0.00627
0.1804	0.33186	0.6804	0.96048	1.9304	-0.00299
0.1805	0.33186	0.6805	0.96048	1.9305	-0.00299
0.1806	0.33186	0.6806	0.9539	1.9306	0.00359
0.1807	0.29898	0.6807	0.9539	1.9307	-0.00299
0.1808	0.29898	0.6808	0.9539	1.9308	-0.00299
0.1809	0.33186	0.6809	0.9539	1.9309	0.000303
0.181	0.29898	0.681	0.9539	1.931	0.000303
0.1811	0.33186	0.6811	0.9539	1.9311	-0.00299
0.1812	0.29898	0.6812	0.95061	1.9312	-0.00627
0.1813	0.36474	0.6813	0.9539	1.9313	0.000303
0.1814	0.33186	0.6814	0.94733	1.9314	0.000303
0.1815	0.29898	0.6815	0.95061	1.9315	0.000303
0.1816	0.26609	0.6816	0.95061	1.9316	0.00359
0.1817	0.29898	0.6817	0.94404	1.9317	0.00359
0.1818	0.33186	0.6818	0.94733	1.9318	0.000303
0.1819	0.29898	0.6819	0.95061	1.9319	0.00359
0.182	0.33186	0.682	0.94404	1.932	0.000303
0.1821	0.29898	0.6821	0.94733	1.9321	0.000303
0.1822	0.29898	0.6822	0.94075	1.9322	0.000303
0.1823	0.29898	0.6823	0.94075	1.9323	0.000303
0.1824	0.33186	0.6824	0.94075	1.9324	0.000303
0.1825	0.33186	0.6825	0.93746	1.9325	0.000303
0.1826	0.26609	0.6826	0.94404	1.9326	-0.00299
0.1827	0.26609	0.6827	0.94075	1.9327	0.000303
0.1828	0.29898	0.6828	0.94075	1.9328	0.000303
0.1829	0.29898	0.6829	0.94075	1.9329	0.000303
0.183	0.29898	0.683	0.94075	1.933	-0.00956
0.1831	0.29898	0.6831	0.93746	1.9331	0.00359
0.1832	0.29898	0.6832	0.94404	1.9332	0.000303
0.1833	0.29898	0.6833	0.93746	1.9333	0.000303
0.1834	0.29898	0.6834	0.93746	1.9334	0.00359
0.1835	0.26609	0.6835	0.93746	1.9335	0.000303
0.1836	0.29898	0.6836	0.9276	1.9336	0.00359
0.1837	0.26609	0.6837	0.93417	1.9337	0.000303
0.1838	0.29898	0.6838	0.93417	1.9338	-0.00627
0.1839	0.29898	0.6839	0.93417	1.9339	0.000303
0.184	0.29898	0.684	0.93088	1.934	0.00359
0.1841	0.29898	0.6841	0.93088	1.9341	-0.00299
0.1842	0.33186	0.6842	0.93417	1.9342	0.00359
0.1843	0.36474	0.6843	0.9276	1.9343	0.000303
0.1844	0.26609	0.6844	0.93088	1.9344	0.00359
0.1845	0.26609	0.6845	0.93088	1.9345	-0.00299
0.1846	0.29898	0.6846	0.93088	1.9346	0.00359
0.1847	0.29898	0.6847	0.92431	1.9347	0.000303
0.1848	0.33186	0.6848	0.93088	1.9348	0.000303
0.1849	0.26609	0.6849	0.9276	1.9349	0.000303
0.185	0.29898	0.685	0.9276	1.935	0.02661
0.1851	0.29898	0.6851	0.92431	1.9351	0.000303
0.1852	0.29898	0.6852	0.92431	1.9352	0.000303
0.1853	0.29898	0.6853	0.92431	1.9353	0.00688
0.1854	0.29898	0.6854	0.92102	1.9354	0.000303
0.1855	0.29898	0.6855	0.92102	1.9355	-0.00627
0.1856	0.23321	0.6856	0.92431	1.9356	0.000303
0.1857	0.29898	0.6857	0.92431	1.9357	0.000303
0.1858	0.29898	0.6858	0.92102	1.9358	0.000303
0.1859	0.26609	0.6859	0.92102	1.9359	0.000303
0.186	0.29898	0.686	0.92102	1.936	-0.00299
0.1861	0.29898	0.6861	0.91773	1.9361	-0.00299
0.1862	0.29898	0.6862	0.91773	1.9362	0.00359
0.1863	0.26609	0.6863	0.91773	1.9363	0.00359
0.1864	0.26609	0.6864	0.91773	1.9364	0.000303
0.1865	0.29898	0.6865	0.91773	1.9365	0.01017
0.1866	0.29898	0.6866	0.91444	1.9366	0.000303
0.1867	0.26609	0.6867	0.91444	1.9367	0.00359
0.1868	0.23321	0.6868	0.91116	1.9368	0.00359
0.1869	0.26609	0.6869	0.91444	1.9369	0.00359
0.187	0.26609	0.687	0.91444	1.937	-0.00299
0.1871	0.26609	0.6871	0.91444	1.9371	0.000303
0.1872	0.26609	0.6872	0.91116	1.9372	0.000303
0.1873	0.33186	0.6873	0.91116	1.9373	0.000303
0.1874	0.26609	0.6874	0.91116	1.9374	0.000303
0.1875	0.26609	0.6875	0.91444	1.9375	0.000303
0.1876	0.26609	0.6876	0.91116	1.9376	0.00359
0.1877	0.26609	0.6877	0.91116	1.9377	0.00359
0.1878	0.26609	0.6878	0.91116	1.9378	0.000303
0.1879	0.26609	0.6879	0.90787	1.9379	0.000303
0.188	0.26609	0.688	0.91116	1.938	-0.00299
0.1881	0.26609	0.6881	0.91444	1.9381	0.00359
0.1882	0.26609	0.6882	0.90787	1.9382	0.00688
0.1883	0.23321	0.6883	0.90458	1.9383	0.000303
0.1884	0.23321	0.6884	0.90458	1.9384	0.00359
0.1885	0.26609	0.6885	0.90787	1.9385	0.000303
0.1886	0.29898	0.6886	0.90787	1.9386	0.00359
0.1887	0.23321	0.6887	0.90458	1.9387	0.00359
0.1888	0.26609	0.6888	0.898	1.9388	0.000303
0.1889	0.23321	0.6889	0.90129	1.9389	0.00359
0.189	0.26609	0.689	0.90458	1.939	0.00359
0.1891	0.26609	0.6891	0.90129	1.9391	-0.00299
0.1892	0.26609	0.6892	0.90129	1.9392	0.000303
0.1893	0.26609	0.6893	0.90129	1.9393	0.000303
0.1894	0.26609	0.6894	0.90129	1.9394	0.00359
0.1895	0.23321	0.6895	0.898	1.9395	0.00359
0.1896	0.20033	0.6896	0.90458	1.9396	0.000303
0.1897	0.26609	0.6897	0.89471	1.9397	0.000303
0.1898	0.26609	0.6898	0.89471	1.9398	0.00359
0.1899	0.23321	0.6899	0.898	1.9399	0.00688
0.19	0.26609	0.69	0.89471	1.94	0.000303
0.1901	0.23321	0.6901	0.89471	1.9401	0.00359
0.1902	0.23321	0.6902	0.89471	1.9402	0.000303
0.1903	0.26609	0.6903	0.89143	1.9403	0.000303
0.1904	0.26609	0.6904	0.89143	1.9404	0.00688
0.1905	0.23321	0.6905	0.88814	1.9405	0.000303
0.1906	0.23321	0.6906	0.89471	1.9406	0.00359
0.1907	0.23321	0.6907	0.88814	1.9407	0.00359
0.1908	0.23321	0.6908	0.89143	1.9408	0.00359
0.1909	0.26609	0.6909	0.89471	1.9409	0.00359
0.191	0.20033	0.691	0.88814	1.941	-0.00299
0.1911	0.20033	0.6911	0.89471	1.9411	0.00359
0.1912	0.26609	0.6912	0.89143	1.9412	0.000303
0.1913	0.26609	0.6913	0.88814	1.9413	0.000303
0.1914	0.20033	0.6914	0.89143	1.9414	0.000303
0.1915	0.23321	0.6915	0.88485	1.9415	0.00688
0.1916	0.23321	0.6916	0.88814	1.9416	0.00359
0.1917	0.23321	0.6917	0.88814	1.9417	-0.00299
0.1918	0.23321	0.6918	0.88485	1.9418	0.000303
0.1919	0.20033	0.6919	0.88814	1.9419	0.00359
0.192	0.23321	0.692	0.88485	1.942	0.000303
0.1921	0.20033	0.6921	0.88485	1.9421	0.000303
0.1922	0.23321	0.6922	0.88814	1.9422	0.00359
0.1923	0.20033	0.6923	0.88485	1.9423	0.000303
0.1924	0.20033	0.6924	0.88485	1.9424	0.000303
0.1925	0.26609	0.6925	0.88485	1.9425	0.000303
0.1926	0.20033	0.6926	0.88156	1.9426	0.00359
0.1927	0.20033	0.6927	0.88156	1.9427	0.000303
0.1928	0.23321	0.6928	0.88485	1.9428	0.000303
0.1929	0.26609	0.6929	0.87827	1.9429	-0.00299
0.193	0.26609	0.693	0.88156	1.943	-0.01943
0.1931	0.23321	0.6931	0.87827	1.9431	0.000303
0.1932	0.16745	0.6932	0.87827	1.9432	-0.00299
0.1933	0.23321	0.6933	0.87827	1.9433	0.00359
0.1934	0.23321	0.6934	0.87827	1.9434	0.000303
0.1935	0.20033	0.6935	0.87827	1.9435	-0.00299
0.1936	0.23321	0.6936	0.87498	1.9436	0.000303
0.1937	0.20033	0.6937	0.87498	1.9437	0.000303
0.1938	0.20033	0.6938	0.87498	1.9438	0.01017
0.1939	0.20033	0.6939	0.8717	1.9439	-0.00299
0.194	0.23321	0.694	0.87498	1.944	0.00688
0.1941	0.16745	0.6941	0.8717	1.9441	-0.00299
0.1942	0.20033	0.6942	0.87498	1.9442	0.000303
0.1943	0.20033	0.6943	0.87498	1.9443	-0.00299
0.1944	0.20033	0.6944	0.8717	1.9444	-0.00299
0.1945	0.23321	0.6945	0.8717	1.9445	0.01346
0.1946	0.20033	0.6946	0.86512	1.9446	0.000303
0.1947	0.23321	0.6947	0.86841	1.9447	0.00359
0.1948	0.16745	0.6948	0.86183	1.9448	-0.00299
0.1949	0.23321	0.6949	0.86512	1.9449	-0.00299
0.195	0.23321	0.695	0.86512	1.945	-0.00627
0.1951	0.16745	0.6951	0.86512	1.9451	0.000303
0.1952	0.23321	0.6952	0.86183	1.9452	0.000303
0.1953	0.20033	0.6953	0.86183	1.9453	0.00359
0.1954	0.23321	0.6954	0.86183	1.9454	-0.00299
0.1955	0.20033	0.6955	0.86183	1.9455	-0.00627
0.1956	0.20033	0.6956	0.86183	1.9456	-0.00299
0.1957	0.20033	0.6957	0.85854	1.9457	-0.00299
0.1958	0.20033	0.6958	0.86183	1.9458	0.00688
0.1959	0.20033	0.6959	0.85854	1.9459	0.00359
0.196	0.20033	0.696	0.85854	1.946	-0.00299
0.1961	0.20033	0.6961	0.85854	1.9461	-0.00299
0.1962	0.16745	0.6962	0.86183	1.9462	0.000303
0.1963	0.20033	0.6963	0.85854	1.9463	-0.00956
0.1964	0.20033	0.6964	0.85525	1.9464	0.000303
0.1965	0.16745	0.6965	0.86183	1.9465	-0.00299
0.1966	0.20033	0.6966	0.85525	1.9466	-0.00299
0.1967	0.20033	0.6967	0.85525	1.9467	-0.00299
0.1968	0.16745	0.6968	0.84868	1.9468	-0.00299
0.1969	0.16745	0.6969	0.85197	1.9469	-0.00299
0.197	0.16745	0.697	0.85197	1.947	0.00359
0.1971	0.16745	0.6971	0.85197	1.9471	0.000303
0.1972	0.16745	0.6972	0.84868	1.9472	-0.00299
0.1973	0.16745	0.6973	0.84868	1.9473	0.00688
0.1974	0.20033	0.6974	0.84868	1.9474	0.000303
0.1975	0.16745	0.6975	0.84868	1.9475	0.00359
0.1976	0.20033	0.6976	0.84868	1.9476	-0.00299
0.1977	0.20033	0.6977	0.84539	1.9477	0.00359
0.1978	0.16745	0.6978	0.84539	1.9478	0.00359
0.1979	0.16745	0.6979	0.84868	1.9479	0.000303
0.198	0.16745	0.698	0.84868	1.948	-0.00299
0.1981	0.20033	0.6981	0.84539	1.9481	-0.00299
0.1982	0.16745	0.6982	0.84539	1.9482	-0.00299
0.1983	0.20033	0.6983	0.84539	1.9483	0.000303
0.1984	0.13456	0.6984	0.8421	1.9484	0.000303
0.1985	0.16745	0.6985	0.83552	1.9485	-0.00299
0.1986	0.20033	0.6986	0.83881	1.9486	-0.00299
0.1987	0.16745	0.6987	0.83881	1.9487	0.000303
0.1988	0.20033	0.6988	0.83881	1.9488	-0.00299
0.1989	0.16745	0.6989	0.83881	1.9489	-0.00299
0.199	0.20033	0.699	0.83552	1.949	-0.00299
0.1991	0.16745	0.6991	0.83552	1.9491	-0.00299
0.1992	0.20033	0.6992	0.83881	1.9492	-0.00299
0.1993	0.20033	0.6993	0.83552	1.9493	-0.00299
0.1994	0.16745	0.6994	0.83552	1.9494	0.000303
0.1995	0.20033	0.6995	0.83881	1.9495	0.00359
0.1996	0.16745	0.6996	0.83552	1.9496	0.000303
0.1997	0.20033	0.6997	0.83552	1.9497	0.000303
[truncated: 21,705 more rows]

## Sheet: 3 e
Resistance (Ω)	Charge (nC)	Charge (nC)	Charge (nC)	Mean	Standard deviation
0	402.5	387.4	402.8	1	0.02215
10000000	384.8	384.7	382.1	0.96554	0.00385
200000000	372	381	386.7	0.95556	0.01864
1000000000	363.9	353.2	320.3	0.86979	0.05715
5000000000	231.2	273.6	251.9	0.63444	0.05333
20000000000	242	242.1	229.2	0.59805	0.01866
50000000000	207.5	217.4	195.7	0.52033	0.02733
1000000000000	81.6	83.9	40.8	0.17297	0.06099

## Sheet: 3 f
5 G		50 G		1000 G
Charge (uC)	Voltage (V)	Charge (uC)	Voltage (V)	Charge (uC)	Voltage (V)
0	-14.925	0	-97.15	0	-83.7584
-1.341e-07	1.515	-2.107e-07	-113.55	1.08564e-05	-87.5199
-2.682e-07	-14.925	-4.0495e-07	-80.7	2.17468e-05	-90.5628
-5.667e-07	-14.925	-5.6635e-07	-80.7	3.26637e-05	-92.822
-5.364e-07	17.955	-7.2775e-07	-80.7	4.35991e-05	-94.2439
-3.417e-07	1.515	-8.8915e-07	-80.7	5.45442e-05	-94.788
-4.758e-07	-14.925	-1.0834e-06	-113.55	6.54903e-05	-94.4274
-7.743e-07	-14.925	-1.27765e-06	-80.7	7.64282e-05	-93.1502
-9.084e-07	1.515	-1.4226e-06	-64.25	8.73487e-05	-90.9594
-8.781e-07	1.515	-1.5511e-06	-64.25	9.82429e-05	-87.8735
-6.834e-07	17.955	-1.6796e-06	-64.25	0.000109102	-83.9266
-6.531e-07	-14.925	-1.8081e-06	-64.25	0.000119917	-79.1674
-7.872e-07	1.515	-1.95305e-06	-80.7	0.000130681	-73.6593
-9.213e-07	-14.925	-2.11445e-06	-80.7	0.000141387	-67.4791
-1.0554e-06	1.515	-2.24295e-06	-47.8	0.000152028	-60.7157
-1.1895e-06	-14.925	-2.355e-06	-64.25	0.000162599	-53.469
-1.3236e-06	1.515	-2.46705e-06	-47.8	0.000173096	-45.8479
-1.4577e-06	-14.925	-2.56265e-06	-47.8	0.000183515	-37.9685
-1.7562e-06	-14.925	-2.6747e-06	-64.25	0.000193854	-29.9521
-1.7259e-06	17.955	-2.73743e-06	1.51574	0.000204114	-21.923
-1.5312e-06	1.515	-2.78372e-06	-47.8	0.000214293	-14.0061
-1.5009e-06	1.515	-2.87932e-06	-47.8	0.000224395	-6.32472
-1.635e-06	-14.925	-2.95847e-06	-31.35	0.000234422	1.00187
-1.9335e-06	-14.925	-3.02117e-06	-31.35	0.000244377	7.86057
-1.9032e-06	17.955	-3.10032e-06	-47.8	0.000254267	14.1467
-1.5441e-06	17.955	-3.17947e-06	-31.35	0.000264098	19.7661
-1.185e-06	17.955	-3.24217e-06	-31.35	0.000273876	24.6369
-8.259e-07	17.955	-3.28847e-06	-14.95	0.000283609	28.6911
-6.312e-07	1.515	-3.33477e-06	-31.35	0.000293306	31.8761
-4.365e-07	17.955	-3.39747e-06	-31.35	0.000302976	34.1556
-4.062e-07	-14.925	-3.44377e-06	-14.95	0.000312628	35.5105
-2.1145e-07	34.4	-3.53942e-06	-80.7	0.000322271	35.939
1.477e-07	1.515	-3.66792e-06	-47.8	0.000331914	35.4573
3.424e-07	17.955	-3.76352e-06	-47.8	0.000341566	34.0986
3.727e-07	-14.925	-3.84267e-06	-31.35	0.000351236	31.9129
5.6745e-07	34.4	-3.90537e-06	-31.35	0.000360931	28.9658
1.091e-06	17.955	-3.96807e-06	-31.35	0.00037066	25.3374
1.2857e-06	1.515	-4.03077e-06	-31.35	0.000380427	21.1202
1.316e-06	1.515	-4.07707e-06	-14.95	0.00039024	16.4181
1.5107e-06	17.955	-4.10697e-06	-14.95	0.000400101	11.3432
1.7054e-06	1.515	-4.13687e-06	-14.95	0.000410014	6.01431
1.7357e-06	1.515	-4.19962e-06	-47.8	0.000419981	0.55421
1.766e-06	1.515	-4.27877e-06	-31.35	0.000430003	-4.91301
1.7963e-06	1.515	-4.32507e-06	-14.95	0.000440079	-10.2644
2.15545e-06	34.4	-4.38782e-06	-47.8	0.000450207	-15.3807
2.84345e-06	34.4	-4.45057e-06	-14.95	0.000460385	-20.1489
3.367e-06	17.955	-4.51332e-06	-47.8	0.000470608	-24.4647
3.5617e-06	1.515	-4.59247e-06	-31.35	0.000480871	-28.2345
3.7564e-06	17.955	-4.67162e-06	-47.8	0.00049117	-31.3775
4.1155e-06	17.955	-4.76722e-06	-47.8	0.000501496	-33.8275
4.63905e-06	34.4	-4.84637e-06	-31.35	0.000511842	-35.5341
5.1626e-06	17.955	-4.89267e-06	-14.95	0.000522202	-36.4638
5.5217e-06	17.955	-4.93897e-06	-31.35	0.000532568	-36.6009
5.7164e-06	1.515	-4.98527e-06	-14.95	0.00054293	-35.9473
5.5823e-06	-14.925	-5.04802e-06	-47.8	0.000553283	-34.5232
5.4482e-06	1.515	-5.0943e-06	1.51574	0.000563617	-32.366
5.6429e-06	17.955	-5.09127e-06	1.51574	0.000573927	-29.5294
6.002e-06	17.955	-5.08824e-06	1.51574	0.000584205	-26.0826
6.1967e-06	1.515	-5.10167e-06	-14.95	0.000594446	-22.1086
6.3914e-06	17.955	-5.09867e-06	17.95	0.000604645	-17.7021
6.91495e-06	34.4	-5.09567e-06	-14.95	0.000614798	-12.9676
7.60295e-06	34.4	-5.12557e-06	-14.95	0.000624903	-8.01681
8.29095e-06	34.4	-5.12257e-06	17.95	0.000634958	-2.96638
8.8145e-06	17.955	-5.10311e-06	1.51574	0.000644962	2.06495
9.33805e-06	34.4	-5.08364e-06	17.95	0.000654917	6.959
9.6972e-06	1.515	-5.04774e-06	17.95	0.000664825	11.6008
9.8919e-06	17.955	-4.99539e-06	34.4	0.000674687	15.8814
1.05799e-05	50.84	-4.92659e-06	34.4	0.000684509	19.7001
1.12678e-05	17.955	-4.85779e-06	34.4	0.000694296	22.9668
1.16269e-05	17.955	-4.77254e-06	50.85	0.000704053	25.6045
1.1986e-05	17.955	-4.67084e-06	50.85	0.000713787	27.5507
1.25096e-05	34.4	-4.58559e-06	34.4	0.000723506	28.7587
1.30331e-05	17.955	-4.51679e-06	34.4	0.000733216	29.1991
1.33922e-05	17.955	-4.44799e-06	34.4	0.000742926	28.8605
1.39158e-05	34.4	-4.37919e-06	34.4	0.000752643	27.7494
1.44393e-05	17.955	-4.29394e-06	50.85	0.000762374	25.8904
1.47984e-05	17.955	-4.20869e-06	34.4	0.000772128	23.3256
1.51575e-05	17.955	-4.13989e-06	34.4	0.000781911	20.1134
1.56811e-05	34.4	-4.07109e-06	34.4	0.000791729	16.3276
1.62046e-05	17.955	-3.98584e-06	50.85	0.000801587	12.0553
1.65637e-05	17.955	-3.90059e-06	34.4	0.00081149	7.39498
1.67584e-05	1.515	-3.81534e-06	50.85	0.00082144	2.4542
1.69531e-05	17.955	-3.73009e-06	34.4	0.000831441	-2.6529
1.71478e-05	1.515	-3.66129e-06	34.4	0.000841494	-7.80835
1.73425e-05	17.955	-3.59249e-06	34.4	0.000851597	-12.8932
1.75372e-05	1.515	-3.52369e-06	34.4	0.000861751	-17.7901
1.78964e-05	34.4	-3.45489e-06	34.4	0.000871952	-22.3866
1.84199e-05	17.955	-3.40254e-06	17.95	0.000882196	-26.5774
1.8779e-05	17.955	-3.35019e-06	34.4	0.000892481	-30.2672
1.91381e-05	17.955	-3.28139e-06	34.4	0.000902799	-33.3727
1.96617e-05	34.4	-3.21259e-06	34.4	0.000913145	-35.825
2.01852e-05	17.955	-3.14379e-06	34.4	0.000923512	-37.5711
2.05443e-05	17.955	-3.09144e-06	17.95	0.000933893	-38.5751
2.10679e-05	34.4	-3.03909e-06	34.4	0.00094428	-38.8194
2.1427e-05	1.515	-2.98674e-06	17.95	0.000954665	-38.305
2.16217e-05	17.955	-2.95084e-06	17.95	0.000965042	-37.0514
2.19808e-05	17.955	-2.93138e-06	1.51574	0.000975403	-35.0963
2.21755e-05	1.515	-2.91191e-06	17.95	0.000985741	-32.4945
2.23702e-05	17.955	-2.90891e-06	-14.95	0.00099605	-29.3167
2.27293e-05	17.955	-2.95521e-06	-31.35	0.00101	-25.6476
2.30884e-05	17.955	-3.00151e-06	-14.95	0.00102	-21.5838
2.34475e-05	17.955	-3.01495e-06	1.51574	0.00103	-17.2314
2.36422e-05	1.515	-3.02838e-06	-14.95	0.00104	-12.7032
2.36725e-05	1.515	-3.05828e-06	-14.95	0.00105	-8.1155
2.37028e-05	1.515	-3.07171e-06	1.51574	0.00106	-3.58554
2.38975e-05	17.955	-3.08515e-06	-14.95	0.00107	0.77207
2.40922e-05	1.515	-3.11505e-06	-14.95	0.00108	4.84824
2.41225e-05	1.515	-3.12848e-06	1.51574	0.00109	8.54251
2.39884e-05	-14.925	-3.14192e-06	-14.95	0.0011	11.7658
2.38543e-05	1.515	-3.15535e-06	1.51574	0.00111	14.4431
2.38846e-05	1.515	-3.20164e-06	-47.8	0.00112	16.5155
2.40793e-05	17.955	-3.28079e-06	-31.35	0.00113	17.9424
2.44384e-05	17.955	-3.32709e-06	-14.95	0.00114	18.7026
2.46331e-05	1.515	-3.38984e-06	-47.8	0.00115	18.7954
2.49923e-05	34.4	-3.50189e-06	-64.25	0.00116	18.2412
2.53514e-05	1.515	-3.61394e-06	-47.8	0.00117	17.0808
2.53817e-05	1.515	-3.67669e-06	-14.95	0.00118	15.3754
2.55764e-05	17.955	-3.75589e-06	-64.25	0.00119	13.2049
2.59355e-05	17.955	-3.83509e-06	-14.95	0.0012	10.6663
2.62946e-05	17.955	-3.88139e-06	-31.35	0.00121	7.87145
2.66537e-05	17.955	-3.96054e-06	-47.8	0.00122	4.94424
2.70128e-05	17.955	-4.08904e-06	-80.7	0.00123	2.01757
2.72075e-05	1.515	-4.23399e-06	-64.25	0.00124	-0.77016
2.72378e-05	1.515	-4.34604e-06	-47.8	0.00125	-3.27875
2.72681e-05	1.515	-4.42519e-06	-31.35	0.00126	-5.37008
2.74628e-05	17.955	-4.52079e-06	-64.25	0.00127	-6.91207
2.74931e-05	-14.925	-4.66574e-06	-80.7	0.00128	-7.78257
2.75234e-05	17.955	-4.79424e-06	-47.8	0.00129	-7.87321
2.77181e-05	1.515	-4.92274e-06	-80.7	0.0013	-7.09297
2.77484e-05	1.515	-5.08414e-06	-80.7	0.00131	-5.37143
2.77787e-05	1.515	-5.22909e-06	-64.25	0.00132	-2.66165
2.7809e-05	1.515	-5.35759e-06	-64.25	0.00133	1.05751
2.78393e-05	1.515	-5.50254e-06	-80.7	0.00134	5.77957
2.78696e-05	1.515	-5.66394e-06	-80.7	0.00135	11.4693
2.80643e-05	17.955	-5.74312e-06	1.51574	0.00136	18.0623
2.84234e-05	17.955	-5.8223e-06	-80.7	0.00137	25.4653
2.87825e-05	17.955	-5.9837e-06	-80.7	0.00137	33.5568
2.89772e-05	1.515	-6.1451e-06	-80.7	0.00138	42.1894
2.90075e-05	1.515	-6.3065e-06	-80.7	0.00139	51.1921
2.88734e-05	-14.925	-6.41855e-06	-31.35	0.0014	60.373
2.87393e-05	1.515	-6.5306e-06	-80.7	0.00141	69.5239
2.87696e-05	1.515	-6.6591e-06	-47.8	0.00142	78.4242
2.89643e-05	17.955	-6.80405e-06	-97.15	0.00143	86.846
2.9159e-05	1.515	-6.99835e-06	-97.15	0.00144	94.5591
2.91893e-05	1.515	-7.15975e-06	-64.25	0.00145	101.337
2.92196e-05	1.515	-7.3047e-06	-80.7	0.00146	106.963
2.92499e-05	1.515	-7.49895e-06	-113.55	0.00147	111.234
2.89514e-05	-31.365	-7.67675e-06	-64.25	0.00148	113.97
2.88173e-05	17.955	-7.8217e-06	-80.7	0.00148	115.014
2.9012e-05	1.515	-7.96665e-06	-64.25	0.00149	114.243
2.90423e-05	1.515	-8.09515e-06	-64.25	0.0015	111.568
2.90726e-05	1.515	-8.2401e-06	-80.7	0.00151	106.941
2.91029e-05	1.515	-8.4015e-06	-80.7	0.00152	100.354
2.89688e-05	-14.925	-8.57935e-06	-97.15	0.00153	91.848
2.88347e-05	1.515	-8.77365e-06	-97.15	0.00154	81.5067
2.87006e-05	-14.925	-8.96795e-06	-97.15	0.00155	69.462
2.85665e-05	1.515	-9.16225e-06	-97.15	0.00156	55.891
2.85968e-05	1.515	-9.35655e-06	-97.15	0.00157	41.0148
2.86271e-05	1.515	-9.5837e-06	-130	0.00158	25.095
2.8493e-05	-14.925	-9.82725e-06	-113.55	0.00159	8.43003
2.81945e-05	-14.925	-1.00544e-05	-113.55	0.0016	-8.65038
2.82248e-05	17.955	-1.02979e-05	-130	0.00161	-25.791
2.84195e-05	1.515	-1.05415e-05	-113.55	0.00162	-42.6185
2.84498e-05	1.515	-1.07686e-05	-113.55	0.00163	-58.7485
2.84801e-05	1.515	-1.09957e-05	-113.55	0.00164	-73.7948
2.85104e-05	1.515	-1.12392e-05	-130	0.00165	-87.3775
2.85407e-05	1.515	-1.14828e-05	-113.55	0.00166	-99.1325
2.84066e-05	-14.925	-1.17263e-05	-130	0.00167	-108.72
2.79437e-05	-31.365	-1.19863e-05	-130	0.00168	-115.836
2.74808e-05	-14.925	-1.22628e-05	-146.45	0.00169	-120.216
2.70179e-05	-31.365	-1.25228e-05	-113.55	0.0017	-121.648
2.67194e-05	1.515	-1.27828e-05	-146.45	0.00172	-119.979
2.65853e-05	-14.925	-1.30428e-05	-113.55	0.00173	-115.121
2.62868e-05	-14.925	-1.32863e-05	-130	0.00174	-107.053
2.59883e-05	-14.925	-1.35463e-05	-130	0.00175	-95.8316
2.56898e-05	-14.925	-1.38063e-05	-130	0.00176	-81.5901
2.55557e-05	1.515	-1.40663e-05	-130	0.00177	-64.5392
2.57504e-05	17.955	-1.43428e-05	-146.45	0.00178	-44.9675
2.59451e-05	1.515	-1.46357e-05	-146.45	0.00179	-23.2393
2.59754e-05	1.515	-1.49286e-05	-146.45	0.0018	0.20994
2.60057e-05	1.515	-1.5205e-05	-130	0.00181	24.8792
2.6036e-05	1.515	-1.5465e-05	-130	0.00182	50.2092
2.60663e-05	1.515	-1.5725e-05	-130	0.00183	75.5921
2.60966e-05	1.515	-1.5985e-05	-130	0.00184	100.382
2.62913e-05	17.955	-1.6245e-05	-130	0.00185	123.907
2.66504e-05	17.955	-1.65215e-05	-146.45	0.00186	145.483
2.7174e-05	34.4	-1.68308e-05	-162.9	0.00187	164.429
2.76975e-05	17.955	-1.71237e-05	-130	0.00187	180.079
2.80566e-05	17.955	-1.73837e-05	-130	0.00188	191.803
2.82513e-05	1.515	-1.76437e-05	-130	0.00189	199.02
2.8446e-05	17.955	-1.78709e-05	-97.15	0.0019	201.212
2.88051e-05	17.955	-1.8098e-05	-130	0.00191	197.946
2.89998e-05	1.515	-1.83416e-05	-113.55	0.00191	188.882
2.91945e-05	17.955	-1.85523e-05	-97.15	0.00192	173.793
2.95536e-05	17.955	-1.8763e-05	-113.55	0.00193	152.574
2.97483e-05	1.515	-1.89901e-05	-113.55	0.00194	125.254
2.97786e-05	1.515	-1.92008e-05	-97.15	0.00195	92.0083
3.01378e-05	34.4	-1.94115e-05	-113.55	0.00196	53.1608
3.04969e-05	1.515	-1.96222e-05	-97.15	0.00197	9.1929
3.05272e-05	1.515	-1.98165e-05	-97.15	0.00198	-39.2554
3.05575e-05	1.515	-1.99943e-05	-80.7	0.00199	-91.3858
3.05878e-05	1.515	-2.01557e-05	-80.7	0.002	-146.244
3.11114e-05	50.84	-2.03007e-05	-64.25	0.00201	-202.727
3.17993e-05	17.955	-2.04621e-05	-97.15	0.00202	-259.589
3.21584e-05	17.955	-2.06399e-05	-80.7	0.00204	-315.455
3.25175e-05	17.955	-2.08178e-05	-97.15	0.00205	-368.836
3.27122e-05	1.515	-2.10285e-05	-113.55	0.00206	-418.141
3.29069e-05	17.955	-2.12227e-05	-80.7	0.00208	-461.702
3.3266e-05	17.955	-2.14006e-05	-97.15	0.00209	-497.79
3.34607e-05	1.515	-2.15784e-05	-80.7	0.00211	-524.643
3.38199e-05	34.4	-2.17398e-05	-80.7	0.00212	-540.486
3.43434e-05	17.955	-2.18848e-05	-64.25	0.00214	-543.558
3.4867e-05	34.4	-2.20133e-05	-64.25	0.00215	-532.143
3.53905e-05	17.955	-2.21253e-05	-47.8	0.00217	-504.591
3.57496e-05	17.955	-2.22045e-05	-31.35	0.00218	-459.347
3.61087e-05	17.955	-2.23001e-05	-64.25	0.0022	-394.979
3.64678e-05	17.955	-2.24121e-05	-47.8	0.00221	-310.204
3.68269e-05	17.955	-2.25077e-05	-47.8	0.00222	-203.908
3.73505e-05	34.4	-2.26198e-05	-64.25	0.00224	-75.1742
3.7874e-05	17.955	-2.27976e-05	-113.55	0.00225	76.7004
3.83976e-05	34.4	-2.29425e-05	-31.35	0.00225	252.186
3.89211e-05	17.955	-2.30216e-05	-47.8	0.00226	451.506
3.92802e-05	17.955	-2.31172e-05	-47.8	0.00226	674.622
3.94749e-05	1.515	-2.32128e-05	-47.8	0.00227	921.23
3.98341e-05	34.4	-2.33084e-05	-47.8	0.00227	1190.75
4.05221e-05	34.4	-2.3404e-05	-47.8	0.00227	1482.34
4.12101e-05	34.4	-2.34832e-05	-31.35	0.00228	1794.86
4.17336e-05	17.955	-2.35459e-05	-31.35	0.00229	2126.94
4.22572e-05	34.4	-2.36086e-05	-31.35	0.0023	2476.94
4.26163e-05	1.515	-2.38028e-05	-162.9	0.00232	2842.98
4.2811e-05	17.955	-2.39971e-05	-31.35	0.00234	3222.96
4.33346e-05	34.4	-2.40598e-05	-31.35	0.00236	3614.58
4.38581e-05	17.955	-2.41389e-05	-47.8	0.00239	4015.38
4.42172e-05	17.955	-2.42181e-05	-31.35	0.00242	4422.73
4.44119e-05	1.515	-2.42972e-05	-47.8	0.00246	4833.89
4.47711e-05	34.4	-2.43764e-05	-31.35	0.0025	5246.04
4.54591e-05	34.4	-2.44391e-05	-31.35	0.00254	5656.32
4.61471e-05	34.4	-2.45018e-05	-31.35	0.00259	6061.81
4.68351e-05	34.4	-2.45809e-05	-47.8	0.00264	6459.65
4.73586e-05	17.955	-2.46765e-05	-47.8	0.0027	6847.02
4.77177e-05	17.955	-2.47557e-05	-31.35	0.00276	7221.17
4.84057e-05	50.84	-2.48184e-05	-31.35	0.00282	7579.48
4.92581e-05	34.4	-2.48811e-05	-31.35	0.00289	7919.49
4.99461e-05	34.4	-2.49438e-05	-31.35	0.00296	8238.91
5.04696e-05	17.955	-2.50065e-05	-31.35	0.00304	8535.67
5.11576e-05	50.84	-2.50692e-05	-31.35	0.00311	8807.93
5.201e-05	34.4	-2.5099e-05	1.51574	0.00319	9054.1
5.23691e-05	1.515	-2.51124e-05	-14.95	0.00327	9272.88
5.28927e-05	50.84	-2.51423e-05	-14.95	0.00336	9463.24
5.37451e-05	34.4	-2.51722e-05	-14.95	0.00344	9624.45
5.42686e-05	17.955	-2.52185e-05	-31.35	0.00353	9756.12
5.49566e-05	50.84	-2.53141e-05	-64.25	0.00362	9858.12
5.5809e-05	34.4	-2.54097e-05	-31.35	0.00371	9930.66
5.63325e-05	17.955	-2.54724e-05	-31.35	0.0038	9974.23
5.66916e-05	17.955	-2.55351e-05	-31.35	0.00389	9989.63
5.72152e-05	34.4	-2.55814e-05	-14.95	0.00398	9977.91
5.79032e-05	34.4	-2.56113e-05	-14.95	0.00407	9940.41
5.85912e-05	34.4	-2.56248e-05	1.51574	0.00416	9878.67
5.92792e-05	34.4	-2.56382e-05	-14.95	0.00424	9794.47
6.01316e-05	50.84	-2.56681e-05	-14.95	0.00433	9689.77
6.0984e-05	34.4	-2.56815e-05	1.51574	0.00442	9566.68
6.1672e-05	34.4	-2.56456e-05	34.4	0.0045	9427.44
6.236e-05	34.4	-2.55933e-05	17.95	0.00459	9274.41
6.32124e-05	50.84	-2.55574e-05	17.95	0.00467	9109.98
6.42292e-05	50.84	-2.54886e-05	50.85	0.00475	8936.58
6.5246e-05	50.84	-2.54198e-05	17.95	0.00483	8756.65
6.62628e-05	50.84	-2.53839e-05	17.95	0.0049	8572.6
6.71152e-05	34.4	-2.53315e-05	34.4	0.00498	8386.75
6.79676e-05	50.84	-2.52627e-05	34.4	0.00505	8201.36
6.89844e-05	50.84	-2.51939e-05	34.4	0.00512	8018.56
6.98368e-05	34.4	-2.50922e-05	67.3	0.00519	7840.33
7.06892e-05	50.84	-2.49905e-05	34.4	0.00526	7668.49
7.15416e-05	34.4	-2.49217e-05	34.4	0.00532	7504.68
7.22296e-05	34.4	-2.48365e-05	50.85	0.00539	7350.36
7.29176e-05	34.4	-2.47677e-05	17.95	0.00545	7206.74
7.377e-05	50.84	-2.46989e-05	50.85	0.00551	7074.84
7.46224e-05	34.4	-2.46136e-05	34.4	0.00557	6955.46
7.54748e-05	50.84	-2.45448e-05	34.4	0.00563	6849.16
7.64916e-05	50.84	-2.44596e-05	50.85	0.00569	6756.29
7.75084e-05	50.84	-2.43579e-05	50.85	0.00575	6676.97
7.83608e-05	34.4	-2.42726e-05	34.4	0.0058	6611.13
7.92132e-05	50.84	-2.42038e-05	34.4	0.00586	6558.5
8.023e-05	50.84	-2.4135e-05	34.4	0.00592	6518.6
8.10824e-05	34.4	-2.40662e-05	34.4	0.00597	6490.81
8.20992e-05	67.28	-2.39974e-05	34.4	0.00602	6474.36
8.3116e-05	34.4	-2.39286e-05	34.4	0.00608	6468.34
8.41328e-05	67.28	-2.38763e-05	17.95	0.00613	6471.75
8.51496e-05	34.4	-2.38239e-05	34.4	0.00619	6483.47
8.58376e-05	34.4	-2.37716e-05	17.95	0.00624	6502.37
8.669e-05	50.84	-2.37192e-05	34.4	0.0063	6527.23
8.73779e-05	17.955	-2.36504e-05	34.4	0.00635	6556.84
8.80659e-05	50.84	-2.35981e-05	17.95	0.00641	6589.98
8.89183e-05	34.4	-2.35786e-05	1.51574	0.00647	6625.47
8.96063e-05	34.4	-2.35591e-05	17.95	0.00652	6662.15
9.04587e-05	50.84	-2.35232e-05	17.95	0.00658	6698.94
9.14755e-05	50.84	-2.34709e-05	34.4	0.00664	6734.83
9.23279e-05	34.4	-2.34185e-05	17.95	0.00669	6768.89
9.31803e-05	50.84	-2.33991e-05	1.51574	0.00675	6800.31
9.40327e-05	34.4	-2.3396e-05	1.51574	0.00681	6828.38
9.50495e-05	67.28	-2.33766e-05	17.95	0.00687	6852.51
9.60663e-05	34.4	-2.33571e-05	1.51574	0.00693	6872.22
9.67543e-05	34.4	-2.33705e-05	-14.95	0.00699	6887.17
9.74423e-05	34.4	-2.34004e-05	-14.95	0.00705	6897.13
9.82947e-05	50.84	-2.34303e-05	-14.95	0.0071	6902
9.91471e-05	34.4	-2.34931e-05	-47.8	0.00716	6901.79
9.98351e-05	34.4	-2.35558e-05	-14.95	0.00722	6896.62
0.000100523	34.4	-2.36186e-05	-47.8	0.00728	6886.7
0.000101211	34.4	-2.36813e-05	-14.95	0.00734	6872.34
0.000102063	50.84	-2.37276e-05	-31.35	0.0074	6853.92
0.000102916	34.4	-2.38232e-05	-64.25	0.00746	6831.91
0.000103439	17.955	-2.39024e-05	-14.95	0.00752	6806.79
0.000104127	50.84	-2.39652e-05	-47.8	0.00757	6779.13
0.00010498	34.4	-2.40443e-05	-31.35	0.00763	6749.49
0.000105503	17.955	-2.4107e-05	-31.35	0.00769	6718.45
0.000106027	34.4	-2.41204e-05	17.95	0.00775	6686.61
0.000106715	34.4	-2.41503e-05	-47.8	0.0078	6654.53
0.000107238	17.955	-2.42459e-05	-47.8	0.00786	6622.77
0.000107762	34.4	-2.43579e-05	-64.25	0.00791	6591.84
0.000108286	17.955	-2.447e-05	-47.8	0.00797	6562.22
0.000109138	67.28	-2.4582e-05	-64.25	0.00803	6534.32
0.000110319	50.84	-2.46941e-05	-47.8	0.00808	6508.52
0.000111171	34.4	-2.48226e-05	-80.7	0.00814	6485.11
0.000112024	50.84	-2.49511e-05	-47.8	0.00819	6464.33
0.000112876	34.4	-2.50631e-05	-64.25	0.00824	6446.35
0.000113893	67.28	-2.52245e-05	-97.15	0.0083	6431.26
0.000115074	50.84	-2.53695e-05	-47.8	0.00835	6419.11
0.000115927	34.4	-2.54322e-05	-14.95	0.00841	6409.84
0.000116943	67.28	-2.55114e-05	-64.25	0.00846	6403.38
0.000118289	67.28	-2.56399e-05	-64.25	0.00852	6399.57
0.000119306	34.4	-2.5752e-05	-47.8	0.00857	6398.2
0.000120158	50.84	-2.5864e-05	-64.25	0.00862	6399.04
0.000121175	50.84	-2.60254e-05	-97.15	0.00868	6401.81
0.000122192	50.84	-2.62033e-05	-80.7	0.00873	6406.18
0.000123044	34.4	-2.63482e-05	-64.25	0.00879	6411.85
0.000123732	34.4	-2.64767e-05	-64.25	0.00884	6418.45
0.000124585	50.84	-2.66052e-05	-64.25	0.00889	6425.66
0.000125601	50.84	-2.67173e-05	-47.8	0.00895	6433.12
0.000126454	34.4	-2.68293e-05	-64.25	0.009	6440.51
0.000127306	50.84	-2.69578e-05	-64.25	0.00906	6447.52
0.000128323	50.84	-2.70863e-05	-64.25	0.00911	6453.87
0.00012934	50.84	-2.72313e-05	-80.7	0.00917	6459.28
0.000130357	50.84	-2.73927e-05	-80.7	0.00922	6463.56
0.000131373	50.84	-2.75541e-05	-80.7	0.00928	6466.5
0.000132226	34.4	-2.77155e-05	-80.7	0.00933	6467.97
0.000132749	17.955	-2.7844e-05	-47.8	0.00939	6467.88
0.000133437	50.84	-2.79725e-05	-80.7	0.00944	6466.16
0.00013429	34.4	-2.81339e-05	-80.7	0.00949	6462.8
0.000134978	34.4	-2.82953e-05	-80.7	0.00955	6457.82
0.000135666	34.4	-2.84567e-05	-80.7	0.0096	6451.3
0.000136189	17.955	-2.86181e-05	-80.7	0.00966	6443.33
0.000136713	34.4	-2.87795e-05	-80.7	0.00971	6434.04
0.000137401	34.4	-2.89409e-05	-80.7	0.00977	6423.61
0.000138089	34.4	-2.91187e-05	-97.15	0.00982	6412.2
0.000138777	34.4	-2.9313e-05	-97.15	0.00987	6400.02
0.0001393	17.955	-2.94909e-05	-80.7	0.00993	6387.28
0.000139824	34.4	-2.96851e-05	-113.55	0.00998	6374.2
0.000140676	50.84	-2.98958e-05	-97.15	0.01004	6361
0.000141693	50.84	-3.01065e-05	-113.55	0.01009	6347.9
0.00014271	50.84	-3.03172e-05	-97.15	0.01014	6335.08
0.000143727	50.84	-3.05279e-05	-113.55	0.0102	6322.76
0.000144579	34.4	-3.0755e-05	-113.55	0.01025	6311.09
0.000145267	34.4	-3.09821e-05	-113.55	0.0103	6300.23
0.000145955	34.4	-3.12257e-05	-130	0.01036	6290.3
0.000146479	17.955	-3.14692e-05	-113.55	0.01041	6281.41
0.000146838	17.955	-3.17128e-05	-130	0.01046	6273.61
0.000147526	50.84	-3.19563e-05	-113.55	0.01051	6266.95
0.000148378	34.4	-3.21834e-05	-113.55	0.01057	6261.43
0.000149066	34.4	-3.2427e-05	-130	0.01062	6257.04
0.000149754	34.4	-3.27034e-05	-146.45	0.01067	6253.73
0.000150278	17.955	-3.29963e-05	-146.45	0.01072	6251.42
0.000150966	50.84	-3.33057e-05	-162.9	0.01078	6250.01
0.000151982	50.84	-3.35986e-05	-130	0.01083	6249.39
0.000152835	34.4	-3.38586e-05	-130	0.01088	6249.42
0.000153687	50.84	-3.4135e-05	-146.45	0.01093	6249.95
0.00015454	34.4	-3.44279e-05	-146.45	0.01099	6250.83
0.000155392	50.84	-3.47208e-05	-146.45	0.01104	6251.89
0.000156409	50.84	-3.49973e-05	-130	0.01109	6252.96
0.000157426	50.84	-3.52573e-05	-130	0.01114	6253.88
0.000158278	34.4	-3.55337e-05	-146.45	0.0112	6254.5
0.00015913	50.84	-3.58266e-05	-146.45	0.01125	6254.67
0.000159983	34.4	-3.61195e-05	-146.45	0.0113	6254.25
0.000161	67.28	-3.6396e-05	-130	0.01135	6253.14
0.000162345	67.28	-3.66724e-05	-146.45	0.01141	6251.24
0.000163362	34.4	-3.69324e-05	-113.55	0.01146	6248.47
0.000164214	50.84	-3.7176e-05	-130	0.01151	6244.78
0.000165067	34.4	-3.74689e-05	-162.9	0.01156	6240.14
0.000166084	67.28	-3.77618e-05	-130	0.01162	6234.54
0.000167594	83.725	-3.80218e-05	-130	0.01167	6228.01
0.000168775	34.4	-3.82982e-05	-146.45	0.01172	6220.58
0.000169463	34.4	-3.85747e-05	-130	0.01177	6212.31
0.000170644	83.725	-3.88182e-05	-113.55	0.01183	6203.29
0.000172154	67.28	-3.90618e-05	-130	0.01188	6193.62
0.000173335	50.84	-3.93218e-05	-130	0.01193	6183.4
0.000174517	67.28	-3.95653e-05	-113.55	0.01198	6172.78
0.000175698	50.84	-3.98253e-05	-146.45	0.01203	6161.87
0.000176879	67.28	-4.00853e-05	-113.55	0.01208	6150.83
0.000178389	83.725	-4.03124e-05	-113.55	0.01214	6139.79
0.000180064	83.725	-4.05395e-05	-113.55	0.01219	6128.9
0.000181903	100.165	-4.07502e-05	-97.15	0.01224	6118.3
0.000183577	67.28	-4.09445e-05	-97.15	0.01229	6108.12
0.000184923	67.28	-4.11059e-05	-64.25	0.01234	6098.47
0.000186268	67.28	-4.12673e-05	-97.15	0.01239	6089.47
0.000187614	67.28	-4.14616e-05	-97.15	0.01244	6081.2
0.000189288	100.165	-4.16559e-05	-97.15	0.01249	6073.76
0.000191127	83.725	-4.18502e-05	-97.15	0.01254	6067.18
0.000192802	83.725	-4.20445e-05	-97.15	0.01259	6061.52
0.000194312	67.28	-4.22224e-05	-80.7	0.01265	6056.78
0.000195822	83.725	-4.24002e-05	-97.15	0.0127	6052.98
0.000197496	83.725	-4.25781e-05	-80.7	0.01275	6050.08
0.000199335	100.165	-4.2723e-05	-64.25	0.0128	6048.04
0.000201174	83.725	-4.2868e-05	-80.7	0.01285	6046.82
0.000202849	83.725	-4.30129e-05	-64.25	0.0129	6046.32
0.000204523	83.725	-4.31414e-05	-64.25	0.01295	6046.47
0.000206198	83.725	-4.32699e-05	-64.25	0.013	6047.16
0.000208036	100.165	-4.33984e-05	-64.25	0.01305	6048.27
0.00021004	100.165	-4.3494e-05	-31.35	0.0131	6049.7
0.000212043	100.165	-4.35567e-05	-31.35	0.01315	6051.31
0.000214375	133.045	-4.36523e-05	-64.25	0.0132	6052.99
0.000217036	133.045	-4.37644e-05	-47.8	0.01325	6054.6
0.000219533	116.605	-4.386e-05	-47.8	0.0133	6056.02
0.0002217	100.165	-4.39391e-05	-31.35	0.01335	6057.14
0.000223868	116.605	-4.40183e-05	-47.8	0.0134	6057.84
0.000226364	133.045	-4.40974e-05	-31.35	0.01345	6058.04
0.000228861	116.605	-4.41437e-05	-14.95	0.0135	6057.65
0.000231357	133.045	-4.42065e-05	-47.8	0.01355	6056.59
0.000233854	116.605	-4.42856e-05	-31.35	0.01361	6054.81
0.00023635	133.045	-4.43319e-05	-14.95	0.01366	6052.27
0.000238847	116.605	-4.43947e-05	-47.8	0.01371	6048.94
0.000241508	149.49	-4.44903e-05	-47.8	0.01376	6044.81
0.000244498	149.49	-4.46352e-05	-97.15	0.01381	6039.89
0.000247652	165.93	-4.47637e-05	-31.35	0.01386	6034.2
0.000250642	133.045	-4.47936e-05	1.51574	0.01391	6027.78
0.000253467	149.49	-4.4807e-05	-14.95	0.01396	6020.68
0.000256621	165.93	-4.48533e-05	-31.35	0.01401	6012.96
0.000259775	149.49	-4.48667e-05	17.95	0.01406	6004.7
0.000262601	133.045	-4.48637e-05	-14.95	0.01411	5995.96
0.00026559	165.93	-4.49265e-05	-47.8	0.01416	5986.85
0.000268909	165.93	-4.50056e-05	-31.35	0.01421	5977.45
0.000272228	165.93	-4.50683e-05	-31.35	0.01426	5967.86
0.000275711	182.37	-4.51475e-05	-47.8	0.01431	5958.16
0.000279194	165.93	-4.51937e-05	1.51574	0.01436	5948.44
0.000282512	165.93	-4.51907e-05	1.51574	0.01441	5938.81
0.000285995	182.37	-4.52041e-05	-14.95	0.01446	5929.33
0.000289643	182.37	-4.5234e-05	-14.95	0.01451	5920.07
0.00029329	182.37	-4.52475e-05	1.51574	0.01455	5911.12
0.000297102	198.81	-4.52773e-05	-31.35	0.0146	5902.51
0.000301243	215.255	-4.53236e-05	-14.95	0.01465	5894.31
0.000305383	198.81	-4.53535e-05	-14.95	0.0147	5886.53
0.000309524	215.255	-4.53998e-05	-31.35	0.01475	5879.21
0.000313829	215.255	-4.5479e-05	-47.8	0.0148	5872.35
0.000318298	231.695	-4.55581e-05	-31.35	0.01485	5865.96
0.000322932	231.695	-4.56373e-05	-47.8	0.0149	5860.02
0.000327402	215.255	-4.57164e-05	-31.35	0.01494	5854.51
0.000331871	231.695	-4.57791e-05	-31.35	0.01499	5849.41
0.000336341	215.255	-4.58254e-05	-14.95	0.01504	5844.67
0.000340975	248.135	-4.58553e-05	-14.95	0.01509	5840.26
0.000345937	248.135	-4.58523e-05	17.95	0.01514	5836.11
0.0003509	248.135	-4.58328e-05	1.51574	0.01519	5832.18
0.000355863	248.135	-4.58298e-05	1.51574	0.01524	5828.42
0.000360826	248.135	-4.58432e-05	-14.95	0.01528	5824.76
0.000366281	297.46	-4.58402e-05	17.95	0.01533	5821.14
0.000371902	264.58	-4.58372e-05	-14.95	0.01538	5817.53
0.000377522	297.46	-4.58178e-05	34.4	0.01543	5813.85
0.000383307	281.02	-4.57654e-05	17.95	0.01548	5810.07
0.000389092	297.46	-4.56966e-05	50.85	0.01552	5806.15
0.000395041	297.46	-4.56443e-05	1.51574	0.01557	5802.06
0.000401319	330.345	-4.56084e-05	34.4	0.01562	5797.75
0.000407926	330.345	-4.5556e-05	17.95	0.01567	5793.23
0.000414533	330.345	-4.55201e-05	17.95	0.01572	5788.46
0.000421304	346.785	-4.54678e-05	34.4	0.01576	5783.45
0.00042824	346.785	-4.53825e-05	50.85	0.01581	5778.21
0.000435176	346.785	-4.52973e-05	34.4	0.01586	5772.73
0.000442111	346.785	-4.52285e-05	34.4	0.01591	5767.04
0.000449047	346.785	-4.51597e-05	34.4	0.01595	5761.16
0.000456147	363.225	-4.50909e-05	34.4	0.016	5755.11
0.000463576	379.665	-4.50056e-05	50.85	0.01605	5748.93
0.000471169	379.665	-4.49039e-05	50.85	0.0161	5742.64
0.000478598	363.225	-4.48187e-05	34.4	0.01614	5736.29
0.000486192	396.11	-4.47499e-05	34.4	0.01619	5729.91
0.000494278	412.55	-4.46811e-05	34.4	0.01624	5723.54
0.000502365	396.11	-4.46123e-05	34.4	0.01629	5717.21
0.000510451	412.55	-4.45435e-05	34.4	0.01633	5710.94
0.000518867	428.99	-4.44582e-05	50.85	0.01638	5704.78
0.000527447	428.99	-4.43565e-05	50.85	0.01643	5698.74
0.000536191	445.435	-4.42384e-05	67.3	0.01647	5692.84
0.000545264	461.875	-4.41367e-05	34.4	0.01652	5687.09
0.000554337	445.435	-4.40514e-05	50.85	0.01657	5681.5
0.000563575	478.315	-4.39662e-05	34.4	0.01662	5676.07
0.000572976	461.875	-4.38974e-05	34.4	0.01666	5670.81
0.000582378	478.315	-4.3845e-05	17.95	0.01671	5665.69
0.000592109	494.755	-4.37927e-05	34.4	0.01676	5660.7
0.000602004	494.755	-4.37403e-05	17.95	0.0168	5655.82
0.000612064	511.2	-4.3688e-05	34.4	0.01685	5651.02
0.000622452	527.64	-4.36192e-05	34.4	0.01689	5646.28
0.000633005	527.64	-4.35339e-05	50.85	0.01694	5641.57
0.000643886	560.52	-4.34815e-05	1.51574	0.01699	5636.85
0.000655097	560.52	-4.3495e-05	-14.95	0.01703	5632.1
0.000666307	560.52	-4.3492e-05	17.95	0.01708	5627.26
0.000677682	576.965	-4.3489e-05	-14.95	0.01713	5622.33
0.000689221	576.965	-4.35189e-05	-14.95	0.01717	5617.26
0.000700761	576.965	-4.35323e-05	1.51574	0.01722	5612.04
0.000712629	609.845	-4.35293e-05	1.51574	0.01727	5606.64
0.000724826	609.845	-4.35263e-05	1.51574	0.01731	5601.04
0.000737187	626.29	-4.35397e-05	-14.95	0.01736	5595.25
0.000750206	675.61	-4.3586e-05	-31.35	0.0174	5589.25
0.000763718	675.61	-4.36158e-05	1.51574	0.01745	5583.04
0.000777066	659.17	-4.36128e-05	1.51574	0.01749	5576.65
0.000790743	708.495	-4.36426e-05	-31.35	0.01754	5570.09
0.000804913	708.495	-4.36889e-05	-14.95	0.01759	5563.38
0.000819411	741.375	-4.37517e-05	-47.8	0.01763	5556.56
0.000834239	741.375	-4.38308e-05	-31.35	0.01768	5549.66
0.000849395	774.26	-4.38935e-05	-31.35	0.01772	5542.72
0.00086488	774.26	-4.39727e-05	-47.8	0.01777	5535.8
0.00088053	790.7	-4.40354e-05	-14.95	0.01781	5528.95
0.000896508	807.145	-4.40324e-05	17.95	0.01786	5522.22
0.000912651	807.145	-4.40623e-05	-47.8	0.0179	5515.66
0.000929123	840.025	-4.41414e-05	-31.35	0.01795	5509.33
0.000946088	856.465	-4.42206e-05	-47.8	0.01799	5503.29
0.000963382	872.91	-4.43162e-05	-47.8	0.01804	5497.59
0.000981004	889.35	-4.44118e-05	-47.8	0.01808	5492.27
0.000998956	905.79	-4.45074e-05	-47.8	0.01813	5487.4
0.00102	905.79	-4.45865e-05	-31.35	0.01817	5482.99
0.00104	922.23	-4.46657e-05	-47.8	0.01822	5479.1
0.00105	922.23	-4.47777e-05	-64.25	0.01826	5475.73
0.00107	987.995	-4.48898e-05	-47.8	0.01831	5472.92
0.00109	987.995	-4.50018e-05	-64.25	0.01835	5470.67
0.00111	1004.44	-4.51303e-05	-64.25	0.0184	5468.97
0.00113	1020.88	-4.52588e-05	-64.25	0.01844	5467.83
0.00115	1053.77	-4.53873e-05	-64.25	0.01849	5467.22
0.00117	1053.77	-4.55158e-05	-64.25	0.01853	5467.12
0.0012	1070.2	-4.56608e-05	-80.7	0.01858	5467.48
0.00122	1086.64	-4.57893e-05	-47.8	0.01862	5468.26
0.00124	1135.97	-4.59178e-05	-80.7	0.01867	5469.42
0.00126	1152.41	-4.60627e-05	-64.25	0.01871	5470.89
0.00129	1168.85	-4.62077e-05	-80.7	0.01875	5472.61
0.00131	1201.73	-4.63526e-05	-64.25	0.0188	5474.51
0.00133	1201.73	-4.6514e-05	-97.15	0.01884	5476.52
0.00136	1251.06	-4.67247e-05	-113.55	0.01889	5478.56
0.00138	1283.94	-4.69025e-05	-64.25	0.01893	5480.55
0.00141	1283.94	-4.70475e-05	-80.7	0.01898	5482.43
0.00143	1300.38	-4.72089e-05	-80.7	0.01902	5484.13
0.00146	1333.27	-4.73538e-05	-64.25	0.01907	5485.56
0.00149	1333.27	-4.74988e-05	-80.7	0.01911	5486.67
0.00151	1366.15	-4.76602e-05	-80.7	0.01916	5487.4
0.00154	1399.03	-4.78051e-05	-64.25	0.0192	5487.69
0.00157	1399.03	-4.79336e-05	-64.25	0.01925	5487.5
0.0016	1415.47	-4.80786e-05	-80.7	0.01929	5486.79
0.00163	1464.8	-4.82235e-05	-64.25	0.01934	5485.54
0.00166	1464.8	-4.83685e-05	-80.7	0.01938	5483.71
0.00169	1514.12	-4.85134e-05	-64.25	0.01943	5481.31
0.00172	1547.01	-4.86748e-05	-97.15	0.01947	5478.33
0.00175	1563.44	-4.88527e-05	-80.7	0.01952	5474.78
0.00178	1547.01	-4.90305e-05	-97.15	0.01956	5470.67
0.00181	1612.77	-4.92248e-05	-97.15	0.01961	5466.04
0.00184	1629.21	-4.94191e-05	-97.15	0.01965	5460.91
0.00188	1662.1	-4.9597e-05	-80.7	0.0197	5455.34
0.00191	1678.54	-4.97748e-05	-97.15	0.01974	5449.36
0.00194	1694.97	-4.99855e-05	-113.55	0.01978	5443.02
0.00198	1744.3	-5.01962e-05	-97.15	0.01983	5436.39
0.00201	1793.62	-5.04398e-05	-146.45	0.01987	5429.53
0.00205	1810.07	-5.06998e-05	-113.55	0.01992	5422.49
0.00209	1810.07	-5.09269e-05	-113.55	0.01996	5415.35
0.00212	1842.95	-5.1154e-05	-113.55	0.02001	5408.15
0.00216	1859.39	-5.13976e-05	-130	0.02005	5400.97
0.0022	1925.15	-5.16083e-05	-80.7	0.02009	5393.86
0.00224	1941.6	-5.1819e-05	-130	0.02014	5386.87
0.00227	1974.48	-5.2079e-05	-130	0.02018	5380.06
0.00231	1974.48	-5.2339e-05	-130	0.02023	5373.46
0.00235	2023.81	-5.2599e-05	-130	0.02027	5367.13
0.00239	2040.24	-5.28754e-05	-146.45	0.02031	5361.08
0.00244	2073.12	-5.31519e-05	-130	0.02036	5355.35
0.00248	2089.57	-5.34119e-05	-130	0.0204	5349.94
0.00252	2122.45	-5.36719e-05	-130	0.02044	5344.88
0.00256	2171.78	-5.39319e-05	-130	0.02049	5340.17
0.00261	2221.1	-5.41919e-05	-130	0.02053	5335.79
0.00265	2237.54	-5.44519e-05	-130	0.02057	5331.73
0.0027	2286.86	-5.47119e-05	-130	0.02062	5327.98
0.00274	2303.3	-5.49719e-05	-130	0.02066	5324.52
0.00279	2336.19	-5.52319e-05	-130	0.0207	5321.31
0.00284	2352.63	-5.54919e-05	-130	0.02075	5318.31
0.00288	2418.39	-5.57354e-05	-113.55	0.02079	5315.49
0.00293	2467.72	-5.5979e-05	-130	0.02083	5312.81
0.00298	2484.16	-5.62554e-05	-146.45	0.02088	5310.22
0.00303	2533.49	-5.65483e-05	-146.45	0.02092	5307.68
0.00308	2582.81	-5.68412e-05	-146.45	0.02096	5305.13
0.00314	2632.14	-5.71177e-05	-130	0.02101	5302.54
0.00319	2648.57	-5.73777e-05	-130	0.02105	5299.85
0.00324	2681.46	-5.76377e-05	-130	0.02109	5297.04
0.0033	2763.66	-5.78977e-05	-130	0.02113	5294.04
0.00335	2812.99	-5.81412e-05	-113.55	0.02118	5290.83
0.00341	2829.43	-5.83519e-05	-97.15	0.02122	5287.38
0.00346	2862.32	-5.85955e-05	-146.45	0.02126	5283.65
0.00352	2928.08	-5.88555e-05	-113.55	0.02131	5279.62
0.00358	2993.84	-5.90991e-05	-130	0.02135	5275.27
0.00364	3026.72	-5.93262e-05	-97.15	0.02139	5270.59
0.0037	3059.61	-5.95205e-05	-97.15	0.02143	5265.56
0.00376	3125.38	-5.97148e-05	-97.15	0.02148	5260.19
0.00383	3207.58	-5.99091e-05	-97.15	0.02152	5254.47
0.00389	3256.91	-6.01034e-05	-97.15	0.02156	5248.41
0.00396	3322.67	-6.02977e-05	-97.15	0.0216	5242.03
0.00403	3388.43	-6.0492e-05	-97.15	0.02165	5235.32
0.00409	3470.64	-6.06699e-05	-80.7	0.02169	5228.33
0.00416	3519.97	-6.08477e-05	-97.15	0.02173	5221.06
0.00424	3602.18	-6.10256e-05	-80.7	0.02177	5213.54
0.00431	3684.38	-6.1187e-05	-80.7	0.02182	5205.81
0.00438	3717.26	-6.13648e-05	-97.15	0.02186	5197.89
0.00446	3799.47	-6.15427e-05	-80.7	0.0219	5189.81
0.00453	3865.24	-6.16876e-05	-64.25	0.02194	5181.61
0.00461	3963.89	-6.18161e-05	-64.25	0.02198	5173.33
0.00469	4046.09	-6.19446e-05	-64.25	0.02202	5165
0.00477	4111.85	-6.20731e-05	-64.25	0.02207	5156.64
0.00486	4194.06	-6.21852e-05	-47.8	0.02211	5148.31
0.00494	4292.71	-6.22972e-05	-64.25	0.02215	5140.03
0.00503	4358.48	-6.24257e-05	-64.25	0.02219	5131.83
0.00512	4440.69	-6.25378e-05	-47.8	0.02223	5123.76
0.00521	4539.33	-6.26334e-05	-47.8	0.02227	5115.83
0.0053	4621.54	-6.27783e-05	-97.15	0.02231	5108.07
0.00539	4703.74	-6.29233e-05	-47.8	0.02235	5100.52
0.00549	4802.4	-6.30189e-05	-47.8	0.0224	5093.2
0.00558	4901.04	-6.31309e-05	-64.25	0.02244	5086.13
0.00568	4983.25	-6.32101e-05	-14.95	0.02248	5079.34
0.00578	5098.34	-6.32564e-05	-31.35	0.02252	5072.84
0.00589	5164.1	-6.33191e-05	-31.35	0.02256	5066.66
0.00599	5279.19	-6.33654e-05	-14.95	0.0226	5060.8
0.0061	5377.84	-6.34282e-05	-47.8	0.02264	5055.29
0.0062	5443.6	-6.35238e-05	-47.8	0.02268	5050.13
0.00632	5575.14	-6.35865e-05	-14.95	0.02272	5045.33
0.00643	5673.78	-6.36493e-05	-47.8	0.02276	5040.91
0.00654	5772.44	-6.37284e-05	-31.35	0.0228	5036.87
0.00666	5838.2	-6.36925e-05	67.3	0.02284	5033.21
0.00678	5936.85	-6.3673e-05	-47.8	0.02288	5029.94
0.0069	6035.49	-6.37686e-05	-47.8	0.02292	5027.06
0.00702	6134.15	-6.38477e-05	-31.35	0.02296	5024.57
0.00714	6249.23	-6.39104e-05	-31.35	0.023	5022.46
0.00727	6331.44	-6.40389e-05	-97.15	0.02304	5020.72
0.00739	6446.53	-6.41674e-05	-31.35	0.02308	5019.36
0.00752	6528.73	-6.42301e-05	-31.35	0.02312	5018.36
0.00766	6610.94	-6.426e-05	1.51574	0.02316	5017.71
0.00779	6676.71	-6.42898e-05	-31.35	0.0232	5017.39
0.00792	6775.35	-6.44018e-05	-80.7	0.02324	5017.38
0.00806	6857.56	-6.4481e-05	1.51574	0.02328	5017.67
0.0082	6956.21	-6.44945e-05	-14.95	0.02333	5018.23
0.00834	7021.98	-6.45244e-05	-14.95	0.02337	5019.04
0.00848	7137.06	-6.45543e-05	-14.95	0.02341	5020.07
0.00862	7219.27	-6.45184e-05	50.85	0.02345	5021.29
0.00877	7317.92	-6.44825e-05	-14.95	0.02349	5022.67
0.00892	7400.13	-6.44795e-05	17.95	0.02353	5024.18
0.00906	7482.34	-6.44765e-05	-14.95	0.02357	5025.77
0.00921	7580.98	-6.45228e-05	-31.35	0.02361	5027.42
0.00937	7663.19	-6.45691e-05	-14.95	0.02365	5029.08
0.00952	7728.95	-6.46154e-05	-31.35	0.02369	5030.71
0.00968	7811.16	-6.46617e-05	-14.95	0.02373	5032.27
0.00983	7909.81	-6.4708e-05	-31.35	0.02377	5033.73
0.00999	7959.14	-6.47543e-05	-14.95	0.02381	5035.04
0.01015	8041.34	-6.48006e-05	-31.35	0.02385	5036.17
0.01031	8139.99	-6.48469e-05	-14.95	0.02389	5037.07
0.01048	8189.31	-6.48932e-05	-31.35	0.02393	5037.71
0.01064	8271.52	-6.4923e-05	1.51574	0.02397	5038.06
0.01081	8320.84	-6.49035e-05	17.95	0.02401	5038.07
0.01098	8386.61	-6.48841e-05	1.51574	0.02405	5037.74
0.01114	8468.82	-6.4881e-05	1.51574	0.02409	5037.02
0.01131	8518.14	-6.48616e-05	17.95	0.02413	5035.9
0.01148	8583.91	-6.47763e-05	67.3	0.02417	5034.36
0.01166	8649.67	-6.46746e-05	34.4	0.02421	5032.38
0.01183	8715.44	-6.46058e-05	34.4	0.02425	5029.96
0.01201	8748.32	-6.4537e-05	34.4	0.02429	5027.08
0.01218	8814.08	-6.44682e-05	34.4	0.02433	5023.76
0.01236	8863.41	-6.4383e-05	50.85	0.02437	5019.99
0.01254	8896.3	-6.42648e-05	67.3	0.02441	5015.79
0.01271	8962.06	-6.41631e-05	34.4	0.02445	5011.16
0.01289	9011.39	-6.40943e-05	34.4	0.02449	5006.13
0.01307	9044.26	-6.40255e-05	34.4	0.02453	5000.71
0.01326	9110.03	-6.39403e-05	50.85	0.02457	4994.93
0.01344	9159.35	-6.3855e-05	34.4	0.02461	4988.82
0.01362	9208.68	-6.37862e-05	34.4	0.02465	4982.42
0.01381	9274.44	-6.37174e-05	34.4	0.02469	4975.74
0.01399	9323.77	-6.36157e-05	67.3	0.02473	4968.84
0.01418	9356.65	-6.34976e-05	50.85	0.02477	4961.74
0.01437	9389.53	-6.33959e-05	50.85	0.02481	4954.48
0.01456	9455.3	-6.33106e-05	34.4	0.02485	4947.11
0.01474	9471.74	-6.32089e-05	67.3	0.02489	4939.66
0.01493	9537.5	-6.31072e-05	34.4	0.02493	4932.16
0.01513	9570.39	-6.3022e-05	50.85	0.02497	4924.66
0.01532	9603.27	-6.29532e-05	17.95	0.02501	4917.18
0.01551	9636.16	-6.29008e-05	34.4	0.02505	4909.77
0.0157	9701.92	-6.2832e-05	34.4	0.02509	4902.43
0.0159	9734.81	-6.27797e-05	17.95	0.02513	4895.22
0.01609	9751.25	-6.27109e-05	50.85	0.02516	4888.14
0.01629	9800.57	-6.26092e-05	50.85	0.0252	4881.22
0.01648	9817.01	-6.25404e-05	17.95	0.02524	4874.47
0.01668	9849.9	-6.24716e-05	50.85	0.02528	4867.9
0.01688	9882.77	-6.23863e-05	34.4	0.02532	4861.54
0.01707	9784.12	-6.23175e-05	34.4	0.02536	4855.37
0.01727	9800.57	-6.22652e-05	17.95	0.0254	4849.4
0.01747	9800.57	-6.22293e-05	17.95	0.02544	4843.64
0.01766	9833.45	-6.21934e-05	17.95	0.02547	4838.07
0.01786	9849.9	-6.21575e-05	17.95	0.02551	4832.69
0.01806	9882.77	-6.21216e-05	17.95	0.02555	4827.49
0.01826	9899.22	-6.20857e-05	17.95	0.02559	4822.46
0.01845	9932.1	-6.20333e-05	34.4	0.02563	4817.58
0.01865	9964.98	-6.1981e-05	17.95	0.02566	4812.84
0.01885	9964.98	-6.1978e-05	-14.95	0.0257	4808.22
0.01904	9077.15	-6.20243e-05	-31.35	0.02574	4803.71
0.01922	9011.39	-6.20541e-05	1.51574	0.02578	4799.29
0.0194	8978.5	-6.20675e-05	-14.95	0.02582	4794.94
0.01958	8962.06	-6.2081e-05	1.51574	0.02586	4790.64
0.01976	8978.5	-6.20779e-05	1.51574	0.02589	4786.38
0.01994	8929.17	-6.21078e-05	-31.35	0.02593	4782.15
0.02012	8912.74	-6.21376e-05	1.51574	0.02597	4777.93
0.0203	8929.17	-6.21674e-05	-31.35	0.02601	4773.71
0.02048	8962.06	-6.22137e-05	-14.95	0.02604	4769.49
0.02066	8945.61	-6.22436e-05	-14.95	0.02608	4765.25
0.02083	8912.74	-6.22899e-05	-31.35	0.02612	4760.99
0.02101	8929.17	-6.23526e-05	-31.35	0.02616	4756.7
0.02119	8929.17	-6.24482e-05	-64.25	0.02619	4752.39
0.02137	8929.17	-6.25274e-05	-14.95	0.02623	4748.06
0.02155	8912.74	-6.25737e-05	-31.35	0.02627	4743.72
0.02173	8962.06	-6.26364e-05	-31.35	0.02631	4739.35
0.02191	8945.61	-6.26991e-05	-31.35	0.02634	4734.98
0.02208	8929.17	-6.27454e-05	-14.95	0.02638	4730.61
0.02226	8945.61	-6.27917e-05	-31.35	0.02642	4726.25
0.02244	8912.74	-6.28544e-05	-31.35	0.02646	4721.91
0.02262	8929.17	-6.29336e-05	-47.8	0.02649	4717.61
0.0228	8962.06	-6.30292e-05	-47.8	0.02653	4713.35
0.02298	8945.61	-6.3059e-05	17.95	0.02657	4709.15
0.02316	8978.5	-6.30889e-05	-47.8	0.0266	4705.02
0.02334	8945.61	-6.3168e-05	-31.35	0.02664	4700.97
0.02352	8978.5	-6.32636e-05	-64.25	0.02668	4697.01
0.0237	8994.94	-6.33921e-05	-64.25	0.02672	4693.16
0.02388	8962.06	-6.35206e-05	-64.25	0.02675	4689.43
0.02405	8978.5	-6.36491e-05	-64.25	0.02679	4685.83
0.02423	8994.94	-6.37941e-05	-80.7	0.02683	4682.36
0.02441	8978.5	-6.39226e-05	-47.8	0.02686	4679.03
0.02459	8978.5	-6.40346e-05	-64.25	0.0269	4675.84
0.02477	8994.94	-6.41302e-05	-31.35	0.02694	4672.81
0.02495	8978.5	-6.42258e-05	-64.25	0.02697	4669.93
0.02513	9027.83	-6.43708e-05	-80.7	0.02701	4667.2
0.02531	8994.94	-6.45157e-05	-64.25	0.02705	4664.63
0.02549	9027.83	-6.46442e-05	-64.25	0.02708	4662.21
0.02567	9044.26	-6.47727e-05	-64.25	0.02712	4659.93
0.02586	9060.7	-6.49341e-05	-97.15	0.02716	4657.8
0.02604	9044.26	-6.51284e-05	-97.15	0.02719	4655.8
0.02622	9044.26	-6.53227e-05	-97.15	0.02723	4653.92
0.0264	9044.26	-6.54841e-05	-64.25	0.02727	4652.17
0.02658	9044.26	-6.56291e-05	-80.7	0.0273	4650.52
0.02676	9060.7	-6.57905e-05	-80.7	0.02734	4648.96
0.02694	9060.7	-6.59683e-05	-97.15	0.02738	4647.49
0.02712	9060.7	-6.61297e-05	-64.25	0.02741	4646.08
0.0273	9077.15	-6.62582e-05	-64.25	0.02745	4644.73
0.02749	9060.7	-6.63867e-05	-64.25	0.02748	4643.42
0.02767	9060.7	-6.65152e-05	-64.25	0.02752	4642.13
0.02785	9044.26	-6.66602e-05	-80.7	0.02756	4640.85
0.02803	9093.59	-6.68051e-05	-64.25	0.02759	4639.56
0.02821	9110.03	-6.69501e-05	-80.7	0.02763	4638.25
0.02839	9077.15	-6.71115e-05	-80.7	0.02767	4636.89
0.02857	9077.15	-6.72893e-05	-97.15	0.0277	4635.47
0.02876	9093.59	-6.74836e-05	-97.15	0.02774	4633.98
0.02894	9110.03	-6.76779e-05	-97.15	0.02778	4632.39
0.02912	9110.03	-6.78558e-05	-80.7	0.02781	4630.69
0.0293	9093.59	-6.805e-05	-113.55	0.02785	4628.86
0.02948	9093.59	-6.82607e-05	-97.15	0.02788	4626.9
0.02967	9126.47	-6.84714e-05	-113.55	0.02792	4624.77
0.02985	9110.03	-6.86821e-05	-97.15	0.02796	4622.47
0.03003	9110.03	-6.88928e-05	-113.55	0.02799	4619.98
0.03021	9126.47	-6.91693e-05	-162.9	0.02803	4617.3
0.0304	9110.03	-6.94457e-05	-113.55	0.02807	4614.4
0.03058	9126.47	-6.96564e-05	-97.15	0.0281	4611.28
0.03076	9126.47	-6.98671e-05	-113.55	0.02814	4607.93
0.03094	9142.92	-7.00942e-05	-113.55	0.02817	4604.35
0.03113	9126.47	-7.03378e-05	-130	0.02821	4600.51
0.03131	9126.47	-7.05813e-05	-113.55	0.02825	4596.44
0.03149	9142.92	-7.08084e-05	-113.55	0.02828	4592.11
0.03167	9126.47	-7.1052e-05	-130	0.02832	4587.53
0.03186	9126.47	-7.12955e-05	-113.55	0.02835	4582.71
0.03204	9142.92	-7.15226e-05	-113.55	0.02839	4577.66
0.03222	9126.47	-7.17497e-05	-113.55	0.02843	4572.37
0.03241	9159.35	-7.19933e-05	-130	0.02846	4566.86
0.03259	9126.47	-7.22533e-05	-130	0.0285	4561.15
0.03277	9159.35	-7.25297e-05	-146.45	0.02853	4555.26
0.03295	9159.35	-7.28062e-05	-130	0.02857	4549.19
0.03314	9159.35	-7.30497e-05	-113.55	0.0286	4542.99
0.03332	9159.35	-7.32768e-05	-113.55	0.02864	4536.66
0.0335	9159.35	-7.35204e-05	-130	0.02867	4530.24
0.03369	9142.92	-7.37639e-05	-113.55	0.02871	4523.77
0.03387	9159.35	-7.3991e-05	-113.55	0.02874	4517.26
0.03405	9142.92	-7.42181e-05	-113.55	0.02878	4510.76
0.03424	9142.92	-7.44617e-05	-130	0.02881	4504.31
0.03442	9159.35	-7.47052e-05	-113.55	0.02885	4497.93
0.0346	9159.35	-7.49488e-05	-130	0.02888	4491.67
0.03478	9159.35	-7.52088e-05	-130	0.02892	4485.56
0.03497	9175.8	-7.54359e-05	-97.15	0.02895	4479.65
0.03515	9175.8	-7.56795e-05	-146.45	0.02899	4473.97
0.03534	9175.8	-7.59231e-05	-97.15	0.02902	4468.56
0.03552	9175.8	-7.61174e-05	-97.15	0.02906	4463.45
0.0357	9142.92	-7.63281e-05	-113.55	0.02909	4458.68
0.03588	9142.92	-7.65388e-05	-97.15	0.02913	4454.28
0.03607	9142.92	-7.67331e-05	-97.15	0.02916	4450.28
0.03625	9159.35	-7.6911e-05	-80.7	0.0292	4446.7
0.03643	9159.35	-7.70724e-05	-80.7	0.02923	4443.56
0.03662	9159.35	-7.72173e-05	-64.25	0.02927	4440.88
0.0368	9126.47	-7.73458e-05	-64.25	0.0293	4438.68
0.03698	9142.92	-7.74743e-05	-64.25	0.02933	4436.96
0.03717	9142.92	-7.76028e-05	-64.25	0.02937	4435.73
0.03735	9159.35	-7.77149e-05	-47.8	0.0294	4434.98
0.03753	9142.92	-7.78105e-05	-47.8	0.02944	4434.71
0.03771	9142.92	-7.7939e-05	-80.7	0.02947	4434.91
0.0379	9142.92	-7.80675e-05	-47.8	0.02951	4435.55
0.03808	9175.8	-7.81795e-05	-64.25	0.02954	4436.63
0.03826	9159.35	-7.8308e-05	-64.25	0.02957	4438.12
0.03845	9142.92	-7.84201e-05	-47.8	0.02961	4439.97
0.03863	9126.47	-7.85157e-05	-47.8	0.02964	4442.17
0.03881	9142.92	-7.86113e-05	-47.8	0.02968	4444.67
0.039	9142.92	-7.87069e-05	-47.8	0.02971	4447.43
0.03918	9159.35	-7.88025e-05	-47.8	0.02975	4450.41
0.03936	9126.47	-7.90132e-05	-162.9	0.02978	4453.57
0.03954	9142.92	-7.92239e-05	-47.8	0.02982	4456.84
0.03973	9159.35	-7.9303e-05	-31.35	0.02985	4460.2
0.03991	9142.92	-7.93822e-05	-47.8	0.02989	4463.58
0.04009	9126.47	-7.94613e-05	-31.35	0.02992	4466.95
0.04028	9142.92	-7.95076e-05	-14.95	0.02995	4470.24
0.04046	9126.47	-7.95211e-05	1.51574	0.02999	4473.43
0.04064	9142.92	-7.95345e-05	-14.95	0.03002	4476.45
0.04082	9126.47	-7.95808e-05	-31.35	0.03006	4479.28
0.04101	9142.92	-7.96106e-05	1.51574	0.03009	4481.87
0.04119	9159.35	-7.96405e-05	-31.35	0.03013	4484.19
0.04137	9126.47	-7.96868e-05	-14.95	0.03016	4486.21
0.04155	9110.03	-7.97495e-05	-47.8	0.0302	4487.9
0.04174	9142.92	-7.97794e-05	17.95	0.03023	4489.24
0.04192	9110.03	-7.97764e-05	-14.95	0.03027	4490.21
0.0421	9126.47	-7.97898e-05	1.51574	0.0303	4490.8
0.04228	9093.59	-7.97868e-05	1.51574	0.03034	4491
0.04247	9110.03	-7.97673e-05	17.95	0.03037	4490.81
0.04265	9093.59	-7.97478e-05	1.51574	0.03041	4490.23
0.04283	9093.59	-7.97613e-05	-14.95	0.03044	4489.26
0.04301	9110.03	-7.97747e-05	1.51574	0.03048	4487.92
0.04319	9093.59	-7.97882e-05	-14.95	0.03051	4486.22
0.04338	9093.59	-7.98181e-05	-14.95	0.03055	4484.18
0.04356	9044.26	-7.98644e-05	-31.35	0.03058	4481.81
0.04374	9093.59	-7.98778e-05	17.95	0.03062	4479.14
0.04392	9060.7	-7.99076e-05	-47.8	0.03065	4476.2
0.0441	9060.7	-7.99539e-05	1.51574	0.03069	4473.02
0.04428	9060.7	-7.99509e-05	1.51574	0.03072	4469.61
0.04446	9044.26	-7.99478e-05	1.51574	0.03076	4466.02
0.04464	9060.7	-7.99448e-05	1.51574	0.03079	4462.26
0.04483	9060.7	-7.98596e-05	83.7	0.03083	4458.37
0.04501	9060.7	-7.97908e-05	-14.95	0.03086	4454.38
0.04519	9044.26	-7.98043e-05	1.51574	0.03089	4450.31
0.04537	9044.26	-7.98177e-05	-14.95	0.03093	4446.18
0.04555	9044.26	-7.98476e-05	-14.95	0.03096	4442.02
0.04573	9044.26	-7.9861e-05	1.51574	0.031	4437.85
0.04591	9027.83	-7.98745e-05	-14.95	0.03103	4433.68
0.04609	9044.26	-7.98715e-05	17.95	0.03107	4429.52
0.04627	9044.26	-7.9852e-05	1.51574	0.0311	4425.4
0.04645	9044.26	-7.9849e-05	1.51574	0.03113	4421.31
0.04663	9027.83	-7.98624e-05	-14.95	0.03117	4417.26
0.04682	9044.26	-7.98594e-05	17.95	0.0312	4413.25
0.047	9027.83	-7.98235e-05	17.95	0.03124	4409.28
0.04718	9044.26	-7.97876e-05	17.95	0.03127	4405.35
0.04736	9027.83	-7.97352e-05	34.4	0.03131	4401.44
0.04754	9011.39	-7.96664e-05	34.4	0.03134	4397.55
0.04772	9011.39	-7.95647e-05	67.3	0.03137	4393.66
0.0479	9011.39	-7.9463e-05	34.4	0.03141	4389.77
0.04808	8994.94	-7.93942e-05	34.4	0.03144	4385.86
0.04826	8994.94	-7.9309e-05	50.85	0.03147	4381.91
0.04844	9011.39	-7.91744e-05	83.7	0.03151	4377.9
0.04862	8978.5	-7.90234e-05	67.3	0.03154	4373.83
0.0488	8978.5	-7.89546e-05	1.51574	0.03158	4369.67
0.04898	8994.94	-7.89187e-05	34.4	0.03161	4365.41
0.04916	8978.5	-7.88335e-05	50.85	0.03164	4361.05
0.04934	8978.5	-7.87153e-05	67.3	0.03168	4356.55
0.04952	8978.5	-7.85807e-05	67.3	0.03171	4351.93
0.0497	8978.5	-7.84626e-05	50.85	0.03174	4347.16
0.04988	8945.61	-7.83609e-05	50.85	0.03178	4342.25
0.05005	8962.06	-7.82427e-05	67.3	0.03181	4337.19
0.05023	8962.06	-7.80917e-05	83.7	0.03184	4331.98
0.05041	8978.5	-7.79572e-05	50.85	0.03188	4326.62
0.05059	8945.61	-7.7839e-05	67.3	0.03191	4321.13
0.05077	8962.06	-7.77044e-05	67.3	0.03194	4315.51
0.05095	8945.61	-7.75534e-05	83.7	0.03198	4309.77
0.05113	8962.06	-7.74189e-05	50.85	0.03201	4303.93
0.05131	8929.17	-7.73007e-05	67.3	0.03204	4298
0.05149	8929.17	-7.71661e-05	67.3	0.03208	4292.01
0.05167	8929.17	-7.7048e-05	50.85	0.03211	4285.98
0.05184	8912.74	-7.69298e-05	67.3	0.03214	4279.94
0.05202	8896.3	-7.68117e-05	50.85	0.03217	4273.9
0.0522	8912.74	-7.671e-05	50.85	0.03221	4267.89
0.05238	8896.3	-7.65918e-05	67.3	0.03224	4261.95
0.05256	8896.3	-7.64737e-05	50.85	0.03227	4256.09
0.05273	8896.3	-7.63555e-05	67.3	0.03231	4250.35
0.05291	8879.85	-7.62538e-05	34.4	0.03234	4244.75
0.05309	8879.85	-7.6185e-05	34.4	0.03237	4239.33
0.05327	8879.85	-7.60833e-05	67.3	0.0324	4234.09
0.05344	8863.41	-7.59652e-05	50.85	0.03243	4229.07
0.05362	8863.41	-7.5847e-05	67.3	0.03247	4224.29
0.0538	8830.53	-7.57453e-05	34.4	0.0325	4219.77
0.05398	8863.41	-7.56765e-05	34.4	0.03253	4215.51
0.05415	8830.53	-7.56077e-05	34.4	0.03256	4211.54
0.05433	8830.53	-7.55554e-05	17.95	0.0326	4207.86
0.05451	8846.97	-7.54866e-05	50.85	0.03263	4204.48
0.05468	8830.53	-7.54013e-05	34.4	0.03266	4201.39
0.05486	8830.53	-7.5349e-05	17.95	0.03269	4198.61
0.05504	8814.08	-7.53131e-05	17.95	0.03272	4196.12
0.05521	8814.08	-7.52772e-05	17.95	0.03276	4193.92
0.05539	8781.2	-7.52413e-05	17.95	0.03279	4192
0.05556	8797.65	-7.52054e-05	17.95	0.03282	4190.33
0.05574	8781.2	-7.51695e-05	17.95	0.03285	4188.91
0.05592	8781.2	-7.515e-05	1.51574	0.03288	4187.71
0.05609	8781.2	-7.5147e-05	1.51574	0.03292	4186.71
0.05627	8781.2	-7.51275e-05	17.95	0.03295	4185.88
0.05644	8764.76	-7.5108e-05	1.51574	0.03298	4185.19
0.05662	8781.2	-7.51379e-05	-31.35	0.03301	4184.63
0.05679	8748.32	-7.51513e-05	17.95	0.03304	4184.15
0.05697	8764.76	-7.51483e-05	-14.95	0.03307	4183.73
0.05714	8764.76	-7.51617e-05	1.51574	0.03311	4183.33
0.05732	8748.32	-7.51751e-05	-14.95	0.03314	4182.93
0.05749	8748.32	-7.5205e-05	-14.95	0.03317	4182.5
0.05767	8731.88	-7.52513e-05	-31.35	0.0332	4182
0.05784	8715.44	-7.52976e-05	-14.95	0.03323	4181.41
0.05802	8731.88	-7.53275e-05	-14.95	0.03327	4180.7
0.05819	8715.44	-7.53738e-05	-31.35	0.0333	4179.85
0.05837	8715.44	-7.54201e-05	-14.95	0.03333	4178.84
0.05854	8715.44	-7.54829e-05	-47.8	0.03336	4177.65
0.05871	8699	-7.5562e-05	-31.35	0.03339	4176.25
0.05889	8699	-7.56247e-05	-31.35	0.03342	4174.65
0.05906	8682.56	-7.56546e-05	1.51574	0.03346	4172.83
0.05924	8682.56	-7.56844e-05	-31.35	0.03349	4170.79
0.05941	8699	-7.57307e-05	-14.95	0.03352	4168.51
0.05958	8682.56	-7.5777e-05	-31.35	0.03355	4166.01
0.05976	8666.11	-7.58233e-05	-14.95	0.03358	4163.28
0.05993	8666.11	-7.59025e-05	-64.25	0.03361	4160.34
0.0601	8666.11	-7.59981e-05	-31.35	0.03365	4157.19
0.06028	8649.67	-7.60444e-05	-14.95	0.03368	4153.84
0.06045	8649.67	-7.60907e-05	-31.35	0.03371	4150.31
0.06062	8633.23	-7.61534e-05	-31.35	0.03374	4146.62
0.0608	8649.67	-7.62819e-05	-97.15	0.03377	4142.79
0.06097	8616.79	-7.64269e-05	-47.8	0.0338	4138.83
0.06114	8649.67	-7.6506e-05	-31.35	0.03383	4134.77
0.06131	8633.23	-7.65687e-05	-31.35	0.03387	4130.63
0.06149	8633.23	-7.66314e-05	-31.35	0.0339	4126.43
0.06166	8616.79	-7.67106e-05	-47.8	0.03393	4122.2
0.06183	8600.35	-7.67897e-05	-31.35	0.03396	4117.96
0.062	8600.35	-7.68524e-05	-31.35	0.03399	4113.72
0.06217	8600.35	-7.6948e-05	-64.25	0.03402	4109.52
0.06235	8583.91	-7.70436e-05	-31.35	0.03405	4105.35
0.06252	8567.47	-7.71228e-05	-47.8	0.03408	4101.25
0.06269	8583.91	-7.72184e-05	-47.8	0.03412	4097.22
0.06286	8583.91	-7.72975e-05	-31.35	0.03415	4093.28
0.06303	8551.02	-7.73602e-05	-31.35	0.03418	4089.42
0.0632	8551.02	-7.74229e-05	-31.35	0.03421	4085.67
0.06337	8551.02	-7.75021e-05	-47.8	0.03424	4082
0.06355	8534.58	-7.75977e-05	-47.8	0.03427	4078.44
0.06372	8551.02	-7.76933e-05	-47.8	0.0343	4074.96
0.06389	8551.02	-7.78053e-05	-64.25	0.03433	4071.56
0.06406	8518.14	-7.79338e-05	-64.25	0.03436	4068.23
0.06423	8534.58	-7.80623e-05	-64.25	0.03439	4064.96
0.0644	8501.7	-7.81744e-05	-47.8	0.03442	4061.72
0.06457	8534.58	-7.827e-05	-47.8	0.03445	4058.51
0.06474	8501.7	-7.8382e-05	-64.25	0.03448	4055.29
0.06491	8501.7	-7.8527e-05	-80.7	0.03451	4052.04
0.06508	8485.26	-7.86884e-05	-80.7	0.03455	4048.74
0.06525	8468.82	-7.88498e-05	-80.7	0.03458	4045.37
0.06542	8485.26	-7.90276e-05	-97.15	0.03461	4041.9
0.06559	8485.26	-7.9189e-05	-64.25	0.03464	4038.31
0.06576	8468.82	-7.9334e-05	-80.7	0.03467	4034.56
0.06593	8485.26	-7.94954e-05	-80.7	0.0347	4030.65
0.0661	8468.82	-7.96568e-05	-80.7	0.03473	4026.55
0.06627	8452.38	-7.98182e-05	-80.7	0.03476	4022.25
0.06644	8452.38	-8.00124e-05	-113.55	0.03479	4017.72
0.0666	8435.93	-8.02231e-05	-97.15	0.03482	4012.95
0.06677	8403.05	-8.04174e-05	-97.15	0.03485	4007.95
0.06694	8435.93	-8.06117e-05	-97.15	0.03488	4002.7
0.06711	8419.5	-8.07896e-05	-80.7	0.03491	3997.2
0.06728	8403.05	-8.09674e-05	-97.15	0.03494	3991.47
0.06745	8403.05	-8.11453e-05	-80.7	0.03497	3985.5
0.06761	8386.61	-8.13231e-05	-97.15	0.035	3979.32
0.06778	8419.5	-8.15174e-05	-97.15	0.03503	3972.94
0.06795	8403.05	-8.17117e-05	-97.15	0.03506	3966.39
0.06812	8386.61	-8.19224e-05	-113.55	0.03509	3959.7
0.06829	8403.05	-8.21167e-05	-80.7	0.03512	3952.89
0.06845	8370.17	-8.23109e-05	-113.55	0.03515	3946
0.06862	8353.73	-8.25216e-05	-97.15	0.03518	3939.08
0.06879	8353.73	-8.26995e-05	-80.7	0.0352	3932.16
0.06895	8353.73	-8.28773e-05	-97.15	0.03523	3925.29
0.06912	8337.28	-8.30716e-05	-97.15	0.03526	3918.52
0.06929	8353.73	-8.32495e-05	-80.7	0.03529	3911.9
0.06946	8337.28	-8.33944e-05	-64.25	0.03532	3905.47
0.06962	8320.84	-8.35558e-05	-97.15	0.03535	3899.27
0.06979	8337.28	-8.37501e-05	-97.15	0.03538	3893.37
0.06996	8320.84	-8.39444e-05	-97.15	0.03541	3887.8
0.07012	8304.41	-8.41387e-05	-97.15	0.03544	3882.61
0.07029	8320.84	-8.43166e-05	-80.7	0.03547	3877.83
0.07045	8287.97	-8.45108e-05	-113.55	0.03549	3873.5
0.07062	8304.41	-8.47051e-05	-80.7	0.03552	3869.66
0.07079	8304.41	-8.48665e-05	-80.7	0.03555	3866.33
0.07095	8287.97	-8.50114e-05	-64.25	0.03558	3863.53
0.07112	8304.41	-8.51564e-05	-80.7	0.03561	3861.28
0.07128	8287.97	-8.52849e-05	-47.8	0.03564	3859.59
0.07145	8255.08	-8.54134e-05	-80.7	0.03567	3858.46
0.07161	8255.08	-8.55583e-05	-64.25	0.0357	3857.88
0.07178	8271.52	-8.56868e-05	-64.25	0.03572	3857.85
0.07194	8271.52	-8.57824e-05	-31.35	0.03575	3858.35
0.07211	8255.08	-8.58451e-05	-31.35	0.03578	3859.35
0.07228	8238.64	-8.59078e-05	-31.35	0.03581	3860.83
0.07244	8238.64	-8.5987e-05	-47.8	0.03584	3862.74
0.0726	8255.08	-8.6099e-05	-64.25	0.03587	3865.05
0.07277	8222.19	-8.61946e-05	-31.35	0.0359	3867.7
0.07293	8222.19	-8.62573e-05	-31.35	0.03592	3870.66
0.0731	8205.75	-8.632e-05	-31.35	0.03595	3873.85
0.07326	8205.75	-8.63827e-05	-31.35	0.03598	3877.22
0.07343	8189.31	-8.64619e-05	-47.8	0.03601	3880.72
0.07359	8189.31	-8.6541e-05	-31.35	0.03604	3884.27
0.07375	8205.75	-8.65873e-05	-14.95	0.03607	3887.81
0.07392	8189.31	-8.66336e-05	-31.35	0.0361	3891.29
0.07408	8189.31	-8.66963e-05	-31.35	0.03613	3894.63
0.07425	8172.88	-8.67755e-05	-47.8	0.03615	3897.78
0.07441	8172.88	-8.68382e-05	-14.95	0.03618	3900.68
0.07457	8139.99	-8.68681e-05	-14.95	0.03621	3903.28
0.07474	8172.88	-8.68815e-05	1.51574	0.03624	3905.51
0.0749	8156.43	-8.68621e-05	17.95	0.03627	3907.34
0.07506	8139.99	-8.68262e-05	17.95	0.0363	3908.73
0.07522	8139.99	-8.68067e-05	1.51574	0.03633	3909.64
0.07539	8156.43	-8.67872e-05	17.95	0.03636	3910.03
0.07555	8107.11	-8.67349e-05	34.4	0.03639	3909.9
0.07571	8090.66	-8.66825e-05	17.95	0.03642	3909.22
0.07587	8123.55	-8.66631e-05	1.51574	0.03645	3907.98
0.07604	8107.11	-8.66436e-05	17.95	0.03647	3906.19
0.0762	8107.11	-8.66077e-05	17.95	0.0365	3903.84
0.07636	8090.66	-8.65718e-05	17.95	0.03653	3900.95
0.07652	8107.11	-8.65359e-05	17.95	0.03656	3897.53
0.07668	8074.23	-8.64836e-05	34.4	0.03659	3893.62
0.07685	8074.23	-8.64148e-05	34.4	0.03662	3889.23
0.07701	8074.23	-8.63789e-05	1.51574	0.03665	3884.41
0.07717	8057.78	-8.63429e-05	34.4	0.03668	3879.18
0.07733	8057.78	-8.62906e-05	17.95	0.03671	3873.6
0.07749	8074.23	-8.62218e-05	50.85	0.03673	3867.71
0.07765	8041.34	-8.61694e-05	1.51574	0.03676	3861.54
0.07781	8041.34	-8.61335e-05	34.4	0.03679	3855.17
0.07797	8024.9	-8.60154e-05	83.7	0.03682	3848.62
0.07813	8024.9	-8.58973e-05	34.4	0.03685	3841.95
0.07829	8024.9	-8.58121e-05	50.85	0.03688	3835.21
0.07846	8024.9	-8.57268e-05	34.4	0.03691	3828.45
0.07862	8008.46	-8.56745e-05	17.95	0.03693	3821.7
0.07878	8024.9	-8.56221e-05	34.4	0.03696	3815.02
0.07894	7992.02	-8.55533e-05	34.4	0.03699	3808.44
0.0791	8024.9	-8.5501e-05	17.95	0.03702	3801.99
0.07926	7992.02	-8.54651e-05	17.95	0.03705	3795.71
0.07942	7992.02	-8.53963e-05	50.85	0.03707	3789.61
0.07958	7992.02	-8.53275e-05	17.95	0.0371	3783.74
0.07974	7975.57	-8.52916e-05	17.95	0.03713	3778.09
0.0799	7975.57	-8.52228e-05	50.85	0.03716	3772.68
0.08005	7959.14	-8.5154e-05	17.95	0.03719	3767.52
0.08021	7959.14	-8.51016e-05	34.4	0.03721	3762.61
0.08037	7942.69	-8.50328e-05	34.4	0.03724	3757.95
0.08053	7942.69	-8.49476e-05	50.85	0.03727	3753.53
0.08069	7959.14	-8.48294e-05	67.3	0.0373	3749.34
0.08085	7942.69	-8.47277e-05	34.4	0.03732	3745.36
0.08101	7926.26	-8.46425e-05	50.85	0.03735	3741.58
0.08117	7926.26	-8.45243e-05	67.3	0.03738	3737.98
0.08133	7942.69	-8.43897e-05	67.3	0.03741	3734.54
0.08148	7926.26	-8.42551e-05	67.3	0.03743	3731.23
0.08164	7909.81	-8.41205e-05	67.3	0.03746	3728.02
0.0818	7893.37	-8.39859e-05	67.3	0.03749	3724.9
0.08196	7926.26	-8.38678e-05	50.85	0.03751	3721.84
0.08212	7893.37	-8.37496e-05	67.3	0.03754	3718.82
0.08227	7893.37	-8.36479e-05	34.4	0.03757	3715.81
0.08243	7876.93	-8.35462e-05	67.3	0.0376	3712.79
0.08259	7876.93	-8.33952e-05	83.7	0.03762	3709.74
0.08275	7876.93	-8.32278e-05	83.7	0.03765	3706.65
0.08291	7876.93	-8.30604e-05	83.7	0.03768	3703.5
0.08306	7860.48	-8.2893e-05	83.7	0.0377	3700.28
0.08322	7860.48	-8.27256e-05	83.7	0.03773	3696.99
0.08338	7844.05	-8.25418e-05	100.15	0.03776	3693.61
0.08353	7860.48	-8.23415e-05	100.15	0.03779	3690.16
0.08369	7827.6	-8.21412e-05	100.15	0.03781	3686.62
0.08385	7860.48	-8.19409e-05	100.15	0.03784	3683.01
0.084	7827.6	-8.17406e-05	100.15	0.03787	3679.34
0.08416	7827.6	-8.15567e-05	83.7	0.03789	3675.61
0.08432	7811.16	-8.13729e-05	100.15	0.03792	3671.84
0.08447	7794.72	-8.11726e-05	100.15	0.03795	3668.04
0.08463	7811.16	-8.09723e-05	100.15	0.03797	3664.24
0.08479	7794.72	-8.0772e-05	100.15	0.038	3660.44
0.08494	7794.72	-8.06045e-05	67.3	0.03803	3656.68
0.0851	7794.72	-8.04699e-05	67.3	0.03805	3652.97
0.08525	7794.72	-8.03025e-05	100.15	0.03808	3649.32
0.08541	7761.84	-8.01022e-05	100.15	0.03811	3645.77
0.08556	7761.84	-7.99019e-05	100.15	0.03813	3642.32
0.08572	7761.84	-7.97016e-05	100.15	0.03816	3639
0.08587	7778.28	-7.95013e-05	100.15	0.03818	3635.82
0.08603	7761.84	-7.9301e-05	100.15	0.03821	3632.8
0.08619	7745.4	-7.91171e-05	83.7	0.03824	3629.95
0.08634	7728.95	-7.89497e-05	83.7	0.03826	3627.27
0.08649	7745.4	-7.87823e-05	83.7	0.03829	3624.78
0.08665	7728.95	-7.86149e-05	83.7	0.03832	3622.47
0.0868	7696.07	-7.84475e-05	83.7	0.03834	3620.35
0.08696	7712.52	-7.82965e-05	67.3	0.03837	3618.41
0.08711	7696.07	-7.81619e-05	67.3	0.03839	3616.64
0.08727	7696.07	-7.80273e-05	67.3	0.03842	3615.05
0.08742	7696.07	-7.78927e-05	67.3	0.03845	3613.61
0.08757	7663.19	-7.77746e-05	50.85	0.03847	3612.3
0.08773	7679.63	-7.77058e-05	17.95	0.0385	3611.12
0.08788	7663.19	-7.76205e-05	67.3	0.03853	3610.05
0.08803	7663.19	-7.75024e-05	50.85	0.03855	3609.05
0.08819	7679.63	-7.74007e-05	50.85	0.03858	3608.1
0.08834	7663.19	-7.7299e-05	50.85	0.0386	3607.19
0.08849	7646.75	-7.72137e-05	34.4	0.03863	3606.28
0.08865	7663.19	-7.71449e-05	34.4	0.03866	3605.35
0.0888	7630.31	-7.70597e-05	50.85	0.03868	3604.37
0.08895	7646.75	-7.6958e-05	50.85	0.03871	3603.31
0.0891	7613.86	-7.68563e-05	50.85	0.03873	3602.16
0.08926	7597.43	-7.67546e-05	50.85	0.03876	3600.88
0.08941	7630.31	-7.66693e-05	34.4	0.03879	3599.46
0.08956	7613.86	-7.6617e-05	17.95	0.03881	3597.87
0.08971	7597.43	-7.65646e-05	34.4	0.03884	3596.1
0.08987	7580.98	-7.64958e-05	34.4	0.03886	3594.12
0.09002	7580.98	-7.64435e-05	17.95	0.03889	3591.94
0.09017	7564.55	-7.64076e-05	17.95	0.03892	3589.53
0.09032	7580.98	-7.63388e-05	50.85	0.03894	3586.9
0.09047	7597.43	-7.62864e-05	1.51574	0.03897	3584.04
0.09062	7564.55	-7.62505e-05	34.4	0.03899	3580.95
0.09077	7564.55	-7.61981e-05	17.95	0.03902	3577.64
0.09093	7548.1	-7.61787e-05	1.51574	0.03904	3574.11
0.09108	7548.1	-7.61427e-05	34.4	0.03907	3570.38
0.09123	7548.1	-7.61561e-05	-47.8	0.0391	3566.46
0.09138	7498.77	-7.62189e-05	-14.95	0.03912	3562.37
0.09153	7548.1	-7.62323e-05	1.51574	0.03915	3558.13
0.09168	7531.66	-7.62293e-05	1.51574	0.03917	3553.76
0.09183	7531.66	-7.62263e-05	1.51574	0.0392	3549.3
0.09198	7515.22	-7.61903e-05	34.4	0.03922	3544.76
0.09213	7498.77	-7.61709e-05	-14.95	0.03925	3540.17
0.09228	7498.77	-7.62665e-05	-80.7	0.03927	3535.57
0.09243	7498.77	-7.63622e-05	-14.95	0.0393	3530.99
0.09258	7465.9	-7.63921e-05	-14.95	0.03933	3526.46
0.09273	7465.9	-7.6422e-05	-14.95	0.03935	3522
0.09288	7465.9	-7.64354e-05	1.51574	0.03938	3517.65
0.09303	7465.9	-7.64324e-05	1.51574	0.0394	3513.45
0.09318	7465.9	-7.64294e-05	1.51574	0.03943	3509.4
0.09333	7449.45	-7.64428e-05	-14.95	0.03945	3505.55
0.09348	7449.45	-7.64727e-05	-14.95	0.03948	3501.92
0.09362	7433.01	-7.65026e-05	-14.95	0.0395	3498.52
0.09377	7433.01	-7.6516e-05	1.51574	0.03953	3495.37
0.09392	7433.01	-7.6513e-05	1.51574	0.03955	3492.5
0.09407	7416.57	-7.651e-05	1.51574	0.03958	3489.9
0.09422	7433.01	-7.65069e-05	1.51574	0.0396	3487.59
0.09437	7433.01	-7.65204e-05	-14.95	0.03963	3485.57
0.09452	7416.57	-7.65831e-05	-47.8	0.03965	3483.84
0.09466	7400.13	-7.66459e-05	-14.95	0.03968	3482.4
0.09481	7416.57	-7.66593e-05	1.51574	0.0397	3481.24
0.09496	7383.69	-7.66727e-05	-14.95	0.03972	3480.35
0.09511	7400.13	-7.67026e-05	-14.95	0.03975	3479.7
0.09526	7383.69	-7.66667e-05	50.85	0.03977	3479.29
0.0954	7383.69	-7.66308e-05	-14.95	0.0398	3479.09
0.09555	7367.24	-7.66607e-05	-14.95	0.03982	3479.07
0.0957	7383.69	-7.6707e-05	-31.35	0.03985	3479.21
0.09585	7350.81	-7.67533e-05	-14.95	0.03987	3479.47
0.09599	7367.24	-7.67832e-05	-14.95	0.0399	3479.82
0.09614	7350.81	-7.68295e-05	-31.35	0.03992	3480.22
0.09629	7367.24	-7.68758e-05	-14.95	0.03995	3480.65
0.09643	7317.92	-7.69221e-05	-31.35	0.03997	3481.07
0.09658	7350.81	-7.69848e-05	-31.35	0.04	3481.43
0.09673	7317.92	-7.70475e-05	-31.35	0.04002	3481.7
0.09687	7317.92	-7.71102e-05	-31.35	0.04005	3481.85
0.09702	7317.92	-7.71729e-05	-31.35	0.04007	3481.85
0.09717	7317.92	-7.72192e-05	-14.95	0.0401	3481.66
0.09731	7301.48	-7.7282e-05	-47.8	0.04012	3481.25
0.09746	7285.04	-7.73611e-05	-31.35	0.04015	3480.6
0.0976	7285.04	-7.74567e-05	-64.25	0.04017	3479.68
0.09775	7301.48	-7.75852e-05	-64.25	0.0402	3478.48
0.0979	7252.15	-7.77137e-05	-64.25	0.04022	3476.98
0.09804	7285.04	-7.78587e-05	-80.7	0.04025	3475.16
0.09819	7268.6	-7.80036e-05	-64.25	0.04027	3473.02
0.09833	7252.15	-7.81321e-05	-64.25	0.0403	3470.57
0.09848	7252.15	-7.82606e-05	-64.25	0.04032	3467.79
0.09862	7252.15	-7.83891e-05	-64.25	0.04034	3464.7
0.09877	7285.04	-7.85341e-05	-80.7	0.04037	3461.32
0.09891	7252.15	-7.86955e-05	-80.7	0.04039	3457.65
0.09906	7219.27	-7.88404e-05	-64.25	0.04042	3453.73
0.0992	7219.27	-7.89689e-05	-64.25	0.04044	3449.57
0.09935	7235.72	-7.90974e-05	-64.25	0.04047	3445.21
0.09949	7202.84	-7.9193e-05	-31.35	0.04049	3440.67
0.09964	7202.84	-7.92886e-05	-64.25	0.04052	3436.01
0.09978	7219.27	-7.94007e-05	-47.8	0.04054	3431.26
0.09992	7186.39	-7.95127e-05	-64.25	0.04056	3426.45
0.10007	7219.27	-7.96412e-05	-64.25	0.04059	3421.64
0.10021	7219.27	-7.97533e-05	-47.8	0.04061	3416.87
0.10036	7219.27	-7.98489e-05	-47.8	0.04064	3412.19
0.1005	7202.84	-7.9928e-05	-31.35	0.04066	3407.63
0.10064	7169.95	-8.00236e-05	-64.25	0.04069	3403.26
0.10079	7186.39	-8.01521e-05	-64.25	0.04071	3399.1
0.10093	7186.39	-8.02642e-05	-47.8	0.04073	3395.2
0.10107	7153.51	-8.03927e-05	-80.7	0.04076	3391.61
0.10122	7169.95	-8.05212e-05	-47.8	0.04078	3388.35
0.10136	7169.95	-8.06168e-05	-47.8	0.04081	3385.46
0.1015	7169.95	-8.06959e-05	-31.35	0.04083	3382.97
0.10165	7169.95	-8.07751e-05	-47.8	0.04085	3380.9
0.10179	7153.51	-8.08542e-05	-31.35	0.04088	3379.27
0.10193	7137.06	-8.09169e-05	-31.35	0.0409	3378.09
0.10208	7137.06	-8.09632e-05	-14.95	0.04092	3377.38
0.10222	7137.06	-8.09931e-05	-14.95	0.04095	3377.12
0.10236	7137.06	-8.10394e-05	-31.35	0.04097	3377.33
0.10251	7120.62	-8.10857e-05	-14.95	0.041	3377.98
0.10265	7104.19	-8.10992e-05	1.51574	0.04102	3379.07
0.10279	7104.19	-8.10797e-05	17.95	0.04104	3380.57
0.10293	7104.19	-8.10438e-05	17.95	0.04107	3382.47
0.10307	7104.19	-8.10408e-05	-14.95	0.04109	3384.72
0.10322	7087.74	-8.10707e-05	-14.95	0.04111	3387.29
0.10336	7087.74	-8.10841e-05	1.51574	0.04114	3390.16
0.1035	7087.74	-8.10811e-05	1.51574	0.04116	3393.26
0.10364	7087.74	-8.10616e-05	17.95	0.04119	3396.56
0.10378	7071.3	-8.10257e-05	17.95	0.04121	3400.01
0.10392	7071.3	-8.09898e-05	17.95	0.04123	3403.57
0.10407	7071.3	-8.09539e-05	17.95	0.04126	3407.18
0.10421	7071.3	-8.09345e-05	1.51574	0.04128	3410.79
0.10435	7071.3	-8.0915e-05	17.95	0.04131	3414.35
0.10449	7038.42	-8.08627e-05	34.4	0.04133	3417.81
0.10463	7038.42	-8.07774e-05	50.85	0.04135	3421.14
0.10477	7054.86	-8.07086e-05	17.95	0.04138	3424.27
0.10491	7038.42	-8.06563e-05	34.4	0.0414	3427.18
0.10505	7038.42	-8.0571e-05	50.85	0.04143	3429.83
0.10519	7038.42	-8.04858e-05	34.4	0.04145	3432.17
0.10533	7021.98	-8.04334e-05	17.95	0.04148	3434.18
0.10547	7021.98	-8.03646e-05	50.85	0.0415	3435.84
0.10561	7005.53	-8.02629e-05	50.85	0.04153	3437.13
0.10575	7005.53	-8.01777e-05	34.4	0.04155	3438.02
0.10589	7005.53	-8.01089e-05	34.4	0.04157	3438.51
0.10604	7005.53	-8.00236e-05	50.85	0.0416	3438.6
0.10617	6972.65	-7.99384e-05	34.4	0.04162	3438.29
0.10631	7005.53	-7.98531e-05	50.85	0.04165	3437.57
0.10645	6989.1	-7.97514e-05	50.85	0.04167	3436.47
0.10659	6972.65	-7.96662e-05	34.4	0.0417	3434.98
0.10673	6989.1	-7.95974e-05	34.4	0.04172	3433.14
0.10687	6972.65	-7.94957e-05	67.3	0.04174	3430.95
0.10701	6956.21	-7.93611e-05	67.3	0.04177	3428.45
0.10715	6972.65	-7.92265e-05	67.3	0.04179	3425.66
0.10729	6956.21	-7.90919e-05	67.3	0.04182	3422.61
0.10743	6972.65	-7.89737e-05	50.85	0.04184	3419.32
0.10757	6956.21	-7.8872e-05	50.85	0.04187	3415.83
0.10771	6939.77	-7.87703e-05	50.85	0.04189	3412.16
0.10785	6939.77	-7.86522e-05	67.3	0.04191	3408.35
0.10799	6923.33	-7.8534e-05	50.85	0.04194	3404.42
0.10812	6906.89	-7.84323e-05	50.85	0.04196	3400.41
0.10826	6939.77	-7.83306e-05	50.85	0.04199	3396.32
0.1084	6906.89	-7.81961e-05	83.7	0.04201	3392.2
0.10854	6939.77	-7.80944e-05	17.95	0.04203	3388.05
0.10868	6906.89	-7.80256e-05	50.85	0.04206	3383.89
0.10882	6906.89	-7.79239e-05	50.85	0.04208	3379.75
0.10895	6906.89	-7.78058e-05	67.3	0.04211	3375.62
0.10909	6890.44	-7.76876e-05	50.85	0.04213	3371.52
0.10923	6874.01	-7.75695e-05	67.3	0.04215	3367.45
0.10937	6890.44	-7.74513e-05	50.85	0.04218	3363.41
0.10951	6874.01	-7.73332e-05	67.3	0.0422	3359.41
0.10964	6874.01	-7.7215e-05	50.85	0.04222	3355.43
0.10978	6874.01	-7.71133e-05	50.85	0.04225	3351.47
0.10992	6874.01	-7.70116e-05	50.85	0.04227	3347.52
0.11006	6874.01	-7.68935e-05	67.3	0.04229	3343.58
0.11019	6857.56	-7.67425e-05	83.7	0.04232	3339.62
0.11033	6874.01	-7.65751e-05	83.7	0.04234	3335.65
0.11047	6857.56	-7.63912e-05	100.15	0.04236	3331.65
0.1106	6841.12	-7.61909e-05	100.15	0.04239	3327.6
0.11074	6841.12	-7.59906e-05	100.15	0.04241	3323.49
0.11088	6841.12	-7.57245e-05	165.95	0.04243	3319.33
0.11101	6841.12	-7.5442e-05	116.6	0.04246	3315.1
0.11115	6824.68	-7.52088e-05	116.6	0.04248	3310.79
0.11129	6841.12	-7.49756e-05	116.6	0.0425	3306.4
0.11142	6824.68	-7.47424e-05	116.6	0.04253	3301.93
0.11156	6791.8	-7.44763e-05	149.5	0.04255	3297.39
0.1117	6808.24	-7.41773e-05	149.5	0.04257	3292.79
0.11183	6791.8	-7.38947e-05	133.05	0.0426	3288.12
0.11197	6775.35	-7.36122e-05	149.5	0.04262	3283.41
0.1121	6808.24	-7.33132e-05	149.5	0.04264	3278.67
0.11224	6775.35	-7.30306e-05	133.05	0.04266	3273.92
0.11238	6775.35	-7.27645e-05	133.05	0.04269	3269.18
0.11251	6775.35	-7.25149e-05	116.6	0.04271	3264.47
0.11265	6758.91	-7.22652e-05	133.05	0.04273	3259.83
0.11278	6742.48	-7.19662e-05	165.95	0.04275	3255.29
0.11292	6758.91	-7.16672e-05	133.05	0.04278	3250.86
0.11305	6742.48	-7.13847e-05	149.5	0.0428	3246.59
0.11319	6742.48	-7.11021e-05	133.05	0.04282	3242.5
0.11332	6726.03	-7.08196e-05	149.5	0.04284	3238.63
0.11346	6742.48	-7.0537e-05	133.05	0.04287	3235
0.11359	6726.03	-7.02545e-05	149.5	0.04289	3231.65
0.11373	6726.03	-6.99719e-05	133.05	0.04291	3228.59
0.11386	6709.59	-6.97058e-05	133.05	0.04293	3225.86
0.11399	6709.59	-6.94562e-05	116.6	0.04296	3223.48
0.11413	6693.15	-6.91901e-05	149.5	0.04298	3221.45
0.11426	6693.15	-6.89075e-05	133.05	0.043	3219.81
0.1144	6709.59	-6.86414e-05	133.05	0.04302	3218.54
0.11453	6676.71	-6.84082e-05	100.15	0.04304	3217.67
0.11466	6676.71	-6.81915e-05	116.6	0.04307	3217.18
0.1148	6660.27	-6.79418e-05	133.05	0.04309	3217.08
0.11493	6660.27	-6.76922e-05	116.6	0.04311	3217.35
0.11506	6643.82	-6.7459e-05	116.6	0.04313	3217.97
0.1152	6676.71	-6.72258e-05	116.6	0.04316	3218.94
0.11533	6660.27	-6.69761e-05	133.05	0.04318	3220.21
0.11546	6643.82	-6.66936e-05	149.5	0.0432	3221.77
0.1156	6627.39	-6.6411e-05	133.05	0.04322	3223.57
0.11573	6643.82	-6.61285e-05	149.5	0.04324	3225.59
0.11586	6627.39	-6.58953e-05	83.7	0.04327	3227.78
0.11599	6627.39	-6.57114e-05	100.15	0.04329	3230.1
0.11613	6610.94	-6.54947e-05	116.6	0.04331	3232.51
0.11626	6610.94	-6.52944e-05	83.7	0.04333	3234.95
0.11639	6594.5	-6.5127e-05	83.7	0.04336	3237.4
0.11652	6627.39	-6.49431e-05	100.15	0.04338	3239.79
0.11665	6594.5	-6.47428e-05	100.15	0.0434	3242.08
0.11679	6578.06	-6.45754e-05	67.3	0.04342	3244.24
0.11692	6594.5	-6.44079e-05	100.15	0.04345	3246.21
0.11705	6578.06	-6.42076e-05	100.15	0.04347	3247.96
0.11718	6561.62	-6.40238e-05	83.7	0.04349	3249.45
0.11731	6578.06	-6.38564e-05	83.7	0.04351	3250.66
0.11744	6578.06	-6.3689e-05	83.7	0.04354	3251.55
0.11758	6578.06	-6.35216e-05	83.7	0.04356	3252.1
0.11771	6578.06	-6.33542e-05	83.7	0.04358	3252.29
0.11784	6578.06	-6.31868e-05	83.7	0.0436	3252.1
0.11797	6545.18	-6.30358e-05	67.3	0.04363	3251.54
0.1181	6545.18	-6.28848e-05	83.7	0.04365	3250.58
0.11823	6545.18	-6.27174e-05	83.7	0.04367	3249.24
0.11836	6528.73	-6.25828e-05	50.85	0.04369	3247.52
0.11849	6528.73	-6.24647e-05	67.3	0.04372	3245.42
0.11862	6528.73	-6.23465e-05	50.85	0.04374	3242.97
0.11875	6528.73	-6.22448e-05	50.85	0.04376	3240.18
0.11888	6528.73	-6.21431e-05	50.85	0.04378	3237.08
0.11901	6528.73	-6.20414e-05	50.85	0.0438	3233.68
0.11915	6495.85	-6.19233e-05	67.3	0.04383	3230.02
0.11928	6512.3	-6.1838e-05	17.95	0.04385	3226.12
0.11941	6495.85	-6.17692e-05	50.85	0.04387	3222.01
0.11954	6479.41	-6.16675e-05	50.85	0.04389	3217.73
0.11966	6479.41	-6.15658e-05	50.85	0.04392	3213.3
0.11979	6462.97	-6.14313e-05	83.7	0.04394	3208.76
0.11992	6462.97	-6.13625e-05	-14.95	0.04396	3204.13
0.12005	6462.97	-6.13266e-05	50.85	0.04398	3199.45
0.12018	6479.41	-6.12414e-05	34.4	0.044	3194.74
0.12031	6462.97	-6.1189e-05	17.95	0.04403	3190.02
0.12044	6446.53	-6.11531e-05	17.95	0.04405	3185.32
0.12057	6430.09	-6.10843e-05	50.85	0.04407	3180.66
0.1207	6446.53	-6.09826e-05	50.85	0.04409	3176.04
0.12083	6430.09	-6.08809e-05	50.85	0.04411	3171.48
0.12096	6446.53	-6.07792e-05	50.85	0.04414	3167
0.12108	6446.53	-6.06775e-05	50.85	0.04416	3162.59
0.12121	6446.53	-6.05758e-05	50.85	0.04418	3158.26
0.12134	6413.65	-6.04906e-05	34.4	0.0442	3154.01
0.12147	6397.2	-6.04218e-05	34.4	0.04422	3149.83
0.1216	6380.77	-6.03365e-05	50.85	0.04424	3145.72
0.12173	6397.2	-6.02513e-05	34.4	0.04426	3141.67
0.12185	6397.2	-6.01825e-05	34.4	0.04429	3137.67
0.12198	6380.77	-6.00972e-05	50.85	0.04431	3133.71
0.12211	6380.77	-6.01435e-05	-97.15	0.04433	3129.78
0.12224	6397.2	-6.01898e-05	50.85	0.04435	3125.86
0.12237	6413.65	-6.01046e-05	34.4	0.04437	3121.95
0.12249	6347.88	-6.00358e-05	34.4	0.04439	3118.02
0.12262	6347.88	-5.99834e-05	17.95	0.04441	3114.07
0.12275	6347.88	-5.99475e-05	17.95	0.04443	3110.09
0.12287	6380.77	-5.99116e-05	17.95	0.04446	3106.07
0.123	6347.88	-5.98593e-05	34.4	0.04448	3102
0.12313	6364.32	-5.97905e-05	34.4	0.0445	3097.88
0.12326	6347.88	-5.97381e-05	17.95	0.04452	3093.71
0.12338	6331.44	-5.97022e-05	17.95	0.04454	3089.48
0.12351	6331.44	-5.96828e-05	1.51574	0.04456	3085.2
0.12364	6331.44	-5.96633e-05	17.95	0.04458	3080.88
0.12376	6331.44	-5.96274e-05	17.95	0.0446	3076.53
0.12389	6315	-5.9575e-05	34.4	0.04462	3072.15
0.12401	6298.56	-5.95227e-05	17.95	0.04464	3067.77
0.12414	6331.44	-5.94868e-05	17.95	0.04466	3063.39
0.12427	6315	-5.94509e-05	17.95	0.04468	3059.04
0.12439	6298.56	-5.9415e-05	17.95	0.04471	3054.73
0.12452	6315	-5.93955e-05	1.51574	0.04473	3050.49
0.12465	6282.11	-5.93596e-05	34.4	0.04475	3046.33
0.12477	6282.11	-5.93402e-05	-14.95	0.04477	3042.28
0.1249	6282.11	-5.93701e-05	-14.95	0.04479	3038.36
0.12502	6265.68	-5.94e-05	-14.95	0.04481	3034.59
0.12515	6265.68	-5.9397e-05	17.95	0.04483	3030.98
0.12527	6282.11	-5.93775e-05	1.51574	0.04485	3027.56
0.1254	6249.23	-5.93909e-05	-14.95	0.04487	3024.34
0.12552	6265.68	-5.94044e-05	1.51574	0.04489	3021.33
0.12565	6249.23	-5.94013e-05	1.51574	0.04491	3018.54
0.12577	6249.23	-5.94148e-05	-14.95	0.04493	3015.98
0.1259	6249.23	-5.94447e-05	-14.95	0.04495	3013.64
0.12602	6232.79	-5.9491e-05	-31.35	0.04497	3011.53
0.12615	6232.79	-5.95208e-05	1.51574	0.04499	3009.64
0.12627	6232.79	-5.95178e-05	1.51574	0.04501	3007.96
0.1264	6232.79	-5.95147e-05	1.51574	0.04503	3006.48
0.12652	6216.35	-5.95117e-05	1.51574	0.04505	3005.18
0.12665	6232.79	-5.95087e-05	1.51574	0.04507	3004.03
0.12677	6232.79	-5.95056e-05	1.51574	0.04509	3003.01
0.1269	6199.91	-5.95026e-05	1.51574	0.04511	3002.09
0.12702	6199.91	-5.94996e-05	1.51574	0.04513	3001.25
0.12714	6183.47	-5.94965e-05	1.51574	0.04515	3000.44
0.12727	6199.91	-5.94771e-05	17.95	0.04517	2999.64
0.12739	6167.02	-5.94576e-05	1.51574	0.04519	2998.8
0.12751	6183.47	-5.94546e-05	1.51574	0.04521	2997.89
0.12764	6167.02	-5.94187e-05	34.4	0.04523	2996.87
0.12776	6199.91	-5.93663e-05	17.95	0.04525	2995.7
0.12789	6150.59	-5.93468e-05	1.51574	0.04527	2994.35
0.12801	6150.59	-5.93438e-05	1.51574	0.04529	2992.78
0.12813	6150.59	-5.93408e-05	1.51574	0.04531	2990.96
0.12825	6150.59	-5.93378e-05	1.51574	0.04533	2988.87
0.12838	6167.02	-5.93183e-05	17.95	0.04535	2986.47
0.1285	6150.59	-5.92824e-05	17.95	0.04537	2983.75
0.12862	6150.59	-5.92465e-05	17.95	0.04539	2980.68
0.12875	6150.59	-5.92106e-05	17.95	0.04541	2977.27
0.12887	6134.15	-5.91582e-05	34.4	0.04543	2973.49
0.12899	6134.15	-5.91059e-05	17.95	0.04545	2969.35
0.12911	6150.59	-5.90535e-05	34.4	0.04547	2964.85
0.12924	6134.15	-5.89847e-05	34.4	0.04549	2960.01
0.12936	6134.15	-5.8883e-05	67.3	0.04551	2954.83
0.12948	6117.7	-5.87649e-05	50.85	0.04553	2949.34
0.12961	6134.15	-5.86467e-05	67.3	0.04555	2943.56
0.12973	6117.7	-5.85121e-05	67.3	0.04557	2937.53
0.12985	6117.7	-5.83775e-05	67.3	0.04558	2931.27
0.12997	6117.7	-5.82594e-05	50.85	0.0456	2924.82
0.13009	6101.26	-5.81577e-05	50.85	0.04562	2918.24
0.13022	6084.82	-5.80395e-05	67.3	0.04564	2911.56
0.13034	6101.26	-5.78885e-05	83.7	0.04566	2904.82
0.13046	6084.82	-5.7754e-05	50.85	0.04568	2898.09
0.13058	6084.82	-5.76687e-05	34.4	0.0457	2891.4
0.1307	6084.82	-5.75506e-05	83.7	0.04572	2884.82
0.13083	6084.82	-5.73832e-05	83.7	0.04574	2878.38
0.13095	6084.82	-5.72158e-05	83.7	0.04576	2872.14
0.13107	6068.38	-5.70484e-05	83.7	0.04577	2866.14
0.13119	6051.94	-5.68646e-05	100.15	0.04579	2860.43
0.13131	6068.38	-5.66643e-05	100.15	0.04581	2855.04
0.13143	6035.49	-5.6464e-05	100.15	0.04583	2850.02
0.13155	6051.94	-5.62637e-05	100.15	0.04585	2845.39
0.13167	6068.38	-5.60634e-05	100.15	0.04587	2841.19
0.1318	6051.94	-5.58466e-05	116.6	0.04589	2837.44
0.13192	6035.49	-5.5597e-05	133.05	0.0459	2834.14
0.13204	6035.49	-5.53638e-05	100.15	0.04592	2831.32
0.13216	6035.49	-5.51306e-05	133.05	0.04594	2828.98
0.13228	6019.06	-5.48809e-05	116.6	0.04596	2827.12
0.1324	6019.06	-5.46477e-05	116.6	0.04598	2825.74
0.13252	6019.06	-5.4431e-05	100.15	0.046	2824.81
0.13264	6019.06	-5.41649e-05	165.95	0.04601	2824.33
0.13276	6019.06	-5.38823e-05	116.6	0.04603	2824.27
0.13288	6002.61	-5.36327e-05	133.05	0.04605	2824.6
0.133	6002.61	-5.3383e-05	116.6	0.04607	2825.29
0.13312	6002.61	-5.31334e-05	133.05	0.04609	2826.3
0.13324	5986.17	-5.28508e-05	149.5	0.0461	2827.6
0.13336	5986.17	-5.25847e-05	116.6	0.04612	2829.13
0.13348	6002.61	-5.23351e-05	133.05	0.04614	2830.87
0.1336	5969.73	-5.20854e-05	116.6	0.04616	2832.76
0.13372	5986.17	-5.18358e-05	133.05	0.04618	2834.74
0.13384	5986.17	-5.15697e-05	133.05	0.0462	2836.79
0.13396	5969.73	-5.13036e-05	133.05	0.04621	2838.84
0.13408	5953.29	-5.10375e-05	133.05	0.04623	2840.86
0.1342	5969.73	-5.07714e-05	133.05	0.04625	2842.79
0.13432	5953.29	-5.05053e-05	133.05	0.04627	2844.6
0.13444	5986.17	-5.02392e-05	133.05	0.04629	2846.24
0.13455	5953.29	-4.99566e-05	149.5	0.04631	2847.69
0.13467	5953.29	-4.96741e-05	133.05	0.04633	2848.91
0.13479	5953.29	-4.9408e-05	133.05	0.04634	2849.87
0.13491	5953.29	-4.91419e-05	133.05	0.04636	2850.55
0.13503	5953.29	-4.88922e-05	116.6	0.04638	2850.93
0.13515	5936.85	-4.86426e-05	133.05	0.0464	2850.99
0.13527	5936.85	-4.84094e-05	100.15	0.04642	2850.74
0.13539	5953.29	-4.81433e-05	165.95	0.04644	2850.16
0.13551	5936.85	-4.78443e-05	133.05	0.04645	2849.26
0.13562	5903.97	-4.75453e-05	165.95	0.04647	2848.04
0.13574	5887.52	-4.72134e-05	165.95	0.04649	2846.52
0.13586	5903.97	-4.68979e-05	149.5	0.04651	2844.71
0.13598	5903.97	-4.65989e-05	149.5	0.04653	2842.63
0.1361	5903.97	-4.62999e-05	149.5	0.04655	2840.31
0.13621	5887.52	-4.59845e-05	165.95	0.04657	2837.77
0.13633	5903.97	-4.56526e-05	165.95	0.04658	2835.04
0.13645	5887.52	-4.53207e-05	165.95	0.0466	2832.16
0.13657	5903.97	-4.49724e-05	182.35	0.04662	2829.15
0.13669	5871.08	-4.45912e-05	198.8	0.04664	2826.06
0.1368	5887.52	-4.41607e-05	231.7	0.04666	2822.91
0.13692	5887.52	-4.37467e-05	182.35	0.04668	2819.76
0.13704	5871.08	-4.3382e-05	182.35	0.04669	2816.62
0.13716	5871.08	-4.30008e-05	198.8	0.04671	2813.54
0.13727	5871.08	-4.26032e-05	198.8	0.04673	2810.55
0.13739	5854.64	-4.21892e-05	215.25	0.04675	2807.67
0.13751	5854.64	-4.17916e-05	182.35	0.04677	2804.95
0.13763	5821.76	-4.1394e-05	215.25	0.04678	2802.4
0.13774	5821.76	-4.09964e-05	182.35	0.0468	2800.04
0.13786	5821.76	-4.05988e-05	215.25	0.04682	2797.91
0.13797	5838.2	-4.01683e-05	215.25	0.04684	2796
0.13809	5838.2	-3.97378e-05	215.25	0.04686	2794.34
0.13821	5838.2	-3.93237e-05	198.8	0.04687	2792.92
0.13832	5838.2	-3.89097e-05	215.25	0.04689	2791.76
0.13844	5821.76	-3.84627e-05	231.7	0.04691	2790.85
0.13856	5821.76	-3.80158e-05	215.25	0.04693	2790.19
0.13867	5821.76	-3.75688e-05	231.7	0.04695	2789.76
0.13879	5788.88	-3.71383e-05	198.8	0.04696	2789.56
0.13891	5805.31	-3.67243e-05	215.25	0.04698	2789.56
0.13902	5788.88	-3.62773e-05	231.7	0.047	2789.74
0.13914	5805.31	-3.58304e-05	215.25	0.04702	2790.09
0.13925	5755.99	-3.53999e-05	215.25	0.04703	2790.57
0.13937	5805.31	-3.49694e-05	215.25	0.04705	2791.16
0.13949	5772.44	-3.45389e-05	215.25	0.04707	2791.82
0.1396	5788.88	-3.40919e-05	231.7	0.04709	2792.52
0.13972	5788.88	-3.36121e-05	248.15	0.04711	2793.23
0.13983	5755.99	-3.31487e-05	215.25	0.04712	2793.91
0.13995	5755.99	-3.27182e-05	215.25	0.04714	2794.53
0.14006	5772.44	-3.22712e-05	231.7	0.04716	2795.06
0.14018	5755.99	-3.18078e-05	231.7	0.04718	2795.46
0.14029	5739.55	-3.13773e-05	198.8	0.0472	2795.7
0.14041	5739.55	-3.09633e-05	215.25	0.04721	2795.75
0.14052	5723.11	-3.05163e-05	231.7	0.04723	2795.58
0.14064	5723.11	-3.00858e-05	198.8	0.04725	2795.16
0.14075	5739.55	-2.96553e-05	231.7	0.04727	2794.48
0.14087	5723.11	-2.92084e-05	215.25	0.04729	2793.51
0.14098	5723.11	-2.87943e-05	198.8	0.0473	2792.24
0.14109	5739.55	-2.83967e-05	198.8	0.04732	2790.65
0.14121	5706.67	-2.80156e-05	182.35	0.04734	2788.74
0.14132	5706.67	-2.76344e-05	198.8	0.04736	2786.5
0.14144	5690.23	-2.72368e-05	198.8	0.04738	2783.94
0.14155	5706.67	-2.68063e-05	231.7	0.04739	2781.05
0.14167	5690.23	-2.63594e-05	215.25	0.04741	2777.84
0.14178	5673.78	-2.59453e-05	198.8	0.04743	2774.33
0.14189	5673.78	-2.55148e-05	231.7	0.04745	2770.53
0.14201	5690.23	-2.5035e-05	248.15	0.04746	2766.46
0.14212	5673.78	-2.45716e-05	215.25	0.04748	2762.15
0.14223	5673.78	-2.41246e-05	231.7	0.0475	2757.61
0.14235	5673.78	-2.36777e-05	215.25	0.04752	2752.89
0.14246	5640.9	-2.32307e-05	231.7	0.04753	2748
0.14257	5657.35	-2.27344e-05	264.6	0.04755	2743
0.14269	5657.35	-2.22381e-05	231.7	0.04757	2737.9
0.1428	5624.46	-2.17912e-05	215.25	0.04759	2732.75
0.14291	5624.46	-2.13442e-05	231.7	0.0476	2727.59
0.14302	5624.46	-2.08808e-05	231.7	0.04762	2722.45
0.14314	5657.35	-2.03188e-05	330.35	0.04764	2717.38
0.14325	5624.46	-1.97403e-05	248.15	0.04766	2712.41
0.14336	5624.46	-1.92604e-05	231.7	0.04767	2707.58
0.14347	5640.9	-1.87806e-05	248.15	0.04769	2702.92
0.14359	5624.46	-1.82843e-05	248.15	0.04771	2698.48
0.1437	5624.46	-1.78044e-05	231.7	0.04772	2694.27
0.14381	5608.02	-1.73081e-05	264.6	0.04774	2690.33
0.14392	5591.58	-1.68118e-05	231.7	0.04776	2686.7
0.14404	5608.02	-1.63484e-05	231.7	0.04777	2683.37
0.14415	5558.69	-1.58686e-05	248.15	0.04779	2680.39
0.14426	5608.02	-1.53723e-05	248.15	0.04781	2677.77
0.14437	5591.58	-1.49089e-05	215.25	0.04782	2675.5
0.14448	5575.14	-1.44126e-05	281	0.04784	2673.62
0.14459	5575.14	-1.39328e-05	198.8	0.04786	2672.1
0.14471	5591.58	-1.34694e-05	264.6	0.04788	2670.97
0.14482	5575.14	-1.29402e-05	264.6	0.04789	2670.2
0.14493	5591.58	-1.2411e-05	264.6	0.04791	2669.79
0.14504	5558.69	-1.18818e-05	264.6	0.04793	2669.73
0.14515	5575.14	-1.13362e-05	281	0.04794	2669.99
0.14526	5558.69	-1.07742e-05	281	0.04796	2670.56
0.14537	5558.69	-1.02122e-05	281	0.04798	2671.41
0.14549	5558.69	-9.63379e-06	297.45	0.04799	2672.51
0.1456	5525.81	-9.03889e-06	297.45	0.04801	2673.83
0.14571	5542.26	-8.44399e-06	297.45	0.04803	2675.34
0.14582	5542.26	-7.84909e-06	297.45	0.04804	2676.99
0.14593	5509.37	-7.27064e-06	281	0.04806	2678.76
0.14604	5525.81	-6.65929e-06	330.35	0.04808	2680.6
0.14615	5525.81	-5.99859e-06	330.35	0.04809	2682.47
0.14626	5509.37	-5.32144e-06	346.8	0.04811	2684.33
0.14637	5542.26	-4.64429e-06	330.35	0.04813	2686.14
0.14648	5509.37	-3.98359e-06	330.35	0.04814	2687.86
0.14659	5492.93	-3.32289e-06	330.35	0.04816	2689.45
0.1467	5509.37	-2.62929e-06	363.25	0.04818	2690.88
0.14681	5492.93	-1.95214e-06	313.9	0.04819	2692.1
0.14692	5476.49	-1.29144e-06	346.8	0.04821	2693.09
0.14703	5492.93	-5.97839e-07	346.8	0.04823	2693.81
0.14714	5476.49	9.57612e-08	346.8	0.04824	2694.24
0.14725	5476.49	7.89361e-07	346.8	0.04826	2694.35
0.14736	5460.05	1.51581e-06	379.65	0.04828	2694.12
0.14747	5492.93	2.27511e-06	379.65	0.0483	2693.53
0.14758	5476.49	3.05086e-06	396.1	0.04831	2692.57
0.14769	5443.6	3.84306e-06	396.1	0.04833	2691.23
0.1478	5460.05	4.63526e-06	396.1	0.04835	2689.51
0.14791	5443.6	5.42746e-06	396.1	0.04836	2687.39
0.14801	5460.05	6.21966e-06	396.1	0.04838	2684.89
0.14812	5427.16	7.02831e-06	412.55	0.0484	2682
0.14823	5443.6	7.85341e-06	412.55	0.04841	2678.75
0.14834	5443.6	8.67851e-06	412.55	0.04843	2675.13
0.14845	5427.16	9.48716e-06	396.1	0.04845	2671.17
0.14856	5427.16	1.03123e-05	429	0.04846	2666.89
0.14867	5410.73	1.11703e-05	429	0.04848	2662.29
0.14878	5410.73	1.20447e-05	445.45	0.0485	2657.42
0.14888	5427.16	1.29356e-05	445.45	0.04851	2652.29
0.14899	5410.73	1.38594e-05	478.3	0.04853	2646.94
0.1491	5394.28	1.4816e-05	478.3	0.04855	2641.38
0.14921	5394.28	1.57726e-05	478.3	0.04856	2635.64
0.14932	5394.28	1.67621e-05	511.2	0.04858	2629.76
0.14942	5394.28	1.78009e-05	527.65	0.0486	2623.76
0.14953	5410.73	1.88398e-05	511.2	0.04861	2617.67
0.14964	5361.4	1.98951e-05	544.1	0.04863	2611.52
0.14975	5377.84	2.09668e-05	527.65	0.04864	2605.33
0.14985	5361.4	2.2055e-05	560.5	0.04866	2599.12
0.14996	5394.28	2.3176e-05	560.5	0.04868	2592.93
0.15007	5361.4	2.43299e-05	593.4	0.04869	2586.77
0.15018	5377.84	2.55167e-05	593.4	0.04871	2580.65
0.15028	5344.96	2.67199e-05	609.85	0.04872	2574.6
0.15039	5344.96	2.79561e-05	626.3	0.04874	2568.64
0.1505	5377.84	2.92251e-05	642.75	0.04875	2562.76
0.15061	5344.96	3.0527e-05	659.15	0.04877	2556.98
0.15071	5344.96	3.18618e-05	675.6	0.04879	2551.32
0.15082	5361.4	3.32294e-05	692.05	0.0488	2545.77
0.15093	5344.96	3.463e-05	708.5	0.04882	2540.33
0.15103	5344.96	3.6047e-05	708.5	0.04883	2535.02
0.15114	5344.96	3.74804e-05	724.95	0.04885	2529.82
0.15125	5344.96	3.89632e-05	757.8	0.04886	2524.75
0.15135	5344.96	4.04952e-05	774.25	0.04888	2519.79
0.15146	5328.52	4.20602e-05	790.7	0.04889	2514.94
0.15157	5328.52	4.3658e-05	807.15	0.04891	2510.2
0.15167	5328.52	4.53216e-05	856.45	0.04892	2505.57
0.15178	5344.96	4.7051e-05	872.9	0.04894	2501.04
0.15189	5328.52	4.88132e-05	889.35	0.04895	2496.6
0.15199	5312.07	5.06084e-05	905.8	0.04897	2492.26
0.1521	5295.64	5.24693e-05	955.1	0.04898	2488.02
0.15221	5295.64	5.43795e-05	955.1	0.049	2483.86
0.15231	5295.64	5.63061e-05	971.55	0.04901	2479.8
0.15242	5312.07	5.8315e-05	1037.3	0.04903	2475.84
0.15252	5312.07	6.03567e-05	1004.45	0.04904	2471.97
0.15263	5279.19	6.23821e-05	1020.9	0.04906	2468.2
0.15274	5295.64	6.44567e-05	1053.75	0.04907	2464.54
0.15284	5279.19	6.663e-05	1119.55	0.04909	2461
0.15295	5295.64	6.88527e-05	1103.1	0.0491	2457.59
0.15305	5279.19	7.11082e-05	1152.4	0.04912	2454.32
0.15316	5279.19	7.3413e-05	1152.4	0.04913	2451.2
0.15326	5279.19	7.57671e-05	1201.75	0.04914	2448.24
0.15337	5262.75	7.82035e-05	1234.6	0.04916	2445.46
0.15347	5262.75	8.06727e-05	1234.6	0.04917	2442.88
0.15358	5246.31	8.32077e-05	1300.4	0.04919	2440.51
0.15368	5246.31	8.5792e-05	1283.95	0.0492	2438.36
0.15379	5246.31	8.84092e-05	1333.25	0.04922	2436.45
0.15389	5246.31	9.11251e-05	1382.6	0.04923	2434.79
0.154	5246.31	9.39231e-05	1415.45	0.04925	2433.41
0.1541	5262.75	9.6754e-05	1415.45	0.04926	2432.3
0.15421	5246.31	9.96343e-05	1464.8	0.04927	2431.48
0.15431	5229.87	0.000102712	1612.75	0.04929	2430.95
0.15442	5213.43	0.000105839	1514.1	0.0493	2430.73
0.15452	5246.31	0.0001089	1547	0.04932	2430.81
0.15463	5229.87	0.000112043	1596.35	0.04933	2431.19
0.15473	5213.43	0.000115252	1612.75	0.04935	2431.88
0.15484	5213.43	0.000118478	1612.75	0.04936	2432.85
0.15494	5196.98	0.000121769	1678.55	0.04937	2434.11
0.15505	5213.43	0.000125192	1744.3	0.04939	2435.63
0.15515	5196.98	0.000128648	1711.4	0.0494	2437.41
0.15525	5213.43	0.000132103	1744.3	0.04942	2439.42
0.15536	5180.55	0.000135608	1760.75	0.04943	2441.63
0.15546	5180.55	0.000139163	1793.6	0.04945	2444.02
0.15556	5213.43	0.000142816	1859.4	0.04946	2446.57
0.15567	5196.98	0.000146518	1842.95	0.04948	2449.23
0.15577	5196.98	0.00015027	1908.7	0.04949	2451.97
0.15588	5180.55	0.000154087	1908.7	0.0495	2454.76
0.15598	5180.55	0.000157954	1958.05	0.04952	2457.57
0.15608	5164.1	0.000161919	2007.35	0.04953	2460.34
0.15619	5180.55	0.000165967	2040.25	0.04955	2463.06
0.15629	5164.1	0.000170064	2056.7	0.04956	2465.67
0.15639	5164.1	0.000174194	2073.15	0.04958	2468.13
0.1565	5180.55	0.000178406	2138.9	0.04959	2470.43
0.1566	5147.66	0.0001827	2155.35	0.04961	2472.51
0.1567	5164.1	0.000187011	2155.35	0.04962	2474.35
0.15681	5147.66	0.000191387	2221.1	0.04964	2475.93
0.15691	5147.66	0.000195846	2237.55	0.04965	2477.2
0.15701	5147.66	0.000200354	2270.4	0.04967	2478.16
0.15712	5131.22	0.000204878	2254	0.04968	2478.79
0.15722	5147.66	0.000209452	2319.75	0.0497	2479.06
0.15732	5114.78	0.000214124	2352.65	0.04971	2478.98
0.15742	5131.22	0.000218846	2369.05	0.04973	2478.53
0.15753	5131.22	0.000223633	2418.4	0.04974	2477.72
0.15763	5131.22	0.000228503	2451.3	0.04975	2476.55
0.15773	5131.22	0.000233422	2467.7	0.04977	2475.04
0.15783	5114.78	0.000238374	2484.15	0.04978	2473.19
0.15794	5114.78	0.000243375	2517.05	0.0498	2471.03
0.15804	5131.22	0.000248491	2599.25	0.04981	2468.58
0.15814	5114.78	0.00025369	2599.25	0.04983	2465.86
0.15824	5098.34	0.000258921	2632.15	0.04984	2462.91
0.15835	5114.78	0.000264202	2648.6	0.04986	2459.77
0.15845	5098.34	0.000269532	2681.45	0.04987	2456.46
0.15855	5114.78	0.000274944	2730.8	0.04989	2453.02
0.15865	5098.34	0.000280439	2763.65	0.0499	2449.51
0.15875	5065.45	0.000285999	2796.55	0.04992	2445.95
0.15885	5065.45	0.000291641	2845.85	0.04993	2442.38
0.15896	5098.34	0.000297333	2845.85	0.04994	2438.86
0.15906	5081.9	0.000303074	2895.2	0.04996	2435.41
0.15916	5081.9	0.000308881	2911.65	0.04997	2432.09
0.15926	5081.9	0.000314754	2960.95	0.04999	2428.92
0.15936	5065.45	0.000320725	3010.3	0.05	2425.93
0.15946	5016.13	0.000326778	3043.15	0.05002	2423.17
0.15956	5065.45	0.000332947	3125.35	0.05003	2420.66
0.15967	5065.45	0.00033923	3158.25	0.05004	2418.42
0.15977	5032.57	0.00034558	3191.15	0.05006	2416.47
0.15987	5049.02	0.000351995	3224	0.05007	2414.83
0.15997	5016.13	0.000358492	3273.35	0.05009	2413.51
0.16007	5032.57	0.000365088	3322.65	0.0501	2412.52
0.16017	5016.13	0.000371783	3372	0.05012	2411.85
0.16027	5016.13	0.000378576	3421.3	0.05013	2411.51
0.16037	5016.13	0.000385485	3487.1	0.05014	2411.48
0.16047	4999.69	0.000392525	3552.85	0.05016	2411.75
0.16057	5016.13	0.00039968	3602.15	0.05017	2412.32
0.16067	5016.13	0.00040695	3667.95	0.05019	2413.15
0.16077	5016.13	0.000414368	3750.15	0.0502	2414.22
0.16087	4999.69	0.000421917	3799.45	0.05021	2415.51
0.16097	4983.25	0.000429599	3881.7	0.05023	2416.98
0.16107	4983.25	0.000437428	3947.45	0.05024	2418.6
0.16117	4999.69	0.000445438	4062.55	0.05026	2420.34
0.16127	4983.25	0.000453645	4144.75	0.05027	2422.16
0.16137	4966.81	0.000462033	4243.4	0.05028	2424.03
0.16147	4983.25	0.000470602	4325.6	0.0503	2425.91
0.16157	4966.81	0.000479368	4440.7	0.05031	2427.76
0.16167	4966.81	0.000488365	4555.75	0.05033	2429.54
0.16177	4983.25	0.000497575	4654.4	0.05034	2431.23
0.16187	4983.25	0.000506966	4736.65	0.05036	2432.78
0.16197	4933.93	0.000516571	4868.15	0.05037	2434.17
0.16207	4966.81	0.000526406	4966.8	0.05039	2435.37
0.16216	4950.36	0.000536438	5065.45	0.0504	2436.35
0.16226	4950.36	0.000546701	5197	0.05041	2437.1
0.16236	4950.36	0.00055721	5312.1	0.05043	2437.58
0.16246	4933.93	0.000567965	5443.6	0.05044	2437.8
0.16256	4933.93	0.000578968	5558.7	0.05046	2437.72
0.16266	4933.93	0.0005902	5673.8	0.05047	2437.36
0.16276	4917.48	0.000601696	5821.75	0.05049	2436.69
0.16286	4933.93	0.000613454	5936.85	0.0505	2435.73
0.16295	4917.48	0.000625427	6035.5	0.05051	2434.48
0.16305	4933.93	0.000637629	6167.05	0.05053	2432.93
0.16315	4901.04	0.000650144	6347.9	0.05054	2431.11
0.16325	4917.48	0.000662922	6430.1	0.05056	2429.02
0.16335	4901.04	0.000675914	6561.6	0.05057	2426.68
0.16345	4901.04	0.000689152	6676.7	0.05059	2424.11
0.16354	4901.04	0.000702604	6775.35	0.0506	2421.33
0.16364	4901.04	0.000716221	6841.1	0.05061	2418.37
0.16374	4884.6	0.000730067	7005.55	0.05063	2415.24
0.16384	4884.6	0.000744177	7104.2	0.05064	2411.97
0.16393	4884.6	0.000758484	7202.85	0.05066	2408.6
0.16403	4868.16	0.000773021	7334.35	0.05067	2405.14
0.16413	4868.16	0.000787789	7433	0.05068	2401.63
0.16423	4868.16	0.000802737	7515.2	0.0507	2398.09
0.16432	4884.6	0.00081785	7597.45	0.05071	2394.55
0.16442	4868.16	0.000833176	7728.95	0.05073	2391.05
0.16452	4851.72	0.000848732	7827.6	0.05074	2387.59
0.16462	4868.16	0.000864503	7942.7	0.05075	2384.22
0.16471	4835.27	0.000880454	8008.45	0.05077	2380.95
0.16481	4868.16	0.000896553	8090.65	0.05078	2377.81
0.16491	4851.72	0.000912833	8189.3	0.0508	2374.81
0.165	4835.27	0.000929294	8271.5	0.05081	2371.98
0.1651	4851.72	0.000945903	8337.3	0.05082	2369.34
0.1652	4818.84	0.000962659	8419.5	0.05084	2366.89
0.16529	4818.84	0.000979613	8534.6	0.05085	2364.66
0.16539	4835.27	0.000996748	8600.35	0.05086	2362.66
0.16549	4835.27	0.00101	8682.55	0.05088	2360.89
0.16558	4835.27	0.00103	8748.3	0.05089	2359.37
0.16568	4802.4	0.00105	8830.55	0.05091	2358.09
0.16578	4802.4	0.00107	8879.85	0.05092	2357.07
0.16587	4785.95	0.00108	8962.05	0.05093	2356.31
0.16597	4785.95	0.0011	9011.4	0.05095	2355.8
0.16606	4785.95	0.00112	9077.15	0.05096	2355.55
0.16616	4802.4	0.00114	9126.45	0.05097	2355.55
0.16626	4802.4	0.00116	9192.25	0.05099	2355.79
0.16635	4802.4	0.00118	9274.45	0.051	2356.28
0.16645	4769.51	0.00119	9241.55	0.05101	2356.99
0.16654	4769.51	0.00121	8814.1	0.05103	2357.93
0.16664	4769.51	0.00123	8583.9	0.05104	2359.07
0.16673	4769.51	0.00125	8501.7	0.05105	2360.41
0.16683	4769.51	0.00126	8419.5	0.05107	2361.93
0.16692	4769.51	0.00128	8485.25	0.05108	2363.61
0.16702	4753.07	0.0013	8534.6	0.0511	2365.44
0.16712	4769.51	0.00131	8567.45	0.05111	2367.4
0.16721	4736.63	0.00133	8666.1	0.05112	2369.47
0.16731	4753.07	0.00135	8715.45	0.05114	2371.62
0.1674	4753.07	0.00137	8781.2	0.05115	2373.83
0.16749	4720.19	0.00138	8863.4	0.05116	2376.08
0.16759	4736.63	0.0014	8929.2	0.05118	2378.35
0.16768	4753.07	0.00142	8978.5	0.05119	2380.61
0.16778	4720.19	0.00144	9044.25	0.05121	2382.83
0.16787	4736.63	0.00146	9110.05	0.05122	2384.99
0.16797	4703.74	0.00147	9142.9	0.05123	2387.06
0.16806	4703.74	0.00149	9192.25	0.05125	2389.02
0.16816	4703.74	0.00151	9274.45	0.05126	2390.83
0.16825	4687.31	0.00153	9307.35	0.05127	2392.48
0.16834	4720.19	0.00155	9323.75	0.05129	2393.93
0.16844	4703.74	0.00157	9340.2	0.0513	2395.16
0.16853	4703.74	0.00159	9373.1	0.05132	2396.15
0.16863	4703.74	0.0016	9406	0.05133	2396.88
0.16872	4703.74	0.00162	9438.85	0.05134	2397.32
0.16881	4687.31	0.00164	9455.3	0.05136	2397.46
0.16891	4720.19	0.00166	9488.2	0.05137	2397.28
0.169	4687.31	0.00168	9504.6	0.05139	2396.77
0.1691	4687.31	0.0017	9537.5	0.0514	2395.92
0.16919	4687.31	0.00172	9553.95	0.05141	2394.71
0.16928	4637.98	0.00174	9570.4	0.05143	2393.15
0.16938	4670.86	0.00176	9553.95	0.05144	2391.22
0.16947	4670.86	0.00178	9586.85	0.05146	2388.94
0.16956	4670.86	0.0018	9619.7	0.05147	2386.31
0.16966	4654.42	0.00181	9636.15	0.05148	2383.33
0.16975	4654.42	0.00183	9619.7	0.0515	2380.02
0.16984	4670.86	0.00185	9619.7	0.05151	2376.39
0.16994	4637.98	0.00187	9636.15	0.05152	2372.46
0.17003	4654.42	0.00189	9652.6	0.05154	2368.26
0.17012	4654.42	0.00191	9669.05	0.05155	2363.81
0.17022	4654.42	0.00193	9652.6	0.05157	2359.13
0.17031	4621.54	0.00195	7696.05	0.05158	2354.26
0.1704	4654.42	0.00196	6315	0.05159	2349.23
0.17049	4637.98	0.00197	5558.7	0.05161	2344.07
0.17059	4637.98	0.00198	5229.85	0.05162	2338.83
0.17068	4621.54	0.00199	5114.8	0.05163	2333.53
0.17077	4621.54	0.002	5164.1	0.05165	2328.21
0.17086	4621.54	0.00202	5279.2	0.05166	2322.92
0.17096	4605.1	0.00203	5460.05	0.05167	2317.7
0.17105	4605.1	0.00204	5640.9	0.05169	2312.57
0.17114	4621.54	0.00205	5854.65	0.0517	2307.58
0.17123	4621.54	0.00206	6068.4	0.05171	2302.76
0.17133	4605.1	0.00207	6282.1	0.05173	2298.14
0.17142	4605.1	0.00209	6479.4	0.05174	2293.75
0.17151	4605.1	0.0021	6660.25	0.05175	2289.63
0.1716	4588.65	0.00211	6808.25	0.05176	2285.79
0.17169	4588.65	0.00213	6972.65	0.05178	2282.25
0.17178	4588.65	0.00214	7087.75	0.05179	2279.05
0.17188	4588.65	0.00215	7235.7	0.0518	2276.17
0.17197	4588.65	0.00217	7350.8	0.05182	2273.65
0.17206	4572.22	0.00218	7465.9	0.05183	2271.48
0.17215	4572.22	0.0022	7581	0.05184	2269.66
0.17224	4555.77	0.00221	7679.65	0.05185	2268.19
0.17233	4572.22	0.00223	7745.4	0.05187	2267.06
0.17243	4572.22	0.00224	7827.6	0.05188	2266.27
0.17252	4572.22	0.00226	7893.35	0.05189	2265.79
0.17261	4555.77	0.00228	7942.7	0.0519	2265.62
0.1727	4555.77	0.00229	8024.9	0.05192	2265.72
0.17279	4555.77	0.00231	8074.25	0.05193	2266.09
0.17288	4572.22	0.00232	8123.55	0.05194	2266.68
0.17297	4555.77	0.00234	8156.45	0.05195	2267.47
0.17306	4555.77	0.00236	8205.75	0.05197	2268.44
0.17316	4555.77	0.00237	8238.65	0.05198	2269.54
0.17325	4539.33	0.00239	8271.5	0.05199	2270.76
0.17334	4555.77	0.00241	8304.4	0.05201	2272.06
0.17343	4572.22	0.00242	8337.3	0.05202	2273.4
0.17352	4539.33	0.00244	8370.15	0.05203	2274.76
0.17361	4522.89	0.00246	8370.15	0.05204	2276.1
0.1737	4522.89	0.00247	8386.6	0.05206	2277.41
0.17379	4539.33	0.00249	8518.15	0.05207	2278.65
0.17388	4539.33	0.00251	8468.8	0.05208	2279.8
0.17397	4522.89	0.00252	8435.95	0.05209	2280.83
0.17406	4490.01	0.00254	8452.4	0.05211	2281.74
0.17415	4506.45	0.00256	8485.25	0.05212	2282.51
0.17424	4522.89	0.00258	8600.35	0.05213	2283.11
0.17433	4506.45	0.00259	8534.6	0.05215	2283.56
0.17442	4506.45	0.00261	8518.15	0.05216	2283.83
0.17451	4506.45	0.00263	8501.7	0.05217	2283.93
0.1746	4506.45	0.00264	8534.6	0.05218	2283.85
0.17469	4490.01	0.00266	8649.65	0.0522	2283.61
0.17478	4522.89	0.00268	8534.6	0.05221	2283.21
0.17487	4473.56	0.0027	8551	0.05222	2282.65
0.17496	4473.56	0.00271	8551	0.05224	2281.96
0.17505	4490.01	0.00273	8567.45	0.05225	2281.14
0.17514	4473.56	0.00275	8567.45	0.05226	2280.21
0.17523	4473.56	0.00276	8567.45	0.05227	2279.19
0.17532	4473.56	0.00278	8583.9	0.05229	2278.09
0.17541	4457.12	0.0028	8567.45	0.0523	2276.95
0.1755	4457.12	0.00282	8583.9	0.05231	2275.77
0.17559	4440.69	0.00283	8583.9	0.05233	2274.58
0.17568	4473.56	0.00285	8583.9	0.05234	2273.39
0.17577	4440.69	0.00287	8649.65	0.05235	2272.24
0.17586	4457.12	0.00288	8583.9	0.05236	2271.13
0.17595	4473.56	0.0029	8567.45	0.05238	2270.08
0.17603	4440.69	0.00292	8583.9	0.05239	2269.11
0.17612	4473.56	0.00294	8583.9	0.0524	2268.24
0.17621	4457.12	0.00295	8666.1	0.05241	2267.48
0.1763	4440.69	0.00297	8583.9	0.05243	2266.84
0.17639	4457.12	0.00299	8600.35	0.05244	2266.32
0.17648	4424.24	0.003	8600.35	0.05245	2265.93
0.17657	4440.69	0.00302	8616.8	0.05247	2265.69
0.17666	4440.69	0.00304	8534.6	0.05248	2265.58
0.17675	4424.24	0.00306	8633.25	0.05249	2265.62
0.17683	4440.69	0.00307	8616.8	0.0525	2265.79
0.17692	4424.24	0.00309	8633.25	0.05252	2266.1
0.17701	4424.24	0.00311	8649.65	0.05253	2266.54
0.1771	4440.69	0.00312	8649.65	0.05254	2267.09
0.17719	4424.24	0.00314	8666.1	0.05255	2267.76
0.17728	4424.24	0.00316	8649.65	0.05257	2268.53
0.17737	4424.24	0.00318	8649.65	0.05258	2269.39
0.17745	4407.8	0.00319	8633.25	0.05259	2270.32
0.17754	4407.8	0.00321	8649.65	0.0526	2271.32
0.17763	4424.24	0.00323	8682.55	0.05262	2272.36
0.17772	4391.36	0.00325	8649.65	0.05263	2273.43
0.17781	4407.8	0.00326	8666.1	0.05264	2274.53
0.17789	4391.36	0.00328	8666.1	0.05266	2275.63
0.17798	4391.36	0.0033	8682.55	0.05267	2276.72
0.17807	4391.36	0.00332	8682.55	0.05268	2277.78
0.17816	4391.36	0.00333	8666.1	0.05269	2278.81
0.17825	4391.36	0.00335	8682.55	0.05271	2279.78
0.17833	4374.92	0.00337	8682.55	0.05272	2280.7
0.17842	4374.92	0.00338	8682.55	0.05273	2281.54
0.17851	4374.92	0.0034	8682.55	0.05274	2282.29
0.1786	4358.48	0.00342	8699	0.05276	2282.96
0.17868	4374.92	0.00344	8715.45	0.05277	2283.52
0.17877	4358.48	0.00345	8699	0.05278	2283.97
0.17886	4374.92	0.00347	8715.45	0.0528	2284.31
0.17895	4374.92	0.00349	8699	0.05281	2284.54
0.17903	4358.48	0.00351	8699	0.05282	2284.63
0.17912	4358.48	0.00352	8699	0.05283	2284.61
0.17921	4325.6	0.00354	8682.55	0.05285	2284.45
0.17929	4342.03	0.00356	8666.1	0.05286	2284.17
0.17938	4309.15	0.00358	8682.55	0.05287	2283.75
0.17947	4325.6	0.00359	8699	0.05289	2283.2
0.17955	4325.6	0.00361	8699	0.0529	2282.52
0.17964	4325.6	0.00363	8715.45	0.05291	2281.72
0.17973	4309.15	0.00365	8699	0.05292	2280.78
0.17981	4309.15	0.00366	8682.55	0.05294	2279.72
0.1799	4309.15	0.00368	8682.55	0.05295	2278.53
0.17998	4309.15	0.0037	8682.55	0.05296	2277.22
0.18007	4309.15	0.00372	8682.55	0.05298	2275.79
0.18016	4292.71	0.00373	8682.55	0.05299	2274.24
0.18024	4309.15	0.00375	8682.55	0.053	2272.58
0.18033	4292.71	0.00377	8682.55	0.05301	2270.81
0.18041	4292.71	0.00378	8682.55	0.05303	2268.93
0.1805	4292.71	0.0038	8682.55	0.05304	2266.94
0.18059	4309.15	0.00382	8699	0.05305	2264.85
0.18067	4292.71	0.00384	8666.1	0.05306	2262.66
0.18076	4276.27	0.00385	8682.55	0.05308	2260.37
0.18084	4309.15	0.00387	8682.55	0.05309	2257.99
0.18093	4276.27	0.00389	8682.55	0.0531	2255.51
0.18102	4276.27	0.00391	8682.55	0.05311	2252.95
0.1811	4243.39	0.00392	8682.55	0.05313	2250.3
0.18119	4259.83	0.00394	8666.1	0.05314	2247.56
0.18127	4259.83	0.00396	8682.55	0.05315	2244.74
0.18136	4259.83	0.00398	8748.3	0.05316	2241.85
0.18144	4243.39	0.00399	8649.65	0.05318	2238.88
0.18153	4243.39	0.00401	8501.7	0.05319	2235.84
0.18161	4243.39	0.00403	8205.75	0.0532	2232.72
0.1817	4243.39	0.00404	8074.25	0.05321	2229.54
0.18178	4243.39	0.00406	7926.25	0.05323	2226.29
0.18187	4226.94	0.00408	7893.35	0.05324	2222.98
0.18195	4226.94	0.00409	7926.25	0.05325	2219.6
0.18203	4243.39	0.00411	7909.8	0.05326	2216.17
0.18212	4243.39	0.00412	7926.25	0.05328	2212.67
0.1822	4226.94	0.00414	7992	0.05329	2209.12
0.18229	4226.94	0.00415	8041.35	0.0533	2205.52
0.18237	4226.94	0.00417	8074.25	0.05331	2201.86
0.18246	4210.51	0.00419	8123.55	0.05332	2198.15
0.18254	4177.62	0.0042	8140	0.05334	2194.38
0.18263	4194.06	0.00422	8189.3	0.05335	2190.57
0.18271	4194.06	0.00424	8238.65	0.05336	2186.71
0.18279	4194.06	0.00425	8238.65	0.05337	2182.81
0.18288	4194.06	0.00427	8287.95	0.05338	2178.86
0.18296	4177.62	0.00429	8287.95	0.05339	2174.86
0.18304	4177.62	0.0043	8320.85	0.05341	2170.83
0.18313	4194.06	0.00432	8370.15	0.05342	2166.75
0.18321	4177.62	0.00434	8337.3	0.05343	2162.64
0.1833	4177.62	0.00435	8403.05	0.05344	2158.5
0.18338	4194.06	0.00437	8370.15	0.05345	2154.33
0.18346	4177.62	0.00439	8403.05	0.05346	2150.13
0.18355	4177.62	0.0044	8452.4	0.05348	2145.92
0.18363	4161.18	0.00442	8419.5	0.05349	2141.69
0.18371	4161.18	0.00444	8419.5	0.0535	2137.46
0.1838	4161.18	0.00445	8452.4	0.05351	2133.23
0.18388	4161.18	0.00447	8452.4	0.05352	2129.01
0.18396	4161.18	0.00449	8485.25	0.05353	2124.81
0.18405	4144.74	0.0045	8468.8	0.05354	2120.65
0.18413	4144.74	0.00452	8468.8	0.05356	2116.53
0.18421	4144.74	0.00454	8485.25	0.05357	2112.46
0.18429	4128.3	0.00455	8485.25	0.05358	2108.47
0.18438	4144.74	0.00457	8501.7	0.05359	2104.56
0.18446	4144.74	0.00459	8468.8	0.0536	2100.75
0.18454	4128.3	0.00461	8468.8	0.05361	2097.05
0.18462	4128.3	0.00462	8435.95	0.05362	2093.48
0.18471	4128.3	0.00464	8485.25	0.05363	2090.06
0.18479	4128.3	0.00466	8468.8	0.05364	2086.8
0.18487	4128.3	0.00467	8485.25	0.05365	2083.72
0.18495	4111.85	0.00469	8468.8	0.05366	2080.82
0.18504	4128.3	0.00471	8435.95	0.05368	2078.14
0.18512	4111.85	0.00472	8468.8	0.05369	2075.68
0.1852	4095.41	0.00474	8452.4	0.0537	2073.45
0.18528	4078.97	0.00476	8468.8	0.05371	2071.46
0.18537	4111.85	0.00478	8452.4	0.05372	2069.73
0.18545	4095.41	0.00479	8452.4	0.05373	2068.25
0.18553	4095.41	0.00481	8435.95	0.05374	2067.05
0.18561	4095.41	0.00483	8501.7	0.05375	2066.11
0.18569	4078.97	0.00484	8468.8	0.05376	2065.45
0.18577	4095.41	0.00486	8435.95	0.05377	2065.05
0.18586	4095.41	0.00488	8435.95	0.05378	2064.92
0.18594	4078.97	0.00489	8435.95	0.05379	2065.05
0.18602	4078.97	0.00491	8386.6	0.0538	2065.43
0.1861	4078.97	0.00493	8435.95	0.05381	2066.05
0.18618	4062.53	0.00494	8403.05	0.05383	2066.89
0.18626	4078.97	0.00496	8435.95	0.05384	2067.93
0.18635	4062.53	0.00498	8435.95	0.05385	2069.16
0.18643	4029.65	0.00499	8403.05	0.05386	2070.56
0.18651	4046.09	0.00501	8403.05	0.05387	2072.09
0.18659	4078.97	0.00503	8419.5	0.05388	2073.74
0.18667	4062.53	0.00504	8419.5	0.05389	2075.48
0.18675	4029.65	0.00506	8386.6	0.0539	2077.27
0.18683	4062.53	0.00508	8403.05	0.05391	2079.1
0.18691	4013.21	0.0051	8419.5	0.05392	2080.93
0.18699	4029.65	0.00511	8419.5	0.05393	2082.73
0.18707	4046.09	0.00513	8403.05	0.05394	2084.47
0.18715	4029.65	0.00515	8419.5	0.05395	2086.12
0.18724	4029.65	0.00516	8419.5	0.05397	2087.66
0.18732	4029.65	0.00518	8403.05	0.05398	2089.06
0.1874	4029.65	0.0052	8403.05	0.05399	2090.29
0.18748	4046.09	0.00521	8403.05	0.054	2091.33
0.18756	4029.65	0.00523	8172.85	0.05401	2092.17
0.18764	4013.21	0.00525	7630.3	0.05402	2092.77
0.18772	3996.76	0.00526	7367.25	0.05403	2093.14
0.1878	4013.21	0.00528	7186.4	0.05404	2093.25
0.18788	4013.21	0.00529	7137.05	0.05405	2093.09
0.18796	4013.21	0.0053	7137.05	0.05406	2092.66
0.18804	3996.76	0.00532	7169.95	0.05407	2091.96
0.18812	4013.21	0.00533	7219.25	0.05409	2090.99
0.1882	3996.76	0.00535	7268.6	0.0541	2089.74
0.18828	3996.76	0.00536	7301.5	0.05411	2088.24
0.18836	3996.76	0.00538	7416.55	0.05412	2086.47
0.18844	3996.76	0.00539	7465.9	0.05413	2084.46
0.18852	3996.76	0.00541	7531.65	0.05414	2082.22
0.1886	3980.32	0.00542	7581	0.05415	2079.76
0.18868	3980.32	0.00544	7630.3	0.05416	2077.1
[truncated: 73,290 more rows]

## Sheet: 3 j
Time (s)	Voltage (V)
0	7.68948
0.01	9.17215
0.02	7.673
0.03	9.15567
0.04	7.65652
0.05	6.15283
0.06	7.64004
0.07	9.12271
0.08	6.12811
0.09	9.10623
0.1	10.5935
0.11	10.5852
0.12	10.577
0.13	12.0642
0.14	13.5514
0.15	15.0386
0.16	13.5349
0.17	15.0221
0.18	18.0003
0.19	17.992
0.2	19.4792
0.21	22.4619
0.22	22.4537
0.23	25.4363
0.24	28.4145
0.25	29.9017
0.26	34.3798
0.27	37.3579
0.28	40.3406
0.29	43.3233
0.3	46.3014
0.31	53.7659
0.32	58.244
0.33	62.7176
0.34	67.1957
0.35	70.1738
0.36	106.038
0.37	286.885
0.38	1624.61
0.39	1717.27
0.4	1730.71
0.41	1736.68
0.42	1735.18
0.43	1735.17
0.44	1736.66
0.45	1736.65
0.46	1733.65
0.47	1733.64
0.48	1732.14
0.49	1735.12
0.5	1732.12
0.51	1732.11
0.52	1732.11
0.53	1732.1
0.54	1730.6
0.55	1732.08
0.56	1730.58
0.57	1729.08
0.58	1732.06
0.59	1730.56
0.6	1732.04
0.61	1729.05
0.62	1730.53
0.63	1729.03
0.64	1732.01
0.65	1729.01
0.66	1727.51
0.67	1727.5
0.68	1728.99
0.69	1728.98
0.7	1727.48
0.71	1727.47
0.72	1727.46
0.73	1728.95
0.74	1727.44
0.75	1728.93
0.76	1727.43
0.77	1727.42
0.78	1724.42
0.79	1724.41
0.8	1722.91
0.81	1716.92
0.82	1663.1
0.83	47.3601
0.84	20.4474
0.85	20.4391
0.86	14.4536
0.87	12.9499
0.88	11.4462
0.89	9.94253
0.9	9.93429
0.91	8.4306
0.92	6.93145
0.93	2.43684
0.94	0.93315
0.95	2.42037
0.96	3.90758
0.97	-0.58248
0.98	0.90019
0.99	0.89195
1	-0.6072
1.01	2.37093
1.02	-0.62367
1.03	-0.63191
1.04	-2.13561
1.05	-0.64839
1.06	-0.65663
1.07	0.82604
1.08	-0.67311
1.09	-0.68135
1.1	-0.68959
1.11	-0.69783
1.12	0.78484
1.13	2.27206
1.14	0.76836
1.15	2.25558
1.16	2.24734
1.17	3.73455
1.18	5.22177
1.19	6.70898
1.2	5.20529
1.21	5.19705
1.22	8.17517
1.23	6.67602
1.24	8.15869
1.25	8.15045
1.26	9.63767
1.27	12.6203
1.28	11.1166
1.29	14.0993
1.3	15.5865
1.31	17.0692
1.32	20.0519
1.33	23.0345
1.34	27.5081
1.35	28.9953
1.36	33.4735
1.37	36.4516
1.38	40.9297
1.39	45.4033
1.4	51.3723
1.41	54.355
1.42	60.324
1.43	64.8021
1.44	69.2757
1.45	76.7448
1.46	90.1865
1.47	135.019
1.48	353.234
1.49	1641.63
1.5	1711.87
1.51	1726.81
1.52	1729.79
1.53	1729.78
1.54	1729.78
1.55	1731.26
1.56	1729.76
1.57	1731.24
1.58	1731.23
1.59	1731.22
1.6	1729.73
1.61	1728.22
1.62	1728.21
1.63	1726.71
1.64	1728.2
1.65	1728.19
1.66	1725.19
1.67	1726.68
1.68	1725.17
1.69	1728.16
1.7	1726.65
1.71	1723.65
1.72	1725.14
1.73	1725.13
1.74	1726.62
1.75	1723.62
1.76	1725.11
1.77	1723.6
1.78	1723.6
1.79	1723.59
1.8	1722.08
1.81	1725.07
1.82	1723.56
1.83	1725.05
1.84	1723.55
1.85	1725.03
1.86	1723.53
1.87	1723.52
1.88	1720.53
1.89	1722.01
1.9	1719.01
1.91	1713.02
1.92	1672.66
1.93	50.9356
1.94	40.4683
1.95	22.5237
1.96	22.5155
1.97	22.5072
1.98	19.5081
1.99	18.0044
2	15.0098
2.01	12.0106
2.02	9.01147
2.03	10.4987
2.04	8.99499
2.05	7.4913
2.06	4.49669
2.07	5.98391
2.08	4.48021
2.09	7.45834
2.1	4.46373
2.11	4.45549
2.12	2.9518
2.13	1.44811
2.14	1.43987
2.15	2.92708
2.16	2.91884
2.17	2.9106
2.18	4.39782
2.19	2.89412
2.2	2.88588
2.21	4.3731
2.22	1.37395
2.23	4.35662
2.24	5.84384
2.25	4.34014
2.26	5.82736
2.27	5.81912
2.28	7.30179
2.29	7.29355
2.3	7.28531
2.31	8.77252
2.32	10.2597
2.33	8.75604
2.34	13.2342
2.35	11.7305
2.36	11.7222
2.37	14.7049
2.38	16.1876
2.39	17.6748
2.4	16.1711
2.41	17.6583
2.42	22.1364
2.43	23.6237
2.44	26.6018
2.45	28.089
2.46	32.5671
2.47	35.5452
2.48	40.0234
2.49	45.9924
2.5	48.9751
2.51	54.9441
2.52	62.4086
2.53	68.3776
2.54	80.3285
2.55	146.084
2.56	627.362
2.57	1669.14
2.58	1713.97
2.59	1724.42
2.6	1725.91
2.61	1725.9
2.62	1727.39
2.63	1727.38
2.64	1725.88
2.65	1725.87
2.66	1725.86
2.67	1728.84
2.68	1724.35
2.69	1725.84
2.7	1725.83
2.71	1725.82
2.72	1724.32
2.73	1724.31
2.74	1722.8
2.75	1721.3
2.76	1722.79
2.77	1724.28
2.78	1721.28
2.79	1722.76
2.8	1722.76
2.81	1724.24
2.82	1722.74
2.83	1721.23
2.84	1721.23
2.85	1721.22
2.86	1719.72
2.87	1722.7
2.88	1721.19
2.89	1721.19
2.9	1719.69
2.91	1721.17
2.92	1721.16
2.93	1722.65
2.94	1719.65
2.95	1719.65
2.96	1719.64
2.97	1719.63
2.98	1718.13
2.99	1713.63
3	1713.62
3.01	1695.68
3.02	48.5466
3.03	41.0656
3.04	30.5938
3.05	26.0992
3.06	23.1046
3.07	14.1281
3.08	9.63354
3.09	9.6253
3.1	3.63979
3.11	5.127
3.12	3.62331
3.13	0.62416
3.14	-0.87954
3.15	-2.37868
3.16	-2.38692
3.17	-3.89062
3.18	-2.4034
3.19	-2.41164
3.2	-5.41079
3.21	-3.92358
3.22	-2.43636
3.23	-2.4446
3.24	-2.45284
3.25	-2.46108
3.26	-2.46932
3.27	0.5088
3.28	-0.99489
3.29	0.49233
3.3	0.48409
3.31	0.47585
3.32	-1.02785
3.33	3.45028
3.34	3.44204
3.35	1.93834
3.36	3.42556
3.37	6.40368
3.38	4.90453
3.39	6.3872
3.4	6.37896
3.41	9.36163
3.42	9.35339
3.43	12.3361
3.44	12.3278
3.45	16.8014
3.46	19.7841
3.47	21.2713
3.48	24.2494
3.49	28.7275
3.5	33.2011
3.51	39.1747
3.52	45.1437
3.53	54.1037
3.54	60.0727
3.55	69.0326
3.56	79.488
3.57	89.9434
3.58	100.399
3.59	109.359
3.6	125.791
3.61	140.729
3.62	160.152
3.63	327.544
3.64	1589.04
3.65	1702.62
3.66	1719.06
3.67	1728.02
3.68	1726.52
3.69	1725.01
3.7	1726.5
3.71	1726.49
3.72	1726.48
3.73	1724.98
3.74	1723.48
3.75	1726.46
3.76	1723.46
3.77	1724.95
3.78	1721.95
3.79	1723.43
3.8	1720.44
3.81	1721.92
3.82	1723.41
3.83	1721.91
3.84	1720.4
3.85	1721.89
3.86	1720.39
3.87	1721.87
3.88	1721.87
3.89	1721.86
3.9	1720.35
3.91	1718.85
3.92	1718.85
3.93	1718.84
3.94	1718.83
3.95	1718.82
3.96	1718.81
3.97	1720.3
3.98	1720.29
3.99	1718.79
4	1720.27
4.01	1720.26
4.02	1718.76
4.03	1717.26
4.04	1718.75
4.05	1718.74
4.06	1714.24
4.07	1703.77
4.08	1703.76
4.09	62.6104
4.1	53.634
4.11	37.1849
4.12	38.6721
4.13	35.6729
4.14	29.6874
4.15	28.1837
4.16	26.68
4.17	26.6718
4.18	23.6727
4.19	23.6644
4.2	23.6562
4.21	20.6616
4.22	20.6533
4.23	22.1405
4.24	19.1414
4.25	19.1332
4.26	20.6204
4.27	19.1167
4.28	16.1175
4.29	17.6047
4.3	19.092
4.31	17.5883
4.32	17.58
4.33	19.0672
4.34	20.5544
4.35	17.5553
4.36	19.0425
4.37	20.5297
4.38	19.026
4.39	20.5132
4.4	19.0096
4.41	20.4968
4.42	20.4885
4.43	21.9758
4.44	21.9675
4.45	21.9593
4.46	21.951
4.47	23.4337
4.48	24.9209
4.49	24.9127
4.5	26.3999
4.51	26.3916
4.52	29.3743
4.53	30.8615
4.54	27.8624
4.55	30.8451
4.56	35.3186
4.57	36.8058
4.58	38.2931
4.59	38.2848
4.6	44.2539
4.61	47.2365
4.62	50.2147
4.63	53.1973
4.64	57.6709
4.65	62.149
4.66	68.1181
4.67	74.0916
4.68	80.0607
4.69	86.0297
4.7	91.9987
4.71	117.404
4.72	322.164
4.73	1603.09
4.74	1703.22
4.75	1719.65
4.76	1725.63
4.77	1724.12
4.78	1724.11
4.79	1724.11
4.8	1724.1
4.81	1727.08
4.82	1724.08
4.83	1725.57
4.84	1722.57
4.85	1722.56
4.86	1721.06
4.87	1721.05
4.88	1719.55
4.89	1721.03
4.9	1721.02
4.91	1722.51
4.92	1721.01
4.93	1721
4.94	1720.99
4.95	1720.98
4.96	1720.98
4.97	1719.47
4.98	1717.97
4.99	1719.46
5	1719.45
5.01	1717.95
5.02	1719.43
5.03	1720.92
5.04	1717.92
5.05	1717.91
5.06	1717.91
5.07	1719.39
5.08	1719.38
5.09	1717.88
5.1	1720.86
5.11	1714.87
5.12	1716.36
5.13	1716.35
5.14	1716.35
5.15	1716.34
5.16	1713.34
5.17	1711.83
5.18	1696.88
5.19	-1.07318
5.2	67.6731
5.21	39.2694
5.22	34.7748
5.23	24.303
5.24	15.3265
5.25	10.8365
5.26	7.83733
5.27	4.83818
5.28	4.82994
5.29	4.8217
5.3	1.8271
5.31	1.81886
5.32	1.81062
5.33	-1.18853
5.34	-4.18313
5.35	-2.70046
5.36	-2.7087
5.37	-2.71694
5.38	-1.22973
5.39	-2.73342
5.4	-2.74166
5.41	0.24101
5.42	-2.75814
5.43	0.22453
5.44	-1.27916
5.45	-2.78286
5.46	-1.29564
5.47	1.68703
5.48	-1.31212
5.49	0.17509
5.5	0.16685
5.51	0.15861
5.52	0.15037
5.53	1.63759
5.54	3.1248
5.55	4.60747
5.56	6.09469
5.57	4.591
5.58	4.58276
5.59	9.06088
5.6	7.55719
5.61	10.5399
5.62	10.5316
5.63	13.5097
5.64	14.997
5.65	16.4842
5.66	20.9623
5.67	22.445
5.68	26.9231
5.69	29.9058
5.7	37.3702
5.71	40.3484
5.72	46.322
5.73	53.7864
5.74	59.7555
5.75	65.7245
5.76	76.1799
5.77	85.1398
5.78	98.5862
5.79	106.051
5.8	119.492
5.81	129.948
5.82	143.39
5.83	189.718
5.84	575.332
5.85	1657.46
5.86	1708.28
5.87	1718.73
5.88	1721.71
5.89	1723.2
5.9	1721.7
5.91	1724.68
5.92	1721.68
5.93	1721.67
5.94	1720.17
5.95	1720.16
5.96	1721.65
5.97	1720.14
5.98	1718.64
5.99	1717.14
6	1717.13
6.01	1720.11
6.02	1718.61
6.03	1717.11
6.04	1717.1
6.05	1718.58
6.06	1717.08
6.07	1718.57
6.08	1718.56
6.09	1718.55
6.1	1715.55
6.11	1718.53
6.12	1717.03
6.13	1717.03
6.14	1715.52
6.15	1715.51
6.16	1715.5
6.17	1715.5
6.18	1715.49
6.19	1716.98
6.2	1716.97
6.21	1715.46
6.22	1716.95
6.23	1715.45
6.24	1715.44
6.25	1713.94
6.26	1713.93
6.27	1713.92
6.28	1709.42
6.29	1685.5
6.3	1709.41
6.31	68.254
6.32	56.2867
6.33	51.7966
6.34	45.8111
6.35	39.821
6.36	39.8128
6.37	36.8182
6.38	32.3236
6.39	32.3154
6.4	30.8117
6.41	29.3125
6.42	29.3043
6.43	30.7869
6.44	27.7923
6.45	26.2887
6.46	24.7849
6.47	24.7767
6.48	23.273
6.49	26.2557
6.5	23.2565
6.51	26.2392
6.52	23.2401
6.53	27.7182
6.54	21.7281
6.55	24.7108
6.56	26.198
6.57	24.6943
6.58	26.1815
6.59	24.6778
6.6	24.6696
6.61	26.1568
6.62	26.1486
6.63	27.6358
6.64	27.6275
6.65	27.6193
6.66	29.1065
6.67	29.0983
6.68	29.0901
6.69	32.0682
6.7	33.5554
6.71	33.5472
6.72	35.0344
6.73	35.0261
6.74	36.5133
6.75	39.4915
6.76	40.9787
6.77	42.4659
6.78	42.4577
6.79	45.4403
6.8	48.4184
6.81	49.9057
6.82	51.3929
6.83	57.3619
6.84	61.84
6.85	63.3272
6.86	70.7917
6.87	73.7699
6.88	76.7525
6.89	84.217
6.9	85.7042
6.91	90.1778
6.92	111.097
6.93	268.03
6.94	1535.5
6.95	1695.42
6.96	1713.35
6.97	1722.31
6.98	1719.31
6.99	1719.3
7	1719.29
7.01	1719.29
7.02	1719.28
7.03	1719.27
7.04	1719.26
7.05	1720.75
7.06	1719.25
7.07	1719.24
7.08	1716.24
7.09	1717.72
7.1	1716.23
7.11	1716.22
7.12	1716.21
7.13	1716.2
7.14	1716.19
7.15	1716.18
7.16	1716.18
7.17	1714.67
7.18	1716.16
7.19	1716.15
7.2	1714.65
7.21	1714.64
7.22	1714.63
7.23	1713.13
7.24	1711.62
7.25	1713.11
7.26	1713.1
7.27	1714.59
7.28	1714.58
7.29	1714.57
7.3	1713.07
7.31	1713.06
7.32	1713.05
7.33	1714.54
7.34	1711.54
7.35	1711.53
7.36	1704.05
7.37	1669.67
7.38	89.7906
7.39	34.4823
7.4	27.0013
7.41	25.4977
7.42	22.4985
7.43	18.0084
7.44	15.0093
7.45	13.5056
7.46	13.4974
7.47	11.9937
7.48	7.50362
7.49	5.99992
7.5	5.99168
7.51	5.98344
7.52	5.9752
7.53	4.47151
7.54	4.46327
7.55	4.45503
7.56	2.95134
7.57	1.45219
7.58	2.93486
7.59	2.92662
7.6	1.42747
7.61	1.41923
7.62	2.9019
7.63	1.40275
7.64	1.39451
7.65	1.38627
7.66	-0.11742
7.67	1.36979
7.68	-0.1339
7.69	1.35331
7.7	4.33144
7.71	2.82774
7.72	1.3286
7.73	1.32036
7.74	2.80303
7.75	4.29024
7.76	4.282
7.77	5.76922
7.78	5.76098
7.79	7.24819
7.8	7.23995
7.81	10.2226
7.82	10.2144
7.83	13.1925
7.84	11.6888
7.85	13.176
7.86	16.1587
7.87	19.1414
7.88	17.6377
7.89	23.6067
7.9	23.5985
7.91	28.0766
7.92	32.5502
7.93	35.5328
7.94	38.511
7.95	44.4845
7.96	50.4536
7.97	56.4226
7.98	63.8871
7.99	68.3652
8	72.8388
8.01	83.2942
8.02	89.2632
8.03	99.7186
8.04	135.583
8.05	261.129
8.06	1512.16
8.07	1690.01
8.08	1710.93
8.09	1718.4
8.1	1718.39
8.11	1715.39
8.12	1713.89
8.13	1716.87
8.14	1715.37
8.15	1718.35
8.16	1716.84
8.17	1716.84
8.18	1716.83
8.19	1718.31
8.2	1715.32
8.21	1713.82
8.22	1712.31
8.23	1712.3
8.24	1713.79
8.25	1713.78
8.26	1712.28
8.27	1713.77
8.28	1712.26
8.29	1710.76
8.3	1713.74
8.31	1713.73
8.32	1712.23
8.33	1713.72
8.34	1710.72
8.35	1710.71
8.36	1709.21
8.37	1712.19
8.38	1710.68
8.39	1712.17
8.4	1710.67
8.41	1712.16
8.42	1712.15
8.43	1713.63
8.44	1710.64
8.45	1712.12
8.46	1710.62
8.47	1707.62
8.48	1706.12
8.49	1701.63
8.5	1647.81
8.51	8.1504
8.52	23.0876
8.53	9.62938
8.54	6.63023
8.55	3.63108
8.56	2.12739
8.57	-0.86721
8.58	-3.86636
8.59	-3.8746
8.6	-8.36466
8.61	-6.87745
8.62	-8.38114
8.63	-8.38938
8.64	-9.89307
8.65	-11.3968
8.66	-12.9005
8.67	-11.4132
8.68	-9.92603
8.69	-12.9252
8.7	-12.9334
8.71	-9.95075
8.72	-12.9499
8.73	-9.96723
8.74	-11.4709
8.75	-9.98371
8.76	-9.99195
8.77	-10.0002
8.78	-7.01752
8.79	-8.52121
8.8	-11.5204

## Sheet: 3 k
Time (s)	Voltage (V)
0	255.455
0.01	255.455
0.02	255.455
0.03	255.455
0.04	255.455
0.05	255.455
0.06	255.455
0.07	285.364
0.08	255.455
0.09	285.364
0.1	270.409
0.11	300.318
0.12	270.409
0.13	300.318
0.14	300.318
0.15	300.318
0.16	300.318
0.17	300.318
0.18	315.273
0.19	315.273
0.2	330.227
0.21	330.227
0.22	345.136
0.23	360.091
0.24	345.136
0.25	375.045
0.26	404.955
0.27	419.864
0.28	434.818
0.29	464.727
0.3	449.773
0.31	479.682
0.32	524.5
0.33	539.455
0.34	554.409
0.35	554.409
0.36	584.318
0.37	674
0.38	778.591
0.39	957.955
0.4	1241.95
0.41	1540.91
0.42	1839.82
0.43	3379.32
0.44	5875.41
0.45	6069.73
0.46	5875.41
0.47	5621.32
0.48	5441.95
0.49	5247.68
0.5	5083.27
0.51	4978.64
0.52	4859.05
0.53	4799.27
0.54	4709.59
0.55	4649.82
0.56	4604.95
0.57	4545.18
0.58	4545.18
0.59	4500.32
0.6	4455.5
0.61	4425.59
0.62	4291.09
0.63	4380.77
0.64	4365.82
0.65	4380.77
0.66	4350.86
0.67	4365.82
0.68	4365.82
0.69	4320.95
0.7	4365.82
0.71	4350.86
0.72	4335.91
0.73	4350.86
0.74	4335.91
0.75	4335.91
0.76	4335.91
0.77	4335.91
0.78	4335.91
0.79	4350.86
0.8	4320.95
0.81	4320.95
0.82	4335.91
0.83	4335.91
0.84	4335.91
0.85	4335.91
0.86	4320.95
0.87	4320.95
0.88	4306.05
0.89	4306.05
0.9	4306.05
0.91	4320.95
0.92	4306.05
0.93	4276.14
0.94	4306.05
0.95	4306.05
0.96	4276.14
0.97	4276.14
0.98	4216.36
0.99	3992.14
1	913.136
1.01	509.545
1.02	479.682
1.03	434.818
1.04	434.818
1.05	404.955
1.06	419.864
1.07	390
1.08	390
1.09	375.045
1.1	375.045
1.11	375.045
1.12	360.091
1.13	375.045
1.14	360.091
1.15	360.091
1.16	360.091
1.17	360.091
1.18	390
1.19	360.091
1.2	375.045
1.21	360.091
1.22	375.045
1.23	375.045
1.24	345.136
1.25	360.091
1.26	360.091
1.27	375.045
1.28	375.045
1.29	390
1.3	390
1.31	375.045
1.32	390
1.33	375.045
1.34	375.045
1.35	390
1.36	390
1.37	419.864
1.38	404.955
1.39	419.864
1.4	434.818
1.41	449.773
1.42	434.818
1.43	434.818
1.44	434.818
1.45	449.773
1.46	494.636
1.47	479.682
1.48	494.636
1.49	509.545
1.5	524.5
1.51	524.5
1.52	569.364
1.53	599.227
1.54	599.227
1.55	614.182
1.56	644.091
1.57	674
1.58	718.818
1.59	763.682
1.6	838.409
1.61	987.864
1.62	1227
1.63	1511
1.64	1839.82
1.65	4066.86
1.66	6129.5
1.67	6114.59
1.68	5875.41
1.69	5621.32
1.7	5053.36
1.71	4948.73
1.72	4844.09
1.73	4754.41
1.74	4694.64
1.75	4634.86
1.76	4604.95
1.77	4545.18
1.78	4500.32
1.79	4470.45
1.8	4455.5
1.81	4470.45
1.82	4455.5
1.83	4455.5
1.84	4440.55
1.85	4440.55
1.86	4440.55
1.87	4440.55
1.88	4425.59
1.89	4440.55
1.9	4455.5
1.91	4425.59
1.92	4395.73
1.93	4365.82
1.94	4350.86
1.95	4365.82
1.96	4365.82
1.97	4365.82
1.98	4350.86
1.99	4350.86
2	4350.86
2.01	4350.86
2.02	4350.86
2.03	4350.86
2.04	4350.86
2.05	4335.91
2.06	4350.86
2.07	4350.86
2.08	4335.91
2.09	4350.86
2.1	4350.86
2.11	4335.91
2.12	4335.91
2.13	4335.91
2.14	4335.91
2.15	4350.86
2.16	4306.05
2.17	4320.95
2.18	4306.05
2.19	4276.14
2.2	4231.27
2.21	4066.86
2.22	4231.27
2.23	509.545
2.24	479.682
2.25	464.727
2.26	434.818
2.27	434.818
2.28	449.773
2.29	434.818
2.3	419.864
2.31	434.818
2.32	404.955
2.33	404.955
2.34	404.955
2.35	419.864
2.36	419.864
2.37	404.955
2.38	404.955
2.39	404.955
2.4	419.864
2.41	419.864
2.42	404.955
2.43	419.864
2.44	419.864
2.45	404.955
2.46	390
2.47	404.955
2.48	419.864
2.49	419.864
2.5	419.864
2.51	404.955
2.52	419.864
2.53	419.864
2.54	434.818
2.55	419.864
2.56	449.773
2.57	449.773
2.58	464.727
2.59	449.773
2.6	479.682
2.61	479.682
2.62	494.636
2.63	479.682
2.64	509.545
2.65	494.636
2.66	524.5
2.67	524.5
2.68	539.455
2.69	554.409
2.7	569.364
2.71	584.318
2.72	599.227
2.73	644.091
2.74	659.045
2.75	674
2.76	703.864
2.77	718.818
2.78	748.727
2.79	748.727
2.8	838.409
2.81	972.909
2.82	1286.77
2.83	1645.5
2.84	2930.91
2.85	6054.77
2.86	6249.09
2.87	6009.95
2.88	5725.95
2.89	5486.82
2.9	5262.64
2.91	5113.14
2.92	4993.59
2.93	4888.95
2.94	4784.32
2.95	4739.5
2.96	4664.73
2.97	4604.95
2.98	4560.14
2.99	4530.23
3	4500.32
3.01	4455.5
3.02	4425.59
3.03	4395.73
3.04	4395.73
3.05	4380.77
3.06	4395.73
3.07	4380.77
3.08	4380.77
3.09	4380.77
3.1	4350.86
3.11	4350.86
3.12	4365.82
3.13	4365.82
3.14	4365.82
3.15	4350.86
3.16	4365.82
3.17	4380.77
3.18	4365.82
3.19	4365.82
3.2	4350.86
3.21	4350.86
3.22	4350.86
3.23	4350.86
3.24	4335.91
3.25	4350.86
3.26	4365.82
3.27	4350.86
3.28	4320.95
3.29	4350.86
3.3	4350.86
3.31	4335.91
3.32	4335.91
3.33	4335.91
3.34	4320.95
3.35	4291.09
3.36	4291.09
3.37	4201.41
3.38	3753
3.39	419.864
3.4	554.409
3.41	434.818
3.42	479.682
3.43	434.818
3.44	434.818
3.45	404.955
3.46	404.955
3.47	404.955
3.48	404.955
3.49	390
3.5	404.955
3.51	390
3.52	390
3.53	375.045
3.54	375.045
3.55	375.045
3.56	375.045
3.57	375.045
3.58	360.091
3.59	345.136
3.6	360.091
3.61	375.045
3.62	375.045
3.63	375.045
3.64	375.045
3.65	360.091
3.66	360.091
3.67	375.045
3.68	375.045
3.69	375.045

## Sheet: 3 l
6 um
						Charge (nC)		Voltage (V)
Capacitance (pF)	Charge (nC)					Mean	Standard Deviation	Mean	Standard Deviation
22	100.6	97	96	96.4	96.7	97.34	1.85957	4424.55	84.5259
31.4	149.9	150.2	152.9	152.6	151.3	151.38	1.35904	4821.02	43.2816
44	196	194.9	194.3	194.2	194.3	194.74	0.75697	4425.91	17.2038
55	204.5	213.1	215.2	217.3	217.4	213.5	5.33151	3881.82	96.9365
73	239.7	238.8	239.6	236.7	241.4	239.24	1.70675	3277.26	23.3802
110	264.7	262.8	269.3	261.1	278.7	267.32	7.06059	2430.18	64.1872
220	301.6	302.5	303.5	302.8	305.2	303.12	1.34796	1377.82	6.1271
440	366.2	364.7	363.6	368.1	364.3	365.38	1.7936	830.409	4.07636
15 um
						Charge (nC)		Voltage (V)
Capacitance (pF)	Charge (nC)					Mean	Standard Deviation	Mean	Standard Deviation
22	99.7	102.3	106.7	104.9	100.3	102.78	2.98865	4671.82	135.848
31.4	151.2	153.6	148	152.9	153.9	151.92	2.42837	4838.22	77.3367
44	200.2	201.9	199.5	198.2	198.9	199.74	1.41527	4539.55	32.1653
55	222.2	221.3	222.9	221.9	221.6	221.98	0.614	4036	11.1637
73	256.8	258	257.1	247.1	255.1	254.82	4.44151	3490.68	60.8426
110	307.7	306.8	304.8	305.7	308.3	306.66	1.42934	2787.82	12.994
220	364.6	369.5	367.5	364.1	367.9	366.72	2.29608	1666.91	10.4367
440	411.9	418.6	418.5	418.6	397.5	413.02	9.14369	938.682	20.7811
50 um
						Charge (nC)		Voltage (V)
Capacitance (pF)	Charge (nC)					Mean	Standard Deviation	Mean	Standard Deviation
22	93.4	91.7	90.7	88.1	88.5	90.48	2.2163	4112.73	100.741
31.4	146.7	161.3	152.9	154.6	158.2	154.74	5.54644	4928.03	176.638
44	195.9	207.2	198.7	190.2	189.4	196.28	7.23789	4460.91	164.497
55	246.3	247.9	243.9	234.5	242.1	242.94	5.21421	4417.09	94.8038
73	282.8	283.7	283.1	284.7	284.1	283.68	0.76289	3886.03	10.4505
110	327.4	325.7	322.8	309.1	322.5	321.5	7.22669	2922.73	65.6971
220	367.9	363.7	370.5	373.6	376.3	370.4	4.90408	1683.64	22.2913
440	396.2	402.8	382.5	398.9	397.3	395.54	7.70669	898.955	17.5152
