# Supplementary material for: Field emission effect in triboelectric nanogenerators
Source: Nat Commun. 2025 May 20;16:4706. doi: 10.1038/s41467-025-59927-4 (PMC12092747; doi:10.1038/s41467-025-59927-4)
Supplement: Supplementary file 3 — Source Data [file 41467_2025_59927_MOESM3_ESM.zip › Source Data/Source Data Fig. 4.xlsx]

## Sheet: 4 b
1 G		9 G
Time (s)	Charge (uC)	Time (s)	Charge (uC)
0	0.00266	0	-3.14714e-06
0.01	0.002	0.01	-0.000329054
0.02	0.002	0.02	1.03954e-06
0.03	0.00233	0.03	-0.000324867
0.04	0.002	0.04	-0.000322774
0.05	0.00167	0.05	-0.00032068
0.06	0.002	0.06	9.41292e-06
0.07	0.002	0.07	0.000340506
0.08	0.002	0.08	-0.0003144
0.09	0.00233	0.09	1.56929e-05
0.1	0.002	0.1	-0.000310214
0.11	0.00233	0.11	1.98796e-05
0.12	0.00233	0.12	0.000350973
0.13	0.002	0.13	0.000353066
0.14	0.002	0.14	-0.00030184
0.15	0.002	0.15	2.8253e-05
0.16	0.002	0.16	3.03463e-05
0.17	0.00167	0.17	0.00036144
0.18	0.00233	0.18	3.4533e-05
0.19	0.00266	0.19	3.66264e-05
0.2	0.002	0.2	3.87197e-05
0.21	0.002	0.21	4.08131e-05
0.22	0.002	0.22	4.29064e-05
0.23	0.002	0.23	0.000374
0.24	0.00233	0.24	4.70931e-05
0.25	0.00233	0.25	4.91864e-05
0.26	0.002	0.26	5.12798e-05
0.27	0.00299	0.27	-0.000274627
0.28	0.00233	0.28	5.54665e-05
0.29	0.00266	0.29	-0.00027044
0.3	0.002	0.3	0.000388653
0.31	0.00266	0.31	-0.000595254
0.32	0.00266	0.32	6.38398e-05
0.33	0.00233	0.33	0.000394933
0.34	0.00266	0.34	0.000397027
0.35	0.00299	0.35	0.00039912
0.36	0.00233	0.36	-0.000255787
0.37	0.00233	0.37	7.43065e-05
0.38	0.00266	0.38	0.0004054
0.39	0.00266	0.39	7.84932e-05
0.4	0.00299	0.4	0.000409587
0.41	0.00233	0.41	8.26799e-05
0.42	0.00266	0.42	8.47733e-05
0.43	0.00266	0.43	0.000415867
0.44	0.00266	0.44	0.00041796
0.45	0.00266	0.45	0.000420053
0.46	0.00299	0.46	0.000422147
0.47	0.00332	0.47	0.00042424
0.48	0.00332	0.48	9.73333e-05
0.49	0.00431	0.49	9.94267e-05
0.5	0.00595	0.5	-0.00022648
0.51	0.0099	0.51	0.000761613
0.52	0.03719	0.52	0.000434707
0.53	0.06843	0.53	0.0004368
0.54	0.09638	0.54	0.000109893
0.55	0.1217	0.55	0.000111987
0.56	0.14373	0.56	0.00044308
0.57	0.16346	0.57	0.000445173
0.58	0.18121	0.58	0.000118267
0.59	0.197	0.59	0.00044936
0.6	0.21114	0.6	0.000451453
0.61	0.22396	0.61	0.000124547
0.62	0.2358	0.62	0.00012664
0.63	0.24566	0.63	0.000786733
0.64	0.25454	0.64	0.000130827
0.65	0.26375	0.65	0.00046192
0.66	0.27098	0.66	0.000464013
0.67	0.27756	0.67	0.000466107
0.68	0.28381	0.68	0.0007972
0.69	0.2894	0.69	0.000470294
0.7	0.294	0.7	0.000143387
0.71	0.29828	0.71	0.00047448
0.72	0.30255	0.72	0.000147574
0.73	0.3065	0.73	0.000478667
0.74	0.3088	0.74	0.00114
0.75	0.31242	0.75	0.00278
0.76	0.31505	0.76	0.00509
0.77	0.31768	0.77	0.00772
0.78	0.31965	0.78	0.00937
0.79	0.32228	0.79	0.01233
0.8	0.3236	0.8	0.01463
0.81	0.32557	0.81	0.01694
0.82	0.32689	0.82	0.01957
0.83	0.3282	0.83	0.02187
0.84	0.32919	0.84	0.02418
0.85	0.33083	0.85	0.02615
0.86	0.33149	0.86	0.02846
0.87	0.33215	0.87	0.03076
0.88	0.33346	0.88	0.03274
0.89	0.33412	0.89	0.03537
0.9	0.33478	0.9	0.03701
0.91	0.33511	0.91	0.03899
0.92	0.33576	0.92	0.04129
0.93	0.33708	0.93	0.04327
0.94	0.33708	0.94	0.04491
0.95	0.33807	0.95	0.04755
0.96	0.33839	0.96	0.04886
0.97	0.33905	0.97	0.0515
0.98	0.33905	0.98	0.05347
0.99	0.33971	0.99	0.05512
1	0.34004	1	0.05677
1.01	0.34037	1.01	0.05907
1.02	0.34004	1.02	0.06104
1.03	0.34135	1.03	0.06269
1.04	0.34102	1.04	0.06467
1.05	0.3407	1.05	0.06664
1.06	0.34102	1.06	0.06829
1.07	0.34168	1.07	0.0696
1.08	0.34168	1.08	0.07158
1.09	0.34201	1.09	0.0729
1.1	0.34168	1.1	0.07487
1.11	0.34234	1.11	0.07619
1.12	0.34234	1.12	0.07751
1.13	0.34234	1.13	0.07948
1.14	0.34267	1.14	0.08113
1.15	0.34267	1.15	0.0831
1.16	0.343	1.16	0.08409
1.17	0.34333	1.17	0.08607
1.18	0.343	1.18	0.08771
1.19	0.34333	1.19	0.0887
1.2	0.34333	1.2	0.09035
1.21	0.34333	1.21	0.09232
1.22	0.34333	1.22	0.09331
1.23	0.34366	1.23	0.09463
1.24	0.34366	1.24	0.09562
1.25	0.34398	1.25	0.09759
1.26	0.34398	1.26	0.09891
1.27	0.34398	1.27	0.10023
1.28	0.34366	1.28	0.10154
1.29	0.34431	1.29	0.10286
1.3	0.34398	1.3	0.10418
1.31	0.34431	1.31	0.10517
1.32	0.34398	1.32	0.10616
1.33	0.34431	1.33	0.10813
1.34	0.34464	1.34	0.10912
1.35	0.34464	1.35	0.11044
1.36	0.34431	1.36	0.11143
1.37	0.34431	1.37	0.11274
1.38	0.34464	1.38	0.11406
1.39	0.34464	1.39	0.11505
1.4	0.34497	1.4	0.11604
1.41	0.34497	1.41	0.11703
1.42	0.3453	1.42	0.11834
1.43	0.3453	1.43	0.11933
1.44	0.3453	1.44	0.12098
1.45	0.34497	1.45	0.12197
1.46	0.34563	1.46	0.12263
1.47	0.34497	1.47	0.12427
1.48	0.3453	1.48	0.1246
1.49	0.34563	1.49	0.12592
1.5	0.34563	1.5	0.12724
1.51	0.34563	1.51	0.12757
1.52	0.34563	1.52	0.12922
1.53	0.3453	1.53	0.12988
1.54	0.34563	1.54	0.13086
1.55	0.34563	1.55	0.13218
1.56	0.34596	1.56	0.13284
1.57	0.34596	1.57	0.13416
1.58	0.34596	1.58	0.13482
1.59	0.34596	1.59	0.13548
1.6	0.34596	1.6	0.1368
1.61	0.34596	1.61	0.13778
1.62	0.34563	1.62	0.13844
1.63	0.34596	1.63	0.1391
1.64	0.34629	1.64	0.14009
1.65	0.34629	1.65	0.14075
1.66	0.34596	1.66	0.14174
1.67	0.34629	1.67	0.1424
1.68	0.34661	1.68	0.14339
1.69	0.34596	1.69	0.14372
1.7	0.34629	1.7	0.14504
1.71	0.34629	1.71	0.14603
1.72	0.34629	1.72	0.14636
1.73	0.34629	1.73	0.14735
1.74	0.34661	1.74	0.14801
1.75	0.34661	1.75	0.14899
1.76	0.34629	1.76	0.14965
1.77	0.34629	1.77	0.15064
1.78	0.34629	1.78	0.15064
1.79	0.34694	1.79	0.15163
1.8	0.34694	1.8	0.15196
1.81	0.34661	1.81	0.15295
1.82	0.34694	1.82	0.15394
1.83	0.34727	1.83	0.1546
1.84	0.34661	1.84	0.15493
1.85	0.34694	1.85	0.15592
1.86	0.34694	1.86	0.15658
1.87	0.34727	1.87	0.15724
1.88	0.34694	1.88	0.1579
1.89	0.34727	1.89	0.15856
1.9	0.34694	1.9	0.15922
1.91	0.34727	1.91	0.15988
1.92	0.34727	1.92	0.16054
1.93	0.3476	1.93	0.1612
1.94	0.34727	1.94	0.16153
1.95	0.34727	1.95	0.16219
1.96	0.3476	1.96	0.16285
1.97	0.34727	1.97	0.16318
1.98	0.3476	1.98	0.16417
1.99	0.3476	1.99	0.1645
2	0.34694	2	0.16483
2.01	0.3476	2.01	0.16582
2.02	0.34727	2.02	0.16615
2.03	0.34727	2.03	0.16648
2.04	0.34727	2.04	0.16681
2.05	0.3476	2.05	0.1678
2.06	0.34727	2.06	0.16813
2.07	0.3476	2.07	0.16846
2.08	0.3476	2.08	0.16912
2.09	0.3476	2.09	0.16945
2.1	0.3476	2.1	0.17011
2.11	0.3476	2.11	0.17044
2.12	0.34727	2.12	0.1711
2.13	0.34793	2.13	0.17176
2.14	0.34793	2.14	0.17176
2.15	0.34793	2.15	0.17275
2.16	0.34727	2.16	0.17308
2.17	0.3476	2.17	0.17374
2.18	0.3476	2.18	0.17407
2.19	0.3476	2.19	0.17441
2.2	0.3476	2.2	0.17507
2.21	0.3476	2.21	0.17507
2.22	0.3476	2.22	0.1754
2.23	0.34793	2.23	0.17573
2.24	0.3476	2.24	0.17606
2.25	0.34793	2.25	0.17738
2.26	0.34727	2.26	0.17738
2.27	0.3476	2.27	0.17738
2.28	0.34793	2.28	0.17804
2.29	0.34793	2.29	0.17804
2.3	0.34793	2.3	0.1787
2.31	0.3476	2.31	0.17969
		2.32	0.17969
		2.33	0.18002
		2.34	0.18003
		2.35	0.18069
		2.36	0.18135
		2.37	0.18135
		2.38	0.18168
		2.39	0.18234
		2.4	0.18234
		2.41	0.183
		2.42	0.183
		2.43	0.18366
		2.44	0.18399
		2.45	0.184
		2.46	0.18466
		2.47	0.18499
		2.48	0.18499
		2.49	0.18532
		2.5	0.18631
		2.51	0.18631
		2.52	0.18631
		2.53	0.18664
		2.54	0.18665
		2.55	0.1873
		2.56	0.18764
		2.57	0.18797
		2.58	0.1883
		2.59	0.18863
		2.6	0.1883
		2.61	0.18896
		2.62	0.18962
		2.63	0.18929
		2.64	0.1893
		2.65	0.18963
		2.66	0.19029
		2.67	0.19029
		2.68	0.19029
		2.69	0.19062
		2.7	0.19161
		2.71	0.19128
		2.72	0.19162
		2.73	0.19195
		2.74	0.19162
		2.75	0.19195
		2.76	0.19261
		2.77	0.19261
		2.78	0.19261
		2.79	0.19327
		2.8	0.1936
		2.81	0.19394
		2.82	0.19361
		2.83	0.19427
		2.84	0.19427
		2.85	0.1946
		2.86	0.1946
		2.87	0.19526
		2.88	0.19527
		2.89	0.19527
		2.9	0.19527
		2.91	0.1956
		2.92	0.1956
		2.93	0.19593
		2.94	0.19594
		2.95	0.1966
		2.96	0.19627
		2.97	0.1966
		2.98	0.19693
		2.99	0.19693
		3	0.19726
		3.01	0.19759
		3.02	0.1976
		3.03	0.19793
		3.04	0.1976
		3.05	0.19793
		3.06	0.19826
		3.07	0.19859
		3.08	0.19892
		3.09	0.1986
		3.1	0.1986
		3.11	0.19893
		3.12	0.19893
		3.13	0.19894
		3.14	0.1996
		3.15	0.19993
		3.16	0.1996
		3.17	0.20026
		3.18	0.19993
		3.19	0.20026
		3.2	0.20059
		3.21	0.2006
		3.22	0.20027
		3.23	0.20093
		3.24	0.20093
		3.25	0.20093
		3.26	0.20126
		3.27	0.2016
		3.28	0.2016
		3.29	0.2016
		3.3	0.2016
		3.31	0.20127
		3.32	0.20193
		3.33	0.20161
		3.34	0.20194
		3.35	0.20194
		3.36	0.20227
		3.37	0.2026
		3.38	0.20228
		3.39	0.20261
		3.4	0.20294
		3.41	0.20294
		3.42	0.20261
		3.43	0.20294
		3.44	0.20262
		3.45	0.20361
		3.46	0.20295
		3.47	0.20361
		3.48	0.20328
		3.49	0.20361
		3.5	0.20395
		3.51	0.20428
		3.52	0.20395
		3.53	0.20428
		3.54	0.20461
		3.55	0.20461
		3.56	0.20429
		3.57	0.20429
		3.58	0.20429
		3.59	0.20429
		3.6	0.20495
		3.61	0.20463
		3.62	0.20529
		3.63	0.20496
		3.64	0.20496
		3.65	0.20463
		3.66	0.20497
		3.67	0.20563
		3.68	0.20497
		3.69	0.2053
		3.7	0.20563
		3.71	0.20563
		3.72	0.20498
		3.73	0.20597
		3.74	0.20597
		3.75	0.20597
		3.76	0.20597
		3.77	0.2063
		3.78	0.20598
		3.79	0.20565
		3.8	0.20631
		3.81	0.20631
		3.82	0.20631
		3.83	0.20632
		3.84	0.20665
		3.85	0.20665
		3.86	0.20632
		3.87	0.20665
		3.88	0.20666
		3.89	0.20666
		3.9	0.20699
		3.91	0.20732
		3.92	0.20699
		3.93	0.20699
		3.94	0.207
		3.95	0.20733
		3.96	0.20733
		3.97	0.20733
		3.98	0.20701
		3.99	0.20734
		4	0.20767
		4.01	0.20767
		4.02	0.20767
		4.03	0.208
		4.04	0.20768
		4.05	0.20801
		4.06	0.20801
		4.07	0.20801
		4.08	0.20801
		4.09	0.20769
		4.1	0.20835
		4.11	0.20835
		4.12	0.20802
		4.13	0.20835
		4.14	0.20835
		4.15	0.20836
		4.16	0.20869
		4.17	0.20869
		4.18	0.20869
		4.19	0.20804
		4.2	0.2087
		4.21	0.2087
		4.22	0.2087
		4.23	0.20837
		4.24	0.20903
		4.25	0.20903
		4.26	0.20871
		4.27	0.20871
		4.28	0.20871
		4.29	0.20871
		4.3	0.20904
		4.31	0.20905
		4.32	0.20905
		4.33	0.20938
		4.34	0.20872
		4.35	0.20938
		4.36	0.20972
		4.37	0.20939
		4.38	0.20906
		4.39	0.20939
		4.4	0.20972
		4.41	0.20973
		4.42	0.20907
		4.43	0.2094
		4.44	0.2094
		4.45	0.20941
		4.46	0.20974
		4.47	0.20974
		4.48	0.20941
		4.49	0.20974
		4.5	0.20974
		4.51	0.20975
		4.52	0.20975
		4.53	0.20975
		4.54	0.21008
		4.55	0.20976
		4.56	0.21009
		4.57	0.21009
		4.58	0.20976
		4.59	0.21009
		4.6	0.21009
		4.61	0.21042
		4.62	0.20977
		4.63	0.20977
		4.64	0.2101
		4.65	0.21043
		4.66	0.20978
		4.67	0.21011
		4.68	0.21011
		4.69	0.20978
		4.7	0.21012
		4.71	0.21077
		4.72	0.21045
		4.73	0.20979
		4.74	0.21012
		4.75	0.21045
		4.76	0.21046
		4.77	0.21079
		4.78	0.21013
		4.79	0.21079
		4.8	0.21079
		4.81	0.2108
		4.82	0.2108
		4.83	0.2108
		4.84	0.2108
		4.85	0.21048
		4.86	0.21048
		4.87	0.21048
		4.88	0.21048
		4.89	0.21081
		4.9	0.21081
		4.91	0.21082
		4.92	0.21082
		4.93	0.21082
		4.94	0.21082
		4.95	0.2105
		4.96	0.21083
		4.97	0.21083
		4.98	0.21083
		4.99	0.21083
		5	0.21116
		5.01	0.21084
		5.02	0.21084
		5.03	0.21117
		5.04	0.21084
		5.05	0.2115
		5.06	0.21085
		5.07	0.21085
		5.08	0.21085
		5.09	0.21118
		5.1	0.21151
		5.11	0.21119
		5.12	0.21119
		5.13	0.21119
		5.14	0.21152
		5.15	0.2112
		5.16	0.21087
		5.17	0.2112
		5.18	0.2112
		5.19	0.21088
		5.2	0.21121
		5.21	0.21154
		5.22	0.21121
		5.23	0.21088
		5.24	0.21121
		5.25	0.21122
		5.26	0.21122
		5.27	0.21155
		5.28	0.21122
		5.29	0.21155
		5.3	0.21156
		5.31	0.21123
		5.32	0.21156
		5.33	0.21156
		5.34	0.21124
		5.35	0.21157
		5.36	0.21157
		5.37	0.21157
		5.38	0.21124
		5.39	0.21158
		5.4	0.21125
		5.41	0.21191
		5.42	0.21158
		5.43	0.21191
		5.44	0.21191
		5.45	0.21159
		5.46	0.21225
		5.47	0.21159
		5.48	0.21192
		5.49	0.2116
		5.5	0.2116
		5.51	0.2116
		5.52	0.2116
		5.53	0.2116
		5.54	0.21161
		5.55	0.21161
		5.56	0.21194
		5.57	0.21128
		5.58	0.21194
		5.59	0.21195
		5.6	0.21195
		5.61	0.21195
		5.62	0.21162
		5.63	0.2113
		5.64	0.21196
		5.65	0.21163
		5.66	0.21163
		5.67	0.21163
		5.68	0.21196
		5.69	0.21164
		5.7	0.21164
		5.71	0.21131
		5.72	0.21197
		5.73	0.21165
		5.74	0.21198
		5.75	0.21198
		5.76	0.21165
		5.77	0.21198
		5.78	0.21199
		5.79	0.21166
		5.8	0.21199
		5.81	0.21199
		5.82	0.21167
		5.83	0.212
		5.84	0.212
		5.85	0.212
		5.86	0.21233
		5.87	0.212
		5.88	0.21201
		5.89	0.21201
		5.9	0.21201
		5.91	0.21201
		5.92	0.21169
		5.93	0.21202
		5.94	0.21202
		5.95	0.21202
		5.96	0.21202
		5.97	0.2117
		5.98	0.21236
		5.99	0.21137
		6	0.21203
		6.01	0.21203
		6.02	0.21204
		6.03	0.21237
		6.04	0.21204
		6.05	0.21204
		6.06	0.21204
		6.07	0.21238
		6.08	0.21205
		6.09	0.21271
		6.1	0.21205
		6.11	0.21205
		6.12	0.21206
		6.13	0.21272
		6.14	0.21239
		6.15	0.21371
		6.16	0.21141
		6.17	0.21207
		6.18	0.21207
		6.19	0.21207
		6.2	0.2124
		6.21	0.21339
		6.22	0.21175
		6.23	0.21241
		6.24	0.21241
		6.25	0.21274
		6.26	0.21209
		6.27	0.21209
		6.28	0.21209
		6.29	0.21209
		6.3	0.21275
		6.31	0.21275
		6.32	0.21243
		6.33	0.2121
		6.34	0.21276
		6.35	0.21178
		6.36	0.21276
		6.37	0.21211
		6.38	0.21211
		6.39	0.21244
		6.4	0.21244
		6.41	0.21179

## Sheet: 4 c
Time (s)	Current (uA)
0	-0.00171
0.0001	-0.00175
0.0002	-0.0018
0.0003	-0.00185
0.0004	-0.00191
0.0005	-0.00198
0.0006	-0.00205
0.0007	-0.00212
0.0008	-0.0022
0.0009	-0.00228
0.001	-0.00237
0.0011	-0.00246
0.0012	-0.00254
0.0013	-0.00263
0.0014	-0.00272
0.0015	-0.00281
0.0016	-0.0029
0.0017	-0.00299
0.0018	-0.00307
0.0019	-0.00315
0.002	-0.00323
0.0021	-0.0033
0.0022	-0.00337
0.0023	-0.00343
0.0024	-0.00349
0.0025	-0.00354
0.0026	-0.00359
0.0027	-0.00363
0.0028	-0.00366
0.0029	-0.00369
0.003	-0.00371
0.0031	-0.00372
0.0032	-0.00372
0.0033	-0.00372
0.0034	-0.00371
0.0035	-0.0037
0.0036	-0.00368
0.0037	-0.00365
0.0038	-0.00361
0.0039	-0.00356
0.004	-0.00351
0.0041	-0.00346
0.0042	-0.00339
0.0043	-0.00333
0.0044	-0.00325
0.0045	-0.00317
0.0046	-0.00309
0.0047	-0.003
0.0048	-0.0029
0.0049	-0.00281
0.005	-0.00271
0.0051	-0.0026
0.0052	-0.00249
0.0053	-0.00238
0.0054	-0.00227
0.0055	-0.00216
0.0056	-0.00204
0.0057	-0.00193
0.0058	-0.00181
0.0059	-0.0017
0.006	-0.00158
0.0061	-0.00147
0.0062	-0.00135
0.0063	-0.00124
0.0064	-0.00113
0.0065	-0.00102
0.0066	-0.000914535
0.0067	-0.000811376
0.0068	-0.000711167
0.0069	-0.00061412
0.007	-0.000520419
0.0071	-0.000430211
0.0072	-0.000343611
0.0073	-0.000260696
0.0074	-0.000181509
0.0075	-0.000106054
0.0076	-3.42962e-05
0.0077	3.38333e-05
0.0078	9.84416e-05
0.0079	0.000159671
0.008	0.000217697
0.0081	0.000272728
0.0082	0.000325001
0.0083	0.00037478
0.0084	0.000422355
0.0085	0.000468033
0.0086	0.00051214
0.0087	0.000555015
0.0088	0.000597006
0.0089	0.000638463
0.009	0.00067974
0.0091	0.000721183
0.0092	0.000763131
0.0093	0.000805909
0.0094	0.000849827
0.0095	0.000895168
0.0096	0.000942195
0.0097	0.000991138
0.0098	0.00104
0.0099	0.0011
0.01	0.00115
0.0101	0.00121
0.0102	0.00127
0.0103	0.00133
0.0104	0.0014
0.0105	0.00147
0.0106	0.00154
0.0107	0.00161
0.0108	0.00168
0.0109	0.00176
0.011	0.00184
0.0111	0.00192
0.0112	0.002
0.0113	0.00208
0.0114	0.00215
0.0115	0.00223
0.0116	0.00231
0.0117	0.00239
0.0118	0.00246
0.0119	0.00253
0.012	0.0026
0.0121	0.00267
0.0122	0.00273
0.0123	0.00279
0.0124	0.00284
0.0125	0.00289
0.0126	0.00293
0.0127	0.00297
0.0128	0.003
0.0129	0.00302
0.013	0.00304
0.0131	0.00305
0.0132	0.00306
0.0133	0.00306
0.0134	0.00305
0.0135	0.00303
0.0136	0.00301
0.0137	0.00298
0.0138	0.00294
0.0139	0.0029
0.014	0.00285
0.0141	0.00279
0.0142	0.00273
0.0143	0.00266
0.0144	0.00259
0.0145	0.00251
0.0146	0.00243
0.0147	0.00234
0.0148	0.00225
0.0149	0.00216
0.015	0.00206
0.0151	0.00196
0.0152	0.00186
0.0153	0.00176
0.0154	0.00165
0.0155	0.00155
0.0156	0.00144
0.0157	0.00133
0.0158	0.00123
0.0159	0.00112
0.016	0.00102
0.0161	0.000913311
0.0162	0.000811581
0.0163	0.000711668
0.0164	0.000613803
0.0165	0.000518191
0.0166	0.000425004
0.0167	0.000334383
0.0168	0.00024644
0.0169	0.000161253
0.017	7.88707e-05
0.0171	-6.90312e-07
0.0172	-7.74432e-05
0.0173	-0.00015143
0.0174	-0.000222723
0.0175	-0.000291418
0.0176	-0.000357639
0.0177	-0.000421533
0.0178	-0.000483267
0.0179	-0.00054303
0.018	-0.000601025
0.0181	-0.000657473
0.0182	-0.000712606
0.0183	-0.000766663
0.0184	-0.000819895
0.0185	-0.000872553
0.0186	-0.00092489
0.0187	-0.000977158
0.0188	-0.00103
0.0189	-0.00108
0.019	-0.00114
0.0191	-0.00119
0.0192	-0.00125
0.0193	-0.0013
0.0194	-0.00136
0.0195	-0.00142
0.0196	-0.00148
0.0197	-0.00155
0.0198	-0.00161
0.0199	-0.00168
0.02	-0.00175
0.0201	-0.00182
0.0202	-0.00189
0.0203	-0.00196
0.0204	-0.00204
0.0205	-0.00212
0.0206	-0.0022
0.0207	-0.00228
0.0208	-0.00236
0.0209	-0.00244
0.021	-0.00252
0.0211	-0.00261
0.0212	-0.00269
0.0213	-0.00277
0.0214	-0.00285
0.0215	-0.00293
0.0216	-0.00301
0.0217	-0.00309
0.0218	-0.00316
0.0219	-0.00323
0.022	-0.0033
0.0221	-0.00336
0.0222	-0.00343
0.0223	-0.00348
0.0224	-0.00353
0.0225	-0.00358
0.0226	-0.00362
0.0227	-0.00366
0.0228	-0.00369
0.0229	-0.00372
0.023	-0.00374
0.0231	-0.00375
0.0232	-0.00375
0.0233	-0.00375
0.0234	-0.00374
0.0235	-0.00373
0.0236	-0.00371
0.0237	-0.00368
0.0238	-0.00364
0.0239	-0.0036
0.024	-0.00355
0.0241	-0.0035
0.0242	-0.00344
0.0243	-0.00337
0.0244	-0.0033
0.0245	-0.00322
0.0246	-0.00314
0.0247	-0.00305
0.0248	-0.00296
0.0249	-0.00286
0.025	-0.00276
0.0251	-0.00266
0.0252	-0.00255
0.0253	-0.00244
0.0254	-0.00233
0.0255	-0.00222
0.0256	-0.00211
0.0257	-0.002
0.0258	-0.00189
0.0259	-0.00178
0.026	-0.00167
0.0261	-0.00156
0.0262	-0.00145
0.0263	-0.00135
0.0264	-0.00124
0.0265	-0.00114
0.0266	-0.00105
0.0267	-0.000952472
0.0268	-0.000861746
0.0269	-0.000774416
0.027	-0.000690569
0.0271	-0.000610255
0.0272	-0.000533481
0.0273	-0.000460215
0.0274	-0.000390387
0.0275	-0.000323886
0.0276	-0.000260567
0.0277	-0.000200252
0.0278	-0.000142728
0.0279	-8.77563e-05
0.028	-3.5071e-05
0.0281	1.56157e-05
0.0282	6.46101e-05
0.0283	0.000112233
0.0284	0.000158817
0.0285	0.000204699
0.0286	0.000250221
0.0287	0.00029572
0.0288	0.000341528
0.0289	0.000387967
0.029	0.000435344
0.0291	0.000483947
0.0292	0.000534044
0.0293	0.000585873
0.0294	0.000639649
0.0295	0.00069555
0.0296	0.000753725
0.0297	0.000814284
0.0298	0.000877299
0.0299	0.000942806
0.03	0.00101
0.0301	0.00108
0.0302	0.00115
0.0303	0.00123
0.0304	0.00131
0.0305	0.00139
0.0306	0.00147
0.0307	0.00155
0.0308	0.00163
0.0309	0.00171
0.031	0.0018
0.0311	0.00188
0.0312	0.00197
0.0313	0.00205
0.0314	0.00213
0.0315	0.00221
0.0316	0.00229
0.0317	0.00237
0.0318	0.00244
0.0319	0.00251
0.032	0.00257
0.0321	0.00264
0.0322	0.00269
0.0323	0.00275
0.0324	0.0028
0.0325	0.00284
0.0326	0.00288
0.0327	0.00291
0.0328	0.00293
0.0329	0.00295
0.033	0.00296
0.0331	0.00297
0.0332	0.00297
0.0333	0.00297
0.0334	0.00295
0.0335	0.00293
0.0336	0.00291
0.0337	0.00288
0.0338	0.00284
0.0339	0.0028
0.034	0.00275
0.0341	0.00269
0.0342	0.00263
0.0343	0.00257
0.0344	0.0025
0.0345	0.00243
0.0346	0.00235
0.0347	0.00227
0.0348	0.00218
0.0349	0.00209
0.035	0.002
0.0351	0.00191
0.0352	0.00181
0.0353	0.00172
0.0354	0.00162
0.0355	0.00152
0.0356	0.00142
0.0357	0.00132
0.0358	0.00122
0.0359	0.00112
0.036	0.00102
0.0361	0.000922036
0.0362	0.000824264
0.0363	0.000727712
0.0364	0.000632585
0.0365	0.000539065
0.0366	0.000447315
0.0367	0.000357473
0.0368	0.000269659
0.0369	0.000183965
0.037	0.000100463
0.0371	1.92014e-05
0.0372	-5.97948e-05
0.0373	-0.000136523
0.0374	-0.000211005
0.0375	-0.00028328
0.0376	-0.000353414
0.0377	-0.000421488
0.0378	-0.000487606
0.0379	-0.000551888
0.038	-0.000614472
0.0381	-0.000675508
0.0382	-0.000735164
0.0383	-0.000793616
0.0384	-0.000851052
0.0385	-0.000907665
0.0386	-0.000963657
0.0387	-0.00102
0.0388	-0.00107
0.0389	-0.00113
0.039	-0.00119
0.0391	-0.00124
0.0392	-0.0013
0.0393	-0.00136
0.0394	-0.00141
0.0395	-0.00147
0.0396	-0.00153
0.0397	-0.00159
0.0398	-0.00166
0.0399	-0.00172
0.04	-0.00179
0.0401	-0.00186
0.0402	-0.00193
0.0403	-0.002
0.0404	-0.00207
0.0405	-0.00214
0.0406	-0.00222
0.0407	-0.00229
0.0408	-0.00237
0.0409	-0.00245
0.041	-0.00252
0.0411	-0.0026
0.0412	-0.00268
0.0413	-0.00276
0.0414	-0.00283
0.0415	-0.00291
0.0416	-0.00298
0.0417	-0.00306
0.0418	-0.00313
0.0419	-0.0032
0.042	-0.00326
0.0421	-0.00333
0.0422	-0.00338
0.0423	-0.00344
0.0424	-0.00349
0.0425	-0.00354
0.0426	-0.00358
0.0427	-0.00361
0.0428	-0.00364
0.0429	-0.00367
0.043	-0.00369
0.0431	-0.0037
0.0432	-0.00371
0.0433	-0.0037
0.0434	-0.0037
0.0435	-0.00368
0.0436	-0.00366
0.0437	-0.00363
0.0438	-0.0036
0.0439	-0.00355
0.044	-0.00351
0.0441	-0.00345
0.0442	-0.00339
0.0443	-0.00332
0.0444	-0.00325
0.0445	-0.00317
0.0446	-0.00308
0.0447	-0.00299
0.0448	-0.0029
0.0449	-0.0028
0.045	-0.00269
0.0451	-0.00259
0.0452	-0.00248
0.0453	-0.00237
0.0454	-0.00225
0.0455	-0.00214
0.0456	-0.00202
0.0457	-0.00191
0.0458	-0.00179
0.0459	-0.00167
0.046	-0.00156
0.0461	-0.00144
0.0462	-0.00133
0.0463	-0.00122
0.0464	-0.00111
0.0465	-0.001
0.0466	-0.000900782
0.0467	-0.000800803
0.0468	-0.000704153
0.0469	-0.000610995
0.047	-0.000521453
0.0471	-0.000435609
0.0472	-0.000353506
0.0473	-0.000275144
0.0474	-0.000200486
0.0475	-0.000129454
0.0476	-6.19336e-05
0.0477	2.22622e-06
0.0478	6.32094e-05
0.0479	0.000121231
0.048	0.000176534
0.0481	0.000229386
0.0482	0.000280077
0.0483	0.000328914
0.0484	0.000376219
0.0485	0.000422323
0.0486	0.000467563
0.0487	0.000512279
0.0488	0.000556808
0.0489	0.000601481
0.049	0.000646619
0.0491	0.000692527
0.0492	0.000739494
0.0493	0.000787788
0.0494	0.000837651
0.0495	0.000889298
0.0496	0.000942914
0.0497	0.000998652
0.0498	0.00106
0.0499	0.00112
0.05	0.00118
0.0501	0.00124
0.0502	0.00131
0.0503	0.00138
0.0504	0.00145
0.0505	0.00153
0.0506	0.0016
0.0507	0.00168
0.0508	0.00176
0.0509	0.00184
0.051	0.00192
0.0511	0.002
0.0512	0.00208
0.0513	0.00216
0.0514	0.00224
0.0515	0.00232
0.0516	0.0024
0.0517	0.00248
0.0518	0.00255
0.0519	0.00262
0.052	0.00269
0.0521	0.00275
0.0522	0.00281
0.0523	0.00287
0.0524	0.00292
0.0525	0.00297
0.0526	0.00301
0.0527	0.00305
0.0528	0.00308
0.0529	0.0031
0.053	0.00312
0.0531	0.00313
0.0532	0.00314
0.0533	0.00314
0.0534	0.00313
0.0535	0.00311
0.0536	0.00309
0.0537	0.00306
0.0538	0.00303
0.0539	0.00299
0.054	0.00294
0.0541	0.00289
0.0542	0.00282
0.0543	0.00276
0.0544	0.00269
0.0545	0.00261
0.0546	0.00253
0.0547	0.00244
0.0548	0.00235
0.0549	0.00225
0.055	0.00215
0.0551	0.00205
0.0552	0.00194
0.0553	0.00183
0.0554	0.00172
0.0555	0.0016
0.0556	0.00149
0.0557	0.00137
0.0558	0.00126
0.0559	0.00114
0.056	0.00102
0.0561	0.000906567
0.0562	0.000791219
0.0563	0.000677093
0.0564	0.000564517
0.0565	0.000453796
0.0566	0.000345215
0.0567	0.000239032
0.0568	0.000135478
0.0569	3.47568e-05
0.057	-6.29576e-05
0.0571	-0.000157523
0.0572	-0.000248829
0.0573	-0.000336798
0.0574	-0.000421385
0.0575	-0.000502579
0.0576	-0.000580401
0.0577	-0.000654906
0.0578	-0.000726181
0.0579	-0.000794343
0.058	-0.000859537
0.0581	-0.000921938
0.0582	-0.000981746
0.0583	-0.00104
0.0584	-0.00109
0.0585	-0.00115
0.0586	-0.0012
0.0587	-0.00125
0.0588	-0.0013
0.0589	-0.00135
0.059	-0.0014
0.0591	-0.00145
0.0592	-0.00149
0.0593	-0.00154
0.0594	-0.00159
0.0595	-0.00164
0.0596	-0.0017
0.0597	-0.00175
0.0598	-0.0018
0.0599	-0.00186
0.06	-0.00192
0.0601	-0.00198
0.0602	-0.00204
0.0603	-0.00211
0.0604	-0.00217
0.0605	-0.00224
0.0606	-0.00231
0.0607	-0.00238
0.0608	-0.00246
0.0609	-0.00253
0.061	-0.00261
0.0611	-0.00269
0.0612	-0.00276
0.0613	-0.00284
0.0614	-0.00292
0.0615	-0.00299
0.0616	-0.00307
0.0617	-0.00314
0.0618	-0.00321
0.0619	-0.00328
0.062	-0.00335
0.0621	-0.00341
0.0622	-0.00347
0.0623	-0.00353
0.0624	-0.00358
0.0625	-0.00363
0.0626	-0.00367
0.0627	-0.0037
0.0628	-0.00373
0.0629	-0.00375
0.063	-0.00377
0.0631	-0.00378
0.0632	-0.00379
0.0633	-0.00378
0.0634	-0.00377
0.0635	-0.00375
0.0636	-0.00373
0.0637	-0.0037
0.0638	-0.00366
0.0639	-0.00361
0.064	-0.00356
0.0641	-0.0035
0.0642	-0.00343
0.0643	-0.00336
0.0644	-0.00329
0.0645	-0.0032
0.0646	-0.00312
0.0647	-0.00302
0.0648	-0.00293
0.0649	-0.00283
0.065	-0.00273
0.0651	-0.00262
0.0652	-0.00251
0.0653	-0.0024
0.0654	-0.00229
0.0655	-0.00218
0.0656	-0.00207
0.0657	-0.00196
0.0658	-0.00185
0.0659	-0.00173
0.066	-0.00163
0.0661	-0.00152
0.0662	-0.00141
0.0663	-0.00131
0.0664	-0.00121
0.0665	-0.00111
0.0666	-0.00102
0.0667	-0.000927605
0.0668	-0.000840124
0.0669	-0.000756151
0.067	-0.000675738
0.0671	-0.000598898
0.0672	-0.000525606
0.0673	-0.000455796
0.0674	-0.000389369
0.0675	-0.000326189
0.0676	-0.000266085
0.0677	-0.000208859
0.0678	-0.000154282
0.0679	-0.0001021
0.068	-5.20362e-05
0.0681	-3.79549e-06
0.0682	4.29336e-05
0.0683	8.84746e-05
0.0684	0.000133159
0.0685	0.000177324
0.0686	0.000221306
0.0687	0.000265439
0.0688	0.000310049
0.0689	0.000355453
0.069	0.000401951
0.0691	0.000449828
0.0692	0.000499344
0.0693	0.000550738
0.0694	0.000604219
0.0695	0.000659966
0.0696	0.000718129
0.0697	0.000778819
0.0698	0.000842114
0.0699	0.000908054
0.07	0.00097664
0.0701	0.00105
0.0702	0.00112
0.0703	0.0012
0.0704	0.00128
0.0705	0.00136
0.0706	0.00144
0.0707	0.00152
0.0708	0.00161
0.0709	0.00169
0.071	0.00178
0.0711	0.00187
0.0712	0.00196
0.0713	0.00204
0.0714	0.00213
0.0715	0.00221
0.0716	0.00229
0.0717	0.00237
0.0718	0.00245
0.0719	0.00253
0.072	0.0026
0.0721	0.00266
0.0722	0.00273
0.0723	0.00279
0.0724	0.00284
0.0725	0.00289
0.0726	0.00293
0.0727	0.00296
0.0728	0.00299
0.0729	0.00302
0.073	0.00303
0.0731	0.00304
0.0732	0.00305
0.0733	0.00304
0.0734	0.00303
0.0735	0.00301
0.0736	0.00299
0.0737	0.00296
0.0738	0.00292
0.0739	0.00288
0.074	0.00283
0.0741	0.00277
0.0742	0.00271
0.0743	0.00264
0.0744	0.00257
0.0745	0.00249
0.0746	0.0024
0.0747	0.00232
0.0748	0.00223
0.0749	0.00213
0.075	0.00204
0.0751	0.00194
0.0752	0.00183
0.0753	0.00173
0.0754	0.00163
0.0755	0.00152
0.0756	0.00141
0.0757	0.0013
0.0758	0.0012
0.0759	0.00109
0.076	0.000985165
0.0761	0.000880358
0.0762	0.000776923
0.0763	0.000675126
0.0764	0.000575206
0.0765	0.00047738
0.0766	0.000381835
0.0767	0.000288729
0.0768	0.000198194
0.0769	0.00011033
0.077	2.52111e-05
0.0771	-5.7121e-05
0.0772	-0.000136652
0.0773	-0.000213398
0.0774	-0.0002874
0.0775	-0.000358727
0.0776	-0.000427477
0.0777	-0.000493766
0.0778	-0.000557739
0.0779	-0.000619558
0.078	-0.000679404
0.0781	-0.000737479
0.0782	-0.000793994
0.0783	-0.000849175
0.0784	-0.000903259
0.0785	-0.000956487
0.0786	-0.00101
0.0787	-0.00106
0.0788	-0.00111
0.0789	-0.00117
0.079	-0.00122
0.0791	-0.00127
0.0792	-0.00133
0.0793	-0.00138
0.0794	-0.00144
0.0795	-0.00149
0.0796	-0.00155
0.0797	-0.00161
0.0798	-0.00168
0.0799	-0.00174
0.08	-0.00181
0.0801	-0.00187
0.0802	-0.00194
0.0803	-0.00202
0.0804	-0.00209
0.0805	-0.00216
0.0806	-0.00224
0.0807	-0.00232
0.0808	-0.0024
0.0809	-0.00247
0.081	-0.00255
0.0811	-0.00263
0.0812	-0.00271
0.0813	-0.00279
0.0814	-0.00287
0.0815	-0.00295
0.0816	-0.00303
0.0817	-0.0031
0.0818	-0.00317
0.0819	-0.00325
0.082	-0.00331
0.0821	-0.00338
0.0822	-0.00344
0.0823	-0.00349
0.0824	-0.00355
0.0825	-0.00359
0.0826	-0.00364
0.0827	-0.00367
0.0828	-0.0037
0.0829	-0.00373
0.083	-0.00375
0.0831	-0.00376
0.0832	-0.00377
0.0833	-0.00377
0.0834	-0.00376
0.0835	-0.00375
0.0836	-0.00373
0.0837	-0.0037
0.0838	-0.00367
0.0839	-0.00363
0.084	-0.00359
0.0841	-0.00353
0.0842	-0.00348
0.0843	-0.00341
0.0844	-0.00334
0.0845	-0.00327
0.0846	-0.00319
0.0847	-0.0031
0.0848	-0.00302
0.0849	-0.00292
0.085	-0.00283
0.0851	-0.00273
0.0852	-0.00263
0.0853	-0.00253
0.0854	-0.00242
0.0855	-0.00231
0.0856	-0.00221
0.0857	-0.0021
0.0858	-0.00199
0.0859	-0.00188
0.086	-0.00178
0.0861	-0.00167
0.0862	-0.00157
0.0863	-0.00147
0.0864	-0.00137
0.0865	-0.00127
0.0866	-0.00117
0.0867	-0.00108
0.0868	-0.000989077
0.0869	-0.000901836
0.087	-0.000817579
0.0871	-0.000736348
0.0872	-0.000658145
0.0873	-0.000582939
0.0874	-0.000510667
0.0875	-0.000441229
0.0876	-0.000374497
0.0877	-0.000310313
0.0878	-0.000248491
0.0879	-0.000188824
0.088	-0.000131079
0.0881	-7.50093e-05
0.0882	-2.03499e-05
0.0883	3.31749e-05
0.0884	8.5849e-05
0.0885	0.000137961
0.0886	0.000189801
0.0887	0.000241656
0.0888	0.000293808
0.0889	0.000346528
0.089	0.000400074
0.0891	0.00045469
0.0892	0.000510599
0.0893	0.000568002
0.0894	0.000627076
0.0895	0.000687971
0.0896	0.000750808
0.0897	0.000815677
0.0898	0.000882638
0.0899	0.000951716
0.09	0.00102
0.0901	0.0011
0.0902	0.00117
0.0903	0.00125
0.0904	0.00133
0.0905	0.00141
0.0906	0.00149
0.0907	0.00157
0.0908	0.00166
0.0909	0.00174
0.091	0.00183
0.0911	0.00191
0.0912	0.00199
0.0913	0.00208
0.0914	0.00216
0.0915	0.00224
0.0916	0.00232
0.0917	0.0024
0.0918	0.00247
0.0919	0.00254
0.092	0.00261
0.0921	0.00268
0.0922	0.00274
0.0923	0.00279
0.0924	0.00284
0.0925	0.00289
0.0926	0.00293
0.0927	0.00297
0.0928	0.003
0.0929	0.00302
0.093	0.00304
0.0931	0.00305
0.0932	0.00305
0.0933	0.00305
0.0934	0.00305
0.0935	0.00303
0.0936	0.00301
0.0937	0.00298
0.0938	0.00295
0.0939	0.00291
0.094	0.00287
0.0941	0.00282
0.0942	0.00276
0.0943	0.0027
0.0944	0.00263
0.0945	0.00256
0.0946	0.00248
0.0947	0.0024
0.0948	0.00231
0.0949	0.00222
0.095	0.00213
0.0951	0.00203
0.0952	0.00194
0.0953	0.00184
0.0954	0.00173
0.0955	0.00163
0.0956	0.00152
0.0957	0.00142
0.0958	0.00131
0.0959	0.0012
0.096	0.0011
0.0961	0.000992482
0.0962	0.000887805
0.0963	0.000784345
0.0964	0.000682372
0.0965	0.000582133
0.0966	0.000483849
0.0967	0.000387715
0.0968	0.000293898
0.0969	0.000202534
0.097	0.000113731
0.0971	2.75663e-05
0.0972	-5.59155e-05
0.0973	-0.0001367
0.0974	-0.000214803
0.0975	-0.00029027
0.0976	-0.000363179
0.0977	-0.000433631
0.0978	-0.000501758
0.0979	-0.000567712
0.098	-0.000631673
0.0981	-0.000693836
0.0982	-0.000754416
0.0983	-0.000813642
0.0984	-0.000871756
0.0985	-0.000929007
0.0986	-0.00098565
0.0987	-0.00104
0.0988	-0.0011
0.0989	-0.00115
0.099	-0.00121
0.0991	-0.00127
0.0992	-0.00133
0.0993	-0.00139
0.0994	-0.00145
0.0995	-0.00151
0.0996	-0.00157
0.0997	-0.00164
0.0998	-0.0017
0.0999	-0.00177
0.1	-0.00184
0.1001	-0.00191
0.1002	-0.00199
0.1003	-0.00206
0.1004	-0.00214
0.1005	-0.00222
0.1006	-0.00229
0.1007	-0.00237
0.1008	-0.00245
0.1009	-0.00254
0.101	-0.00262
0.1011	-0.0027
0.1012	-0.00278
0.1013	-0.00286
0.1014	-0.00293
0.1015	-0.00301
0.1016	-0.00308
0.1017	-0.00316
0.1018	-0.00323
0.1019	-0.00329
0.102	-0.00336
0.1021	-0.00341
0.1022	-0.00347
0.1023	-0.00352
0.1024	-0.00357
0.1025	-0.00361
0.1026	-0.00364
0.1027	-0.00367
0.1028	-0.0037
0.1029	-0.00372
0.103	-0.00373
0.1031	-0.00374
0.1032	-0.00374
0.1033	-0.00373
0.1034	-0.00372
0.1035	-0.0037
0.1036	-0.00368
0.1037	-0.00365
0.1038	-0.00361
0.1039	-0.00357
0.104	-0.00352
0.1041	-0.00346
0.1042	-0.0034
0.1043	-0.00334
0.1044	-0.00327
0.1045	-0.00319
0.1046	-0.00311
0.1047	-0.00302
0.1048	-0.00293
0.1049	-0.00284
0.105	-0.00274
0.1051	-0.00264
0.1052	-0.00254
0.1053	-0.00244
0.1054	-0.00233
0.1055	-0.00222
0.1056	-0.00211
0.1057	-0.002
0.1058	-0.00189
0.1059	-0.00178
0.106	-0.00167
0.1061	-0.00155
0.1062	-0.00144
0.1063	-0.00133
0.1064	-0.00123
0.1065	-0.00112
0.1066	-0.00101
0.1067	-0.000911295
0.1068	-0.000810907
0.1069	-0.000713015
0.107	-0.000617777
0.1071	-0.000525326
0.1072	-0.000435762
0.1073	-0.00034916
0.1074	-0.000265561
0.1075	-0.00018498
0.1076	-0.000107397
0.1077	-3.27649e-05
0.1078	3.89928e-05
0.1079	0.000107982
0.108	0.000174335
0.1081	0.000238211
0.1082	0.000299791
0.1083	0.000359279
0.1084	0.0004169
0.1085	0.000472891
0.1086	0.000527507
0.1087	0.000581011
0.1088	0.000633674
0.1089	0.000685772
0.109	0.000737578
0.1091	0.000789366
0.1092	0.0008414
0.1093	0.000893933
0.1094	0.000947207
0.1095	0.001
0.1096	0.00106
0.1097	0.00111
0.1098	0.00117
0.1099	0.00123
0.11	0.00129
0.1101	0.00136
0.1102	0.00142
0.1103	0.00149
0.1104	0.00156
0.1105	0.00163
0.1106	0.0017
0.1107	0.00177
0.1108	0.00185
0.1109	0.00192
0.111	0.002
0.1111	0.00207
0.1112	0.00215
0.1113	0.00223
0.1114	0.0023
0.1115	0.00238
0.1116	0.00245
0.1117	0.00252
0.1118	0.00259
0.1119	0.00266
0.112	0.00272
0.1121	0.00278
0.1122	0.00284
0.1123	0.00289
0.1124	0.00294
0.1125	0.00298
0.1126	0.00302
0.1127	0.00305
0.1128	0.00307
0.1129	0.00309
0.113	0.00311
0.1131	0.00312
0.1132	0.00312
0.1133	0.00311
0.1134	0.0031
0.1135	0.00308
0.1136	0.00306
0.1137	0.00302
0.1138	0.00298
0.1139	0.00294
0.114	0.00289
0.1141	0.00283
0.1142	0.00277
0.1143	0.0027
0.1144	0.00263
0.1145	0.00255
0.1146	0.00247
0.1147	0.00238
0.1148	0.00229
0.1149	0.00219
0.115	0.00209
0.1151	0.00199
0.1152	0.00189
0.1153	0.00178
0.1154	0.00168
0.1155	0.00157
0.1156	0.00146
0.1157	0.00135
0.1158	0.00124
0.1159	0.00113
0.116	0.00103
0.1161	0.000917569
0.1162	0.000811124
0.1163	0.000706136
0.1164	0.000602855
0.1165	0.000501509
0.1166	0.000402298
0.1167	0.000305399
0.1168	0.000210964
0.1169	0.000119114
0.117	2.99481e-05
0.1171	-5.64658e-05
0.1172	-0.000140085
0.1173	-0.000220894
0.1174	-0.000298904
0.1175	-0.000374151
0.1176	-0.000446696
0.1177	-0.000516625
0.1178	-0.000584046
0.1179	-0.000649088
0.118	-0.000711899
0.1181	-0.000772647
0.1182	-0.000831515
0.1183	-0.0008887
0.1184	-0.000944411
0.1185	-0.000998868
0.1186	-0.00105
0.1187	-0.0011
0.1188	-0.00116
0.1189	-0.00121
0.119	-0.00126
0.1191	-0.00131
0.1192	-0.00136
0.1193	-0.00142
0.1194	-0.00147
0.1195	-0.00152
0.1196	-0.00158
0.1197	-0.00164
0.1198	-0.00169
0.1199	-0.00175
0.12	-0.00182
0.1201	-0.00188
0.1202	-0.00194
0.1203	-0.00201
0.1204	-0.00208
0.1205	-0.00215
0.1206	-0.00222
0.1207	-0.00229
0.1208	-0.00236
0.1209	-0.00243
0.121	-0.00251
0.1211	-0.00258
0.1212	-0.00266
0.1213	-0.00274
0.1214	-0.00281
0.1215	-0.00289
0.1216	-0.00296
0.1217	-0.00303
0.1218	-0.0031
0.1219	-0.00317
0.122	-0.00324
0.1221	-0.0033
0.1222	-0.00336
0.1223	-0.00342
0.1224	-0.00348
0.1225	-0.00353
0.1226	-0.00357
0.1227	-0.00361
0.1228	-0.00365
0.1229	-0.00368
0.123	-0.0037
0.1231	-0.00372
0.1232	-0.00373
0.1233	-0.00374
0.1234	-0.00374
0.1235	-0.00373
0.1236	-0.00372
0.1237	-0.0037
0.1238	-0.00367
0.1239	-0.00364
0.124	-0.0036
0.1241	-0.00355
0.1242	-0.0035
0.1243	-0.00344
0.1244	-0.00338
0.1245	-0.00331
0.1246	-0.00323
0.1247	-0.00315
0.1248	-0.00306
0.1249	-0.00297
0.125	-0.00288
0.1251	-0.00278
0.1252	-0.00268
0.1253	-0.00257
0.1254	-0.00247
0.1255	-0.00236
0.1256	-0.00225
0.1257	-0.00213
0.1258	-0.00202
0.1259	-0.00191
0.126	-0.0018
0.1261	-0.00168
0.1262	-0.00157
0.1263	-0.00146
0.1264	-0.00136
0.1265	-0.00125
0.1266	-0.00115
0.1267	-0.00104
0.1268	-0.000946905
0.1269	-0.00085201
0.127	-0.000760375
0.1271	-0.000672133
0.1272	-0.000587375
0.1273	-0.000506156
0.1274	-0.000428489
0.1275	-0.00035435
0.1276	-0.000283674
0.1277	-0.000216363
0.1278	-0.000152278
0.1279	-9.12497e-05
0.128	-3.30751e-05
0.1281	2.24772e-05
0.1282	7.5665e-05
0.1283	0.000126769
0.1284	0.00017609
0.1285	0.000223944
0.1286	0.000270658
0.1287	0.00031657
0.1288	0.000362018
0.1289	0.000407342
0.129	0.000452875
0.1291	0.000498943
0.1292	0.000545859
0.1293	0.000593916
0.1294	0.000643388
0.1295	0.000694527
0.1296	0.000747552
0.1297	0.000802654
0.1298	0.000859992
0.1299	0.000919687
0.13	0.000981822
0.1301	0.00105
0.1302	0.00111
0.1303	0.00118
0.1304	0.00126
0.1305	0.00133
0.1306	0.00141
0.1307	0.00148
0.1308	0.00156
0.1309	0.00164
0.131	0.00173
0.1311	0.00181
0.1312	0.00189
0.1313	0.00198
0.1314	0.00206
0.1315	0.00214
0.1316	0.00222
0.1317	0.0023
0.1318	0.00238
0.1319	0.00246
0.132	0.00253
0.1321	0.0026
0.1322	0.00266
0.1323	0.00272
0.1324	0.00278
0.1325	0.00283
0.1326	0.00288
0.1327	0.00292
0.1328	0.00295
0.1329	0.00298
0.133	0.003
0.1331	0.00302
0.1332	0.00303
0.1333	0.00303
0.1334	0.00303
0.1335	0.00302
0.1336	0.003
0.1337	0.00298
0.1338	0.00295
0.1339	0.00291
0.134	0.00286
0.1341	0.00282
0.1342	0.00276
0.1343	0.0027
0.1344	0.00263
0.1345	0.00256
0.1346	0.00249
0.1347	0.00241
0.1348	0.00232
0.1349	0.00223
0.135	0.00214
0.1351	0.00205
0.1352	0.00195
0.1353	0.00186
0.1354	0.00176
0.1355	0.00165
0.1356	0.00155
0.1357	0.00145
0.1358	0.00135
0.1359	0.00124
0.136	0.00114
0.1361	0.00104
0.1362	0.000941412
0.1363	0.000842565
0.1364	0.000745271
0.1365	0.000649735
0.1366	0.000556133
0.1367	0.000464614
0.1368	0.000375298
0.1369	0.000288275
0.137	0.000203607
0.1371	0.000121326
0.1372	4.14365e-05
0.1373	-3.60856e-05
0.1374	-0.000111292
0.1375	-0.000184258
0.1376	-0.000255087
0.1377	-0.000323903
0.1378	-0.00039085
0.1379	-0.000456092
0.138	-0.00051981
0.1381	-0.000582199
0.1382	-0.000643466
0.1383	-0.000703824
0.1384	-0.000763497
0.1385	-0.000822709
0.1386	-0.000881684
0.1387	-0.000940646
0.1388	-0.000999813
0.1389	-0.00106
0.139	-0.00112
0.1391	-0.00118
0.1392	-0.00124
0.1393	-0.00131
0.1394	-0.00137
0.1395	-0.00144
0.1396	-0.0015
0.1397	-0.00157
0.1398	-0.00164
0.1399	-0.00171
0.14	-0.00179
0.1401	-0.00186
0.1402	-0.00194
0.1403	-0.00201
0.1404	-0.00209
0.1405	-0.00217
0.1406	-0.00225
0.1407	-0.00233
0.1408	-0.00241
0.1409	-0.0025
0.141	-0.00258
0.1411	-0.00266
0.1412	-0.00274
0.1413	-0.00282
0.1414	-0.00289
0.1415	-0.00297
0.1416	-0.00304
0.1417	-0.00311
0.1418	-0.00318
0.1419	-0.00325
0.142	-0.00331
0.1421	-0.00337
0.1422	-0.00342
0.1423	-0.00347
0.1424	-0.00352
0.1425	-0.00356
0.1426	-0.00359
0.1427	-0.00362
0.1428	-0.00365
0.1429	-0.00367
0.143	-0.00368
0.1431	-0.00369
0.1432	-0.00369
0.1433	-0.00369
0.1434	-0.00368
0.1435	-0.00366
0.1436	-0.00364
0.1437	-0.00361
0.1438	-0.00358
0.1439	-0.00354
0.144	-0.00349
0.1441	-0.00344
0.1442	-0.00338
0.1443	-0.00332
0.1444	-0.00325
0.1445	-0.00318
0.1446	-0.0031
0.1447	-0.00302
0.1448	-0.00294
0.1449	-0.00285
0.145	-0.00276
0.1451	-0.00266
0.1452	-0.00257
0.1453	-0.00247
0.1454	-0.00237
0.1455	-0.00226
0.1456	-0.00216
0.1457	-0.00205
0.1458	-0.00195
0.1459	-0.00184
0.146	-0.00173
0.1461	-0.00163
0.1462	-0.00152
0.1463	-0.00142
0.1464	-0.00132
0.1465	-0.00122
0.1466	-0.00112
0.1467	-0.00102
0.1468	-0.000927435
0.1469	-0.000835661
0.147	-0.000746484
0.1471	-0.000660003
0.1472	-0.000576288
0.1473	-0.000495376
0.1474	-0.000417272
0.1475	-0.00034195
0.1476	-0.000269353
0.1477	-0.000199391
0.1478	-0.000131947
0.1479	-6.68759e-05
0.148	-4.0067e-06
0.1481	5.68553e-05
0.1482	0.000115926
0.1483	0.000173438
0.1484	0.000229642
0.1485	0.000284799
0.1486	0.000339176
0.1487	0.000393049
0.1488	0.000446693
0.1489	0.000500379
0.149	0.000554376
0.1491	0.000608939
0.1492	0.00066431
0.1493	0.000720716
0.1494	0.000778362
0.1495	0.00083743
0.1496	0.000898077
0.1497	0.00096043
0.1498	0.00102
0.1499	0.00109
0.15	0.00116
0.1501	0.00123
0.1502	0.0013
0.1503	0.00137
0.1504	0.00145
0.1505	0.00153
0.1506	0.0016
0.1507	0.00168
0.1508	0.00176
0.1509	0.00184
0.151	0.00192
0.1511	0.00201
0.1512	0.00209
0.1513	0.00217
0.1514	0.00225
0.1515	0.00232
0.1516	0.0024
0.1517	0.00247
0.1518	0.00255
0.1519	0.00262
0.152	0.00268
0.1521	0.00274
0.1522	0.0028
0.1523	0.00285
0.1524	0.0029
0.1525	0.00295
0.1526	0.00299
0.1527	0.00302
0.1528	0.00305
0.1529	0.00307
0.153	0.00309
0.1531	0.0031
0.1532	0.00311
0.1533	0.0031
0.1534	0.0031
0.1535	0.00308
0.1536	0.00306
0.1537	0.00303
0.1538	0.003
0.1539	0.00296
0.154	0.00292
0.1541	0.00287
0.1542	0.00281
0.1543	0.00275
0.1544	0.00268
0.1545	0.00261
0.1546	0.00253
0.1547	0.00245
0.1548	0.00237
0.1549	0.00228
0.155	0.00218
0.1551	0.00209
0.1552	0.00199
0.1553	0.00189
0.1554	0.00178
0.1555	0.00168
0.1556	0.00157
0.1557	0.00146
0.1558	0.00135
0.1559	0.00124
0.156	0.00113
0.1561	0.00102
0.1562	0.000911974
0.1563	0.000804107
0.1564	0.000697508
0.1565	0.000592466
0.1566	0.000489252
0.1567	0.000388115
0.1568	0.000289277
0.1569	0.000192936
0.157	9.92641e-05
0.1571	8.4001e-06
0.1572	-7.95456e-05
0.1573	-0.000164495
0.1574	-0.000246402
0.1575	-0.000325254
0.1576	-0.000401072
0.1577	-0.000473908
0.1578	-0.000543847
0.1579	-0.000611004
0.158	-0.000675526
0.1581	-0.000737585
0.1582	-0.00079738
0.1583	-0.000855132
0.1584	-0.000911084
0.1585	-0.000965494
0.1586	-0.00102
0.1587	-0.00107
0.1588	-0.00112
0.1589	-0.00117
0.159	-0.00122
0.1591	-0.00128
0.1592	-0.00133
0.1593	-0.00138
0.1594	-0.00143
0.1595	-0.00149
0.1596	-0.00154
0.1597	-0.0016
0.1598	-0.00166
0.1599	-0.00172
0.16	-0.00178
0.1601	-0.00185
0.1602	-0.00191
0.1603	-0.00198
0.1604	-0.00205
0.1605	-0.00212
0.1606	-0.0022
0.1607	-0.00227
0.1608	-0.00235
0.1609	-0.00242
0.161	-0.0025
0.1611	-0.00258
0.1612	-0.00266
0.1613	-0.00274
0.1614	-0.00281
0.1615	-0.00289
0.1616	-0.00296
0.1617	-0.00303
0.1618	-0.0031
0.1619	-0.00317
0.162	-0.00324
0.1621	-0.0033
0.1622	-0.00336
0.1623	-0.00341
0.1624	-0.00346
0.1625	-0.0035
0.1626	-0.00354
0.1627	-0.00358
0.1628	-0.0036
0.1629	-0.00363
0.163	-0.00364
0.1631	-0.00366
0.1632	-0.00366
0.1633	-0.00366
0.1634	-0.00365
0.1635	-0.00364
0.1636	-0.00362
0.1637	-0.00359
0.1638	-0.00356
0.1639	-0.00352
0.164	-0.00348
0.1641	-0.00343
0.1642	-0.00337
0.1643	-0.00331
0.1644	-0.00324
0.1645	-0.00317
0.1646	-0.0031
0.1647	-0.00302
0.1648	-0.00293
0.1649	-0.00285
0.165	-0.00275
0.1651	-0.00266
0.1652	-0.00256
0.1653	-0.00246
0.1654	-0.00236
0.1655	-0.00226
0.1656	-0.00215
0.1657	-0.00205
0.1658	-0.00194
0.1659	-0.00184
0.166	-0.00173
0.1661	-0.00163
0.1662	-0.00152
0.1663	-0.00142
0.1664	-0.00132
0.1665	-0.00122
0.1666	-0.00112
0.1667	-0.00102
0.1668	-0.000929502
0.1669	-0.000838954
0.167	-0.000751238
0.1671	-0.000666478
0.1672	-0.000584766
0.1673	-0.000506159
0.1674	-0.000430679
0.1675	-0.000358314
0.1676	-0.000289015
0.1677	-0.000222699
0.1678	-0.000159248
0.1679	-9.851e-05
0.168	-4.03041e-05
0.1681	1.55821e-05
0.1682	6.93876e-05
0.1683	0.000121376
0.1684	0.00017183
0.1685	0.000221053
0.1686	0.000269358
0.1687	0.000317072
0.1688	0.000364524
0.1689	0.000412044
0.169	0.000459959
0.1691	0.000508588
0.1692	0.000558236
0.1693	0.000609191
0.1694	0.000661721
0.1695	0.000716065
0.1696	0.000772436
0.1697	0.000831012
0.1698	0.000891937
0.1699	0.000955316
0.17	0.00102
0.1701	0.00109
0.1702	0.00116
0.1703	0.00123
0.1704	0.00131
0.1705	0.00139
0.1706	0.00147
0.1707	0.00155
0.1708	0.00163
0.1709	0.00172
0.171	0.0018
0.1711	0.00189
0.1712	0.00197
0.1713	0.00206
0.1714	0.00215
0.1715	0.00223
0.1716	0.00231
0.1717	0.00239
0.1718	0.00247
0.1719	0.00254
0.172	0.00262
0.1721	0.00268
0.1722	0.00275
0.1723	0.00281
0.1724	0.00286
0.1725	0.00291
0.1726	0.00295
0.1727	0.00299
0.1728	0.00302
0.1729	0.00305
0.173	0.00307
0.1731	0.00308
0.1732	0.00309
0.1733	0.00309
0.1734	0.00308
0.1735	0.00307
0.1736	0.00305
0.1737	0.00302
0.1738	0.00299
0.1739	0.00295
0.174	0.00291
0.1741	0.00286
0.1742	0.0028
0.1743	0.00274
0.1744	0.00267
0.1745	0.0026
0.1746	0.00253
0.1747	0.00245
0.1748	0.00236
0.1749	0.00227
0.175	0.00218
0.1751	0.00209
0.1752	0.00199
0.1753	0.00189
0.1754	0.00179
0.1755	0.00169
0.1756	0.00158
0.1757	0.00148
0.1758	0.00137
0.1759	0.00127
0.176	0.00116
0.1761	0.00106
0.1762	0.000951421
0.1763	0.00084852
0.1764	0.000747104
0.1765	0.000647454
0.1766	0.000549833
0.1767	0.00045448
0.1768	0.000361611
0.1769	0.000271415
0.177	0.000184051
0.1771	9.96514e-05
0.1772	1.83131e-05
0.1773	-5.98985e-05
0.1774	-0.000134953
0.1775	-0.000206854
0.1776	-0.000275643
0.1777	-0.000341393
0.1778	-0.000404216
0.1779	-0.000464256
0.178	-0.000521689
0.1781	-0.000576723
0.1782	-0.000629596
0.1783	-0.000680569
0.1784	-0.000729928
0.1785	-0.000777978
0.1786	-0.000825039
0.1787	-0.000871443
0.1788	-0.000917529
0.1789	-0.000963637
0.179	-0.00101
0.1791	-0.00106
0.1792	-0.00111
0.1793	-0.00115
0.1794	-0.00121
0.1795	-0.00126
0.1796	-0.00131
0.1797	-0.00137
0.1798	-0.00143
0.1799	-0.00149
0.18	-0.00156
0.1801	-0.00163
0.1802	-0.0017
0.1803	-0.00177
0.1804	-0.00184
0.1805	-0.00192
0.1806	-0.002
0.1807	-0.00208
0.1808	-0.00217
0.1809	-0.00225
0.181	-0.00234
0.1811	-0.00242
0.1812	-0.00251
0.1813	-0.0026
0.1814	-0.00268
0.1815	-0.00277
0.1816	-0.00285
0.1817	-0.00293
0.1818	-0.00301
0.1819	-0.00309
0.182	-0.00316
0.1821	-0.00323
0.1822	-0.0033
0.1823	-0.00336
0.1824	-0.00342
0.1825	-0.00347
0.1826	-0.00351
0.1827	-0.00355
0.1828	-0.00359
0.1829	-0.00362
0.183	-0.00364
0.1831	-0.00366
0.1832	-0.00367
0.1833	-0.00367
0.1834	-0.00367
0.1835	-0.00366
0.1836	-0.00364
0.1837	-0.00362
0.1838	-0.00359
0.1839	-0.00356
0.184	-0.00352
0.1841	-0.00347
0.1842	-0.00342
0.1843	-0.00336
0.1844	-0.0033
0.1845	-0.00323
0.1846	-0.00316
0.1847	-0.00308
0.1848	-0.003
0.1849	-0.00291
0.185	-0.00282
0.1851	-0.00273
0.1852	-0.00263
0.1853	-0.00253
0.1854	-0.00243
0.1855	-0.00233
0.1856	-0.00222
0.1857	-0.00211
0.1858	-0.002
0.1859	-0.00189
0.186	-0.00178
0.1861	-0.00167
0.1862	-0.00156
0.1863	-0.00145
0.1864	-0.00134
0.1865	-0.00123
0.1866	-0.00113
0.1867	-0.00102
0.1868	-0.000920741
0.1869	-0.000820699
0.187	-0.000723199
0.1871	-0.000628433
0.1872	-0.000536559
0.1873	-0.0004477
0.1874	-0.000361945
0.1875	-0.000279343
0.1876	-0.000199903
0.1877	-0.000123596
0.1878	-5.03489e-05
0.1879	1.99485e-05
0.188	8.74469e-05
0.1881	0.000152335
0.1882	0.000214836
0.1883	0.000275207
0.1884	0.000333735
0.1885	0.000390731
0.1886	0.000446528
0.1887	0.000501477
0.1888	0.000555937
0.1889	0.000610277
0.189	0.000664862
0.1891	0.000720054
0.1892	0.000776202
0.1893	0.000833639
0.1894	0.000892672
0.1895	0.000953584
0.1896	0.00102
0.1897	0.00108
0.1898	0.00115
0.1899	0.00122
0.19	0.00129
0.1901	0.00137
0.1902	0.00145
0.1903	0.00153
0.1904	0.00161
0.1905	0.0017
0.1906	0.00179
0.1907	0.00188
0.1908	0.00197
0.1909	0.00206
0.191	0.00215
0.1911	0.00225
0.1912	0.00234
0.1913	0.00243
0.1914	0.00253
0.1915	0.00262
0.1916	0.00271
0.1917	0.00279
0.1918	0.00287
0.1919	0.00295
0.192	0.00303
0.1921	0.0031
0.1922	0.00317
0.1923	0.00323
0.1924	0.00329
0.1925	0.00334
0.1926	0.00339
0.1927	0.00343
0.1928	0.00346
0.1929	0.00349
0.193	0.00351
0.1931	0.00353
0.1932	0.00354
0.1933	0.00354
0.1934	0.00354
0.1935	0.00353
0.1936	0.00351
0.1937	0.00349
0.1938	0.00347
0.1939	0.00343
0.194	0.0034
0.1941	0.00335
0.1942	0.00331
0.1943	0.00326
0.1944	0.0032
0.1945	0.00314
0.1946	0.00308
0.1947	0.00301
0.1948	0.00294
0.1949	0.00286
0.195	0.00278
0.1951	0.0027
0.1952	0.00262
0.1953	0.00254
0.1954	0.00245
0.1955	0.00236
0.1956	0.00227
0.1957	0.00218
0.1958	0.00209
0.1959	0.002
0.196	0.0019
0.1961	0.00181
0.1962	0.00172
0.1963	0.00163
0.1964	0.00154
0.1965	0.00145
0.1966	0.00136
0.1967	0.00128
0.1968	0.0012
0.1969	0.00112
0.197	0.00104
0.1971	0.000966702
0.1972	0.000896237
0.1973	0.00082909
0.1974	0.000765349
0.1975	0.00070506
0.1976	0.000648224
0.1977	0.000594795
0.1978	0.000544678
0.1979	0.000497731
0.198	0.000453767
0.1981	0.000412551
0.1982	0.000373807
0.1983	0.000337218
0.1984	0.000302434
0.1985	0.000269073
0.1986	0.00023673
0.1987	0.000204981
0.1988	0.000173391
0.1989	0.000141523
0.199	0.000108942
0.1991	7.5227e-05
0.1992	3.99756e-05
0.1993	2.81368e-06
0.1994	-3.65981e-05
0.1995	-7.85567e-05
0.1996	-0.000123311
0.1997	-0.000171055
0.1998	-0.000221923
[truncated: 42,698 more rows]

## Sheet: 4 d
Charge (uC)	Voltage (V)
0	-8.604
1.1205e-07	-11.565
3.885e-07	-38.196
6.485e-07	-8.604
7.2765e-07	-5.643
8.068e-07	-8.604
8.8595e-07	-5.643
9.4865e-07	-5.643
9.9495e-07	-2.691
1.00866e-06	0.27283
1.03864e-06	-5.643
1.06861e-06	0.27283
1.07164e-06	0.27283
1.07467e-06	0.27283
1.07771e-06	0.27283
1.11362e-06	6.192
1.16597e-06	3.231
1.18544e-06	0.27283
1.2049e-06	3.231
1.23137e-06	-5.643
1.26135e-06	0.27283
1.28081e-06	3.231
1.39891e-06	18.027
1.53346e-06	6.192
1.58581e-06	3.231
1.65461e-06	9.153
1.72341e-06	3.231
1.75931e-06	3.231
1.81166e-06	6.192
1.88046e-06	6.192
1.94926e-06	6.192
2.01806e-06	6.192
2.05398e-06	0.27283
2.0899e-06	6.192
2.14225e-06	3.231
2.17815e-06	3.231
2.2305e-06	6.192
2.2993e-06	6.192
2.3681e-06	6.192
2.4369e-06	6.192
2.5057e-06	6.192
2.59095e-06	9.153
2.7584e-06	20.988
2.9423e-06	12.114
3.0933e-06	15.066
3.2607e-06	15.066
3.4281e-06	15.066
3.5955e-06	15.066
3.7958e-06	20.988
4.029e-06	20.988
4.27865e-06	23.949
4.5283e-06	20.988
4.7615e-06	20.988
5.0276e-06	26.91
5.2937e-06	20.988
5.5598e-06	26.91
5.8588e-06	26.91
6.1578e-06	26.91
6.4568e-06	26.91
6.77225e-06	29.871
7.0877e-06	26.91
7.3867e-06	26.91
7.6857e-06	26.91
7.9847e-06	26.91
8.30015e-06	29.871
8.63205e-06	29.871
8.98035e-06	32.823
9.3122e-06	26.91
9.64405e-06	32.823
1.00087e-05	32.823
1.0357e-05	29.871
1.06889e-05	29.871
1.10044e-05	26.91
1.13198e-05	29.871
1.16517e-05	29.871
1.2e-05	32.823
1.23483e-05	29.871
1.26802e-05	29.871
1.30121e-05	29.871
1.3344e-05	29.871
1.3643e-05	23.949
1.39091e-05	23.949
1.41588e-05	20.988
1.44249e-05	26.91
1.4691e-05	20.988
1.49077e-05	18.027
1.51574e-05	26.91
1.5407e-05	18.027
1.56402e-05	23.949
1.58899e-05	20.988
1.60902e-05	15.066
1.62576e-05	15.066
1.64086e-05	12.114
1.6576e-05	18.027
1.67599e-05	15.066
1.69109e-05	12.114
1.70455e-05	12.114
1.71636e-05	9.153
1.72818e-05	12.114
1.73999e-05	9.153
1.75345e-05	15.066
1.7669e-05	9.153
1.77543e-05	6.192
1.78066e-05	3.231
1.78261e-05	0.27283
1.78291e-05	0.27283
1.78322e-05	0.27283
1.79771e-05	-26.361
1.81385e-05	-2.691
1.81684e-05	-2.691
1.8185e-05	3.231
1.82045e-05	0.27283
1.82345e-05	-5.643
1.82808e-05	-2.691
1.83107e-05	-2.691
1.83406e-05	-2.691
1.83869e-05	-5.643
1.8466e-05	-8.604
1.85452e-05	-5.643
1.86079e-05	-5.643
1.8687e-05	-8.604
1.87662e-05	-5.643
1.89933e-05	-35.244
1.92205e-05	-5.643
1.92996e-05	-8.604
1.94281e-05	-14.526
1.95731e-05	-11.565
1.96687e-05	-5.643
1.97643e-05	-11.565
1.99092e-05	-14.526
2.00542e-05	-11.565
2.01827e-05	-11.565
2.03276e-05	-14.526
2.04726e-05	-11.565
2.05846e-05	-8.604
2.06802e-05	-8.604
2.07923e-05	-11.565
2.09372e-05	-14.526
2.10822e-05	-11.565
2.12271e-05	-14.526
2.14707e-05	-29.322
2.17308e-05	-17.487
2.18593e-05	-5.643
2.19549e-05	-11.565
2.21327e-05	-20.439
2.23434e-05	-17.487
2.25705e-05	-23.4
2.28799e-05	-32.283
2.31728e-05	-20.439
2.34163e-05	-23.4
2.36928e-05	-26.361
2.39692e-05	-23.4
2.42621e-05	-29.322
2.45879e-05	-29.322
2.48808e-05	-23.4
2.51737e-05	-29.322
2.5516e-05	-32.283
2.58911e-05	-35.244
2.62663e-05	-32.283
2.6625e-05	-32.283
2.69672e-05	-29.322
2.73095e-05	-32.283
2.76846e-05	-35.244
2.80762e-05	-35.244
2.84514e-05	-32.283
2.88265e-05	-35.244
2.92181e-05	-35.244
2.95933e-05	-32.283
2.99684e-05	-35.244
3.036e-05	-35.244
3.0768e-05	-38.196
3.1176e-05	-35.244
3.15676e-05	-35.244
3.19756e-05	-38.196
3.24165e-05	-41.157
3.28245e-05	-32.283
3.31996e-05	-35.244
3.35912e-05	-35.244
3.39664e-05	-32.283
3.43086e-05	-29.322
3.46509e-05	-32.283
3.5026e-05	-35.244
3.53847e-05	-29.322
3.57105e-05	-29.322
3.60363e-05	-29.322
3.63292e-05	-23.4
3.66221e-05	-29.322
3.69315e-05	-26.361
3.72079e-05	-23.4
3.74679e-05	-23.4
3.77115e-05	-20.439
3.79386e-05	-20.439
3.81657e-05	-20.439
3.83928e-05	-20.439
3.86035e-05	-17.487
3.87978e-05	-17.487
3.89921e-05	-17.487
3.91699e-05	-14.526
3.93478e-05	-17.487
3.95256e-05	-14.526
3.9687e-05	-14.526
3.98484e-05	-14.526
3.99277e-05	0.27283
3.99576e-05	-5.643
4.00203e-05	-5.643
4.0083e-05	-5.643
4.01457e-05	-5.643
4.02578e-05	-14.526
4.03698e-05	-5.643
4.04161e-05	-2.691
4.04953e-05	-11.565
4.05581e-05	0.27283
4.05776e-05	3.231
4.06041e-05	-5.643
4.06305e-05	3.231
4.06471e-05	-2.691
4.0677e-05	-2.691
4.06907e-05	0.27283
4.07102e-05	3.231
4.07626e-05	6.192
4.08149e-05	3.231
4.08673e-05	6.192
4.09196e-05	3.231
4.09555e-05	3.231
4.09914e-05	3.231
4.10273e-05	3.231
4.10632e-05	3.231
4.10991e-05	3.231
4.11515e-05	6.192
4.12203e-05	6.192
4.12891e-05	6.192
4.13414e-05	3.231
4.14267e-05	12.114
4.15284e-05	6.192
4.15807e-05	3.231
4.16331e-05	6.192
4.17183e-05	9.153
4.18036e-05	6.192
4.18724e-05	6.192
4.19247e-05	3.231
4.19771e-05	6.192
4.2013e-05	0.27283
4.20818e-05	12.114
4.21999e-05	9.153
4.23016e-05	9.153
4.24362e-05	15.066
4.25872e-05	12.114
4.28204e-05	29.871
4.30865e-05	18.027
4.32868e-05	18.027
4.34871e-05	18.027
4.37039e-05	20.988
4.38384e-05	3.231
4.3973e-05	20.988
4.42226e-05	23.949
4.45052e-05	26.91
4.48042e-05	26.91
4.51032e-05	26.91
4.54186e-05	29.871
4.57505e-05	29.871
4.6066e-05	26.91
4.63814e-05	29.871
4.67133e-05	29.871
4.70123e-05	23.949
4.73277e-05	32.823
4.7676e-05	29.871
4.80079e-05	29.871
4.83562e-05	32.823
4.87209e-05	32.823
4.90692e-05	29.871
4.93847e-05	26.91
4.97001e-05	29.871
5.00484e-05	32.823
5.04296e-05	35.784
5.08107e-05	32.823
5.1159e-05	29.871
5.14745e-05	26.91
5.17735e-05	26.91
5.20889e-05	29.871
5.24208e-05	29.871
5.27034e-05	20.988
5.29695e-05	26.91
5.3252e-05	23.949
5.35181e-05	23.949
5.37842e-05	23.949
5.40339e-05	20.988
5.42835e-05	23.949
5.45167e-05	18.027
5.4717e-05	18.027
5.49173e-05	18.027
5.51012e-05	15.066
5.5285e-05	18.027
5.54525e-05	12.114
5.56035e-05	15.066
5.57709e-05	15.066
5.59219e-05	12.114
5.60565e-05	12.114
5.61911e-05	12.114
5.63092e-05	9.153
5.63945e-05	6.192
5.64797e-05	9.153
5.65814e-05	9.153
5.66667e-05	6.192
5.67355e-05	6.192
5.67714e-05	0.27283
5.67744e-05	0.27283
5.67939e-05	3.231
5.68105e-05	-2.691
5.68242e-05	0.27283
5.68272e-05	0.27283
5.68409e-05	-2.691
5.68872e-05	-5.643
5.69664e-05	-8.604
5.70291e-05	-2.691
5.7059e-05	-2.691
5.71053e-05	-5.643
5.71516e-05	-2.691
5.71979e-05	-5.643
5.72606e-05	-5.643
5.73233e-05	-5.643
5.74025e-05	-8.604
5.74816e-05	-5.643
5.75443e-05	-5.643
5.76399e-05	-11.565
5.77684e-05	-11.565
5.78805e-05	-8.604
5.79925e-05	-11.565
5.80881e-05	-5.643
5.81837e-05	-11.565
5.82958e-05	-8.604
5.84078e-05	-11.565
5.85528e-05	-14.526
5.8747e-05	-20.439
5.89413e-05	-14.526
5.91027e-05	-14.526
5.91696e-05	6.192
5.92234e-05	-11.565
5.92817e-05	9.153
5.93509e-05	-14.526
5.94958e-05	-11.565
5.96572e-05	-17.487
5.98351e-05	-14.526
6.00129e-05	-17.487
6.02072e-05	-17.487
6.04015e-05	-17.487
6.06122e-05	-20.439
6.08558e-05	-23.4
6.10829e-05	-17.487
6.13101e-05	-23.4
6.15865e-05	-26.361
6.18465e-05	-20.439
6.21065e-05	-26.361
6.23172e-05	-11.565
6.25444e-05	-29.322
6.28702e-05	-29.322
6.3196e-05	-29.322
6.35382e-05	-32.283
6.38805e-05	-29.322
6.42063e-05	-29.322
6.45321e-05	-29.322
6.48743e-05	-32.283
6.52495e-05	-35.244
6.56575e-05	-38.196
6.60655e-05	-35.244
6.64571e-05	-35.244
6.68487e-05	-35.244
6.72238e-05	-32.283
6.7599e-05	-35.244
6.8007e-05	-38.196
6.8415e-05	-35.244
6.88066e-05	-35.244
6.91982e-05	-35.244
6.96062e-05	-38.196
7.00306e-05	-38.196
7.04386e-05	-35.244
7.08302e-05	-35.244
7.12053e-05	-32.283
7.1564e-05	-32.283
7.19392e-05	-35.244
7.23308e-05	-35.244
7.27224e-05	-35.244
7.30975e-05	-32.283
7.34562e-05	-32.283
7.37985e-05	-29.322
7.41243e-05	-29.322
7.44336e-05	-26.361
7.4743e-05	-29.322
7.50359e-05	-23.4
7.52959e-05	-23.4
7.55559e-05	-23.4
7.57994e-05	-20.439
7.6043e-05	-23.4
7.6303e-05	-23.4
7.65465e-05	-20.439
7.67572e-05	-17.487
7.69515e-05	-17.487
7.71622e-05	-20.439
7.73893e-05	-20.439
7.76e-05	-17.487
7.77779e-05	-14.526
7.79393e-05	-14.526
7.80842e-05	-11.565
7.81798e-05	-5.643
7.8259e-05	-8.604
7.83381e-05	-5.643
7.84173e-05	-8.604
7.84964e-05	-5.643
7.85264e-05	0.27283
7.85401e-05	-2.691
7.857e-05	-2.691
7.85837e-05	0.27283
7.85975e-05	-2.691
7.86438e-05	-5.643
7.86702e-05	3.231
7.86897e-05	0.27283
7.87256e-05	6.192
7.87615e-05	0.27283
7.87915e-05	-5.643
7.8818e-05	3.231
7.88374e-05	0.27283
7.88511e-05	-2.691
7.88797e-05	6.192
7.8932e-05	3.231
7.90008e-05	9.153
7.91025e-05	9.153
7.91459e-05	-5.643
7.91789e-05	6.192
7.92477e-05	6.192
7.93329e-05	9.153
7.94346e-05	9.153
7.94773e-05	-2.691
7.95351e-05	12.114
7.96532e-05	9.153
7.97714e-05	12.114
7.98895e-05	9.153
8.01227e-05	32.823
8.03559e-05	9.153
8.03994e-05	-5.643
8.04552e-05	12.114
8.05734e-05	9.153
8.06586e-05	6.192
8.07274e-05	6.192
8.08784e-05	20.988
8.10459e-05	9.153
8.1164e-05	12.114
8.1315e-05	15.066
8.14824e-05	15.066
8.16992e-05	23.949
8.19488e-05	20.988
8.21985e-05	23.949
8.24481e-05	20.988
8.27142e-05	26.91
8.29474e-05	15.066
8.31642e-05	23.949
8.34467e-05	26.91
8.37457e-05	26.91
8.40612e-05	29.871
8.43931e-05	29.871
8.47085e-05	26.91
8.50568e-05	35.784
8.5438e-05	32.823
8.58027e-05	32.823
8.61674e-05	32.823
8.65321e-05	32.823
8.68968e-05	32.823
8.72451e-05	29.871
8.76098e-05	35.784
8.7991e-05	32.823
8.83721e-05	35.784
8.87369e-05	29.871
8.91181e-05	38.745
8.95486e-05	38.745
8.99626e-05	35.784
9.03602e-05	35.784
9.07578e-05	35.784
9.1139e-05	32.823
9.14873e-05	29.871
9.1852e-05	35.784
9.22332e-05	32.823
9.25979e-05	32.823
9.29462e-05	29.871
9.32945e-05	32.823
9.36592e-05	32.823
9.40239e-05	32.823
9.43722e-05	29.871
9.46876e-05	26.91
9.49866e-05	26.91
9.52692e-05	23.949
9.55353e-05	23.949
9.58014e-05	23.949
9.60675e-05	23.949
9.63007e-05	18.027
9.6501e-05	18.027
9.67177e-05	20.988
9.69345e-05	18.027
9.71183e-05	15.066
9.73022e-05	18.027
9.74696e-05	12.114
9.76371e-05	18.027
9.78374e-05	18.027
9.80048e-05	12.114
9.81723e-05	18.027
9.83397e-05	12.114
9.84743e-05	12.114
9.85925e-05	9.153
9.86942e-05	9.153
9.8763e-05	3.231
9.88153e-05	6.192
9.88841e-05	6.192
9.89529e-05	6.192
9.89888e-05	0.27283
9.90577e-05	12.114
9.91758e-05	9.153
9.92446e-05	3.231
9.9297e-05	6.192
9.93493e-05	3.231
9.93852e-05	3.231
9.9454e-05	9.153
9.95228e-05	3.231
9.95423e-05	0.27283
9.96275e-05	15.066
9.97127e-05	0.27283
9.97427e-05	-5.643
9.97727e-05	0.27283
9.97921e-05	3.231
9.9828e-05	3.231
9.98545e-05	-5.643
9.99008e-05	-2.691
9.99145e-05	0.27283
9.99504e-05	6.192
9.99789e-05	-2.691
0.000100009	-2.691
0.000100025	3.231
0.000100052	-5.643
0.000100098	-2.691
0.000100115	3.231
0.000100131	-2.691
0.00010016	6.192
0.000100196	0.27283
0.00010021	-2.691
0.000100223	0.27283
0.000100237	-2.691
0.000100283	-5.643
0.000100346	-5.643
0.000100409	-5.643
0.000100488	-8.604
0.0001006	-11.565
0.000100679	-2.691
0.000100758	-11.565
0.000100887	-11.565
0.000101015	-11.565
0.000101144	-11.565
0.000101272	-11.565
0.000101417	-14.526
0.000101579	-14.526
0.000101756	-17.487
0.000101951	-17.487
0.000102145	-17.487
0.000102356	-20.439
0.00010255	-14.526
0.000102744	-20.439
0.000102955	-17.487
0.000103182	-23.4
0.000103409	-17.487
0.000103604	-17.487
0.000103814	-20.439
0.000104041	-20.439
0.000104252	-17.487
0.000104463	-20.439
0.000104673	-17.487
0.000104851	-14.526
0.000105029	-17.487
0.000105223	-17.487
0.000105401	-14.526
0.000105579	-17.487
0.000105773	-17.487
0.000105951	-14.526
0.000106096	-11.565
0.000106241	-14.526
0.000106386	-11.565
0.000106531	-14.526
0.00010666	-8.604
0.000106772	-11.565
0.000106867	-5.643
0.000106946	-8.604
0.000107026	-5.643
0.000107088	-5.643
0.000107151	-5.643
0.000107197	-2.691
0.000107211	0.27283
0.00010723	3.231
0.000107247	-2.691
0.000107264	3.231
0.000107283	0.27283
0.000107335	9.153
0.000107421	6.192
0.000107473	3.231
0.000107525	6.192
0.000107627	12.114
0.000107778	15.066
0.000107929	12.114
0.000108097	18.027
0.00010828	15.066
0.000108448	15.066
0.000108615	15.066
0.00010875	9.153
0.000108901	18.027
0.00010915	26.91
0.000109433	23.949
0.000109699	23.949
0.000109965	23.949
0.000110248	26.91
0.000110497	18.027
0.000110763	29.871
0.000111095	29.871
0.000111444	32.823
0.000111792	29.871
0.000112107	26.91
0.000112456	35.784
0.00011282	29.871
0.000113185	35.784
0.000113616	41.706
0.000114096	44.667
0.000114542	35.784
0.00011494	35.784
0.00011542	50.58
0.000115933	41.706
0.000116429	47.628
0.000116942	44.667
0.000117454	47.628
0.000117984	47.628
0.000118496	44.667
0.000118993	44.667
0.000119522	50.58
0.000120067	47.628
0.00012058	44.667
0.000121093	47.628
0.000121622	47.628
0.000122151	47.628
0.00012268	47.628
0.000123226	50.58
0.000123788	50.58
0.000124202	23.949
0.0001246	47.628
0.000125162	53.541
0.000125773	56.502
0.000126401	56.502
0.000127062	62.424
0.000127755	62.424
0.000128465	65.385
0.000129192	65.385
0.000129951	71.298
0.00013076	74.259
0.000131568	71.298
0.000132361	71.298
0.000133186	77.22
0.00013406	80.181
0.000134935	77.22
0.000135793	77.22
0.000136651	77.22
0.000137542	83.133
0.000138449	80.181
0.000139356	83.133
0.000140313	89.055
0.000141269	83.133
0.000142226	89.055
0.000143199	86.094
0.000144156	86.094
0.000145129	89.055
0.000146135	92.016
0.000147157	92.016
0.000148196	94.977
0.000149235	92.016
0.000150257	92.016
0.000151279	92.016
0.000152302	92.016
0.000153341	94.977
0.000154396	94.977
0.000155435	92.016
0.000156474	94.977
0.000157513	92.016
0.000158535	92.016
0.000159574	94.977
0.000160646	97.938
0.000161717	94.977
0.000162756	92.016
0.000163795	94.977
0.000164867	97.938
0.000165955	97.938
0.000167027	94.977
0.000168066	92.016
0.000169104	94.977
0.000170176	97.938
0.000171248	94.977
0.000172287	92.016
0.000173342	97.938
0.00017443	97.938
0.000175535	100.89
0.000176639	97.938
0.000177711	94.977
0.000178783	97.938
0.000179855	94.977
0.000180894	92.016
0.000181949	97.938
0.000183004	92.016
0.000184059	97.938
0.000185148	97.938
0.000186219	94.977
0.000187308	100.89
0.000188412	97.938
0.000189517	100.89
0.000190638	100.89
0.000191775	103.851
0.000192896	97.938
0.000194001	100.89
0.000195204	115.695
0.000196407	100.89
0.000197545	103.851
0.000198732	109.773
0.000199902	100.89
0.000201089	112.734
0.000202308	106.812
0.000203512	109.773
0.000204731	109.773
0.000205935	106.812
0.000207154	112.734
0.000208407	112.734
0.000209692	118.647
0.000210994	115.695
0.000212296	118.647
0.000213615	118.647
0.000214949	121.608
0.0002163	121.608
0.000217685	127.53
0.000219134	133.452
0.000220601	130.491
0.000222051	130.491
0.000223533	136.404
0.000225049	136.404
0.000226581	139.365
0.000228146	142.326
0.000229744	145.287
0.000231325	139.365
0.00023289	142.326
0.000234472	142.326
0.00023607	145.287
0.0002377	148.248
0.000239331	145.287
0.000240962	148.248
0.000242642	154.161
0.000244388	160.083
0.00024615	157.122
0.000247945	166.005
0.000249757	160.083
0.000251535	160.083
0.000253314	160.083
0.000255142	168.957
0.000257003	166.005
0.00025888	171.918
0.000260807	174.879
0.00026275	174.879
0.000264726	180.801
0.000266751	183.762
0.00026881	186.714
0.000270901	189.675
0.000273025	192.636
0.000275198	198.558
0.000277404	198.558
0.00027966	207.432
0.000281981	210.393
0.000284319	210.393
0.000286689	216.315
0.000289142	225.189
0.00029166	228.15
0.000294212	231.111
0.000296829	239.985
0.000299545	248.868
0.000302327	251.829
0.000305141	254.781
0.000308021	263.664
0.000310984	269.586
0.000314012	275.499
0.000317123	284.382
0.000320332	293.256
0.000323639	302.139
0.000327046	311.013
0.000330518	313.974
0.000334072	325.809
0.000337725	331.731
0.000341493	346.527
0.000345393	355.41
0.000349408	367.245
0.000353554	379.08
0.000357799	385.002
0.000362126	393.876
0.000366568	405.72
0.000371158	420.516
0.000375897	432.351
0.000380766	444.186
0.000385784	458.991
0.00039095	470.826
0.00039623	479.7
0.000401692	503.379
0.000407384	521.136
0.000413256	535.932
0.000419293	550.728
0.00042556	577.368
0.000432124	603.999
0.000438884	612.882
0.000445825	636.552
0.00045303	660.231
0.000460497	683.901
0.000468227	707.58
0.00047627	740.133
0.000484658	769.725
0.000493392	802.287
0.000502487	834.84
0.000511993	876.267
0.000521943	914.742
0.000532321	953.217
0.000543175	1000.57
0.000554605	1056.8
0.000566676	1115.98
0.000579421	1178.14
0.000592922	1252.12
0.000607279	1332.03
0.000622589	1423.76
0.000638984	1527.35
0.000656612	1645.72
0.00067572	1793.7
0.00069662	1968.3
0.000719657	2178.42
0.000745457	2465.49
0.000775005	2853.18
0.000809173	3297.1
0.000848471	3776.53
0.000887571	3261.58
0.000921362	2820.63
0.00095234	2755.52
0.00098271	2711.12
0.00101	2654.89
0.00104	2604.58
0.00107	2580.91
0.0011	2480.29
0.00113	2486.2
0.00115	2530.6
0.00118	2563.16
0.00121	2548.36
0.00124	2539.48
0.00127	2545.4
0.0013	2557.23
0.00132	2574.99
0.00135	2577.95
0.00138	2548.36
0.00141	2382.62
0.00143	2290.89
0.00146	2293.84
0.00149	2379.66
0.00151	2444.78
0.00154	2486.2
0.00157	2509.88
0.0016	2527.64
0.00162	2539.48
0.00165	2539.48
0.00168	2548.36
0.00171	2554.27
0.00174	2557.23
0.00177	2557.23
0.00179	2551.31
0.00182	2542.44
0.00185	2539.48
0.00188	2545.4
0.00191	2545.4
0.00194	2539.48
0.00196	2527.64
0.00199	2521.72
0.00202	2518.76
0.00205	2515.81
0.00208	2521.72
0.0021	2518.76
0.00213	2518.76
0.00216	2515.81
0.00219	2518.76
0.00222	2506.92
0.00224	2509.88
0.00227	2509.88
0.0023	2501
0.00233	2498.05
0.00235	2501
0.00238	2492.13
0.00241	2486.2
0.00244	2474.37
0.00247	2474.37
0.00249	2471.41
0.00252	2471.41
0.00255	2468.45
0.00257	2468.45
0.0026	2465.49
0.00263	2453.65
0.00266	2456.61
0.00268	2456.61
0.00271	2453.65
0.00274	2453.65
0.00277	2453.65
0.00279	2447.73
0.00282	2444.78
0.00285	2444.78
0.00287	2441.82
0.0029	2441.82
0.00293	2438.86
0.00296	2441.82
0.00298	2432.93
0.00301	2432.93
0.00304	2427.02
0.00306	2418.14
0.00309	2415.18
0.00312	2412.22
0.00314	2406.3
0.00317	2400.38
0.0032	2400.38
0.00322	2403.34
0.00325	2397.42
0.00328	2409.26
0.0033	2400.38
0.00333	2397.42
0.00336	2409.26
0.00338	2403.34
0.00341	2409.26
0.00344	2400.38
0.00347	2403.34
0.00349	2412.22
0.00352	2394.47
0.00355	2406.3
0.00357	2394.47
0.0036	2394.47
0.00362	2385.59
0.00365	2385.59
0.00368	2388.55
0.0037	2385.59
0.00373	2379.66
0.00376	2364.87
0.00378	2370.79
0.00381	2364.87
0.00384	2373.75
0.00386	2370.79
0.00389	2367.83
0.00392	2370.79
0.00394	2364.87
0.00397	2373.75
0.00399	2367.83
0.00402	2370.79
0.00405	2370.79
0.00407	2364.87
0.0041	2364.87
0.00413	2370.79
0.00415	2361.91
0.00418	2364.87
0.0042	2367.83
0.00423	2355.99
0.00426	2355.99
0.00428	2353.03
0.00431	2350.07
0.00434	2353.03
0.00436	2350.07
0.00439	2350.07
0.00441	2350.07
0.00444	2350.07
0.00447	2350.07
0.00449	2350.07
0.00452	2350.07
0.00454	2347.11
0.00457	2350.07
0.0046	2347.11
0.00462	2350.07
0.00465	2353.03
0.00467	2353.03
0.0047	2350.07
0.00473	2350.07
0.00475	2353.03
0.00478	2353.03
0.00481	2347.11
0.00483	2344.16
0.00486	2347.11
0.00488	2347.11
0.00491	2350.07
0.00494	2353.03
0.00496	2350.07
0.00499	2353.03
0.00501	2355.99
0.00504	2355.99
0.00507	2355.99
0.00509	2353.03
0.00512	2355.99
0.00515	2358.95
0.00517	2358.95
0.0052	2358.95
0.00522	2358.95
0.00525	2355.99
0.00528	2361.91
0.0053	2361.91
0.00533	2364.87
0.00536	2364.87
0.00538	2358.95
0.00541	2364.87
0.00543	2364.87
0.00546	2358.95
0.00549	2364.87
0.00551	2364.87
0.00554	2367.83
0.00557	2364.87
0.00559	2367.83
0.00562	2370.79
0.00564	2382.62
0.00567	2370.79
0.0057	2367.83
0.00572	2379.66
0.00575	2373.75
0.00578	2355.99
0.0058	2370.79
0.00583	2367.83
0.00585	2370.79
0.00588	2364.87
0.00591	2376.71
0.00593	2373.75
0.00596	2370.79
0.00599	2358.95
0.00601	2367.83
0.00604	2367.83
0.00607	2367.83
0.00609	2370.79
0.00612	2370.79
0.00614	2370.79
0.00617	2358.95
0.0062	2367.83
0.00622	2367.83
0.00625	2364.87
0.00628	2367.83
0.0063	2361.91
0.00633	2367.83
0.00635	2367.83
0.00638	2361.91
0.00641	2367.83
0.00643	2376.71
0.00646	2364.87
0.00649	2364.87
0.00651	2361.91
0.00654	2370.79
0.00657	2367.83
0.00659	2370.79
0.00662	2379.66
0.00664	2373.75
0.00667	2370.79
0.0067	2370.79
0.00672	2376.71
0.00675	2382.62
0.00678	2382.62
0.0068	2376.71
0.00683	2382.62
0.00686	2376.71
0.00688	2382.62
0.00691	2382.62
0.00694	2379.66
0.00696	2376.71
0.00699	2379.66
0.00701	2379.66
0.00704	2379.66
0.00707	2379.66
0.00709	2379.66
0.00712	2376.71
0.00715	2376.71
0.00717	2379.66
0.0072	2379.66
0.00723	2376.71
0.00725	2376.71
0.00728	2373.75
0.0073	2376.71
0.00733	2376.71
0.00736	2373.75
0.00738	2373.75
0.00741	2373.75
0.00744	2370.79
0.00746	2373.75
0.00749	2367.83
0.00752	2367.83
0.00754	2367.83
0.00757	2364.87
0.00759	2361.91
0.00762	2361.91
0.00765	2361.91
0.00767	2358.95
0.0077	2355.99
0.00773	2358.95
0.00775	2358.95
0.00778	2353.03
0.0078	2353.03
0.00783	2353.03
0.00786	2353.03
0.00788	2347.11
0.00791	2350.07
0.00793	2344.16
0.00796	2347.11
0.00799	2347.11
0.00801	2341.2
0.00804	2344.16
0.00807	2335.28
0.00809	2341.2
0.00812	2335.28
0.00814	2332.31
0.00817	2329.35
0.00819	2335.28
0.00822	2332.31
0.00825	2335.28
0.00827	2347.11
0.0083	2326.4
0.00832	2332.31
0.00835	2329.35
0.00838	2329.35
0.0084	2338.24
0.00843	2326.4
0.00845	2323.44
0.00848	2323.44
0.00851	2320.48
0.00853	2317.52
0.00856	2317.52
0.00858	2317.52
0.00861	2317.52
0.00863	2317.52
0.00866	2320.48
0.00869	2317.52
0.00871	2317.52
0.00874	2320.48
0.00876	2317.52
0.00879	2326.4
0.00881	2314.56
0.00884	2308.64
0.00887	2320.48
0.00889	2314.56
0.00892	2314.56
0.00894	2314.56
0.00897	2314.56
0.00899	2299.76
0.00902	2308.64
0.00905	2311.6
0.00907	2308.64
0.0091	2302.72
0.00912	2305.68
0.00915	2302.72
0.00917	2299.76
0.0092	2299.76
0.00923	2299.76
0.00925	2302.72
0.00928	2296.8
0.0093	2290.89
0.00933	2296.8
0.00935	2296.8
0.00938	2293.84
0.0094	2287.93
0.00943	2287.93
0.00945	2287.93
0.00948	2287.93
0.00951	2284.97
0.00953	2282
0.00956	2284.97
0.00958	2284.97
0.00961	2284.97
0.00963	2282
0.00966	2279.04
0.00968	2282
0.00971	2279.04
0.00973	2279.04
0.00976	2282
0.00978	2279.04
0.00981	2279.04
0.00984	2276.08
0.00986	2279.04
0.00989	2282
0.00991	2279.04
0.00994	2276.08
0.00996	2279.04
0.00999	2279.04
0.01001	2282
0.01004	2276.08
0.01006	2279.04
0.01009	2279.04
0.01011	2282
0.01014	2282
0.01016	2279.04
0.01019	2284.97
0.01022	2284.97
0.01024	2287.93
0.01027	2284.97
0.01029	2287.93
0.01032	2287.93
0.01034	2287.93
0.01037	2287.93
0.01039	2287.93
0.01042	2287.93
0.01044	2287.93
0.01047	2287.93
0.01049	2290.89
0.01052	2290.89
0.01055	2293.84
0.01057	2296.8
0.0106	2296.8
0.01062	2299.76
0.01065	2296.8
0.01067	2296.8
0.0107	2302.72
0.01072	2299.76
0.01075	2296.8
0.01078	2296.8
0.0108	2299.76
0.01083	2290.89
0.01085	2302.72
0.01088	2302.72
0.0109	2305.68
0.01093	2305.68
0.01095	2311.6
0.01098	2302.72
0.01101	2305.68
0.01103	2293.84
0.01106	2302.72
0.01108	2308.64
0.01111	2299.76
0.01113	2305.68
0.01116	2326.4
0.01118	2302.72
0.01121	2299.76
0.01124	2302.72
0.01126	2302.72
0.01129	2308.64
0.01131	2299.76
0.01134	2308.64
0.01136	2305.68
0.01139	2302.72
0.01142	2302.72
0.01144	2302.72
0.01147	2308.64
0.01149	2302.72
0.01152	2302.72
0.01154	2299.76
0.01157	2302.72
0.01159	2308.64
0.01162	2302.72
0.01165	2299.76
0.01167	2308.64
0.0117	2302.72
0.01172	2305.68
0.01175	2308.64
0.01177	2314.56
0.0118	2311.6
0.01183	2311.6
0.01185	2302.72
0.01188	2314.56
0.0119	2314.56
0.01193	2314.56
0.01195	2314.56
0.01198	2314.56
0.01201	2317.52
0.01203	2320.48
0.01206	2320.48
0.01208	2317.52
0.01211	2317.52
0.01213	2317.52
0.01216	2317.52
0.01219	2320.48
0.01221	2320.48
0.01224	2317.52
0.01226	2317.52
0.01229	2314.56
0.01231	2320.48
0.01234	2317.52
0.01237	2311.6
0.01239	2314.56
0.01242	2314.56
0.01244	2314.56
0.01247	2311.6
0.01249	2311.6
0.01252	2311.6
0.01255	2311.6
0.01257	2305.68
0.0126	2305.68
0.01262	2308.64
0.01265	2305.68
0.01267	2305.68
0.0127	2299.76
0.01272	2302.72
0.01275	2302.72
0.01278	2299.76
0.0128	2299.76
0.01283	2296.8
0.01285	2299.76
0.01288	2293.84
0.0129	2293.84
0.01293	2290.89
0.01295	2290.89
0.01298	2287.93
0.01301	2284.97
0.01303	2284.97
0.01306	2284.97
0.01308	2282
0.01311	2284.97
0.01313	2284.97
0.01316	2282
0.01318	2282
0.01321	2279.04
0.01323	2273.13
0.01326	2267.21
0.01328	2273.13
0.01331	2267.21
0.01333	2267.21
0.01336	2270.17
0.01339	2273.13
0.01341	2267.21
0.01344	2267.21
0.01346	2267.21
0.01349	2267.21
0.01351	2264.25
0.01354	2264.25
0.01356	2264.25
0.01359	2261.29
0.01361	2264.25
0.01364	2261.29
0.01366	2258.33
0.01369	2261.29
0.01371	2258.33
0.01374	2255.37
0.01376	2255.37
0.01379	2258.33
0.01381	2252.41
0.01384	2255.37
0.01386	2252.41
0.01389	2249.45
0.01391	2255.37
0.01394	2255.37
0.01396	2246.49
0.01399	2252.41
0.01401	2258.33
0.01404	2252.41
0.01406	2255.37
0.01409	2246.49
0.01411	2243.53
0.01414	2252.41
0.01416	2246.49
0.01419	2246.49
0.01421	2243.53
0.01424	2240.58
0.01426	2243.53
0.01429	2240.58
0.01431	2234.66
0.01434	2237.62
0.01436	2234.66
0.01439	2243.53
0.01441	2231.69
0.01444	2234.66
0.01446	2231.69
0.01449	2228.73
0.01451	2225.77
0.01454	2222.82
0.01456	2225.77
0.01458	2225.77
0.01461	2222.82
0.01463	2222.82
0.01466	2222.82
0.01468	2222.82
0.01471	2222.82
0.01473	2222.82
0.01476	2216.9
0.01478	2219.86
0.01481	2222.82
0.01483	2219.86
0.01486	2219.86
0.01488	2219.86
0.01491	2216.9
0.01493	2213.94
0.01495	2216.9
0.01498	2213.94
0.015	2219.86
0.01503	2219.86
0.01505	2216.9
0.01508	2222.82
0.0151	2225.77
0.01513	2225.77
0.01515	2222.82
0.01518	2219.86
0.0152	2225.77
0.01523	2225.77
0.01525	2225.77
0.01528	2222.82
0.0153	2228.73
0.01533	2222.82
0.01535	2225.77
0.01537	2231.69
0.0154	2225.77
0.01542	2228.73
0.01545	2231.69
0.01547	2231.69
0.0155	2225.77
0.01552	2234.66
0.01555	2237.62
0.01557	2231.69
0.0156	2231.69
0.01562	2237.62
0.01565	2237.62
0.01567	2234.66
0.0157	2237.62
0.01572	2243.53
0.01575	2240.58
0.01577	2243.53
0.0158	2240.58
0.01582	2246.49
0.01585	2243.53
0.01587	2240.58
0.0159	2240.58
0.01592	2243.53
0.01595	2231.69
0.01597	2240.58
0.016	2249.45
0.01602	2240.58
0.01605	2243.53
0.01607	2249.45
0.0161	2240.58
0.01612	2234.66
0.01615	2240.58
0.01617	2246.49
0.0162	2231.69
0.01622	2240.58
0.01625	2222.82
0.01627	2246.49
0.01629	2243.53
0.01632	2246.49
0.01634	2246.49
0.01637	2237.62
0.01639	2243.53
0.01642	2246.49
0.01644	2249.45
0.01647	2240.58
0.01649	2255.37
0.01652	2243.53
0.01654	2237.62
0.01657	2258.33
0.01659	2243.53
0.01662	2243.53
0.01664	2243.53
0.01667	2240.58
0.01669	2243.53
0.01672	2243.53
0.01674	2246.49
0.01677	2246.49
0.01679	2246.49
0.01682	2249.45
0.01684	2252.41
0.01687	2255.37
0.01689	2252.41
0.01692	2252.41
0.01694	2255.37
0.01697	2258.33
0.01699	2255.37
0.01702	2255.37
0.01704	2258.33
0.01707	2255.37
0.01709	2255.37
0.01712	2258.33
0.01714	2255.37
0.01717	2258.33
0.01719	2261.29
0.01722	2258.33
0.01724	2255.37
0.01727	2258.33
0.0173	2261.29
0.01732	2258.33
0.01735	2255.37
0.01737	2255.37
0.0174	2255.37
0.01742	2255.37
0.01745	2255.37
0.01747	2255.37
0.0175	2255.37
0.01752	2249.45
0.01755	2249.45
0.01757	2249.45
0.0176	2249.45
0.01762	2246.49
0.01765	2243.53
0.01767	2246.49
0.0177	2243.53
0.01772	2240.58
0.01775	2243.53
0.01777	2243.53
0.0178	2240.58
0.01782	2240.58
0.01784	2237.62
0.01787	2231.69
0.01789	2231.69
0.01792	2228.73
0.01794	2228.73
0.01797	2225.77
0.01799	2231.69
0.01802	2228.73
0.01804	2222.82
0.01807	2222.82
0.01809	2222.82
0.01812	2213.94
0.01814	2219.86
0.01817	2219.86
0.01819	2219.86
0.01822	2216.9
0.01824	2213.94
0.01826	2210.98
0.01829	2210.98
0.01831	2208.01
0.01834	2210.98
0.01836	2208.01
0.01839	2208.01
0.01841	2210.98
0.01844	2208.01
0.01846	2208.01
0.01849	2205.06
0.01851	2205.06
0.01853	2202.1
0.01856	2205.06
0.01858	2199.14
0.01861	2196.18
0.01863	2196.18
0.01866	2205.06
0.01868	2210.98
0.01871	2196.18
0.01873	2202.1
0.01875	2196.18
0.01878	2199.14
0.0188	2193.22
0.01883	2199.14
0.01885	2193.22
0.01888	2193.22
0.0189	2193.22
0.01893	2193.22
0.01895	2193.22
0.01897	2199.14
0.019	2190.27
0.01902	2190.27
0.01905	2193.22
0.01907	2193.22
0.0191	2178.42
0.01912	2187.31
0.01914	2184.34
0.01917	2190.27
0.01919	2184.34
0.01922	2184.34
0.01924	2181.38
0.01927	2178.42
0.01929	2181.38
0.01931	2175.46
0.01934	2172.51
0.01936	2172.51
0.01939	2172.51
0.01941	2169.55
0.01944	2172.51
0.01946	2169.55
0.01948	2166.59
0.01951	2166.59
0.01953	2166.59
0.01956	2166.59
0.01958	2166.59
0.0196	2169.55
0.01963	2163.63
0.01965	2163.63
0.01968	2160.67
0.0197	2160.67
0.01972	2160.67
0.01975	2157.7
0.01977	2157.7
0.0198	2160.67
0.01982	2157.7
0.01984	2160.67
0.01987	2160.67
0.01989	2160.67
0.01992	2157.7
0.01994	2160.67
0.01996	2160.67
0.01999	2160.67
0.02001	2157.7
0.02004	2160.67
0.02006	2157.7
0.02008	2157.7
0.02011	2160.67
0.02013	2160.67
0.02016	2163.63
0.02018	2163.63
0.0202	2166.59
0.02023	2169.55
0.02025	2166.59
0.02028	2169.55
0.0203	2169.55
0.02032	2172.51
0.02035	2172.51
0.02037	2169.55
0.0204	2172.51
0.02042	2172.51
0.02045	2169.55
0.02047	2172.51
0.02049	2172.51
0.02052	2172.51
0.02054	2193.22
0.02057	2175.46
0.02059	2181.38
0.02061	2169.55
0.02064	2175.46
0.02066	2172.51
0.02069	2181.38
0.02071	2178.42
0.02074	2163.63
0.02076	2178.42
0.02078	2175.46
0.02081	2181.38
0.02083	2181.38
0.02086	2175.46
0.02088	2181.38
0.0209	2172.51
0.02093	2181.38
0.02095	2184.34
0.02098	2184.34
0.021	2184.34
0.02103	2178.42
0.02105	2184.34
0.02107	2181.38
0.0211	2190.27
0.02112	2181.38
0.02115	2187.31
0.02117	2187.31
0.0212	2184.34
0.02122	2172.51
0.02124	2184.34
0.02127	2175.46
0.02129	2184.34
0.02132	2187.31
0.02134	2175.46
0.02137	2190.27
0.02139	2184.34
0.02141	2184.34
0.02144	2184.34
0.02146	2193.22
0.02149	2181.38
0.02151	2181.38
0.02154	2178.42
0.02156	2184.34
0.02158	2187.31
0.02161	2184.34
0.02163	2184.34
0.02166	2193.22
0.02168	2190.27
0.02171	2190.27
0.02173	2193.22
0.02175	2199.14
0.02178	2193.22
0.0218	2193.22
0.02183	2193.22
0.02185	2199.14
0.02188	2193.22
0.0219	2196.18
0.02192	2196.18
0.02195	2196.18
0.02197	2193.22
0.022	2196.18
0.02202	2193.22
0.02205	2196.18
0.02207	2199.14
0.0221	2199.14
0.02212	2196.18
0.02214	2193.22
0.02217	2199.14
0.02219	2199.14
0.02222	2196.18
0.02224	2196.18
0.02227	2196.18
0.02229	2196.18
0.02232	2199.14
0.02234	2199.14
0.02236	2196.18
0.02239	2196.18
0.02241	2190.27
0.02244	2190.27
0.02246	2196.18
0.02249	2193.22
0.02251	2190.27
0.02253	2187.31
0.02256	2187.31
0.02258	2187.31
0.02261	2181.38
0.02263	2181.38
0.02266	2181.38
0.02268	2181.38
0.0227	2175.46
0.02273	2175.46
0.02275	2178.42
0.02278	2175.46
0.0228	2172.51
0.02283	2169.55
0.02285	2172.51
0.02287	2169.55
0.0229	2166.59
0.02292	2169.55
0.02295	2169.55
0.02297	2160.67
0.02299	2160.67
0.02302	2160.67
0.02304	2157.7
0.02307	2154.75
0.02309	2151.79
0.02311	2148.83
0.02314	2148.83
0.02316	2154.75
0.02319	2154.75
0.02321	2151.79
0.02323	2148.83
0.02326	2151.79
0.02328	2145.87
0.0233	2148.83
0.02333	2142.91
0.02335	2142.91
0.02338	2142.91
0.0234	2148.83
0.02342	2145.87
0.02345	2128.11
0.02347	2142.91
0.0235	2139.95
0.02352	2142.91
0.02354	2142.91
0.02357	2148.83
0.02359	2139.95
0.02361	2137
0.02364	2137
0.02366	2134.03
0.02369	2134.03
0.02371	2137
0.02373	2134.03
0.02376	2134.03
0.02378	2134.03
0.0238	2134.03
0.02383	2134.03
0.02385	2131.07
0.02388	2134.03
0.0239	2134.03
0.02392	2131.07
0.02395	2128.11
0.02397	2131.07
0.02399	2128.11
0.02402	2122.19
0.02404	2128.11
0.02406	2122.19
0.02409	2122.19
0.02411	2119.24
0.02414	2116.28
0.02416	2107.39
0.02418	2116.28
0.02421	2113.32
0.02423	2110.36
0.02425	2110.36
0.02428	2122.19
0.0243	2110.36
0.02432	2110.36
0.02435	2104.44
0.02437	2104.44
0.02439	2104.44
0.02442	2104.44
0.02444	2101.48
0.02446	2101.48
0.02449	2104.44
0.02451	2101.48
0.02453	2098.52
0.02456	2101.48
0.02458	2101.48
0.0246	2101.48
0.02463	2098.52
0.02465	2101.48
0.02467	2101.48
0.0247	2101.48
0.02472	2098.52
0.02474	2101.48
0.02477	2101.48
0.02479	2101.48
0.02481	2104.44
0.02484	2101.48
0.02486	2107.39
0.02488	2107.39
0.02491	2104.44
0.02493	2107.39
0.02495	2110.36
0.02498	2107.39
0.025	2110.36
0.02502	2107.39
0.02505	2107.39
0.02507	2110.36
0.02509	2110.36
0.02512	2110.36
0.02514	2116.28
0.02516	2113.32
0.02519	2113.32
0.02521	2110.36
0.02524	2116.28
0.02526	2116.28
0.02528	2119.24
0.02531	2116.28
0.02533	2116.28
0.02535	2119.24
0.02538	2119.24
0.0254	2122.19
0.02542	2119.24
0.02545	2128.11
0.02547	2122.19
0.02549	2125.15
0.02552	2134.03
0.02554	2125.15
0.02557	2119.24
0.02559	2125.15
0.02561	2125.15
0.02564	2125.15
0.02566	2125.15
0.02568	2131.07
0.02571	2128.11
0.02573	2128.11
0.02575	2128.11
0.02578	2125.15
0.0258	2128.11
0.02583	2128.11
0.02585	2128.11
0.02587	2128.11
0.0259	2128.11
0.02592	2125.15
0.02594	2128.11
0.02597	2125.15
0.02599	2119.24
0.02601	2125.15
0.02604	2131.07
0.02606	2125.15
0.02609	2125.15
0.02611	2131.07
0.02613	2131.07
0.02616	2116.28
0.02618	2125.15
0.0262	2128.11
0.02623	2125.15
0.02625	2125.15
0.02627	2122.19
0.0263	2125.15
0.02632	2125.15
0.02634	2119.24
0.02637	2134.03
0.02639	2145.87
0.02642	2131.07
0.02644	2131.07
0.02646	2134.03
0.02649	2134.03
0.02651	2125.15
0.02653	2139.95
0.02656	2139.95
0.02658	2137
0.02661	2137
0.02663	2148.83
0.02665	2139.95
0.02668	2139.95
0.0267	2142.91
0.02672	2139.95
0.02675	2142.91
0.02677	2139.95
0.0268	2142.91
0.02682	2139.95
0.02684	2139.95
0.02687	2142.91
0.02689	2142.91
0.02692	2139.95
0.02694	2142.91
0.02696	2137
0.02699	2137
0.02701	2142.91
0.02703	2137
0.02706	2137
0.02708	2139.95
0.02711	2137
0.02713	2137
0.02715	2137
0.02718	2134.03
0.0272	2137
0.02722	2134.03
0.02725	2134.03
0.02727	2128.11
0.02729	2128.11
0.02732	2128.11
0.02734	2128.11
0.02737	2125.15
0.02739	2122.19
0.02741	2122.19
0.02744	2122.19
0.02746	2119.24
0.02748	2116.28
0.02751	2116.28
0.02753	2113.32
0.02755	2113.32
0.02758	2122.19
0.0276	2110.36
0.02762	2110.36
0.02765	2113.32
0.02767	2107.39
0.02769	2110.36
0.02772	2104.44
0.02774	2104.44
0.02777	2101.48
0.02779	2098.52
0.02781	2098.52
0.02784	2095.56
0.02786	2098.52
0.02788	2095.56
0.0279	2098.52
0.02793	2101.48
0.02795	2095.56
0.02797	2092.6
0.028	2101.48
0.02802	2095.56
0.02804	2089.64
0.02807	2092.6
0.02809	2092.6
0.02811	2089.64
0.02814	2089.64
0.02816	2089.64
0.02818	2083.72
0.02821	2083.72
0.02823	2086.69
0.02825	2080.76
0.02828	2083.72
0.0283	2080.76
0.02832	2086.69
0.02835	2083.72
0.02837	2083.72
0.02839	2095.56
0.02842	2080.76
0.02844	2083.72
0.02846	2083.72
0.02849	2080.76
0.02851	2071.88
0.02853	2080.76
0.02855	2077.8
0.02858	2074.84
0.0286	2074.84
0.02862	2071.88
0.02865	2068.93
0.02867	2074.84
0.02869	2071.88
0.02872	2068.93
0.02874	2065.97
0.02876	2065.97
0.02878	2065.97
0.02881	2063.01
0.02883	2065.97
0.02885	2060.05
0.02888	2060.05
0.0289	2060.05
0.02892	2057.09
0.02894	2060.05
0.02897	2060.05
0.02899	2057.09
0.02901	2057.09
0.02904	2054.12
0.02906	2051.17
0.02908	2054.12
0.0291	2051.17
0.02913	2048.21
0.02915	2048.21
0.02917	2048.21
0.0292	2048.21
0.02922	2048.21
0.02924	2042.29
0.02926	2048.21
0.02929	2051.17
0.02931	2042.29
0.02933	2048.21
0.02935	2042.29
0.02938	2048.21
0.0294	2048.21
0.02942	2042.29
0.02945	2048.21
0.02947	2048.21
0.02949	2048.21
0.02951	2048.21
0.02954	2048.21
0.02956	2051.17
0.02958	2045.25
0.02961	2048.21
0.02963	2051.17
0.02965	2054.12
0.02967	2051.17
0.0297	2054.12
0.02972	2054.12
0.02974	2054.12
0.02976	2051.17
0.02979	2057.09
0.02981	2060.05
0.02983	2060.05
0.02986	2060.05
0.02988	2054.12
0.0299	2060.05
[truncated: 42,985 more rows]

## Sheet: 4 f
440 pF		110 pF		44 pF
Time (s)	Voltage (V)	Time (s)	Voltage (V)	Time (s)	Voltage (V)
0	-2.17273	2.1	15.6685	4.7	11.2861
0.01	-1.425	2.11	6.59484	4.71	-3.74045
0.02	-1.425	2.12	3.4939	4.72	18.6193
0.03	-1.425	2.13	6.37479	4.73	3.59272
0.04	-1.425	2.14	3.27385	4.74	10.9979
0.05	-1.425	2.15	0.17292	4.75	3.44861
0.06	-1.425	2.16	6.04471	4.76	3.37656
0.07	-0.67955	2.17	23.8711	4.77	10.7818
0.08	-0.67955	2.18	5.82466	4.78	3.23246
0.09	-1.425	2.19	-0.26719	4.79	3.16041
0.1	-0.67955	2.2	23.541	4.8	3.08836
0.11	-0.67955	2.21	2.50367	4.81	10.4936
0.12	0.0689	2.22	-3.58817	4.82	10.4215
0.13	-0.67955	2.23	5.27453	4.83	10.3495
0.14	-0.67955	2.24	-3.80822	4.84	10.2774
0.15	-0.67955	2.25	-6.90007	4.85	2.7281
0.16	-1.425	2.26	7.93536	4.86	10.1333
0.17	-0.67955	2.27	13.7981	4.87	10.0613
0.18	0.0689	2.28	4.7244	4.88	9.98922
0.19	0.0689	2.29	4.61438	4.89	17.3944
0.2	0.0689	2.3	7.49526	4.9	2.36784
0.21	0.0689	2.31	13.358	4.91	24.7276
0.22	1.56364	2.32	13.2479	4.92	47.0647
0.23	12.0273	2.33	37.0561	4.93	174.038
0.24	868.473	2.34	219.301	4.94	3992.85
0.25	879.682	2.35	2709.31	4.95	3918.05
0.26	884.914	2.36	2664.35	4.96	3940.39
0.27	887.902	2.37	2679.19	4.97	3947.8
0.28	890.145	2.38	2688.05	4.98	3947.72
0.29	891.639	2.39	2681.96	4.99	3940.17
0.3	891.639	2.4	2690.82	5	3940.1
0.31	891.639	2.41	2708.65	5.01	3940.03
0.32	891.639	2.42	2699.57	5.02	3947.44
0.33	891.639	2.43	2684.51	5.03	3939.89
0.34	892.386	2.44	2702.34	5.04	3977.18
0.35	891.639	2.45	2699.24	5.05	3932.26
0.36	891.639	2.46	2675.22	5.06	3909.78
0.37	889.398	2.47	2687.06	5.07	3924.64
0.38	890.891	2.48	2692.93	5.08	3924.57
0.39	890.145	2.49	2686.84	5.09	3931.98
0.4	890.145	2.5	2686.73	5.1	3916.97
0.41	888.65	2.51	2692.6	5.11	3939.31
0.42	888.65	2.52	2683.52	5.12	3931.76
0.43	887.155	2.53	2701.35	5.13	3924.21
0.44	887.155	2.54	2686.29	5.14	3954.05
0.45	886.407	2.55	2686.18	5.15	3916.61
0.46	884.914	2.56	2680.09	5.16	3886.63
0.47	884.914	2.57	2685.96	5.17	3916.47
0.48	884.166	2.58	2673.9	5.18	3908.92
0.49	882.67	2.59	2682.75	5.19	3886.41
0.5	882.67	2.6	2679.65	5.2	3901.3
0.51	881.177	2.61	2673.57	5.21	3893.75
0.52	881.177	2.62	2679.43	5.22	3908.63
0.53	879.682	2.63	2685.3	5.23	3916.04
0.54	878.186	2.64	2673.24	5.24	3893.53
0.55	877.441	2.65	2673.13	5.25	3908.41
0.56	875.198	2.66	2681.98	5.26	3915.82
0.57	873.702	2.67	2672.91	5.27	3893.32
0.58	872.957	2.68	2669.81	5.28	3893.24
0.59	869.966	2.69	2678.66	5.29	3885.69
0.6	866.977	2.7	2669.59	5.3	3863.21
0.61	865.482	2.71	2663.49	5.31	3870.62
0.62	862.493	2.72	2663.38	5.32	3915.39
0.63	858.757	2.73	2648.33	5.33	3907.84
0.64	855.02	2.74	2663.16	5.34	3847.97
0.65	850.536	2.75	2663.05	5.35	3832.94
0.66	844.557	2.76	2668.92	5.36	3870.26
0.67	838.58	2.77	2662.83	5.37	3840.28
0.68	826.62	2.78	2662.72	5.38	3825.27
0.69	790.002	2.79	2650.66	5.39	3840.13
0.7	703.311	2.8	2668.48	5.4	3855.02
0.71	522.457	2.81	2659.4	5.41	3810.1
0.72	65.8341	2.82	2656.3	5.42	3847.39
0.73	10.5318	2.83	2647.23	5.43	3802.48
0.74	-2.92045	2.84	2656.08	5.44	3765.05
0.75	-7.40455	2.85	2647.01	5.45	3682.77
0.76	-5.90909	2.86	2652.88	5.46	3495.86
0.77	-5.90909	2.87	2643.8	5.47	3129.6
0.78	-5.16136	2.88	2652.66	5.48	1395.71
0.79	-3.66818	2.89	2649.56	5.49	125.162
0.8	-4.41591	2.9	2655.42	5.5	-9.43252
0.81	-3.66818	2.91	2640.37	5.51	-16.9818
0.82	-3.66818	2.92	2637.26	5.52	-9.57662
0.83	-3.66818	2.93	2637.15	5.53	-9.64868
0.84	-3.66818	2.94	2628.08	5.54	5.23382
0.85	-3.66818	2.95	2621.99	5.55	-9.79278
0.86	-2.17273	2.96	2618.9	5.56	-9.86483
0.87	-2.92045	2.97	2615.8	5.57	-9.93688
0.88	-2.17273	2.98	2612.7	5.58	12.4229
0.89	-1.425	2.99	2615.58	5.59	-2.60371
0.9	-2.92045	3	2600.52	5.6	-2.67576
0.91	-2.92045	3.01	2591.44	5.61	12.2067
0.92	-1.425	3.02	2504.64	5.62	-2.81987
0.93	-2.17273	3.03	2184.67	5.63	-2.89192
0.94	-2.17273	3.04	1598.64	5.64	11.9906
0.95	-2.17273	3.05	226.434	5.65	26.8503
0.96	-1.425	3.06	8.09695	5.66	11.8465
0.97	-1.425	3.07	-27.8858	5.67	71.5472
0.98	-1.425	3.08	-16.0322	5.68	34.1115
0.99	-1.425	3.09	-7.17858	5.69	11.6303
1	-1.425	3.1	-13.2704	5.7	11.5583
1.01	-1.425	3.11	-1.41682	5.71	18.9635
1.02	-1.425	3.12	-1.52684	5.72	3.93689
1.03	-1.425	3.13	-1.63687	5.73	-11.0897
1.04	0.0689	3.14	1.24402	5.74	33.6791
1.05	-1.425	3.15	4.11581	5.75	26.1298
1.06	-1.425	3.16	1.02396	5.76	33.535
1.07	-1.425	3.17	-5.06788	5.77	63.3494
1.08	-1.425	3.18	3.78573	5.78	18.4591
1.09	-0.67955	3.19	-2.29702	5.79	55.7507
1.1	-1.425	3.2	3.56568	5.8	33.2468
1.11	-1.425	3.21	6.44656	5.81	25.6975
1.12	-1.425	3.22	0.36381	5.82	-4.2609
1.13	-0.67955	3.23	3.2356	5.83	25.5534
1.14	0.0689	3.24	6.11649	5.84	18.0268
1.15	0.0689	3.25	8.99737	5.85	32.8866
1.16	-1.425	3.26	8.88734	5.86	40.2918
1.17	-1.425	3.27	8.77732	5.87	32.7425
1.18	0.0689	3.28	8.66729	5.88	25.1932
1.19	0.0689	3.29	11.5482	5.89	40.0757
1.2	2.31136	3.3	8.44724	5.9	32.5263
1.21	9.78409	3.31	8.33722	5.91	99.727
1.22	714.52	3.32	5.23628	5.92	24.9049
1.23	873.702	3.33	8.11716	5.93	47.2647
1.24	880.43	3.34	8.00714	5.94	17.3063
1.25	876.693	3.35	4.9062	5.95	39.6433
1.26	882.67	3.36	7.78709	5.96	9.68493
1.27	884.166	3.37	16.6498	5.97	24.5447
1.28	886.407	3.38	7.56704	5.98	39.4272
1.29	885.661	3.39	7.45701	5.99	46.8324
1.3	887.155	3.4	7.34698	6	91.6013
1.31	887.155	3.41	13.2188	6.01	480.143
1.32	886.407	3.42	7.12693	6.02	4000
1.33	886.407	3.43	7.01691	6.03	4007.41
1.34	885.661	3.44	9.89779	6.04	3984.93
1.35	884.914	3.45	12.7787	6.05	3984.85
1.36	884.166	3.46	6.68683	6.06	3954.9
1.37	884.166	3.47	9.56771	6.07	3969.76
1.38	883.418	3.48	9.45769	6.08	3992.12
1.39	881.925	3.49	12.3386	6.09	3977.09
1.4	881.177	3.5	15.2195	6.1	3977.02
1.41	880.43	3.51	9.12761	6.11	3961.99
1.42	880.43	3.52	9.01759	6.12	3991.83
1.43	878.934	3.53	14.8894	6.13	3969.32
1.44	878.934	3.54	11.7884	6.14	3976.73
1.45	878.186	3.55	11.6784	6.15	3976.66
1.46	876.693	3.56	8.57748	6.16	3969.11
1.47	875.198	3.57	8.46746	6.17	3969.04
1.48	874.45	3.58	8.35743	6.18	3968.96
1.49	873.702	3.59	11.2383	6.19	3953.96
1.5	872.209	3.6	14.1192	6.2	3961.34
1.51	871.461	3.61	22.9728	6.21	3938.86
1.52	869.966	3.62	46.781	6.22	3961.2
1.53	867.725	3.63	817.916	6.23	3961.13
1.54	865.482	3.64	2650.27	6.24	3961.05
1.55	864.734	3.65	2656.14	6.25	3946.05
1.56	862.493	3.66	2673.97	6.26	3968.39
1.57	860.252	3.67	2676.85	6.27	3960.84
1.58	858.009	3.68	2673.75	6.28	3953.31
1.59	855.768	3.69	2682.6	6.29	3945.76
1.6	855.02	3.7	2679.51	6.3	3945.69
1.61	850.536	3.71	2682.38	6.31	3930.66
1.62	847.545	3.72	2682.27	6.32	3945.55
1.63	844.557	3.73	2682.16	6.33	3938
1.64	841.568	3.74	2685.04	6.34	3937.92
1.65	839.325	3.75	2681.94	6.35	3937.85
1.66	832.6	3.76	2681.83	6.36	3937.78
1.67	823.632	3.77	2678.74	6.37	3937.71
1.68	800.464	3.78	2681.61	6.38	3937.64
1.69	760.855	3.79	2678.52	6.39	3930.09
1.7	698.827	3.8	2675.42	6.4	3930.01
1.71	618.861	3.81	2675.31	6.41	3929.94
1.72	497.793	3.82	2675.2	6.42	3914.92
1.73	80.7818	3.83	2669.11	6.43	3922.32
1.74	17.2568	3.84	2674.98	6.44	3914.77
1.75	0.81591	3.85	2668.89	6.45	3914.7
1.76	-4.41591	3.86	2668.78	6.46	3907.17
1.77	-5.16136	3.87	2668.67	6.47	3914.56
1.78	-4.41591	3.88	2668.56	6.48	3907.03
1.79	-4.41591	3.89	2662.46	6.49	3906.96
1.8	-4.41591	3.9	2659.37	6.5	3899.41
1.81	-4.41591	3.91	2659.26	6.51	3899.34
1.82	-4.41591	3.92	2656.16	6.52	3906.74
1.83	-2.92045	3.93	2653.06	6.53	3899.19
1.84	-2.92045	3.94	2649.96	6.54	3891.64
1.85	-3.66818	3.95	2649.85	6.55	3884.09
1.86	-3.66818	3.96	2646.75	6.56	3869.07
1.87	-2.92045	3.97	2649.63	6.57	3876.47
1.88	-2.17273	3.98	2646.53	6.58	3861.47
1.89	-2.17273	3.99	2640.45	6.59	3853.92
1.9	-1.425	4	2643.32	6.6	3846.37
1.91	-2.17273	4.01	2640.23	6.61	3838.82
1.92	-1.425	4.02	2637.13	6.62	3793.91
1.93	-1.425	4.03	2634.02	6.63	3562.15
1.94	-0.67955	4.04	2630.92	6.64	2949.29
1.95	-2.17273	4.05	2627.82	6.65	572.691
1.96	-1.425	4.06	2624.72	6.66	27.0504
1.97	-1.425	4.07	2603.69	6.67	-17.8625
1.98	-2.17273	4.08	2615.54	6.68	-17.9346
1.99	-1.425	4.09	2618.42	6.69	-10.5294
2	-0.67955	4.1	2612.33	6.7	4.35312
2.01	-1.425	4.11	2606.24	6.71	4.28107
		4.12	2603.14	6.72	-3.26825
		4.13	2594.06	6.73	4.13697
		4.14	2590.96	6.74	4.06492
		4.15	2584.88	6.75	3.99286
		4.16	2572.8	6.76	11.3981
		4.17	2566.72	6.77	11.326
		4.18	2560.63	6.78	3.77671
		4.19	2557.53	6.79	18.6365
		4.2	2542.47	6.8	18.5644
		4.21	2527.42	6.81	18.4924
		4.22	2473.5	6.82	25.8976
		4.23	2389.69	6.83	18.3483
		4.24	2219.19	6.84	18.2762
		4.25	1941.07	6.85	10.7496
		4.26	849.848	6.86	25.6094
		4.27	108.384	6.87	40.4919
		4.28	-14.2898	6.88	25.4653
		4.29	-8.42712	6.89	25.3932
		4.3	-8.53714	6.9	17.8439
		4.31	-5.65626
		4.32	-11.739
		4.33	-2.8854
		4.34	2.98639
		4.35	-0.11454
		4.36	2.76634
		4.37	8.62904
		4.38	5.5372
		4.39	8.40899
		4.4	2.32624
		4.41	8.18894
		4.42	8.07892
		4.43	4.98707
		4.44	7.85886
		4.45	7.74884
		4.46	7.63881
		4.47	1.55606
		4.48	7.41876
		4.49	10.2996
		4.5	7.19871
		4.51	7.08868
		4.52	9.96957
		4.53	9.85954
		4.54	9.74952
		4.55	12.6304
		4.56	9.52947
		4.57	6.42853
		4.58	9.30941

## Sheet: 4 g
50 um
						Charge (nC)		Voltage (V)
Capacitance (pF)	Charge (nC)					Mean	Standard Deviation	Mean	Standard Deviation
22	65.8	65.1	64.5	64.8	64.4	64.92	0.56303	2950.91	25.5922
44	126.1	126.9	119.7	121.7	125.7	124.02	3.14197	2818.64	71.4085
73	168.1	175.3	172.4	169.7	172.7	171.64	2.80143	2351.23	38.3757
110	223.6	222.9	220.7	221.3	227.9	223.28	2.83584	2029.82	25.7804
220	324.5	320.6	312.1	306.2	320.9	316.86	7.49953	1440.27	34.0888
440	390.1	394.4	395.4	388.2	396.1	392.84	3.48755	892.818	7.92625
750	455.8	453.5	473.9	461.4	467.3	462.38	8.36702	616.507	11.156
140 um
						Charge (nC)		Voltage (V)
Capacitance (pF)	Charge (nC)					Mean	Standard Deviation	Mean	Standard Deviation
22	94.4	94.7	95	96.1	96.3	95.3	0.85147	4331.82	38.7032
44	161.2	160.1	167.7	166.4	144.8	160.04	9.12047	3637.27	207.283
73	237.5	231.5	240.1	232.5	221.3	232.58	7.23132	3186.03	99.0592
110	286.7	288.4	291.5	286.9	291.7	289.04	2.42858	2627.64	22.078
220	337.8	324.8	327.4	343.2	343.9	335.42	8.87705	1524.64	40.3502
440	373.3	382.8	383.1	377.5	384.1	380.16	4.61714	864	10.4935
750	450.1	443.6	456	445.8	446	448.3	4.90306	597.733	6.53741
300 um
						Charge (nC)		Voltage (V)
Capacitance (pF)	Charge (nC)					Mean	Standard Deviation	Mean	Standard Deviation
22	112	113.8	116.7	116.1	116.4	115	2.03101	5227.27	92.3186
44	217.6	217.3	218	207	219.3	215.84	5.0003	4905.45	113.643
73	291.6	292.1	292.1	291.7	296.6	292.82	2.12532	4011.23	29.114
110	340.3	333.7	334	333.9	333.7	335.12	2.89862	3046.55	26.3511
220	400.9	410.1	410.2	408.7	407.1	407.4	3.84578	1851.82	17.4808
440	441	435.2	437.5	439.8	439.5	438.6	2.27925	996.818	5.18012
750	459.4	458.4	458	455.1	451.9	456.56	3.05663	608.747	4.07551

## Sheet: 4 h
	Dielectric permitivity 3.67
	1000 uC m-2	1500 uC m-2	2000 uC m-2
Thickness (um)	Energy density (J m-2 cycle-1)
10	0.15394	0.34637	0.61577
50	0.76972	1.73186	3.07887
100	1.53943	3.46372	6.15773
200	3.07887	6.92745	12.3155
300	4.6183	10.3912	18.4732
400	6.15773	13.8549	24.6309
500	7.69716	17.3186	30.7887
1000	15.3943	34.6372	61.5773

## Sheet: 4 i
Number	Energy density (J m-2)
1	0.056
2	0.108
3	0.142
4	5.68
6	0.13
7	0.389
8	0.395
9	5.76
