# Supplementary material for: Field emission effect in triboelectric nanogenerators
Source: Nat Commun. 2025 May 20;16:4706. doi: 10.1038/s41467-025-59927-4 (PMC12092747; doi:10.1038/s41467-025-59927-4)
Supplement: Supplementary file 3 — Source Data [file 41467_2025_59927_MOESM3_ESM.zip › Source Data/Source Data Fig. 5.xlsx]

## Sheet: 5 b
	5 um	10 um	20 um	50 um	100 um	1000 um
Distance (um)	Electric field (MV m-1)
0.01	145.822	146.356	146.624	146.785	146.839	146.887
0.02	144.767	145.822	146.356	146.677	146.785	146.882
0.03	143.728	145.293	146.088	146.57	146.731	146.876
0.04	142.703	144.767	145.822	146.463	146.677	146.871
0.05	141.693	144.246	145.557	146.356	146.624	146.866
0.06	140.696	143.728	145.293	146.249	146.57	146.86
0.07	139.714	143.214	145.03	146.142	146.516	146.855
0.08	138.746	142.703	144.767	146.035	146.463	146.85
0.09	137.79	142.196	144.506	145.929	146.409	146.844
0.1	136.848	141.693	144.246	145.822	146.356	146.839
0.11	135.919	141.193	143.986	145.716	146.302	146.833
0.12	135.002	140.696	143.728	145.61	146.249	146.828
0.13	134.097	140.204	143.47	145.504	146.195	146.823
0.14	133.205	139.714	143.214	145.399	146.142	146.817
0.15	132.324	139.228	142.958	145.293	146.088	146.812
0.16	131.455	138.746	142.703	145.188	146.035	146.806
0.17	130.597	138.266	142.449	145.082	145.982	146.801
0.18	129.75	137.79	142.196	144.977	145.929	146.796
0.19	128.914	137.318	141.944	144.872	145.875	146.79
0.2	128.089	136.848	141.693	144.767	145.822	146.785
0.21	127.275	136.382	141.442	144.663	145.769	146.78
0.22	126.47	135.919	141.193	144.558	145.716	146.774
0.23	125.676	135.459	140.944	144.454	145.663	146.769
0.24	124.892	135.002	140.696	144.35	145.61	146.763
0.25	124.117	134.548	140.45	144.246	145.557	146.758
0.26	123.352	134.097	140.204	144.142	145.504	146.753
0.27	122.596	133.649	139.958	144.038	145.451	146.747
0.28	121.85	133.205	139.714	143.935	145.399	146.742
0.29	121.113	132.763	139.471	143.831	145.346	146.736
0.3	120.384	132.324	139.228	143.728	145.293	146.731
0.31	119.664	131.888	138.986	143.625	145.24	146.726
0.32	118.953	131.455	138.746	143.522	145.188	146.72
0.33	118.25	131.024	138.505	143.419	145.135	146.715
0.34	117.555	130.597	138.266	143.316	145.082	146.71
0.35	116.869	130.172	138.028	143.214	145.03	146.704
0.36	116.19	129.75	137.79	143.111	144.977	146.699
0.37	115.52	129.331	137.553	143.009	144.925	146.693
0.38	114.857	128.914	137.318	142.907	144.872	146.688
0.39	114.201	128.5	137.082	142.805	144.82	146.683
0.4	113.553	128.089	136.848	142.703	144.767	146.677
0.41	112.913	127.681	136.614	142.601	144.715	146.672
0.42	112.279	127.275	136.382	142.5	144.663	146.667
0.43	111.653	126.871	136.15	142.398	144.611	146.661
0.44	111.033	126.47	135.919	142.297	144.558	146.656
0.45	110.421	126.072	135.688	142.196	144.506	146.65
0.46	109.815	125.676	135.459	142.095	144.454	146.645
0.47	109.215	125.283	135.23	141.994	144.402	146.64
0.48	108.623	124.892	135.002	141.893	144.35	146.634
0.49	108.036	124.503	134.774	141.793	144.298	146.629
0.5	107.456	124.117	134.548	141.693	144.246	146.624
0.51	106.882	123.733	134.322	141.592	144.194	146.618
0.52	106.315	123.352	134.097	141.492	144.142	146.613
0.53	105.753	122.973	133.873	141.392	144.09	146.607
0.54	105.197	122.596	133.649	141.292	144.038	146.602
0.55	104.647	122.222	133.427	141.193	143.986	146.597
0.56	104.102	121.85	133.205	141.093	143.935	146.591
0.57	103.564	121.48	132.983	140.994	143.883	146.586
0.58	103.031	121.113	132.763	140.894	143.831	146.581
0.59	102.503	120.747	132.543	140.795	143.779	146.575
0.6	101.98	120.384	132.324	140.696	143.728	146.57
0.61	101.463	120.023	132.105	140.598	143.676	146.565
0.62	100.952	119.664	131.888	140.499	143.625	146.559
0.63	100.445	119.308	131.671	140.4	143.573	146.554
0.64	99.9433	118.953	131.455	140.302	143.522	146.548
0.65	99.4467	118.6	131.239	140.204	143.47	146.543
0.66	98.9549	118.25	131.024	140.105	143.419	146.538
0.67	98.468	117.902	130.81	140.007	143.367	146.532
0.68	97.9859	117.555	130.597	139.909	143.316	146.527
0.69	97.5085	117.211	130.384	139.812	143.265	146.522
0.7	97.0357	116.869	130.172	139.714	143.214	146.516
0.71	96.5675	116.529	129.961	139.617	143.162	146.511
0.72	96.1038	116.19	129.75	139.519	143.111	146.506
0.73	95.6445	115.854	129.54	139.422	143.06	146.5
0.74	95.1895	115.52	129.331	139.325	143.009	146.495
0.75	94.7389	115.187	129.122	139.228	142.958	146.489
0.76	94.2925	114.857	128.914	139.131	142.907	146.484
0.77	93.8503	114.528	128.707	139.035	142.856	146.479
0.78	93.4123	114.201	128.5	138.938	142.805	146.473
0.79	92.9783	113.876	128.294	138.842	142.754	146.468
0.8	92.5483	113.553	128.089	138.746	142.703	146.463
0.81	92.1223	113.232	127.885	138.649	142.652	146.457
0.82	91.7002	112.913	127.681	138.553	142.601	146.452
0.83	91.2819	112.595	127.477	138.458	142.55	146.447
0.84	90.8674	112.279	127.275	138.362	142.5	146.441
0.85	90.4567	111.965	127.073	138.266	142.449	146.436
0.86	90.0497	111.653	126.871	138.171	142.398	146.43
0.87	89.6463	111.342	126.67	138.075	142.348	146.425
0.88	89.2465	111.033	126.47	137.98	142.297	146.42
0.89	88.8503	110.726	126.271	137.885	142.246	146.414
0.9	88.4576	110.421	126.072	137.79	142.196	146.409
0.91	88.0683	110.117	125.874	137.695	142.145	146.404
0.92	87.6825	109.815	125.676	137.601	142.095	146.398
0.93	87.3	109.514	125.479	137.506	142.045	146.393
0.94	86.9208	109.215	125.283	137.412	141.994	146.388
0.95	86.5449	108.918	125.087	137.318	141.944	146.382
0.96	86.1722	108.623	124.892	137.223	141.893	146.377
0.97	85.8028	108.329	124.697	137.129	141.843	146.372
0.98	85.4365	108.036	124.503	137.035	141.793	146.366
0.99	85.0733	107.745	124.31	136.942	141.743	146.361
1	84.7132	107.456	124.117	136.848	141.693	146.356
1.01	84.3561	107.169	123.925	136.755	141.642	146.35
1.02	84.002	106.882	123.733	136.661	141.592	146.345
1.03	83.6509	106.598	123.543	136.568	141.542	146.339
1.04	83.3027	106.315	123.352	136.475	141.492	146.334
1.05	82.9574	106.033	123.162	136.382	141.442	146.329
1.06	82.6149	105.753	122.973	136.289	141.392	146.323
1.07	82.2753	105.474	122.785	136.196	141.342	146.318
1.08	81.9384	105.197	122.596	136.103	141.292	146.313
1.09	81.6043	104.921	122.409	136.011	141.243	146.307
1.1	81.2729	104.647	122.222	135.919	141.193	146.302
1.11	80.9442	104.374	122.036	135.826	141.143	146.297
1.12	80.6181	104.102	121.85	135.734	141.093	146.291
1.13	80.2947	103.832	121.665	135.642	141.043	146.286
1.14	79.9738	103.564	121.48	135.55	140.994	146.281
1.15	79.6555	103.296	121.296	135.459	140.944	146.275
1.16	79.3397	103.031	121.113	135.367	140.894	146.27
1.17	79.0264	102.766	120.93	135.275	140.845	146.265
1.18	78.7155	102.503	120.747	135.184	140.795	146.259
1.19	78.4072	102.241	120.565	135.093	140.746	146.254
1.2	78.1012	101.98	120.384	135.002	140.696	146.249
1.21	77.7975	101.721	120.203	134.911	140.647	146.243
1.22	77.4963	101.463	120.023	134.82	140.598	146.238
1.23	77.1974	101.207	119.843	134.729	140.548	146.233
1.24	76.9007	100.952	119.664	134.638	140.499	146.227
1.25	76.6063	100.698	119.486	134.548	140.45	146.222
1.26	76.3142	100.445	119.308	134.457	140.4	146.217
1.27	76.0243	100.193	119.13	134.367	140.351	146.211
1.28	75.7366	99.9433	118.953	134.277	140.302	146.206
1.29	75.4511	99.6944	118.776	134.187	140.253	146.201
1.3	75.1677	99.4467	118.6	134.097	140.204	146.195
1.31	74.8864	99.2002	118.425	134.007	140.154	146.19
1.32	74.6072	98.9549	118.25	133.918	140.105	146.184
1.33	74.3301	98.7109	118.076	133.828	140.056	146.179
1.34	74.0551	98.468	117.902	133.739	140.007	146.174
1.35	73.782	98.2264	117.728	133.649	139.958	146.168
1.36	73.511	97.9859	117.555	133.56	139.909	146.163
1.37	73.242	97.7466	117.383	133.471	139.861	146.158
1.38	72.9749	97.5085	117.211	133.382	139.812	146.152
1.39	72.7098	97.2715	117.04	133.293	139.763	146.147
1.4	72.4466	97.0357	116.869	133.205	139.714	146.142
1.41	72.1852	96.801	116.699	133.116	139.665	146.136
1.42	71.9258	96.5675	116.529	133.027	139.617	146.131
1.43	71.6682	96.3351	116.359	132.939	139.568	146.126
1.44	71.4125	96.1038	116.19	132.851	139.519	146.12
1.45	71.1586	95.8735	116.022	132.763	139.471	146.115
1.46	70.9065	95.6445	115.854	132.675	139.422	146.11
1.47	70.6561	95.4164	115.687	132.587	139.374	146.104
1.48	70.4075	95.1895	115.52	132.499	139.325	146.099
1.49	70.1607	94.9637	115.353	132.411	139.277	146.094
1.5	69.9156	94.7389	115.187	132.324	139.228	146.088
1.51	69.6722	94.5152	115.022	132.236	139.18	146.083
1.52	69.4305	94.2925	114.857	132.149	139.131	146.078
1.53	69.1904	94.0709	114.692	132.062	139.083	146.072
1.54	68.952	93.8503	114.528	131.975	139.035	146.067
1.55	68.7153	93.6308	114.365	131.888	138.986	146.062
1.56	68.4801	93.4123	114.201	131.801	138.938	146.056
1.57	68.2466	93.1948	114.039	131.714	138.89	146.051
1.58	68.0147	92.9783	113.876	131.628	138.842	146.046
1.59	67.7843	92.7628	113.715	131.541	138.794	146.04
1.6	67.5555	92.5483	113.553	131.455	138.746	146.035
1.61	67.3282	92.3348	113.393	131.368	138.697	146.03
1.62	67.1025	92.1223	113.232	131.282	138.649	146.024
1.63	66.8782	91.9107	113.072	131.196	138.601	146.019
1.64	66.6555	91.7002	112.913	131.11	138.553	146.014
1.65	66.4342	91.4905	112.754	131.024	138.505	146.008
1.66	66.2144	91.2819	112.595	130.939	138.458	146.003
1.67	65.996	91.0742	112.437	130.853	138.41	145.998
1.68	65.7791	90.8674	112.279	130.767	138.362	145.993
1.69	65.5636	90.6616	112.122	130.682	138.314	145.987
1.7	65.3495	90.4567	111.965	130.597	138.266	145.982
1.71	65.1368	90.2527	111.809	130.512	138.218	145.977
1.72	64.9255	90.0497	111.653	130.427	138.171	145.971
1.73	64.7155	89.8475	111.497	130.342	138.123	145.966
1.74	64.507	89.6463	111.342	130.257	138.075	145.961
1.75	64.2997	89.446	111.188	130.172	138.028	145.955
1.76	64.0938	89.2465	111.033	130.087	137.98	145.95
1.77	63.8892	89.048	110.88	130.003	137.933	145.945
1.78	63.6858	88.8503	110.726	129.919	137.885	145.939
1.79	63.4838	88.6535	110.573	129.834	137.838	145.934
1.8	63.2831	88.4576	110.421	129.75	137.79	145.929
1.81	63.0836	88.2625	110.269	129.666	137.743	145.923
1.82	62.8854	88.0683	110.117	129.582	137.695	145.918
1.83	62.6884	87.875	109.966	129.498	137.648	145.913
1.84	62.4926	87.6825	109.815	129.414	137.601	145.907
1.85	62.2981	87.4908	109.664	129.331	137.553	145.902
1.86	62.1048	87.3	109.514	129.247	137.506	145.897
1.87	61.9126	87.11	109.365	129.164	137.459	145.891
1.88	61.7217	86.9208	109.215	129.081	137.412	145.886
1.89	61.5319	86.7324	109.067	128.997	137.365	145.881
1.9	61.3433	86.5449	108.918	128.914	137.318	145.875
1.91	61.1558	86.3582	108.77	128.831	137.27	145.87
1.92	60.9695	86.1722	108.623	128.748	137.223	145.865
1.93	60.7843	85.9871	108.476	128.666	137.176	145.86
1.94	60.6003	85.8028	108.329	128.583	137.129	145.854
1.95	60.4173	85.6192	108.182	128.5	137.082	145.849
1.96	60.2355	85.4365	108.036	128.418	137.035	145.844
1.97	60.0547	85.2545	107.891	128.336	136.989	145.838
1.98	59.8751	85.0733	107.745	128.253	136.942	145.833
1.99	59.6964	84.8929	107.601	128.171	136.895	145.828
2	59.5189	84.7132	107.456	128.089	136.848	145.822
2.01	59.3424	84.5343	107.312	128.007	136.801	145.817
2.02	59.167	84.3561	107.169	127.925	136.755	145.812
2.03	58.9926	84.1787	107.025	127.844	136.708	145.806
2.04	58.8192	84.002	106.882	127.762	136.661	145.801
2.05	58.6468	83.8261	106.74	127.681	136.614	145.796
2.06	58.4754	83.6509	106.598	127.599	136.568	145.79
2.07	58.3051	83.4764	106.456	127.518	136.521	145.785
2.08	58.1357	83.3027	106.315	127.437	136.475	145.78
2.09	57.9673	83.1297	106.174	127.356	136.428	145.775
2.1	57.7999	82.9574	106.033	127.275	136.382	145.769
2.11	57.6334	82.7858	105.893	127.194	136.335	145.764
2.12	57.4679	82.6149	105.753	127.113	136.289	145.759
2.13	57.3034	82.4448	105.613	127.032	136.242	145.753
2.14	57.1398	82.2753	105.474	126.952	136.196	145.748
2.15	56.9771	82.1065	105.335	126.871	136.15	145.743
2.16	56.8153	81.9384	105.197	126.791	136.103	145.737
2.17	56.6545	81.771	105.059	126.71	136.057	145.732
2.18	56.4946	81.6043	104.921	126.63	136.011	145.727
2.19	56.3355	81.4383	104.784	126.55	135.965	145.721
2.2	56.1774	81.2729	104.647	126.47	135.919	145.716
2.21	56.0201	81.1082	104.51	126.39	135.872	145.711
2.22	55.8638	80.9442	104.374	126.311	135.826	145.706
2.23	55.7083	80.7808	104.238	126.231	135.78	145.7
2.24	55.5536	80.6181	104.102	126.151	135.734	145.695
2.25	55.3998	80.4561	103.967	126.072	135.688	145.69
2.26	55.2469	80.2947	103.832	125.993	135.642	145.684
2.27	55.0948	80.1339	103.698	125.913	135.596	145.679
2.28	54.9435	79.9738	103.564	125.834	135.55	145.674
2.29	54.7931	79.8143	103.43	125.755	135.504	145.668
2.3	54.6435	79.6555	103.296	125.676	135.459	145.663
2.31	54.4947	79.4973	103.163	125.597	135.413	145.658
2.32	54.3467	79.3397	103.031	125.518	135.367	145.653
2.33	54.1995	79.1827	102.898	125.44	135.321	145.647
2.34	54.0531	79.0264	102.766	125.361	135.275	145.642
2.35	53.9075	78.8707	102.634	125.283	135.23	145.637
2.36	53.7627	78.7155	102.503	125.204	135.184	145.631
2.37	53.6187	78.561	102.372	125.126	135.138	145.626
2.38	53.4754	78.4072	102.241	125.048	135.093	145.621
2.39	53.3329	78.2538	102.111	124.97	135.047	145.615
2.4	53.1911	78.1012	101.98	124.892	135.002	145.61
2.41	53.0501	77.949	101.851	124.814	134.956	145.605
2.42	52.9099	77.7975	101.721	124.736	134.911	145.6
2.43	52.7704	77.6466	101.592	124.658	134.865	145.594
2.44	52.6316	77.4963	101.463	124.581	134.82	145.589
2.45	52.4935	77.3465	101.335	124.503	134.774	145.584
2.46	52.3562	77.1974	101.207	124.426	134.729	145.578
2.47	52.2196	77.0487	101.079	124.349	134.684	145.573
2.48	52.0837	76.9007	100.952	124.271	134.638	145.568
2.49	51.9485	76.7532	100.824	124.194	134.593	145.562
2.5	51.814	76.6063	100.698	124.117	134.548	145.557
2.51	51.6802	76.46	100.571	124.04	134.503	145.552
2.52	51.5471	76.3142	100.445	123.963	134.457	145.547
2.53	51.4146	76.169	100.319	123.887	134.412	145.541
2.54	51.2829	76.0243	100.193	123.81	134.367	145.536
2.55	51.1518	75.8802	100.068	123.733	134.322	145.531
2.56	51.0214	75.7366	99.9433	123.657	134.277	145.525
2.57	50.8917	75.5936	99.8187	123.581	134.232	145.52
2.58	50.7626	75.4511	99.6944	123.504	134.187	145.515
2.59	50.6341	75.3091	99.5704	123.428	134.142	145.51
2.6	50.5063	75.1677	99.4467	123.352	134.097	145.504
2.61	50.3792	75.0268	99.3233	123.276	134.052	145.499
2.62	50.2527	74.8864	99.2002	123.2	134.007	145.494
2.63	50.1268	74.7465	99.0774	123.124	133.962	145.488
2.64	50.0016	74.6072	98.9549	123.049	133.918	145.483
2.65	49.877	74.4684	98.8328	122.973	133.873	145.478
2.66	49.753	74.3301	98.7109	122.898	133.828	145.473
2.67	49.6296	74.1923	98.5893	122.822	133.783	145.467
2.68	49.5068	74.0551	98.468	122.747	133.739	145.462
2.69	49.3847	73.9183	98.3471	122.672	133.694	145.457
2.7	49.2631	73.782	98.2264	122.596	133.649	145.451
2.71	49.1421	73.6463	98.106	122.521	133.605	145.446
2.72	49.0217	73.511	97.9859	122.446	133.56	145.441
2.73	48.9019	73.3762	97.8661	122.372	133.516	145.436
2.74	48.7828	73.242	97.7466	122.297	133.471	145.43
2.75	48.6641	73.1082	97.6274	122.222	133.427	145.425
2.76	48.5461	72.9749	97.5085	122.148	133.382	145.42
2.77	48.4286	72.8421	97.3899	122.073	133.338	145.414
2.78	48.3117	72.7098	97.2715	121.999	133.293	145.409
2.79	48.1953	72.5779	97.1535	121.924	133.249	145.404
2.8	48.0795	72.4466	97.0357	121.85	133.205	145.399
2.81	47.9643	72.3157	96.9182	121.776	133.16	145.393
2.82	47.8496	72.1852	96.801	121.702	133.116	145.388
2.83	47.7355	72.0553	96.6841	121.628	133.072	145.383
2.84	47.6219	71.9258	96.5675	121.554	133.027	145.377
2.85	47.5089	71.7968	96.4511	121.48	132.983	145.372
2.86	47.3963	71.6682	96.3351	121.407	132.939	145.367
2.87	47.2844	71.5401	96.2193	121.333	132.895	145.362
2.88	47.1729	71.4125	96.1038	121.259	132.851	145.356
2.89	47.062	71.2853	95.9885	121.186	132.807	145.351
2.9	46.9516	71.1586	95.8735	121.113	132.763	145.346
2.91	46.8417	71.0323	95.7589	121.039	132.719	145.34
2.92	46.7323	70.9065	95.6445	120.966	132.675	145.335
2.93	46.6234	70.7811	95.5303	120.893	132.631	145.33
2.94	46.5151	70.6561	95.4164	120.82	132.587	145.325
2.95	46.4072	70.5316	95.3028	120.747	132.543	145.319
2.96	46.2998	70.4075	95.1895	120.674	132.499	145.314
2.97	46.193	70.2839	95.0765	120.602	132.455	145.309
2.98	46.0866	70.1607	94.9637	120.529	132.411	145.304
2.99	45.9807	70.0379	94.8512	120.457	132.368	145.298
3	45.8753	69.9156	94.7389	120.384	132.324	145.293
3.01	45.7704	69.7937	94.6269	120.312	132.28	145.288
3.02	45.6659	69.6722	94.5152	120.239	132.236	145.282
3.03	45.562	69.5511	94.4037	120.167	132.193	145.277
3.04	45.4585	69.4305	94.2925	120.095	132.149	145.272
3.05	45.3554	69.3102	94.1816	120.023	132.105	145.267
3.06	45.2529	69.1904	94.0709	119.951	132.062	145.261
3.07	45.1508	69.071	93.9605	119.879	132.018	145.256
3.08	45.0491	68.952	93.8503	119.808	131.975	145.251
3.09	44.948	68.8334	93.7404	119.736	131.931	145.246
3.1	44.8472	68.7153	93.6308	119.664	131.888	145.24
3.11	44.747	68.5975	93.5214	119.593	131.844	145.235
3.12	44.6471	68.4801	93.4123	119.521	131.801	145.23
3.13	44.5478	68.3632	93.3034	119.45	131.758	145.224
3.14	44.4488	68.2466	93.1948	119.379	131.714	145.219
3.15	44.3503	68.1304	93.0864	119.308	131.671	145.214
3.16	44.2522	68.0147	92.9783	119.236	131.628	145.209
3.17	44.1546	67.8993	92.8704	119.165	131.584	145.203
3.18	44.0574	67.7843	92.7628	119.095	131.541	145.198
3.19	43.9606	67.6697	92.6554	119.024	131.498	145.193
3.2	43.8643	67.5555	92.5483	118.953	131.455	145.188
3.21	43.7683	67.4417	92.4414	118.882	131.411	145.182
3.22	43.6728	67.3282	92.3348	118.812	131.368	145.177
3.23	43.5777	67.2151	92.2284	118.741	131.325	145.172
3.24	43.483	67.1025	92.1223	118.671	131.282	145.167
3.25	43.3888	66.9901	92.0164	118.6	131.239	145.161
3.26	43.2949	66.8782	91.9107	118.53	131.196	145.156
3.27	43.2014	66.7667	91.8053	118.46	131.153	145.151
3.28	43.1084	66.6555	91.7002	118.39	131.11	145.145
3.29	43.0157	66.5447	91.5952	118.32	131.067	145.14
3.3	42.9235	66.4342	91.4905	118.25	131.024	145.135
3.31	42.8316	66.3241	91.3861	118.18	130.981	145.13
3.32	42.7401	66.2144	91.2819	118.111	130.939	145.124
3.33	42.649	66.105	91.1779	118.041	130.896	145.119
3.34	42.5583	65.996	91.0742	117.971	130.853	145.114
3.35	42.468	65.8874	90.9707	117.902	130.81	145.109
3.36	42.3781	65.7791	90.8674	117.832	130.767	145.103
3.37	42.2886	65.6712	90.7644	117.763	130.725	145.098
3.38	42.1994	65.5636	90.6616	117.694	130.682	145.093
3.39	42.1106	65.4564	90.559	117.625	130.639	145.088
3.4	42.0222	65.3495	90.4567	117.555	130.597	145.082
3.41	41.9341	65.243	90.3546	117.486	130.554	145.077
3.42	41.8464	65.1368	90.2527	117.418	130.512	145.072
3.43	41.7591	65.031	90.1511	117.349	130.469	145.067
3.44	41.6722	64.9255	90.0497	117.28	130.427	145.061
3.45	41.5855	64.8204	89.9485	117.211	130.384	145.056
3.46	41.4993	64.7155	89.8475	117.143	130.342	145.051
3.47	41.4134	64.6111	89.7468	117.074	130.299	145.046
3.48	41.3279	64.507	89.6463	117.006	130.257	145.04
3.49	41.2428	64.4032	89.546	116.937	130.214	145.035
3.5	41.1579	64.2997	89.446	116.869	130.172	145.03
3.51	41.0735	64.1966	89.3461	116.801	130.13	145.024
3.52	40.9893	64.0938	89.2465	116.733	130.087	145.019
3.53	40.9055	63.9913	89.1471	116.665	130.045	145.014
3.54	40.8221	63.8892	89.048	116.597	130.003	145.009
3.55	40.739	63.7873	88.949	116.529	129.961	145.003
3.56	40.6562	63.6858	88.8503	116.461	129.919	144.998
3.57	40.5738	63.5847	88.7518	116.393	129.876	144.993
3.58	40.4917	63.4838	88.6535	116.326	129.834	144.988
3.59	40.41	63.3833	88.5554	116.258	129.792	144.982
3.6	40.3285	63.2831	88.4576	116.19	129.75	144.977
3.61	40.2474	63.1832	88.3599	116.123	129.708	144.972
3.62	40.1666	63.0836	88.2625	116.056	129.666	144.967
3.63	40.0862	62.9843	88.1653	115.988	129.624	144.961
3.64	40.0061	62.8854	88.0683	115.921	129.582	144.956
3.65	39.9263	62.7867	87.9715	115.854	129.54	144.951
3.66	39.8468	62.6884	87.875	115.787	129.498	144.946
3.67	39.7676	62.5904	87.7786	115.72	129.456	144.94
3.68	39.6887	62.4926	87.6825	115.653	129.414	144.935
3.69	39.6101	62.3952	87.5865	115.587	129.373	144.93
3.7	39.5319	62.2981	87.4908	115.52	129.331	144.925
3.71	39.454	62.2013	87.3953	115.453	129.289	144.919
3.72	39.3763	62.1048	87.3	115.387	129.247	144.914
3.73	39.299	62.0085	87.2049	115.32	129.206	144.909
3.74	39.222	61.9126	87.11	115.254	129.164	144.904
3.75	39.1453	61.817	87.0153	115.187	129.122	144.898
3.76	39.0689	61.7217	86.9208	115.121	129.081	144.893
3.77	38.9927	61.6266	86.8265	115.055	129.039	144.888
3.78	38.9169	61.5319	86.7324	114.989	128.997	144.883
3.79	38.8414	61.4375	86.6386	114.923	128.956	144.878
3.8	38.7661	61.3433	86.5449	114.857	128.914	144.872
3.81	38.6912	61.2494	86.4514	114.791	128.873	144.867
3.82	38.6165	61.1558	86.3582	114.725	128.831	144.862
3.83	38.5422	61.0625	86.2651	114.659	128.79	144.857
3.84	38.4681	60.9695	86.1722	114.594	128.748	144.851
3.85	38.3943	60.8768	86.0796	114.528	128.707	144.846
3.86	38.3208	60.7843	85.9871	114.463	128.666	144.841
3.87	38.2475	60.6922	85.8949	114.397	128.624	144.836
3.88	38.1746	60.6003	85.8028	114.332	128.583	144.83
3.89	38.1019	60.5087	85.7109	114.267	128.542	144.825
3.9	38.0295	60.4173	85.6192	114.201	128.5	144.82
3.91	37.9573	60.3263	85.5278	114.136	128.459	144.815
3.92	37.8855	60.2355	85.4365	114.071	128.418	144.809
3.93	37.8139	60.145	85.3454	114.006	128.377	144.804
3.94	37.7426	60.0547	85.2545	113.941	128.336	144.799
3.95	37.6715	59.9648	85.1638	113.876	128.294	144.794
3.96	37.6008	59.8751	85.0733	113.812	128.253	144.788
3.97	37.5303	59.7856	84.983	113.747	128.212	144.783
3.98	37.46	59.6964	84.8929	113.682	128.171	144.778
3.99	37.39	59.6075	84.8029	113.618	128.13	144.773
4	37.3203	59.5189	84.7132	113.553	128.089	144.767
4.01	37.2508	59.4305	84.6236	113.489	128.048	144.762
4.02	37.1816	59.3424	84.5343	113.425	128.007	144.757
4.03	37.1127	59.2546	84.4451	113.36	127.966	144.752
4.04	37.044	59.167	84.3561	113.296	127.925	144.747
4.05	36.9755	59.0796	84.2673	113.232	127.885	144.741
4.06	36.9073	58.9926	84.1787	113.168	127.844	144.736
4.07	36.8394	58.9057	84.0903	113.104	127.803	144.731
4.08	36.7717	58.8192	84.002	113.04	127.762	144.726
4.09	36.7043	58.7329	83.914	112.976	127.721	144.72
4.1	36.6371	58.6468	83.8261	112.913	127.681	144.715
4.11	36.5701	58.561	83.7384	112.849	127.64	144.71
4.12	36.5034	58.4754	83.6509	112.785	127.599	144.705
4.13	36.437	58.3901	83.5636	112.722	127.558	144.699
4.14	36.3707	58.3051	83.4764	112.658	127.518	144.694
4.15	36.3047	58.2203	83.3895	112.595	127.477	144.689
4.16	36.239	58.1357	83.3027	112.532	127.437	144.684
4.17	36.1735	58.0514	83.2161	112.469	127.396	144.679
4.18	36.1082	57.9673	83.1297	112.405	127.356	144.673
4.19	36.0432	57.8835	83.0435	112.342	127.315	144.668
4.2	35.9784	57.7999	82.9574	112.279	127.275	144.663
4.21	35.9138	57.7165	82.8715	112.216	127.234	144.658
4.22	35.8495	57.6334	82.7858	112.153	127.194	144.652
4.23	35.7854	57.5506	82.7003	112.091	127.153	144.647
4.24	35.7215	57.4679	82.6149	112.028	127.113	144.642
4.25	35.6579	57.3856	82.5298	111.965	127.073	144.637
4.26	35.5945	57.3034	82.4448	111.903	127.032	144.631
4.27	35.5313	57.2215	82.3599	111.84	126.992	144.626
4.28	35.4683	57.1398	82.2753	111.778	126.952	144.621
4.29	35.4055	57.0583	82.1908	111.715	126.911	144.616
4.3	35.343	56.9771	82.1065	111.653	126.871	144.611
4.31	35.2807	56.8961	82.0224	111.591	126.831	144.605
4.32	35.2186	56.8153	81.9384	111.528	126.791	144.6
4.33	35.1568	56.7348	81.8546	111.466	126.751	144.595
4.34	35.0951	56.6545	81.771	111.404	126.71	144.59
4.35	35.0337	56.5744	81.6876	111.342	126.67	144.584
4.36	34.9724	56.4946	81.6043	111.28	126.63	144.579
4.37	34.9114	56.4149	81.5212	111.218	126.59	144.574
4.38	34.8506	56.3355	81.4383	111.157	126.55	144.569
4.39	34.7901	56.2563	81.3555	111.095	126.51	144.564
4.4	34.7297	56.1774	81.2729	111.033	126.47	144.558
4.41	34.6695	56.0987	81.1905	110.972	126.43	144.553
4.42	34.6096	56.0201	81.1082	110.91	126.39	144.548
4.43	34.5498	55.9418	81.0261	110.849	126.35	144.543
4.44	34.4903	55.8638	80.9442	110.787	126.311	144.537
4.45	34.4309	55.7859	80.8624	110.726	126.271	144.532
4.46	34.3718	55.7083	80.7808	110.665	126.231	144.527
4.47	34.3129	55.6308	80.6994	110.604	126.191	144.522
4.48	34.2541	55.5536	80.6181	110.543	126.151	144.517
4.49	34.1956	55.4766	80.537	110.482	126.112	144.511
4.5	34.1373	55.3998	80.4561	110.421	126.072	144.506
4.51	34.0791	55.3233	80.3753	110.36	126.032	144.501
4.52	34.0212	55.2469	80.2947	110.299	125.993	144.496
4.53	33.9635	55.1707	80.2142	110.238	125.953	144.49
4.54	33.9059	55.0948	80.1339	110.178	125.913	144.485
4.55	33.8486	55.0191	80.0538	110.117	125.874	144.48
4.56	33.7914	54.9435	79.9738	110.056	125.834	144.475
4.57	33.7345	54.8682	79.894	109.996	125.795	144.47
4.58	33.6777	54.7931	79.8143	109.935	125.755	144.464
4.59	33.6211	54.7182	79.7348	109.875	125.716	144.459
4.6	33.5647	54.6435	79.6555	109.815	125.676	144.454
4.61	33.5085	54.569	79.5763	109.755	125.637	144.449
4.62	33.4525	54.4947	79.4973	109.694	125.597	144.444
4.63	33.3967	54.4206	79.4184	109.634	125.558	144.438
4.64	33.3411	54.3467	79.3397	109.574	125.518	144.433
4.65	33.2856	54.273	79.2611	109.514	125.479	144.428
4.66	33.2303	54.1995	79.1827	109.454	125.44	144.423
4.67	33.1752	54.1262	79.1045	109.395	125.4	144.417
4.68	33.1203	54.0531	79.0264	109.335	125.361	144.412
4.69	33.0656	53.9802	78.9484	109.275	125.322	144.407
4.7	33.0111	53.9075	78.8707	109.215	125.283	144.402
4.71	32.9567	53.835	78.793	109.156	125.243	144.397
4.72	32.9025	53.7627	78.7155	109.096	125.204	144.391
4.73	32.8485	53.6906	78.6382	109.037	125.165	144.386
4.74	32.7947	53.6187	78.561	108.978	125.126	144.381
4.75	32.741	53.5469	78.484	108.918	125.087	144.376
4.76	32.6876	53.4754	78.4072	108.859	125.048	144.371
4.77	32.6343	53.404	78.3304	108.8	125.009	144.365
4.78	32.5811	53.3329	78.2538	108.741	124.97	144.36
4.79	32.5282	53.2619	78.1774	108.682	124.931	144.355
4.8	32.4754	53.1911	78.1012	108.623	124.892	144.35
4.81	32.4228	53.1206	78.025	108.564	124.853	144.345
4.82	32.3703	53.0501	77.949	108.505	124.814	144.339
4.83	32.318	52.9799	77.8732	108.446	124.775	144.334
4.84	32.2659	52.9099	77.7975	108.387	124.736	144.329
4.85	32.214	52.84	77.722	108.329	124.697	144.324
4.86	32.1622	52.7704	77.6466	108.27	124.658	144.319
4.87	32.1106	52.7009	77.5714	108.212	124.62	144.313
4.88	32.0592	52.6316	77.4963	108.153	124.581	144.308
4.89	32.0079	52.5625	77.4213	108.095	124.542	144.303
4.9	31.9568	52.4935	77.3465	108.036	124.503	144.298
4.91	31.9059	52.4248	77.2719	107.978	124.465	144.293
4.92	31.8551	52.3562	77.1974	107.92	124.426	144.287
4.93	31.8044	52.2878	77.123	107.862	124.387	144.282
4.94	31.754	52.2196	77.0487	107.804	124.349	144.277
4.95	31.7037	52.1516	76.9746	107.745	124.31	144.272
4.96	31.6535	52.0837	76.9007	107.688	124.271	144.267
4.97	31.6035	52.016	76.8269	107.63	124.233	144.261
4.98	31.5537	51.9485	76.7532	107.572	124.194	144.256
4.99	31.504	51.8811	76.6797	107.514	124.156	144.251
5	31.4545	51.814	76.6063	107.456	124.117	144.246

## Sheet: 5 c
50 um		140 um		300 um		1090 um
Time (s)	Charge density (uC m-2)	Time (s)	Charge density (uC m-2)	Time (s)	Charge density (uC m-2)	Time (s)	Charge density (uC m-2)
0	-1.1183	8	2.15758	16.96	1.88621	24.98	-1.895
0.01	-0.30764	8.01	1.33653	16.97	1.07009	24.99	-1.90376
0.02	-1.13698	8.02	2.16048	16.98	1.07648	25	-2.73502
0.03	-0.32632	8.03	0.51693	16.99	2.72537	25.01	-1.92128
0.04	-1.15566	8.04	2.16338	17	1.91176	25.02	-2.75254
0.05	-0.345	8.05	1.34233	17.01	1.91814	25.03	-1.1188
0.06	-1.17434	8.06	1.34378	17.02	1.10203	25.04	-2.77006
0.07	-1.18368	8.07	1.34523	17.03	1.10842	25.05	-1.95633
0.08	-1.19302	8.08	2.16918	17.04	1.93731	25.06	-1.14509
0.09	0.44014	8.09	1.34813	17.05	1.12119	25.07	-1.15385
0.1	-2.0342	8.1	1.34958	17.06	0.30508	25.08	-1.98261
0.11	-1.22104	8.11	0.52853	17.07	1.13397	25.09	-1.17137
0.12	-2.87538	8.12	1.35248	17.08	0.31786	25.1	-2.00013
0.13	-1.23973	8.13	0.53143	17.09	1.96924	25.11	-1.18889
0.14	-2.07157	8.14	2.17788	17.1	0.33063	25.12	-1.19765
0.15	-0.43841	8.15	1.35683	17.11	2.80202	25.13	-1.20641
0.16	-2.91275	8.16	1.35828	17.12	1.98841	25.14	-2.03517
0.17	-0.45709	8.17	1.35973	17.13	1.99479	25.15	-2.86643
0.18	-0.46643	8.18	0.53868	17.14	5.28868	25.16	0.4123
0.19	-0.47577	8.19	0.54013	17.15	11.0501	25.17	11.091
0.2	1.98239	8.2	1.36408	17.16	52.159	25.18	366.215
0.21	43.0755	8.21	0.54303	17.17	1163.6	25.19	383.471
0.22	1244.93	8.22	1.36698	17.18	1164.43	25.2	390.86
0.23	1235.06	8.23	1.36843	17.19	1166.9	25.21	395.784
0.24	1241.62	8.24	3.83488	17.2	1166.91	25.22	398.24
0.25	1251.48	8.25	6.30383	17.21	1167.74	25.23	401.521
0.26	1254.76	8.26	14.5253	17.22	1169.39	25.24	401.512
0.27	1257.21	8.27	80.2917	17.23	1168.57	25.25	403.968
0.28	1258.85	8.28	1187.62	17.24	1170.22	25.26	404.782
0.29	1259.66	8.29	1204.06	17.25	1170.23	25.27	406.418
0.3	1259.65	8.3	1209	17.26	1171.06	25.28	406.41
0.31	1259.64	8.31	1209.82	17.27	1170.24	25.29	406.401
0.32	1258.81	8.32	1213.93	17.28	1170.25	25.3	407.215
0.33	1259.63	8.33	1216.4	17.29	1170.25	25.31	408.848
0.34	1258.79	8.34	1218.87	17.3	1171.08	25.32	409.662
0.35	1257.96	8.35	1219.69	17.31	1170.27	25.33	409.653
0.36	1256.31	8.36	1221.34	17.32	1170.27	25.34	410.467
0.37	1258.77	8.37	1222.16	17.33	1171.1	25.35	410.458
0.38	1255.47	8.38	1222.98	17.34	1171.11	25.36	409.627
0.39	1255.46	8.39	1223.81	17.35	1171.12	25.37	410.441
0.4	1253.81	8.4	1224.63	17.36	1172.76	25.38	411.255
0.41	1254.62	8.41	1223.81	17.37	1171.13	25.39	412.066
0.42	1252.96	8.42	1225.46	17.38	1171.96	25.4	411.237
0.43	1251.31	8.43	1224.63	17.39	1171.96	25.41	411.228
0.44	1248.84	8.44	1226.28	17.4	1171.97	25.42	411.22
0.45	1248.83	8.45	1225.46	17.41	1171.15	25.43	412.031
0.46	1246.35	8.46	1227.1	17.42	1171.98	25.44	407.912
0.47	1245.52	8.47	1227.93	17.43	1171.17	25.45	398.038
0.48	1243.04	8.48	1226.29	17.44	1171.17	25.46	379.944
0.49	1242.21	8.49	1226.29	17.45	1171.18	25.47	365.961
0.5	1238.91	8.5	1226.29	17.46	1171.19	25.48	357.732
0.51	1238.91	8.51	1229.58	17.47	1171.19	25.49	338.816
0.52	1235.61	8.52	1223.83	17.48	1170.38	25.5	258.244
0.53	1233.13	8.53	1225.47	17.49	1170.38	25.51	109.441
0.54	1229.01	8.54	1226.3	17.5	1171.21	25.52	34.6244
0.55	1228.18	8.55	1226.3	17.51	1170.4	25.53	7.48565
0.56	1224.06	8.56	1224.65	17.52	1170.4	25.54	-4.03061
0.57	1220.76	8.57	1224.66	17.53	1169.59	25.55	-4.03937
0.58	1216.64	8.58	1225.48	17.54	1168.77	25.56	-3.22564
0.59	1213.35	8.59	1223.84	17.55	1169.6	25.57	-3.2344
0.6	1208.4	8.6	1224.66	17.56	1168.78	25.58	-4.06566
0.61	1201.82	8.61	1225.48	17.57	1166.32	25.59	-4.07442
0.62	1196.06	8.62	1223.84	17.58	1167.97	25.6	-3.26068
0.63	1188.65	8.63	1221.38	17.59	1166.34	25.61	-3.26944
0.64	1182.06	8.64	1220.56	17.6	1164.7	25.62	-4.9232
0.65	1174.65	8.65	1217.27	17.61	1162.24	25.63	-4.10946
0.66	1165.6	8.66	1218.09	17.62	1149.91	25.64	-4.11822
0.67	1157.37	8.67	1216.45	17.63	1111.28	25.65	-4.94948
0.68	1133.52	8.68	1209.05	17.64	954.273	25.66	-4.13575
0.69	718.367	8.69	1213.99	17.65	206.199	25.67	-3.32201
0.7	23.7104	8.7	1211.52	17.66	36.8583	25.68	-4.97577
0.71	4.79352	8.71	1208.23	17.67	8.09221	25.69	-3.33953
0.72	-1.79082	8.72	1204.12	17.68	0.7011	25.7	-3.34829
0.73	-0.15766	8.73	1204.13	17.69	0.70749	25.71	-4.17955
0.74	-0.9895	8.74	1196.73	17.7	1.53638	25.72	-4.18831
0.75	0.64615	8.75	1193.44	17.71	0.72026	25.73	-5.01957
0.76	-1.00819	8.76	1190.16	17.72	1.54915	25.74	-3.38333
0.77	0.62747	8.77	1186.87	17.73	0.73304	25.75	-3.39209
0.78	0.61813	8.78	1184.4	17.74	1.56192	25.76	-4.22336
0.79	-0.21371	8.79	1181.12	17.75	-0.07669	25.77	-3.40962
0.8	-0.22305	8.8	1178.65	17.76	0.7522	25.78	-4.24088
0.81	-0.23239	8.81	1175.37	17.77	0.75859	25.79	-4.24964
0.82	1.40327	8.82	1173.72	17.78	1.58747	25.8	-4.2584
0.83	-0.25107	8.83	1169.61	17.79	-0.05114	25.81	-4.26716
0.84	-0.26041	8.84	1158.11	17.8	0.77775	25.82	-5.09842
0.85	0.55275	8.85	1120.29	17.81	1.60664	25.83	-4.28468
0.86	-0.27909	8.86	1015.07	17.82	0.79052	25.84	-4.29344
0.87	0.53407	8.87	429.759	17.83	-0.02559	25.85	-4.3022
0.88	0.52473	8.88	47.4977	17.84	0.8033	25.86	-3.48846
0.89	1.33789	8.89	9.68413	17.85	0.80969	25.87	3.90027
0.9	-0.31646	8.9	0.64308	17.86	1.63857	25.88	216.807
0.91	0.4967	8.91	-0.17797	17.87	0.82246	25.89	384.5
0.92	0.48736	8.92	-0.99902	17.88	0.82885	25.9	391.069
0.93	0.47802	8.93	-2.64007	17.89	0.83524	25.91	395.17
0.94	0.46868	8.94	-0.99612	17.9	0.84162	25.92	399.271
0.95	0.45934	8.95	4.76033	17.91	0.84801	25.93	400.908
0.96	0.45	8.96	-0.17072	17.92	0.0319	25.94	402.541
0.97	-0.38184	8.97	-0.99177	17.93	0.86079	25.95	404.178
0.98	1.25382	8.98	-0.16782	17.94	0.04467	25.96	406.636
0.99	1.24448	8.99	-0.98887	17.95	0.87356	25.97	407.448
1	-0.40986	9	-6.73992	17.96	0.87995	25.98	406.619
1.01	0.4033	9.01	-2.62847	17.97	0.06384	25.99	408.253
1.02	-0.42854	9.02	-0.98452	17.98	0.89272	26	409.066
1.03	-0.43788	9.03	-0.16057	17.99	0.89911	26.01	409.88
1.04	-0.44722	9.04	-0.15912	18	2.5505	26.02	410.694
1.05	0.36593	9.05	3.95233	18.01	0.08938	26.03	410.685
1.06	1.17909	9.06	-0.15622	18.02	0.09577	26.04	411.496
1.07	0.34725	9.07	-0.15477	18.03	0.92466	26.05	412.311
1.08	1.16041	9.08	-1.79582	18.04	0.93105	26.06	411.479
1.09	0.32857	9.09	-0.97437	18.05	1.75993	26.07	412.293
1.1	0.31923	9.1	-2.61542	18.06	0.12132	26.08	411.461
1.11	0.30989	9.11	1.49603	18.07	2.59521	26.09	412.276
1.12	-0.52195	9.12	-0.14752	18.08	6.7116	26.1	412.267
1.13	-0.53129	9.13	-0.14607	18.09	23.158	26.11	413.08
1.14	0.28187	9.14	-0.96712	18.1	1156.8	26.12	412.25
1.15	1.09503	9.15	-1.78567	18.11	1164.2	26.13	413.885
1.16	15.0607	9.16	-0.96422	18.12	1164.21	26.14	409.766
1.17	1271.99	9.17	-0.96277	18.13	1165.04	26.15	404.002
1.18	1232.52	9.18	-1.78132	18.14	1167.51	26.16	390.019
1.19	1239.09	9.19	-0.13737	18.15	1167.52	26.17	375.212
1.2	1243.19	9.2	1.50908	18.16	1166.7	26.18	366.161
1.21	1248.12	9.21	2.33303	18.17	1167.53	26.19	362.865
1.22	1251.39	9.22	4.79948	18.18	1168.36	26.2	353.814
1.23	1253.85	9.23	-0.13157	18.19	1170.01	26.21	318.455
1.24	1255.49	9.24	5.62488	18.2	1168.37	26.22	184.449
1.25	1257.12	9.25	-1.77117	18.21	1169.2	26.23	67.7074
1.26	1257.93	9.26	-0.94972	18.22	1170.03	26.24	20.8411
1.27	1257.1	9.27	-3.41327	18.23	1170.03	26.25	4.38986
1.28	1257.92	9.28	-1.76682	18.24	1169.22	26.26	-3.0164
1.29	1257.08	9.29	-1.76537	18.25	1170.05	26.27	-2.20517
1.3	1257.07	9.3	1.52358	18.26	1169.23	26.28	-3.85643
1.31	1257.07	9.31	0.70253	18.27	1169.24	26.29	-2.22269
1.32	1255.41	9.32	1.52648	18.28	1169.24	26.3	-2.23145
1.33	1255.4	9.33	-0.11707	18.29	1169.25	26.31	-3.06021
1.34	1255.39	9.34	4.81688	18.3	1169.25	26.32	-2.24897
1.35	1253.74	9.35	4.81833	18.31	1170.08	26.33	-3.07773
1.36	1254.55	9.36	15.5073	18.32	1168.45	26.34	-3.08649
1.37	1252.9	9.37	230.891	18.33	1169.27	26.35	-2.27525
1.38	1252.89	9.38	1210.8	18.34	1169.28	26.36	-3.10401
1.39	1250.41	9.39	1211.62	18.35	1169.29	26.37	-3.93528
1.4	1250.4	9.4	1214.91	18.36	1169.29	26.38	-3.12154
1.41	1247.93	9.41	1218.2	18.37	1169.3	26.39	-3.1303
1.42	1247.1	9.42	1222.31	18.38	1168.49	26.4	-2.31906
1.43	1245.44	9.43	1223.96	18.39	1169.31	26.41	-3.14782
1.44	1245.43	9.44	1224.78	18.4	1168.5	26.42	-3.15658
1.45	1242.14	9.45	1228.07	18.41	1168.5	26.43	-2.34534
1.46	1241.31	9.46	1228.07	18.42	1168.51	26.44	-3.1741
1.47	1238.83	9.47	1228.9	18.43	1167.7	26.45	-2.36286
1.48	1240.46	9.48	1228.9	18.44	1167.7	26.46	-3.19162
1.49	1234.7	9.49	1228.9	18.45	1166.06	26.47	-2.38039
1.5	1232.23	9.5	1228.9	18.46	1166.89	26.48	-3.20915
1.51	1232.22	9.51	1229.72	18.47	1166.08	26.49	-2.39791
1.52	1228.92	9.52	1230.55	18.48	1164.44	26.5	-3.22667
1.53	1226.44	9.53	1230.55	18.49	1164.44	26.51	-3.23543
1.54	1223.97	9.54	1229.73	18.5	1164.45	26.52	-4.06669
1.55	1218.2	9.55	1232.19	18.51	1163.64	26.53	-1.61045
1.56	1215.73	9.56	1231.38	18.52	1162	26.54	-4.08421
1.57	1211.61	9.57	1232.2	18.53	1162	26.55	-2.45047
1.58	1208.31	9.58	1231.38	18.54	1159.54	26.56	-2.45923
1.59	1202.55	9.59	1233.85	18.55	1157.91	26.57	-2.468
1.6	1199.25	9.6	1231.38	18.56	1157.09	26.58	-0.83176
1.61	1192.66	9.61	1231.38	18.57	1156.27	26.59	7.37948
1.62	1191.01	9.62	1230.56	18.58	1143.95	26.6	376.481
1.63	1089.06	9.63	1230.56	18.59	1111.89	26.61	384.692
1.64	76.2673	9.64	1229.74	18.6	1026.41	26.62	392.081
1.65	9.6705	9.65	1230.57	18.61	602.228	26.63	397.004
1.66	2.26366	9.66	1229.75	18.62	71.1765	26.64	399.463
1.67	-1.03569	9.67	1229.75	18.63	16.1054	26.65	401.919
1.68	-0.22253	9.68	1229.75	18.64	2.13679	26.66	402.733
1.69	-0.23187	9.69	1229.75	18.65	0.49818	26.67	405.192
1.7	-0.24121	9.7	1228.93	18.66	-1.14043	26.68	406.006
1.71	-0.25055	9.71	1227.29	18.67	0.51095	26.69	407.639
1.72	0.56261	9.72	1228.93	18.68	0.51734	26.7	406.808
1.73	-0.26923	9.73	1226.47	18.69	0.52373	26.71	409.267
1.74	1.36643	9.74	1226.47	18.7	-0.29238	26.72	409.258
1.75	-1.93291	9.75	1224	18.71	-0.286	26.73	410.072
1.76	1.34775	9.76	1223.18	18.72	-0.27961	26.74	409.241
1.77	-1.12909	9.77	1220.72	18.73	0.54928	26.75	410.874
1.78	-0.31593	9.78	1217.43	18.74	-0.26683	26.76	410.046
1.79	-0.32527	9.79	1216.61	18.75	0.56205	26.77	410.857
1.8	0.48789	9.8	1214.15	18.76	0.56844	26.78	410.028
1.81	-0.34395	9.81	1210.86	18.77	-1.07017	26.79	411.663
1.82	0.4692	9.82	1205.93	18.78	0.58121	26.8	411.654
1.83	-0.36264	9.83	1202.64	18.79	0.5876	26.81	411.645
1.84	2.09552	9.84	1197.71	18.8	-0.22851	26.82	410.813
1.85	-2.02632	9.85	1193.6	18.81	1.42288	26.83	412.449
1.86	0.43184	9.86	1187.03	18.82	0.60676	26.84	409.975
1.87	-1.2225	9.87	1173.88	18.83	0.61315	26.85	406.677
1.88	1.23566	9.88	1113.04	18.84	0.61954	26.86	395.983
1.89	-1.24118	9.89	777.642	18.85	0.62593	26.87	382.819
1.9	-0.42802	9.9	54.2231	18.86	2.27731	26.88	370.48
1.91	0.38514	9.91	10.6545	18.87	-0.1838	26.89	366.362
1.92	1.1983	9.92	-0.03152	18.88	0.64509	26.9	361.42
1.93	-0.45604	9.93	-1.67257	18.89	0.65148	26.91	349.902
1.94	2.00212	9.94	-2.49362	18.9	2.30286	26.92	276.73
1.95	-1.29722	9.95	-0.84967	18.91	-0.15825	26.93	111.484
1.96	1.16094	9.96	-0.84822	18.92	0.67064	26.94	34.2028
1.97	-0.4934	9.97	-0.84677	18.93	-0.14547	26.95	9.53159
1.98	1.14225	9.98	-1.66532	18.94	0.68341	26.96	-3.62967
1.99	-1.33459	9.99	-0.84387	18.95	-0.1327	26.97	-1.17343
2	1.12357	10	-1.66242	18.96	0.69619	26.98	-1.1822
2.01	-0.53077	10.01	-1.66097	18.97	0.70258	26.99	-2.01346
2.02	-0.54011	10.02	-1.65952	18.98	0.70896	27	-2.84472
2.03	-1.37195	10.03	-0.83807	18.99	1.53785	27.01	-2.03098
2.04	0.26371	10.04	-0.83662	19	0.72174	27.02	-2.86224
2.05	-0.56813	10.05	-0.83517	19.01	-0.09437	27.03	-2.0485
2.06	1.06753	10.06	-0.83372	19.02	0.73451	27.04	-2.87976
2.07	-0.58681	10.07	-0.00977	19.03	2.3859	27.05	-1.24352
2.08	1.87135	10.08	-1.65082	19.04	4.03479	27.06	-2.07478
2.09	-1.42799	10.09	-1.64937	19.05	11.4412	27.07	-2.08354
2.1	1.03017	10.1	-1.64792	19.06	259.713	27.08	-2.09231
2.11	1.84333	10.11	-0.82647	19.07	1141.8	27.09	-1.27857
2.12	69.2415	10.12	-0.82502	19.08	1149.2	27.1	-1.28733
2.13	1220.95	10.13	-0.82357	19.09	1145.92	27.11	-1.29609
2.14	1234.92	10.14	-1.64212	19.1	1153.33	27.12	-2.94985
2.15	1238.2	10.15	0.00183	19.11	1154.97	27.13	-2.95861
2.16	1246.41	10.16	-0.81922	19.12	1155.8	27.14	-2.96737
2.17	1248.86	10.17	-1.63777	19.13	1157.45	27.15	-2.97613
2.18	1253.79	10.18	-1.63632	19.14	1157.46	27.16	-2.16239
2.19	1252.96	10.19	-0.81487	19.15	1157.47	27.17	-1.34865
2.2	1257.88	10.2	0.00908	19.16	1163.23	27.18	-3.00242
2.21	1257.05	10.21	0.01053	19.17	1156.66	27.19	-3.83118
2.22	1258.68	10.22	-0.81052	19.18	1157.49	27.2	-3.01994
2.23	1257.03	10.23	-0.80907	19.19	1158.32	27.21	-2.2062
2.24	1259.48	10.24	0.01488	19.2	1157.5	27.22	-3.03746
2.25	1257.01	10.25	0.01633	19.21	1157.51	27.23	-2.22372
2.26	1258.64	10.26	-0.80472	19.22	1157.51	27.24	-3.05498
2.27	1256.99	10.27	0.01923	19.23	1154.23	27.25	-3.06374
2.28	1257.8	10.28	0.84318	19.24	1157.53	27.26	-2.25
2.29	1255.33	10.29	4.95463	19.25	1156.71	27.27	-3.90126
2.3	1255.32	10.3	0.02358	19.26	1155.07	27.28	-3.91003
2.31	1252.84	10.31	0.02503	19.27	1155.08	27.29	-3.09879
2.32	1253.65	10.32	-0.79602	19.28	1156.73	27.3	-3.92755
2.33	1250.36	10.33	0.02793	19.29	1151.8	27.31	0.17369
2.34	1251.17	10.34	-5.72562	19.3	1154.28	27.32	10.8499
2.35	1247.05	10.35	-0.79167	19.31	1155.92	27.33	360.221
2.36	1249.51	10.36	0.03228	19.32	1151.82	27.34	383.23
2.37	1246.21	10.37	-0.78877	19.33	1150.18	27.35	390.621
2.38	1246.2	10.38	1.68018	19.34	1152.66	27.36	394.722
2.39	1243.73	10.39	7.43663	19.35	1151.84	27.37	397.179
2.4	1243.72	10.4	18.9456	19.36	1147.74	27.38	399.637
2.41	1240.42	10.41	1215.88	19.37	1153.5	27.39	401.271
2.42	1240.41	10.42	1206.84	19.38	1150.21	27.4	402.907
2.43	1236.29	10.43	1215.88	19.39	1140.36	27.41	405.366
2.44	1236.28	10.44	1218.35	19.4	1144.47	27.42	404.535
2.45	1233.81	10.45	1222.46	19.41	1142.84	27.43	406.169
2.46	1232.97	10.46	1224.93	19.42	1137.91	27.44	406.982
2.47	1229.67	10.47	1226.58	19.43	1134.63	27.45	407.796
2.48	1227.2	10.48	1227.4	19.44	1133.81	27.46	408.61
2.49	1222.26	10.49	1227.4	19.45	1128.89	27.47	408.601
2.5	1221.43	10.5	1229.87	19.46	1124.78	27.48	408.592
2.51	1216.48	10.51	1229.87	19.47	1117.39	27.49	409.406
2.52	1214.83	10.52	1229.87	19.48	1111.64	27.5	409.397
2.53	1208.25	10.53	1230.69	19.49	1106.72	27.51	409.388
2.54	1205.77	10.54	1232.34	19.5	1081.24	27.52	409.38
2.55	1198.36	10.55	1231.52	19.51	967.8	27.53	410.191
2.56	1195.07	10.56	1231.52	19.52	328.236	27.54	409.362
2.57	1190.12	10.57	1230.7	19.53	47.9178	27.55	410.997
2.58	1189.29	10.58	1231.52	19.54	7.64416	27.56	411.81
2.59	1158.04	10.59	1229.06	19.55	2.71805	27.57	410.979
2.6	847.293	10.6	1231.53	19.56	-2.20807	27.58	407.682
2.61	29.3263	10.61	1232.35	19.57	1.08582	27.59	396.163
2.62	7.94195	10.62	1229.88	19.58	-3.84029	27.6	378.07
2.63	1.35761	10.63	1231.53	19.59	-0.54641	27.61	364.908
2.64	2.99077	10.64	1234	19.6	-3.82752	27.62	359.145
2.65	-0.30607	10.65	1232.35	19.61	-3.82113	27.63	351.738
2.66	2.97209	10.66	1231.54	19.62	-3.81474	27.64	310.625
2.67	1.32025	10.67	1232.36	19.63	-2.16336	27.65	155.246
2.68	2.95341	10.68	1229.07	19.64	-3.80197	27.66	49.1896
2.69	1.30157	10.69	1229.9	19.65	0.31442	27.67	14.6558
2.7	3.75723	10.7	1230.72	19.66	-2.14419	27.68	-0.15046
2.71	-0.36211	10.71	1229.9	19.67	-2.13781	27.69	-2.62673
2.72	2.09355	10.72	1229.9	19.68	-2.95392	27.7	-0.99049
2.73	2.08421	10.73	1229.9	19.69	-1.30253	27.71	-1.82175
2.74	3.71986	10.74	1230.72	19.7	-2.11864	27.72	-2.65301
2.75	0.42302	10.75	1229.9	19.71	-1.28976	27.73	-1.01677
2.76	2.05618	10.76	1229.91	19.72	-0.46337	27.74	-2.67053
2.77	0.40434	10.77	1229.08	19.73	-2.92198	27.75	-1.85679
2.78	2.0375	10.78	1227.44	19.74	-3.73809	27.76	-1.04305
2.79	2.02816	10.79	1228.26	19.75	-7.84171	27.77	-1.87431
2.8	3.66382	10.8	1226.62	19.76	-2.90282	27.78	-1.88307
2.81	0.36698	10.81	1225.8	19.77	-3.71893	27.79	-1.89184
2.82	2.82264	10.82	1224.16	19.78	-2.06754	27.8	-2.7231
2.83	0.3483	10.83	1221.7	19.79	-2.88366	27.81	-1.08686
2.84	1.98146	10.84	1220.87	19.8	1.23273	27.82	-1.91812
2.85	1.15212	10.85	1220.05	19.81	-1.22588	27.83	-1.92688
2.86	2.78528	10.86	1216.77	19.82	-1.21949	27.84	-1.93564
2.87	0.31094	10.87	1215.12	19.83	-2.03561	27.85	-2.7669
2.88	3.5891	10.88	1212.66	19.84	-2.02922	27.86	-3.59816
2.89	0.29226	10.89	1210.19	19.85	-4.49033	27.87	-1.96192
2.9	1.92541	10.9	1206.09	19.86	-2.83895	27.88	-1.97068
2.91	1.09607	10.91	1201.98	19.87	-4.47756	27.89	-2.80195
2.92	1.90673	10.92	1197.87	19.88	2.92883	27.9	-1.98821
2.93	1.07739	10.93	1192.94	19.89	-1.99728	27.91	-0.35197
2.94	2.71055	10.94	1174.03	19.9	0.4741	27.92	-2.00573
2.95	0.23621	10.95	1109.09	19.91	-1.98451	27.93	-2.83699
2.96	3.51437	10.96	963.584	19.92	-3.62312	27.94	-2.84575
2.97	1.04003	10.97	190.841	19.93	-1.14923	27.95	-1.20951
2.98	2.67319	10.98	29.7172	19.94	-1.96535	27.96	-4.50577
2.99	1.84135	10.99	6.70114	19.95	-1.13646	27.97	-2.04953
3	1.83201	11	-0.69741	19.96	-2.77507	27.98	-2.05829
3.01	0.18017	11.01	-2.33846	19.97	-1.94618	27.99	-2.88956
3.02	2.63583	11.02	-2.33701	19.98	-4.4073	28	0.39168
3.03	0.98399	11.03	-2.33556	19.99	-1.11091	28.01	12.7129
3.04	2.61715	11.04	-1.51161	20	24.378	28.02	371.127
3.05	0.1428	11.05	-1.51016	20.01	1167.88	28.03	387.558
3.06	4.24346	11.06	-1.50871	20.02	1158.85	28.04	393.304
3.07	22.3191	11.07	-1.50726	20.03	1162.14	28.05	397.405
3.08	1230.75	11.08	-0.68581	20.04	1165.43	28.06	399.864
3.09	1220.88	11.09	-1.50436	20.05	1166.26	28.07	401.498
3.1	1222.51	11.1	-1.50291	20.06	1166.27	28.08	403.957
3.11	1224.14	11.11	-1.50146	20.07	1165.45	28.09	405.59
3.12	1230.71	11.12	-1.50001	20.08	1163.82	28.1	405.582
3.13	1233.17	11.13	-2.32106	20.09	1167.11	28.11	406.395
3.14	1237.27	11.14	-1.49711	20.1	1166.29	28.12	408.032
3.15	1236.44	11.15	-0.67566	20.11	1164.66	28.13	408.845
3.16	1239.72	11.16	-1.49421	20.12	1167.13	28.14	409.657
3.17	1238.07	11.17	-1.49276	20.13	1167.96	28.15	408.828
3.18	1240.52	11.18	-2.31381	20.14	1168.79	28.16	410.462
3.19	1238.05	11.19	-0.66986	20.15	1167.15	28.17	410.454
3.2	1239.68	11.2	-0.66841	20.16	1171.27	28.18	409.621
3.21	1237.21	11.21	-0.66696	20.17	1167.16	28.19	410.436
3.22	1239.66	11.22	0.15699	20.18	1167.17	28.2	411.249
3.23	1236.36	11.23	-0.66406	20.19	1168.82	28.21	410.418
3.24	1237.18	11.24	-0.66261	20.2	1167.18	28.22	411.231
3.25	1233.06	11.25	-0.66116	20.21	1167.19	28.23	411.223
3.26	1235.51	11.26	-0.65971	20.22	1166.37	28.24	411.214
3.27	1233.04	11.27	-1.47826	20.23	1164.73	28.25	411.205
3.28	1233.85	11.28	-1.47681	20.24	1165.56	28.26	406.264
3.29	1231.38	11.29	-0.65536	20.25	1166.39	28.27	397.213
3.3	1232.19	11.3	-1.47391	20.26	1167.22	28.28	381.584
3.31	1228.07	11.31	-2.29496	20.27	1165.58	28.29	370.89
3.32	1230.53	11.32	-1.47101	20.28	1166.41	28.3	365.949
3.33	1226.41	11.33	0.99544	20.29	1166.42	28.31	362.65
3.34	1227.22	11.34	-0.64811	20.3	1164.78	28.32	357.709
3.35	1224.74	11.35	0.17584	20.31	1163.96	28.33	351.125
3.36	1223.91	11.36	-0.64521	20.32	1163.15	28.34	328.099
3.37	1219.79	11.37	-1.46376	20.33	1160.69	28.35	206.423
3.38	1221.43	11.38	0.18019	20.34	1160.69	28.36	70.7738
3.39	1216.49	11.39	-0.64086	20.35	1160.7	28.37	20.6175
3.4	1217.3	11.4	-1.45941	20.36	1157.42	28.38	3.34627
3.41	1210.71	11.41	-0.63796	20.37	1156.6	28.39	-2.41749
3.42	1209.88	11.42	-1.45651	20.38	1156.61	28.4	-1.60376
3.43	1204.12	11.43	-0.63506	20.39	1155.79	28.41	-2.43502
3.44	1200.82	11.44	0.18889	20.4	1153.33	28.42	-3.26628
3.45	1194.23	11.45	1.01284	20.41	1152.52	28.43	-2.45254
3.46	1190.93	11.46	1.01429	20.42	1151.7	28.44	-3.2838
3.47	1183.53	11.47	4.30324	20.43	1150.89	28.45	-3.29256
3.48	1176.94	11.48	18.2797	20.44	1148.43	28.46	-2.47882
3.49	1172.82	11.49	1170	20.45	1147.61	28.47	-2.48758
3.5	1178.57	11.5	1199.6	20.46	1145.15	28.48	-2.49634
3.51	954.133	11.51	1215.22	20.47	1143.51	28.49	-3.3276
3.52	45.7388	11.52	1213.57	20.48	1141.05	28.5	-3.33637
3.53	7.09195	11.53	1216.86	20.49	1138.59	28.51	-2.52263
3.54	3.79511	11.54	1220.15	20.5	1136.13	28.52	-2.53139
3.55	0.49827	11.55	1223.44	20.51	1132.85	28.53	-2.54015
3.56	2.13143	11.56	1223.44	20.52	1125.46	28.54	-2.54891
3.57	1.29959	11.57	1225.09	20.53	1110.67	28.55	-2.55767
3.58	2.93525	11.58	1225.91	20.54	1083.55	28.56	-2.56643
3.59	0.46091	11.59	1224.27	20.55	976.684	28.57	-1.75269
3.6	2.09407	11.6	1227.56	20.56	242.583	28.58	-3.40645
3.61	0.44223	11.61	1226.74	20.57	33.7846	28.59	0.69479
3.62	2.89789	11.62	1227.56	20.58	3.37595	28.6	-2.60148
3.63	1.24355	11.63	1227.56	20.59	-4.01766	28.61	-2.61024
3.64	2.05671	11.64	1232.5	20.6	-3.18878	28.62	-3.4415
3.65	0.40487	11.65	1228.39	20.61	-4.00489	28.63	-5.91526
3.66	2.86052	11.66	1228.39	20.62	-3.176	28.64	-2.63652
3.67	0.38618	11.67	1225.1	20.63	-3.16962	28.65	-3.46778
3.68	2.84184	11.68	1227.57	20.64	-3.16323	28.66	-2.65404
3.69	-0.455	11.69	1227.57	20.65	-3.97934	28.67	-2.6628
3.7	2.82316	11.7	1227.57	20.66	-3.97295	28.68	-1.84906
3.71	1.16882	11.71	1227.58	20.67	-3.96657	28.69	-3.50282
3.72	2.80448	11.72	1230.87	20.68	-3.13768	28.7	-3.51159
3.73	1.15014	11.73	1228.4	20.69	-3.95379	28.71	-1.87535
3.74	4.4308	11.74	1230.05	20.7	-3.9474	28.72	-0.23911
3.75	-0.51104	11.75	1226.76	20.71	-3.94102	28.73	18.6596
3.76	2.76712	11.76	1225.94	20.72	-3.93463	28.74	374.606
3.77	1.11278	11.77	1225.12	20.73	-4.75074	28.75	384.462
3.78	2.74844	11.78	1225.94	20.74	-3.09935	28.76	391.028
3.79	1.9166	11.79	1225.94	20.75	-3.91547	28.77	394.31
3.8	4.37476	11.8	1224.3	20.76	-3.90908	28.78	398.411
3.81	0.25542	11.81	1220.19	20.77	-3.08019	28.79	398.402
3.82	3.53357	11.82	1225.13	20.78	-3.0738	28.8	400.858
3.83	1.05673	11.83	1222.66	20.79	-1.42242	28.81	402.495
3.84	1.86989	11.84	1220.2	20.8	-3.88353	28.82	403.308
3.85	-0.60445	11.85	1219.38	20.81	-3.87714	28.83	406.587
3.86	2.67371	11.86	1220.2	20.82	-3.87075	28.84	404.933
3.87	1.01937	11.87	1220.2	20.83	-3.86437	28.85	406.57
3.88	3.47753	11.88	1216.09	20.84	-2.21298	28.86	406.561
3.89	1.00069	11.89	1215.27	20.85	-4.67409	28.87	406.552
3.9	4.28135	11.9	1211.16	20.86	-3.8452	28.88	405.721
3.91	1.80451	11.91	1210.34	20.87	-3.01632	28.89	405.712
3.92	2.61767	11.92	1207.88	20.88	-3.00993	28.9	406.526
3.93	0.96333	11.93	1206.23	20.89	-3.82604	28.91	408.982
3.94	3.42149	11.94	1203.77	20.9	-2.99716	28.92	408.153
3.95	0.12465	11.95	1201.31	20.91	-2.99077	28.93	409.788
3.96	2.58031	11.96	1196.37	20.92	-3.80688	28.94	407.313
3.97	0.92596	11.97	1195.55	20.93	-2.15549	28.95	408.127
3.98	3.38412	11.98	1194.73	20.94	-3.79411	28.96	406.473
3.99	0.90728	11.99	1184.87	20.95	-2.96522	28.97	403.177
4	2.54294	12	1178.3	20.96	-2.95883	28.98	399.058
4.01	1.7111	12.01	1177.47	20.97	-2.95244	28.99	394.937
4.02	13.2118	12.02	1168.43	20.98	-2.94606	29	385.063
4.03	1073.67	12.03	1151.99	20.99	-0.47217	29.01	373.547
4.04	1216.7	12.04	1115.82	21	7.75422	29.02	365.318
4.05	1224.91	12.05	1033.62	21.01	71.8806	29.03	360.377
4.06	1230.66	12.06	680.129	21.02	1163.59	29.04	353.791
4.07	1231.47	12.07	58.6477	21.03	1161.96	29.05	345.562
4.08	1238.04	12.08	11.7917	21.04	1163.61	29.06	283.898
4.09	1235.56	12.09	0.28314	21.05	1164.44	29.07	118.652
4.1	1239.66	12.1	-2.18041	21.06	1165.27	29.08	33.148
4.11	1239.65	12.11	-0.53646	21.07	1167.74	29.09	5.18924
4.12	1242.11	12.12	-1.35501	21.08	1167.74	29.1	-4.68452
4.13	1238.81	12.13	0.28894	21.09	1167.75	29.11	-6.33579
4.14	1241.27	12.14	-0.53211	21.1	1169.4	29.12	-4.70205
4.15	1238.79	12.15	1.11434	21.11	1168.58	29.13	-4.71081
4.16	1240.43	12.16	-1.34921	21.12	1168.59	29.14	-3.89707
4.17	1237.95	12.17	-2.17026	21.13	1169.42	29.15	-4.72833
4.18	1238.76	12.18	3.58619	21.14	1170.25	29.16	-5.55709
4.19	1237.11	12.19	-1.34486	21.15	1170.26	29.17	-4.74585
4.2	1237.1	12.2	0.29909	21.16	1169.44	29.18	-4.75461
4.21	1234.63	12.21	-1.34196	21.17	1170.27	29.19	-4.76337
4.22	1236.26	12.22	-2.16301	21.18	1170.27	29.2	-3.94963
4.23	1232.96	12.23	-1.33906	21.19	1170.28	29.21	-4.7809
4.24	1235.42	12.24	-1.33761	21.2	1170.29	29.22	-4.78966
4.25	1231.3	12.25	-2.15866	21.21	1170.29	29.23	-6.44092
4.26	1232.94	12.26	-0.51471	21.22	1171.12	29.24	-4.80718
4.27	1228.82	12.27	-1.33326	21.23	1171.13	29.25	-5.63594
4.28	1232.1	12.28	-3.79931	21.24	1171.13	29.26	-5.6447
4.29	1227.97	12.29	-0.51036	21.25	1171.96	29.27	-4.01096
4.3	1228.79	12.3	-1.32891	21.26	1171.15	29.28	-4.84222
4.31	1225.49	12.31	3.60504	21.27	1171.15	29.29	-4.85098
4.32	1224.66	12.32	1.13899	21.28	1171.16	29.3	-4.85974
4.33	1221.36	12.33	-0.50456	21.29	1171.16	29.31	-4.86851
4.34	1220.53	12.34	-1.32311	21.3	1171.17	29.32	-4.87727
4.35	1216.41	12.35	-2.14416	21.31	1170.36	29.33	-5.70603
4.36	1217.22	12.36	-0.50021	21.32	1170.36	29.34	-4.89479
4.37	1210.64	12.37	-2.14126	21.33	1172.01	29.35	-4.90355
4.38	1209.81	12.38	-2.96231	21.34	1172.02	29.36	-5.73231
4.39	1204.86	12.39	-1.31586	21.35	1172.03	29.37	-4.92107
4.4	1202.39	12.4	-1.31441	21.36	1171.21	29.38	-4.92983
4.41	1196.62	12.41	-0.49296	21.37	1169.57	29.39	-6.58109
4.42	1194.97	12.42	-2.95651	21.38	1169.58	29.4	-4.12485
4.43	1187.56	12.43	-0.49006	21.39	1170.41	29.41	-4.95612
4.44	1185.91	12.44	-2.13111	21.4	1169.59	29.42	-4.96488
4.45	1184.26	12.45	-1.30716	21.41	1169.6	29.43	-1.68364
4.46	990.238	12.46	0.33679	21.42	1168.78	29.44	25.4351
4.47	55.5389	12.47	1.16074	21.43	1167.97	29.45	375.626
4.48	13.6046	12.48	0.33969	21.44	1167.97	29.46	385.483
4.49	2.90775	12.49	-1.30136	21.45	1165.51	29.47	390.406
4.5	3.72091	12.5	-0.47991	21.46	1166.34	29.48	394.508
4.51	0.42157	12.51	-2.12096	21.47	1163.88	29.49	396.144
4.52	2.87973	12.52	-3.76451	21.48	1163.07	29.5	396.958
4.53	0.40289	12.53	-0.47556	21.49	1147.45	29.51	401.059
4.54	2.86105	12.54	1.17089	21.5	1075.94	29.52	401.05
4.55	1.20671	12.55	5.28234	21.51	494.745	29.53	402.686
4.56	3.66487	12.56	20.9038	21.52	54.9439	29.54	403.5
4.57	1.18803	12.57	1196.46	21.53	8.09275	29.55	404.311
4.58	3.64618	12.58	1203.86	21.54	-3.41086	29.56	404.302
4.59	1.16934	12.59	1210.44	21.55	-2.58197	29.57	404.294
4.6	3.6275	12.6	1217.84	21.56	-3.39809	29.58	405.107
4.61	0.32816	12.61	1217.84	21.57	-3.3917	29.59	405.921
4.62	5.25132	12.62	1223.6	21.58	-3.38531	29.6	406.735
4.63	1.13198	12.63	1223.6	21.59	-2.55642	29.61	406.726
4.64	3.59014	12.64	1230.18	21.6	-2.55004	29.62	406.717
4.65	1.1133	12.65	1226.07	21.61	-3.36615	29.63	407.531
4.66	4.39396	12.66	1226.07	21.62	-1.71476	29.64	407.522
4.67	1.91712	12.67	1226.07	21.63	-1.70837	29.65	408.334
4.68	3.55278	12.68	1226.9	21.64	-3.34699	29.66	407.505
4.69	1.07594	12.69	1226.9	21.65	-3.3406	29.67	408.316
4.7	3.5341	12.7	1227.72	21.66	-3.33421	29.68	408.307
4.71	1.05726	12.71	1228.54	21.67	-4.15032	29.69	408.299
4.72	5.15792	12.72	1228.54	21.68	-2.49894	29.7	404.18
4.73	1.86108	12.73	1228.55	21.69	-2.49255	29.71	395.129
4.74	4.31923	12.74	1231.01	21.7	-1.66366	29.72	381.145
4.75	1.01989	12.75	1227.73	21.71	-2.47978	29.73	370.449
4.76	4.30055	12.76	1226.91	21.72	-3.29589	29.74	364.687
4.77	1.82371	12.77	1226.91	21.73	-3.2895	29.75	358.101
4.78	3.45937	12.78	1226.91	21.74	-2.46061	29.76	340.007
4.79	1.80503	12.79	1228.55	21.75	-3.27673	29.77	242.993
4.8	4.26319	12.8	1226.91	21.76	-2.44784	29.78	90.9022
4.81	1.78635	12.81	1226.92	21.77	-3.26395	29.79	30.8835
4.82	4.24451	12.82	1226.09	21.78	-2.43506	29.8	7.03471
4.83	1.76767	12.83	1226.1	21.79	-2.42868	29.81	-2.01655
4.84	4.22583	12.84	1224.45	21.8	-1.59979	29.82	-3.67032
4.85	0.10399	12.85	1226.92	21.81	-2.4159	29.83	-3.67908
4.86	3.38465	12.86	1225.28	21.82	-2.40951	29.84	-3.68784
4.87	0.08531	12.87	1225.28	21.83	-3.22563	29.85	-2.8741
4.88	3.36597	12.88	1224.46	21.84	-3.21924	29.86	-3.70536
4.89	0.06662	12.89	1226.1	21.85	-2.39035	29.87	-4.53662
4.9	3.34728	12.9	1223.64	21.86	-3.20646	29.88	-3.72288
4.91	0.87044	12.91	1223.64	21.87	-3.20008	29.89	-2.90914
4.92	3.3286	12.92	1221.18	21.88	-2.37119	29.9	-3.7404
4.93	0.85176	12.93	1221.18	21.89	-3.1873	29.91	-3.74916
4.94	4.13242	12.94	1218.71	21.9	-3.18091	29.92	-3.75793
4.95	1.65558	12.95	1219.54	21.91	-2.35203	29.93	-4.58919
4.96	8.22374	12.96	1217.07	21.92	-2.34564	29.94	-3.77545
4.97	260.589	12.97	1214.61	21.93	-0.69425	29.95	-3.78421
4.98	1190.34	12.98	1214.61	21.94	0.13464	29.96	-3.79297
4.99	1225.68	12.99	1212.14	21.95	11.6485	29.97	-4.62423
5	1225.67	13	1208.86	21.96	1164.19	29.98	-4.63299
5.01	1227.3	13.01	1204.75	21.97	1164.2	29.99	-3.81925
5.02	1237.16	13.02	1200.64	21.98	1166.67	30	-5.47301
5.03	1237.15	13.03	1196.53	21.99	1167.5	30.01	-3.83677
5.04	1239.61	13.04	1194.06	22	1169.15	30.02	-4.66804
5.05	1237.95	13.05	1189.13	22.01	1167.51	30.03	-4.6768
5.06	1240.41	13.06	1183.38	22.02	1168.34	30.04	-3.86306
5.07	1236.29	13.07	1178.45	22.03	1169.99	30.05	-3.87182
5.08	1237.92	13.08	1167.76	22.04	1170	30.06	-4.70308
5.09	1236.27	13.09	1128.31	22.05	1170.01	30.07	-4.71184
5.1	1240.37	13.1	986.09	22.06	1170.01	30.08	-3.0756
5.11	1234.61	13.11	252.806	22.07	1170.02	30.09	-3.90686
5.12	1235.42	13.12	35.7825	22.08	1170.85	30.1	-3.91562
5.13	1234.59	13.13	8.65644	22.09	1170.86	30.11	-3.10188
5.14	1234.58	13.14	1.25789	22.1	1170.86	30.12	-0.64565
5.15	1232.1	13.15	-1.20566	22.11	1171.69	30.13	28.9406
5.16	1232.92	13.16	-2.02671	22.12	1171.69	30.14	375.844
5.17	1228.8	13.17	-0.38276	22.13	1171.7	30.15	385.701
5.18	1230.43	13.18	-0.38131	22.14	1171.71	30.16	389.802
5.19	1226.31	13.19	-2.02236	22.15	1172.54	30.17	394.726
5.2	1228.77	13.2	-1.19841	22.16	1171.72	30.18	397.184
5.21	1224.65	13.21	-1.19696	22.17	1170.91	30.19	398.818
5.22	1225.46	13.22	-1.19551	22.18	1172.56	30.2	399.632
5.23	1220.52	13.23	-2.01656	22.19	1170.92	30.21	401.268
5.24	1223.8	13.24	-0.37261	22.2	1171.75	30.22	402.904
5.25	1218.86	13.25	-0.37116	22.21	1173.4	30.23	403.715
5.26	1218.85	13.26	-2.01221	22.22	1172.58	30.24	403.707
5.27	1215.55	13.27	-1.18826	22.23	1171.76	30.25	404.52
5.28	1216.36	13.28	-0.36681	22.24	1171.77	30.26	404.512
5.29	1210.6	13.29	-0.36536	22.25	1171.78	30.27	405.325
5.3	1210.59	13.3	-0.36391	22.26	1168.5	30.28	406.962
5.31	1205.65	13.31	-0.36246	22.27	1171.79	30.29	406.953
5.32	1205.64	13.32	-0.36101	22.28	1171.8	30.3	406.944
5.33	1199.05	13.33	-1.17956	22.29	1170.16	30.31	407.755
5.34	1195.76	13.34	-2.00061	22.3	1170.99	30.32	406.927
5.35	1185.88	13.35	-1.17666	22.31	1171	30.33	408.561
5.36	1182.59	13.36	-1.17521	22.32	1171	30.34	406.909
5.37	1170.24	13.37	-2.81876	22.33	1168.54	30.35	407.72
5.38	1165.3	13.38	-1.99481	22.34	1168.55	30.36	406.892
5.39	1151.32	13.39	-0.35086	22.35	1166.91	30.37	409.348
5.4	1136.51	13.4	-0.34941	22.36	1165.27	30.38	408.517
5.41	1033.74	13.41	-1.16796	22.37	1166.1	30.39	408.509
5.42	150.834	13.42	-1.16651	22.38	1164.46	30.4	406.857
5.43	16.8272	13.43	-1.16506	22.39	1162	30.41	397.805
5.44	6.95289	13.44	-1.16361	22.4	1162.01	30.42	381.354
5.45	-0.45645	13.45	-1.98466	22.41	1154.62	30.43	367.37
5.46	2.00171	13.46	-1.16071	22.42	1138.18	30.44	364.894
5.47	0.34737	13.47	-1.15926	22.43	1057.63	30.45	357.488
5.48	2.80553	13.48	-0.33781	22.44	492.872	30.46	327.884
5.49	-0.49381	13.49	-0.33636	22.45	57.1829	30.47	196.345
5.5	1.96434	13.5	-1.15491	22.46	11.1518	30.48	73.0265
5.51	-0.5125	13.51	-1.15346	22.47	-3.63933	30.49	25.3377
5.52	1.94566	13.52	-0.33201	22.48	-3.63295	30.5	6.42144
5.53	-0.53118	13.53	-1.97306	22.49	-5.26906	30.51	-2.62982
5.54	2.74948	13.54	-1.14911	22.5	-2.79767	30.52	-2.63858
5.55	-0.54986	13.55	-1.14766	22.51	-3.61378	30.53	-2.64735
5.56	1.9083	13.56	-1.14621	22.52	-1.1399	30.54	-2.65611
5.57	-0.56854	13.57	-1.14476	22.53	-2.77851	30.55	-1.84237
5.58	2.71212	13.58	-1.14331	22.54	-1.94962	30.56	-3.49613
5.59	-0.58722	13.59	-0.32186	22.55	-2.76573	30.57	-2.68239
5.6	3.51594	13.6	2.14709	22.56	-1.11435	30.58	-2.69115
5.61	0.2166	13.61	8.72604	22.57	-2.75296	30.59	-3.52241
5.62	1.02976	13.62	71.2025	22.58	0.54343	30.6	-1.88617
5.63	0.19792	13.63	1217.99	22.59	0.54982	30.61	-2.71743
5.64	2.65608	13.64	1209.77	22.6	-1.9113	30.62	-3.54869
5.65	-0.64326	13.65	1217.99	22.61	-2.72741	30.63	-3.55746
5.66	3.45989	13.66	1221.28	22.62	-3.54352	30.64	-3.56622
5.67	-0.66195	13.67	1222.93	22.63	-4.35713	30.65	-3.57498
5.68	1.79621	13.68	1226.22	22.64	-3.53075	30.66	-2.76124
5.69	-0.68063	13.69	1227.04	22.65	-3.52436	30.67	-3.5925
5.7	1.77753	13.7	1227.86	22.66	-1.87297
5.71	-0.69931	13.71	1228.69	22.67	-1.86658
5.72	1.75885	13.72	1229.51	22.68	-1.0377
5.73	-1.53799	13.73	1230.34	22.69	-1.03131
5.74	0.91767	13.74	1231.16	22.7	-1.84742
5.75	-1.55667	13.75	1229.52	22.71	-2.66353
5.76	2.54399	13.76	1230.34	22.72	-2.65715
5.77	0.06715	13.77	1231.16	22.73	-1.82826
5.78	1.70281	13.78	1230.34	22.74	-2.64437
5.79	0.04847	13.79	1230.34	22.75	-1.81549
5.8	1.68413	13.8	1229.52	22.76	-1.8091
5.81	-1.61272	13.81	1230.35	22.77	-1.80271
5.82	1.66544	13.82	1229.53	22.78	-2.61882
5.83	0.0111	13.83	1229.53	22.79	-2.61244
5.84	3.29176	13.84	1231.17	22.8	-2.60605
5.85	-0.00758	13.85	1230.35	22.81	-0.95466
5.86	1.62808	13.86	1230.35	22.82	2.33923
5.87	-0.84876	13.87	1228.71	22.83	-0.94189
5.88	1.6094	13.88	1228.71	22.84	-0.9355
5.89	-0.86744	13.89	1228.71	22.85	2.35839
5.9	1.59072	13.9	1228.72	22.86	-2.56772
5.91	0.75888	13.91	1227.89	22.87	-5.84884
5.92	10.6145	13.92	1227.08	22.88	-0.90995
5.93	1240.4	13.93	1227.08	22.89	3.20644
5.94	1233.83	13.94	1225.43	22.9	18.8328
5.95	1240.4	13.95	1225.44	22.91	1127.81
5.96	1245.32	13.96	1225.44	22.92	1159.88
5.97	1246.96	13.97	1225.44	22.93	1164.81
5.98	1253.53	13.98	1223.79	22.94	1165.64
5.99	1250.23	13.99	1222.97	22.95	1171.4
6	1255.15	14	1221.33	22.96	1167.3
6.01	1253.5	14.01	1221.33	22.97	1169.77
6.02	1256.78	14.02	1218.87	22.98	1168.13
6.03	1254.3	14.03	1218.05	22.99	1169.79
6.04	1256.76	14.04	1216.41	23	1166.5
6.05	1254.28	14.05	1215.58	23.01	1169.8
6.06	1255.92	14.06	1212.3	23.02	1165.69
6.07	1252.62	14.07	1211.48	23.03	1168.99
6.08	1255.08	14.08	1209.83	23.04	1173.93
6.09	1250.96	14.09	1207.37	23.05	1169.82
6.1	1251.77	14.1	1204.9	23.06	1170.65
6.11	1248.47	14.11	1203.26	23.07	1171.48
6.12	1251.75	14.12	1199.15	23.08	1172.31
6.13	1248.45	14.13	1196.69	23.09	1165.74
6.14	1249.27	14.14	1193.4	23.1	1170.68
6.15	1245.97	14.15	1189.29	23.11	1171.51
6.16	1246.78	14.16	1183.54	23.12	1167.4
6.17	1244.31	14.17	1176.14	23.13	1170.7
6.18	1245.94	14.18	1154.77	23.14	1172.35
6.19	1241	14.19	1083.25	23.15	1169.07
6.2	1242.63	14.2	865.407	23.16	1170.72
6.21	1237.69	14.21	94.308	23.17	1170.72
6.22	1240.97	14.22	20.322	23.18	1170.73
6.23	1236.85	14.23	3.88344	23.19	1169.09
6.24	1236.84	14.24	-1.04761	23.2	1173.21
6.25	1231.9	14.25	-1.86866	23.21	1166.64
6.26	1234.36	14.26	-0.22471	23.22	1170.75
6.27	1228.59	14.27	-1.04326	23.23	1170.76
6.28	1229.41	14.28	-2.68681	23.24	1169.12
6.29	1223.64	14.29	-1.86286	23.25	1169.13
6.3	1224.45	14.3	-0.21891	23.26	1169.96
6.31	1217.87	14.31	-1.03746	23.27	1168.32
6.32	1219.5	14.32	0.60649	23.28	1169.15
6.33	1212.09	14.33	-1.03456	23.29	1169.98
6.34	1211.26	14.34	-0.21311	23.3	1166.7
6.35	1204.68	14.35	-1.03166	23.31	1169.17
6.36	1202.2	14.36	-1.03021	23.32	1167.53
6.37	1193.97	14.37	0.61374	23.33	1164.25
6.38	1162.72	14.38	-1.02731	23.34	1163.43
6.39	731.951	14.39	-0.20586	23.35	1163.44
6.4	32.3612	14.4	-0.20441	23.36	1159.33
6.41	4.40185	14.41	-0.20296	23.37	1153.59
6.42	1.105	14.42	-1.02151	23.38	1131.4
6.43	-2.19184	14.43	-1.84256	23.39	1032.76
6.44	1.08632	14.44	-1.01861	23.4	324.14
6.45	-2.21052	14.45	-0.19716	23.41	45.4636
6.46	1.06764	14.46	-1.01571	23.42	7.65497
6.47	-2.2292	14.47	-0.19426	23.43	-3.02614
6.48	0.22646	14.48	-1.01281	23.44	-1.37475
6.49	-2.24788	14.49	-0.19136	23.45	-1.36837
6.5	0.20778	14.5	-0.18991	23.46	-1.36198
6.51	-2.26656	14.51	-1.00846	23.47	-1.35559
6.52	1.0116	14.52	-1.00701	23.48	-1.3492
6.53	-1.46524	14.53	-1.00556	23.49	-2.16532
6.54	0.17042	14.54	-1.00411	23.5	-1.33643
6.55	-2.30392	14.55	-0.18266	23.51	-1.33004
6.56	0.97424	14.56	-0.18121	23.52	-2.14615
6.57	-2.3226	14.57	-0.17976	23.53	-1.31727
6.58	0.95555	14.58	-0.99831	23.54	-0.48838
6.59	-2.34129	14.59	1.46814	23.55	-2.12699
6.6	0.11437	14.6	-1.81791	23.56	0.34689
6.61	-2.35997	14.61	-0.99396	23.57	-1.29172
6.62	0.91819	14.62	-0.99251	23.58	-1.28533
6.63	-1.55865	14.63	-0.99106	23.59	-2.10144
6.64	0.89951	14.64	-5.10211	23.6	-0.45006
6.65	-1.57733	14.65	-0.98816	23.61	-2.08867
6.66	0.88083	14.66	-0.98671	23.62	-1.25978
6.67	-3.23851	14.67	2.30224	23.63	-1.25339
6.68	0.03965	14.68	7.23619	23.64	-2.06951
6.69	-2.43469	14.69	58.2051	23.65	-1.24062
6.7	0.02097	14.7	1232.12	23.66	-1.23423
6.71	-2.45337	14.71	1209.1	23.67	-0.40534
6.72	0.82479	14.72	1218.15	23.68	-1.22146
6.73	-1.65206	14.73	1223.9	23.69	-1.21507
6.74	0.8061	14.74	1223.08	23.7	-1.20868
6.75	-2.49074	14.75	1228.02	23.71	-1.20229
6.76	0.78742	14.76	1227.2	23.72	-2.01841
6.77	-1.68942	14.77	1229.66	23.73	-0.36702
6.78	0.76874	14.78	1230.49	23.74	-1.18313
6.79	-1.7081	14.79	1229.67	23.75	-1.17674
6.8	0.75006	14.8	1231.31	23.76	-1.17036
6.81	-2.54678	14.81	1231.32	23.77	-1.16397
6.82	0.73138	14.82	1230.49	23.78	-1.15758
6.83	-2.56546	14.83	1231.32	23.79	-1.15119
6.84	0.7127	14.84	1231.32	23.8	0.50019
6.85	-2.58414	14.85	1231.32	23.81	1.32908
6.86	1.51652	14.86	1231.32	23.82	2.15547
6.87	-1.78282	14.87	1231.32	23.83	9.56185
6.88	-0.14716	14.88	1231.33	23.84	129.591
6.89	-1.80151	14.89	1230.5	23.85	1162.93
6.9	12.1667	14.9	1230.51	23.86	1162.94
6.91	1265.81	14.91	1231.33	23.87	1163.77
6.92	1238.67	14.92	1228.86	23.88	1167.07
6.93	1240.31	14.93	1232.15	23.89	1165.43
6.94	1244.41	14.94	1232.16	23.9	1167.9
6.95	1244.4	14.95	1231.34	23.91	1167.91
6.96	1250.14	14.96	1230.51	23.92	1169.56
6.97	1247.67	14.97	1229.69	23.93	1167.1
6.98	1252.59	14.98	1230.52	23.94	1168.75
6.99	1250.12	14.99	1229.7	23.95	1168.75
7	1253.4	15	1230.52	23.96	1169.58
7.01	1250.92	15.01	1229.7	23.97	1168.77
7.02	1253.38	15.02	1228.06	23.98	1168.77
7.03	1250.08	15.03	1229.7	23.99	1168.78
7.04	1253.36	15.04	1227.24	24	1168.79
7.05	1249.24	15.05	1228.06	24.01	1168.79
7.06	1253.34	15.06	1226.42	24.02	1169.62
7.07	1248.4	15.07	1226.42	24.03	1169.63
7.08	1251.68	15.08	1225.6	24.04	1169.63
7.09	1248.38	15.09	1224.78	24.05	1168.82
7.1	1250.83	15.1	1224.78	24.06	1168
7.11	1246.72	15.11	1223.96	24.07	1168.01
7.12	1249.17	15.12	1224.78	24.08	1169.66
7.13	1245.05	15.13	1222.32	24.09	1169.67
7.14	1247.51	15.14	1219.85	24.1	1168.85
7.15	1243.39	15.15	1219.03	24.11	1169.68
7.16	1245.85	15.16	1216.57	24.12	1168.86
7.17	1243.37	15.17	1215.75	24.13	1167.23
7.18	1244.18	15.18	1214.93	24.14	1168.05
7.19	1240.06	15.19	1214.11	24.15	1167.24
7.2	1241.7	15.2	1213.29	24.16	1168.07
7.21	1238.4	15.21	1206.71	24.17	1167.25
7.22	1239.22	15.22	1205.89	24.18	1165.61
7.23	1234.27	15.23	1203.43	24.19	1166.44
7.24	1236.73	15.24	1198.49	24.2	1166.45
7.25	1230.14	15.25	1192.74	24.21	1165.63
7.26	1231.78	15.26	1190.28	24.22	1165.64
7.27	1226.01	15.27	1182.88	24.23	1164.82
7.28	1226.83	15.28	1164.8	24.24	1164.01
7.29	1221.06	15.29	1117.94	24.25	1163.19
7.3	1219.41	15.3	936.264	24.26	1162.38
7.31	1212.82	15.31	77.2025	24.27	1161.56
7.32	1211.99	15.32	14.7265	24.28	1159.92
7.33	1203.76	15.33	0.75294	24.29	1159.11
7.34	1202.93	15.34	-1.71061	24.3	1158.29
7.35	1193.06	15.35	-2.53166	24.31	1155.01
7.36	1176.61	15.36	-0.88521	24.32	1154.19
7.37	906.958	15.37	-0.88376	24.33	1150.09
7.38	42.1333	15.38	-4.17231	24.34	1143.52
7.39	5.13146	15.39	-0.06086	24.35	1125.44
7.4	2.65462	15.4	4.05309	24.36	1085.17
7.41	-3.10722	15.41	-0.87796	24.37	1016.12
7.42	1.81594	15.42	-0.87651	24.38	745.663
7.43	-1.4834	15.43	-2.52006	24.39	89.6595
7.44	1.79726	15.44	-0.05361	24.4	18.1459
7.45	-3.14458	15.45	-2.51716	24.41	1.71232
7.46	1.77858	15.46	-1.69321	24.42	-0.74879
7.47	-2.34326	15.47	-0.04926	24.43	-2.3874
7.48	1.7599	15.48	0.77469	24.44	-0.73601
7.49	-2.36194	15.49	-0.86636	24.45	-1.55213
7.5	0.09621	15.5	0.77759	24.46	-1.54574
7.51	-3.20063	15.51	-0.86346	24.47	-0.71685
7.52	0.90003	15.52	-4.97451	24.48	-1.53296
7.53	-1.57681	15.53	-1.68306	24.49	-1.52658
7.54	1.70385	15.54	-0.03911	24.5	-0.69769
7.55	-2.41799	15.55	-2.50266	24.51	-0.6913
7.56	2.50517	15.56	2.43129	24.52	-1.50741
7.57	-2.43667	15.57	-0.03476	24.53	-1.50103
7.58	1.66649	15.58	1.61169	24.54	-0.67214
7.59	-2.45535	15.59	4.90064	24.55	-1.48825
7.6	2.46781	15.6	-1.67291	24.56	-0.65936
7.61	-2.47403	15.61	-2.49396	24.57	-1.47548
7.62	1.62913	15.62	1.61749	24.58	-1.46909
7.63	-2.49271	15.63	-0.84606	24.59	-0.6402
7.64	1.61045	15.64	-2.48961	24.6	-0.63382
7.65	-1.6889	15.65	-1.66566	24.61	-0.62743
		15.66	-0.02171	24.62	-0.62104
		15.67	-2.48526	24.63	-1.43715
		15.68	-0.83881
		15.69	3.27264
		15.7	-2.48091
		15.71	-3.30196
		15.72	3.27699
		15.73	-0.01156
		15.74	-3.29761
		15.75	3.28134
		15.76	5.74779
		15.77	30.4117
		15.78	1219.12
		15.79	1215.01
		15.8	1215.84
		15.81	1224.06
		15.82	1224.88
		15.83	1229
		15.84	1229.82
		15.85	1229
		15.86	1229
		15.87	1232.29
		15.88	1232.29
		15.89	1230.65
		15.9	1231.47
		15.91	1233.94
		15.92	1230.65
		15.93	1232.3
		15.94	1234.77
		15.95	1233.12
		15.96	1233.12
		15.97	1233.13
		15.98	1233.13
		15.99	1231.49
		16	1232.31
		16.01	1232.31
		16.02	1230.67
		16.03	1230.67
		16.04	1232.32
		16.05	1230.67
		16.06	1230.67
		16.07	1229.85
		16.08	1229.03
		16.09	1229.03
		16.1	1228.21
		16.11	1228.21
		16.12	1227.39
		16.13	1227.4
		16.14	1225.75
		16.15	1225.75
		16.16	1223.29
		16.17	1223.29
		16.18	1221.65
		16.19	1221.65
		16.2	1220.01
		16.21	1217.54
		16.22	1216.72
		16.23	1213.44
		16.24	1211.79
		16.25	1209.33
		16.26	1206.04
		16.27	1202.75
		16.28	1199.47
		16.29	1195.36
		16.3	1192.07
		16.31	1187.96
		16.32	1183.03
		16.33	1172.35
		16.34	1155.08
		16.35	1119.74
		16.36	1051.51
		16.37	906.001
		16.38	116.818
		16.39	24.7466
		16.4	5.84059
		16.41	0.90954
		16.42	0.08849
		16.43	0.91244
		16.44	-0.72861
		16.45	0.09284
		16.46	0.09429
		16.47	0.91824
		16.48	-0.72281
		16.49	0.09864
		16.5	-0.71991
		16.51	-0.71846
		16.52	0.10299
		16.53	-0.71556
		16.54	0.92839
		16.55	0.10734
		16.56	0.10879
		16.57	0.11024
		16.58	-0.70831
		16.59	0.11314
		16.6	0.11459
		16.61	0.11604

## Sheet: 5 e
Time (s)	Charge density (uC m-2)
0	-1.61257
0.001	-1.61058
0.002	-0.6227
0.003	-0.94933
0.004	-0.61871
0.005	-0.28808
0.006	-0.28609
0.007	-0.28409
0.008	-0.61072
0.009	0.37716
0.01	0.05053
0.011	-0.60473
0.012	-0.27411
0.013	-0.92936
0.014	-0.92736
0.015	-0.59675
0.016	-0.26612
0.017	-1.25001
0.018	-0.91938
0.019	-0.26013
0.02	-1.57265
0.021	-1.24202
0.022	-0.91139
0.023	-0.9094
0.024	-0.9074
0.025	-0.57678
0.026	-0.57479
0.027	-0.90141
0.028	-0.24217
0.029	-0.24017
0.03	0.09046
0.031	-0.23618
0.032	-0.56281
0.033	-0.88943
0.034	-0.55882
0.035	-1.21407
0.036	-0.88344
0.037	-1.21008
0.038	-1.20808
0.039	-0.54883
0.04	-1.20409
0.041	-0.87346
0.042	-1.2001
0.043	-1.1981
0.044	-1.1961
0.045	-1.19411
0.046	-0.53486
0.047	-0.86148
0.048	-0.20224
0.049	0.12839
0.05	-0.19824
0.051	-0.52488
0.052	-0.52288
0.053	-0.84951
0.054	-0.84751
0.055	-0.51689
0.056	-1.17215
0.057	-1.17015
0.058	-1.82541
0.059	-1.49479
0.06	-1.82142
0.061	-1.49079
0.062	-0.83154
0.063	-1.15817
0.064	-1.15618
0.065	-1.15418
0.066	-1.15218
0.067	-0.49294
0.068	-0.49094
0.069	-0.48894
0.07	-0.15832
0.071	-0.81357
0.072	-0.81157
0.073	-0.48096
0.074	-1.13621
0.075	-1.13421
0.076	-1.13222
0.077	-1.13022
0.078	-1.45686
0.079	-1.45486
0.08	-1.45286
0.081	-1.12224
0.082	-1.12024
0.083	-1.44687
0.084	-1.11625
0.085	-0.78562
0.086	-0.78362
0.087	-0.45301
0.088	-0.77963
0.089	-0.77764
0.09	-0.44702
0.091	-0.77364
0.092	-0.77165
0.093	-0.76965
0.094	-1.09628
0.095	-1.09429
0.096	-1.42092
0.097	-1.09029
0.098	-1.41693
0.099	-1.0863
0.1	-1.08431
0.101	-1.08231
0.102	-1.40894
0.103	-1.40695
0.104	-1.07632
0.105	-0.74569
0.106	-0.7437
0.107	-0.41308
0.108	-0.7397
0.109	-0.73771
0.11	-0.07846
0.111	-0.73371
0.112	-0.73172
0.113	-1.05835
0.114	-1.38499
0.115	-1.05436
0.116	-1.38099
0.117	-1.379
0.118	-2.03426
0.119	-1.375
0.12	-1.70164
0.121	-1.69964
0.122	-1.36901
0.123	-1.36702
0.124	-1.36502
0.125	-0.70577
0.126	-0.70377
0.127	-0.37315
0.128	-0.37116
0.129	-0.36916
0.13	-0.36716
0.131	-0.69379
0.132	-0.36317
0.133	-0.36117
0.134	-0.35918
0.135	-1.34306
0.136	-1.34107
0.137	-1.6677
0.138	-1.99433
0.139	-1.66371
0.14	-1.66171
0.141	-1.33108
0.142	-1.32909
0.143	-1.65572
0.144	-1.65372
0.145	-1.3231
0.146	-1.3211
0.147	-0.99047
0.148	-0.98848
0.149	-0.98648
0.15	-0.65586
0.151	-0.65386
0.152	-0.98049
0.153	-1.30713
0.154	-0.64787
0.155	-1.30313
0.156	-1.30114
0.157	-1.29914
0.158	-1.62577
0.159	-1.62378
0.16	-1.29315
0.161	-1.29116
0.162	-0.96053
0.163	-1.28716
0.164	-1.6138
0.165	-1.6118
0.166	-0.29529
0.167	-1.27918
0.168	-0.94855
0.169	-0.61792
0.17	-0.61593
0.171	-0.61393
0.172	-0.61193
0.173	-1.2672
0.174	-0.93657
0.175	-1.59184
0.176	-1.26121
0.177	-1.91647
0.178	-1.58585
0.179	-1.58385
0.18	-2.23911
0.181	-1.25123
0.182	-0.9206
0.183	-0.9186
0.184	-1.57387
0.185	-0.58598
0.186	-1.24125
0.187	-0.58199
0.188	-0.57999
0.189	-0.578
0.19	-0.576
0.191	-0.90263
0.192	-0.57201
0.193	-1.22727
0.194	-0.89664
0.195	-1.55191
0.196	-1.54991
0.197	-1.54792
0.198	-1.54592
0.199	-1.87255
0.2	-1.87056
0.201	-1.53993
0.202	-1.2093
0.203	-1.20731
0.204	-1.53394
0.205	-0.87468
0.206	-0.54406
0.207	-0.87069
0.208	-0.86869
0.209	-0.8667
0.21	-0.53607
0.211	-0.86271
0.212	-0.86071
0.213	-0.85871
0.214	-1.18535
0.215	-1.18335
0.216	-1.18135
0.217	-1.50799
0.218	-1.50599
0.219	-1.83262
0.22	-1.502
0.221	-1.82863
0.222	-1.16938
0.223	-1.49601
0.224	-1.16538
0.225	-0.83476
0.226	-0.83276
0.227	-1.15939
0.228	-0.50014
0.229	-0.49814
0.23	-0.49614
0.231	-0.82278
0.232	-0.82078
0.233	-1.14742
0.234	-0.81679
0.235	-1.47205
0.236	-1.79869
0.237	-1.46806
0.238	-1.79469
0.239	-1.7927
0.24	-1.7907
0.241	-1.46007
0.242	-1.12945
0.243	-1.12745
0.244	-1.45408
0.245	-1.78072
0.246	-1.12146
0.247	-0.79084
0.248	-0.13159
0.249	-0.45821
0.25	-0.1276
0.251	-1.11148
0.252	-1.10948
0.253	-1.10749
0.254	-1.10549
0.255	-1.43212
0.256	-1.43013
0.257	-1.42813
0.258	-1.75477
0.259	-1.42414
0.26	-2.0794
0.261	-1.42015
0.262	-1.41815
0.263	-1.41615
0.264	-0.7569
0.265	-0.7549
0.266	-0.7529
0.267	-0.75091
0.268	-0.74891
0.269	-0.74691
0.27	-0.74492
0.271	-0.41429
0.272	-0.74093
0.273	-0.73893
0.274	-1.39419
0.275	-1.3922
0.276	-1.3902
0.277	-1.05957
0.278	-1.71484
0.279	-1.71284
0.28	-1.71084
0.281	-1.38022
0.282	-1.04959
0.283	-1.37623
0.284	-1.0456
0.285	-0.71497
0.286	-0.71298
0.287	-0.71098
0.288	-0.38035
0.289	-1.03562
0.29	-0.37636
0.291	-1.03162
0.292	-1.02963
0.293	-1.02763
0.294	-1.02564
0.295	-1.35227
0.296	-1.6789
0.297	-1.67691
0.298	-1.67491
0.299	-1.67291
0.3	-1.99955
0.301	-1.34029
0.302	-1.33829
0.303	-1.00767
0.304	-1.00567
0.305	-1.00367
0.306	-1.00168
0.307	-0.67105
0.308	-0.66906
0.309	-0.66706
0.31	-0.99369
0.311	-0.66307
0.312	-0.9897
0.313	-0.9877
0.314	-1.31434
0.315	-0.65508
0.316	-0.98171
0.317	-1.63698
0.318	-1.30635
0.319	-1.63299
0.32	-1.95962
0.321	-1.30036
0.322	-1.29837
0.323	-1.625
0.324	-0.96574
0.325	-0.96375
0.326	-0.96175
0.327	-0.63112
0.328	-0.62913
0.329	-0.2985
0.33	-0.29651
0.331	-1.2804
0.332	-0.62114
0.333	-0.29052
0.334	-0.94578
0.335	-1.27241
0.336	-0.94179
0.337	-1.26842
0.338	-1.26642
0.339	-1.59306
0.34	-1.59106
0.341	-1.26043
0.342	-1.58707
0.343	-1.25644
0.344	-1.25445
0.345	-0.92382
0.346	-0.92182
0.347	-0.91983
0.348	-0.91783
0.349	-0.5872
0.35	-0.58521
0.351	-0.91184
0.352	-0.90984
0.353	-0.90785
0.354	-1.23448
0.355	-1.23249
0.356	-1.23049
0.357	-1.22849
0.358	-1.55513
0.359	-1.2245
0.36	-1.55113
0.361	-1.87777
0.362	-1.21851
0.363	-0.88788
0.364	-0.55726
0.365	-0.88389
0.366	-0.55327
0.367	-0.8799
0.368	-0.54927
0.369	-0.54728
0.37	-0.21665
0.371	-1.20054
0.372	-1.19855
0.373	-0.86792
0.374	-1.19455
0.375	-1.52119
0.376	-1.19056
0.377	-0.85993
0.378	-1.18657
0.379	-1.5132
0.38	-1.18258
0.381	-1.50921
0.382	-0.84995
0.383	-1.17659
0.384	-1.17459
0.385	-1.17259
0.386	-0.51334
0.387	-0.51134
0.388	-0.50934
0.389	-0.50735
0.39	-0.17672
0.391	-0.50336
0.392	-0.82999
0.393	-0.82799
0.394	-1.15463
0.395	-1.48126
0.396	-1.15063
0.397	-1.47727
0.398	-1.14664
0.399	-1.47327
0.4	-1.47128
0.401	-1.46928
0.402	-1.46728
0.403	-1.13666
0.404	-1.13466
0.405	-1.13267
0.406	-0.47341
0.407	-0.80004
0.408	-0.79805
0.409	-0.79605
0.41	-0.13679
0.411	-0.46343
0.412	-0.46143
0.413	-0.1308
0.414	-1.1147
0.415	-0.45544
0.416	-1.43934
0.417	-1.43734
0.418	-1.43534
0.419	-1.43335
0.42	-1.75998
0.421	-1.42935
0.422	-1.09873
0.423	-0.7681
0.424	-0.7661
0.425	-0.76411
0.426	-0.43348
0.427	-0.76012
0.428	-0.75812
0.429	-0.75612
0.43	-0.75413
0.431	-0.09487
0.432	-0.75013
0.433	-0.74814
0.434	-1.07477
0.435	-1.07277
0.436	-1.39941
0.437	-1.39741
0.438	-1.06678
0.439	-1.06479
0.44	-1.72005
0.441	-1.38943
0.442	-1.0588
0.443	-1.0568
0.444	-0.72618
0.445	-0.39555
0.446	-0.72218
0.447	-0.72019
0.448	-0.38956
0.449	-0.38756
0.45	-0.38557
0.451	-0.38357
0.452	-0.38158
0.453	-0.70821
0.454	-1.03484
0.455	-1.03285
0.456	-1.03085
0.457	-1.68611
0.458	-1.68412
0.459	-1.02486
0.46	-1.35149
0.461	-1.3495
0.462	-1.3475
0.463	-1.34551
0.464	-1.01488
0.465	-1.01288
0.466	-0.35363
0.467	-0.68026
0.468	-0.67826
0.469	-0.67627
0.47	-0.34564
0.471	-0.67227
0.472	-0.67028
0.473	-0.33965
0.474	-0.33765
0.475	-0.66429
0.476	-1.31955
0.477	-0.98893
0.478	-1.31556
0.479	-0.98493
0.48	-1.31157
0.481	-0.98094
0.482	-0.97894
0.483	-1.30558
0.484	-0.64632
0.485	-1.30158
0.486	-0.97096
0.487	-0.64033
0.488	-0.30971
0.489	-0.96497
0.49	-0.30571
0.491	-0.30372
0.492	-0.63035
0.493	-0.95698
0.494	-0.62636
0.495	-0.95299
0.496	-1.27962
0.497	-0.949
0.498	-1.27563
0.499	-0.94501
0.5	-1.27164
0.501	-0.94101
0.502	-1.26765
0.503	-0.93702
0.504	-0.93502
0.505	-0.27577
0.506	-0.6024
0.507	-0.27177
0.508	-0.59841
0.509	-0.26778
0.51	0.06285
0.511	-0.26379
0.512	-0.26179
0.513	-1.24569
0.514	-0.91506
0.515	-0.91306
0.516	-1.2397
0.517	-1.2377
0.518	-1.2357
0.519	-1.23371
0.52	-1.23171
0.521	-1.22971
0.522	-0.89909
0.523	-0.89709
0.524	-0.56647
0.525	-0.56447
0.526	-0.23384
0.527	-0.23185
0.528	-0.22985
0.529	-0.88511
0.53	0.10277
0.531	-0.22386
0.532	-0.55049
0.533	-0.5485
0.534	-0.5465
0.535	-1.20176
0.536	-1.19977
0.537	-0.86914
0.538	-0.86715
0.539	-1.19378
0.54	-1.19178
0.541	-0.86116
0.542	-1.18779
0.543	-0.52853
0.544	-0.52654
0.545	-0.85317
0.546	-0.52254
0.547	-0.19192
0.548	-0.51855
0.549	-0.18793
0.55	0.1427
0.551	-0.18393
0.552	-0.18194
0.553	-0.50857
0.554	-0.17794
0.555	-0.17595
0.556	-0.83121
0.557	-0.50058
0.558	-0.49859
0.559	-1.15385
0.56	-1.15186
0.561	-0.82123
0.562	-0.16197
0.563	0.16865
0.564	-0.15798
0.565	-0.15598
0.566	0.17464
0.567	0.17664
0.568	0.50726
0.569	0.83788
0.57	0.83988
0.571	0.51325
0.572	0.51524
0.573	0.51724
0.574	0.51923
0.575	0.19261
0.576	0.19461
0.577	0.1966
0.578	0.1986
0.579	0.2006
0.58	0.53121
0.581	0.53321
0.582	0.53521
0.583	1.19446
0.584	1.52509
0.585	1.52708
0.586	2.18634
0.587	2.18834
0.588	2.51896
0.589	2.52096
0.59	2.85158
0.591	2.85357
0.592	2.85557
0.593	3.1862
0.594	3.18819
0.595	3.84745
0.596	3.84944
0.597	3.85144
0.598	4.5107
0.599	5.49857
0.6	5.50057
0.601	6.48846
0.602	7.14771
0.603	7.14971
0.604	8.46622
0.605	9.12547
0.606	10.442
0.607	11.1012
0.608	11.7605
0.609	12.7484
0.61	13.7363
0.611	14.3955
0.612	15.712
0.613	16.0426
0.614	16.7019
0.615	17.6898
0.616	18.6777
0.617	19.3369
0.618	20.6534
0.619	20.984
0.62	22.3006
0.621	23.2884
0.622	24.9336
0.623	25.9215
0.624	27.238
0.625	28.8831
0.626	30.1996
0.627	30.5302
0.628	32.504
0.629	33.1633
0.63	34.8084
0.631	35.7963
0.632	37.7701
0.633	38.4293
0.634	39.7458
0.635	41.0623
0.636	42.0502
0.637	43.0381
0.638	44.3546
0.639	45.9997
0.64	47.6449
0.641	49.6187
0.642	50.6065
0.643	51.5944
0.644	53.8968
0.645	55.542
0.646	56.5298
0.647	58.5036
0.648	59.8201
0.649	60.808
0.65	62.7818
0.651	63.7696
0.652	64.7575
0.653	66.074
0.654	67.0619
0.655	68.3784
0.656	69.695
0.657	70.6828
0.658	72.328
0.659	73.6445
0.66	74.3037
0.661	75.6202
0.662	77.2654
0.663	78.2533
0.664	79.8984
0.665	80.8863
0.666	81.8742
0.667	83.5193
0.668	84.5072
0.669	85.8237
0.67	86.483
0.671	87.4708
0.672	88.4587
0.673	89.4466
0.674	90.1059
0.675	91.0937
0.676	91.753
0.677	92.7409
0.678	93.4001
0.679	94.7166
0.68	95.0473
0.681	96.0352
0.682	96.6944
0.683	97.6823
0.684	98.6702
0.685	99.658
0.686	101.303
0.687	101.305
0.688	101.964
0.689	102.952
0.69	103.94
0.691	104.599
0.692	104.93
0.693	105.589
0.694	105.263
0.695	106.251
0.696	107.238
0.697	107.569
0.698	107.9
0.699	108.888
0.7	109.218
0.701	109.877
0.702	110.865
0.703	111.196
0.704	111.855
0.705	112.186
0.706	113.502
0.707	113.833
0.708	114.492
0.709	114.823
0.71	115.811
0.711	115.813
0.712	116.143
0.713	116.145
0.714	116.805
0.715	117.135
0.716	117.466
0.717	117.797
0.718	118.456
0.719	118.458
0.72	118.788
0.721	119.119
0.722	120.107
0.723	120.438
0.724	120.768
0.725	121.427
0.726	121.429
0.727	121.76
0.728	121.762
0.729	122.093
0.73	122.095
0.731	121.768
0.732	121.77
0.733	122.101
0.734	121.774
0.735	121.447
0.736	121.121
0.737	121.123
0.738	121.125
0.739	121.127
0.74	121.457
0.741	121.131
0.742	121.133
0.743	121.792
0.744	121.465
0.745	121.467
0.746	121.798
0.747	121.8
0.748	122.131
0.749	121.804
0.75	122.135
0.751	121.808
0.752	121.81
0.753	121.483
0.754	121.157
0.755	121.816
0.756	121.489
0.757	121.163
0.758	121.493
0.759	121.824
0.76	121.497
0.761	121.828
0.762	121.501
0.763	122.161
0.764	121.834
0.765	121.836
0.766	121.838
0.767	122.497
0.768	122.17
0.769	122.83
0.77	122.174
0.771	122.176
0.772	121.85
0.773	122.18
0.774	121.525
0.775	121.856
0.776	121.201
0.777	121.203
0.778	121.205
0.779	121.535
0.78	121.866
0.781	121.539
0.782	121.541
0.783	121.872
0.784	121.545
0.785	122.204
0.786	122.535
0.787	122.208
0.788	122.539
0.789	122.541
0.79	122.214
0.791	122.216
0.792	122.218
0.793	121.892
0.794	121.894
0.795	121.896
0.796	121.898
0.797	121.571
0.798	121.902
0.799	121.904
0.8	121.577
0.801	121.579
0.802	121.581
0.803	121.912
0.804	121.914
0.805	121.587
0.806	122.904
0.807	122.248
0.808	121.922
0.809	122.252
0.81	122.254
0.811	122.585
0.812	122.587
0.813	122.589
0.814	121.934
0.815	121.936
0.816	121.938
0.817	121.94
0.818	121.284
0.819	121.944
0.82	121.946
0.821	121.948
0.822	121.95
0.823	121.952
0.824	121.954
0.825	122.284
0.826	122.615
0.827	122.617
0.828	121.962
0.829	122.621
0.83	122.623
0.831	122.625
0.832	121.97
0.833	121.643
0.834	121.974
0.835	122.304
0.836	121.978
0.837	121.651
0.838	121.982
0.839	122.312
0.84	121.657
0.841	122.316
0.842	121.661
0.843	121.992
0.844	121.994
0.845	122.324
0.846	122.655
0.847	122.985
0.848	122.33
0.849	122.661
0.85	122.006
0.851	122.665
0.852	122.667
0.853	122.34
0.854	122.014
0.855	122.344
0.856	122.018
0.857	122.02
0.858	121.693
0.859	122.024
0.86	121.368
0.861	122.028
0.862	122.03
0.863	122.36
0.864	122.034
0.865	122.693
0.866	122.695
0.867	122.697
0.868	122.699
0.869	123.029
0.87	123.031
0.871	122.705
0.872	123.035
0.873	122.051
0.874	122.382
0.875	122.055
0.876	122.057
0.877	122.059
0.878	122.061
0.879	122.392
0.88	122.065
0.881	122.067
0.882	122.069
0.883	122.729
0.884	122.731
0.885	122.404
0.886	123.063
0.887	122.737
0.888	123.067
0.889	123.069
0.89	122.743
0.891	123.402
0.892	122.418
0.893	122.42
0.894	122.422
0.895	122.424
0.896	121.769
0.897	121.771
0.898	121.773
0.899	121.775
0.9	122.105
0.901	122.436
0.902	122.109
0.903	122.44
0.904	122.442
0.905	122.773
0.906	123.432
0.907	122.777
0.908	123.107
0.909	123.438
0.91	123.111
0.911	123.113
0.912	122.458
0.913	122.46
0.914	122.462
0.915	122.464
0.916	122.137
0.917	122.468
0.918	122.141
0.919	122.143
0.92	122.474
0.921	122.147
0.922	122.478
0.923	122.151
0.924	122.811
0.925	122.813
0.926	123.143
0.927	122.817
0.928	123.147
0.929	122.821
0.93	123.151
0.931	123.153
0.932	122.827
0.933	122.829
0.934	122.502
0.935	122.504
0.936	121.849
0.937	122.179
0.938	122.51
0.939	122.183
0.94	122.185
0.941	122.844
0.942	122.518
0.943	122.191
0.944	122.522
0.945	122.524
0.946	122.526
0.947	122.856
0.948	123.187
0.949	122.86
0.95	123.191
0.951	123.193
0.952	122.538
0.953	122.211
0.954	122.87
0.955	122.872
0.956	122.546
0.957	121.891
0.958	121.893
0.959	122.223
0.96	121.897
0.961	122.884
0.962	122.229
0.963	122.56
0.964	122.89
0.965	122.892
0.966	122.894
0.967	122.896
0.968	123.227
0.969	123.229
0.97	122.902
0.971	123.562
0.972	122.249
0.973	122.908
0.974	122.582
0.975	122.584
0.976	122.257
0.977	122.259
0.978	122.261
0.979	122.263
0.98	121.936
0.981	121.938
0.982	122.598
0.983	122.271
0.984	123.259
0.985	123.261
0.986	123.263
0.987	122.936
0.988	122.938
0.989	122.94
0.99	123.271
0.991	122.944
0.992	122.618
0.993	122.948
0.994	122.622
0.995	122.624
0.996	122.626
0.997	122.299
0.998	122.301
0.999	122.303
1	122.305
1.001	122.307
1.002	122.638
1.003	122.311
1.004	122.642
1.005	122.972
1.006	122.974
1.007	123.305
1.008	122.65
1.009	123.309
1.01	122.982
1.011	122.984
1.012	123.315
1.013	122.988
1.014	122.99
1.015	122.335
1.016	122.666
1.017	122.01
1.018	122.67
1.019	123
1.02	122.345
1.021	123.004
1.022	122.678
1.023	123.337
1.024	122.682
1.025	122.684
1.026	123.671
1.027	123.016
1.028	123.347
1.029	123.349
1.03	122.694
1.031	123.024
1.032	123.026
1.033	123.028
1.034	122.702
1.035	122.704
1.036	122.706
1.037	122.708
1.038	122.381
1.039	122.383
1.04	122.056
1.041	123.044
1.042	122.389
1.043	122.719
1.044	123.379
1.045	123.052
1.046	123.711
1.047	123.385
1.048	123.387
1.049	123.389
1.05	123.719
1.051	123.393
1.052	122.737
1.053	122.739
1.054	123.07
1.055	122.415
1.056	122.417
1.057	122.747
1.058	122.421
1.059	122.751
1.06	122.425
1.061	122.755
1.062	122.757
1.063	122.759
1.064	123.09
1.065	123.092
1.066	123.423
1.067	123.753
1.068	123.427
1.069	123.429
1.07	123.759
1.071	123.104
1.072	122.777
1.073	122.779
1.074	123.11
1.075	122.783
1.076	122.785
1.077	122.459
1.078	122.789
1.079	122.463
1.08	122.465
1.081	122.795
1.082	122.797
1.083	123.128
1.084	123.13
1.085	122.803
1.086	123.463
1.087	123.793
1.088	123.467
1.089	123.469
1.09	122.813
1.091	123.144
1.092	123.475
1.093	122.819
1.094	123.15
1.095	122.495
1.096	122.497
1.097	122.499
1.098	122.501
1.099	122.503
1.1	121.847
1.101	122.507
1.102	122.509
1.103	122.839
1.104	122.841
1.105	123.172
1.106	122.845
1.107	123.176
1.108	122.849
1.109	122.851
1.11	122.853
1.111	122.198
1.112	122.529
1.113	122.202
1.114	121.875
1.115	121.877
1.116	121.222
1.117	120.895
1.118	120.897
1.119	120.899
1.12	120.244
1.121	120.246
1.122	120.248
1.123	120.25
1.124	120.252
1.125	120.583
1.126	120.256
1.127	119.93
1.128	119.932
1.129	119.605
1.13	119.278
1.131	118.952
1.132	118.296
1.133	118.627
1.134	117.972
1.135	116.988
1.136	116.99
1.137	116.335
1.138	115.679
1.139	115.681
1.14	115.026
1.141	114.699
1.142	114.373
1.143	113.718
1.144	113.72
1.145	113.722
1.146	112.409
1.147	112.411
1.148	112.413
1.149	111.1
1.15	111.431
1.151	110.119
1.152	109.135
1.153	108.479
1.154	107.824
1.155	106.84
1.156	106.185
1.157	105.201
1.158	104.546
1.159	103.233
1.16	102.907
1.161	101.923
1.162	100.939
1.163	99.9551
1.164	99.2998
1.165	97.9873
1.166	97.0034
1.167	95.6909
1.168	94.3784
1.169	92.7372
1.17	91.0961
1.171	89.1263
1.172	87.4852
1.173	85.1867
1.174	83.5456
1.175	81.5758
1.176	78.9488
1.177	76.3218
1.178	73.6947
1.179	71.0677
1.18	67.4548
1.181	65.1564
1.182	61.2148
1.183	57.6019
1.184	53.3317
1.185	48.7329
1.186	43.8055
1.187	37.2349
1.188	29.3498
1.189	20.4788
1.19	17.1946
1.191	16.5393
1.192	15.2268
1.193	15.2288
1.194	14.2449
1.195	13.9183
1.196	13.9202
1.197	13.265
1.198	12.9384
1.199	12.9404
1.2	12.2851
1.201	12.2871
1.202	12.6177
1.203	12.6197
1.204	12.6217
1.205	11.9665
1.206	11.9684
1.207	12.6277
1.208	11.9724
1.209	12.3031
1.21	11.6478
1.211	11.9784
1.212	10.9945
1.213	11.6538
1.214	11.3271
1.215	10.6719
1.216	10.0166
1.217	10.3473
1.218	10.0206
1.219	9.694
1.22	10.3532
1.221	9.69799
1.222	10.3573
1.223	10.3592
1.224	10.0326
1.225	10.3632
1.226	10.6939
1.227	10.3672
1.228	10.3692
1.229	10.0426
1.23	10.3732
1.231	9.71795
1.232	10.0486
1.233	9.39332
1.234	9.72394
1.235	9.06868
1.236	9.07068
1.237	8.74404
1.238	9.07467
1.239	8.74803
1.24	9.07866
1.241	9.08066
1.242	9.08265
1.243	8.4274
1.244	9.08665
1.245	9.41727
1.246	9.41927
1.247	9.7499
1.248	9.09463
1.249	9.09663
1.25	9.42725
1.251	9.10062
1.252	9.43125
1.253	8.77598
1.254	8.44936
1.255	8.77998
1.256	8.12472
1.257	8.12672
1.258	8.12872
1.259	8.13071
1.26	7.80408
1.261	8.13471
1.262	8.1367
1.263	8.1387
1.264	8.14069
1.265	8.14269
1.266	8.47332
1.267	8.47531
1.268	8.47731
1.269	8.47931
1.27	8.80992
1.271	8.4833
1.272	8.15667
1.273	8.15866
1.274	7.83203
1.275	8.16265
1.276	7.83602
1.277	7.83802
1.278	6.85412
1.279	7.51338
1.28	7.51538
1.281	7.18874
1.282	7.51937
1.283	7.85
1.284	7.52336
1.285	7.85399
1.286	8.18461
1.287	8.18661
1.288	8.18861
1.289	8.1906
1.29	7.53534
1.291	7.53734
1.292	7.53933
1.293	7.86996
1.294	7.2147
1.295	7.54532
1.296	7.21869
1.297	7.22069
1.298	7.22268
1.299	6.89605
1.3	7.22667
1.301	6.57141
1.302	7.23067
1.303	7.56129
1.304	7.89192
1.305	7.89392
1.306	7.56728
1.307	7.89791
1.308	7.57128
1.309	7.9019
1.31	7.57527
1.311	7.57726
1.312	7.25063
1.313	7.25263
1.314	6.92599
1.315	6.59936
1.316	6.60136
1.317	6.60335
1.318	6.27673
1.319	6.27873
1.32	6.28072
1.321	7.2686
1.322	6.94196
1.323	7.27259
1.324	6.28871
1.325	6.61932
1.326	6.94995
1.327	7.28058
1.328	6.95394
1.329	7.28457
1.33	7.6152
1.331	7.28856
1.332	6.96193
1.333	6.6353
1.334	6.63729
1.335	6.31067
1.336	6.64128
1.337	6.64328
1.338	6.31666
1.339	5.99002
1.34	5.66339
1.341	6.32265
1.342	6.65326
1.343	6.98389
1.344	6.32864
1.345	6.33063
1.346	6.66125
1.347	6.99187
1.348	6.99387
1.349	6.66724
1.35	6.99786
1.351	6.99986
1.352	6.67323
1.353	6.67522
1.354	6.67722
1.355	6.02197
1.356	6.02396
1.357	5.69733
1.358	6.35659
1.359	6.35858
1.36	6.36058
1.361	6.36257
1.362	6.03594
1.363	6.36657
1.364	6.36856
1.365	6.69918
1.366	7.02981
1.367	6.70317
1.368	7.0338
1.369	7.0358
1.37	6.70916
1.371	6.71116
1.372	6.71315
1.373	6.71515
1.374	6.0599
1.375	6.06189
1.376	5.73526
1.377	6.06589
1.378	6.39651
1.379	6.06988
1.38	5.41462
1.381	5.74524
1.382	5.74724
1.383	6.07786
1.384	5.4226
1.385	6.73911
1.386	6.41248
1.387	6.41448
1.388	6.41648
1.389	6.74709
1.39	6.42047
1.391	6.42247
1.392	6.42446
1.393	6.09783
1.394	6.09983
1.395	6.10182
1.396	5.77519
1.397	5.77718
1.398	5.77918
1.399	5.45255
1.4	5.78317
1.401	5.78517
1.402	5.78717
1.403	6.11779
1.404	6.44842
1.405	6.45042
1.406	5.79515
1.407	6.45441
1.408	6.4564
1.409	6.4584
1.41	6.4604
1.411	6.46239
1.412	6.13576
1.413	5.80913
1.414	5.48249
1.415	6.14175
1.416	5.48649
1.417	5.81711
1.418	5.49048
1.419	5.16384
1.42	5.16584
1.421	5.8251
1.422	5.82709
1.423	5.50046
1.424	6.15972
1.425	5.83308
1.426	6.49234
1.427	6.16571
1.428	6.49633
1.429	6.49833
1.43	6.50033
1.431	5.84506
1.432	6.17569
1.433	5.52042
1.434	5.85105
1.435	5.85305
1.436	5.52641
1.437	5.19978
1.438	4.87315
1.439	5.20377
1.44	5.5344
1.441	5.5364
1.442	5.86702
1.443	5.21176
1.444	5.87101
1.445	6.20164
1.446	5.87501
1.447	6.20563
1.448	5.879
1.449	6.53826
1.45	5.88299
1.451	6.54225
1.452	5.88699
1.453	5.88898
1.454	5.89098
1.455	5.89297
1.456	5.23771
1.457	4.58245
1.458	5.2417
1.459	5.2437
1.46	5.2457
1.461	4.91906
1.462	5.57832
1.463	5.58032
1.464	5.58231
1.465	5.58431
1.466	5.91494
1.467	5.91693
1.468	5.91893
1.469	5.92092
1.47	5.92292
1.471	5.59629
1.472	5.59828
1.473	5.60028
1.474	5.60228
1.475	5.60427
1.476	4.94901
1.477	5.27964
1.478	4.953
1.479	5.28363
1.48	4.95699
1.481	5.28762
1.482	5.61825
1.483	5.62024
1.484	5.95087
1.485	5.95287
1.486	5.95486
1.487	5.95686
1.488	5.63023
1.489	5.63222
1.49	5.96285
1.491	5.96485
1.492	5.63821
1.493	5.31158
1.494	5.31357
1.495	5.6442
1.496	4.66031
1.497	5.31956
1.498	4.99293
1.499	5.65219
1.5	5.32555
1.501	4.99892
1.502	5.65818
1.503	5.66017
1.504	5.66217
1.505	5.66416
1.506	5.66616
1.507	5.66816
1.508	5.99878
1.509	5.34352
1.51	6.00278
1.511	6.00477
1.512	6.00677
1.513	5.68014
1.514	5.68213
1.515	5.68413
1.516	5.35749
1.517	5.03086
1.518	5.36149
1.519	5.03485
1.52	4.70822
1.521	5.36748
1.522	5.04084
1.523	5.37147
1.524	5.37347
1.525	5.37546
1.526	5.70609
1.527	6.03672
1.528	6.03871
1.529	5.71208
1.53	6.0427
1.531	5.71607
1.532	5.71807
1.533	5.72006
1.534	5.72206
1.535	5.39543
1.536	4.74016
1.537	5.39942
1.538	5.07279
1.539	5.07478
1.54	5.07678
1.541	5.4074
1.542	5.4094
1.543	5.4114
1.544	5.41339
1.545	5.41539
1.546	5.74602
1.547	5.74801
1.548	6.07864
1.549	5.75201
1.55	5.754
1.551	6.08463
1.552	6.08662
1.553	5.10273
1.554	5.43336
1.555	5.43535
1.556	5.43735
1.557	5.43935
1.558	5.11271
1.559	5.11471
1.56	4.78808
1.561	5.44733
1.562	5.44933
1.563	5.77996
1.564	5.78195
1.565	5.45532
1.566	5.78594
1.567	6.11657
1.568	6.4472
1.569	5.79193
1.57	6.12256
1.571	5.79593
1.572	6.12655
1.573	5.79992
1.574	5.80192
1.575	5.80391
1.576	5.47728
1.577	5.8079
1.578	5.8099
1.579	5.48327
1.58	5.48526
1.581	5.81589
1.582	5.48926
1.583	6.14851
1.584	6.15051
1.585	6.80977
1.586	6.48313
1.587	6.81376
1.588	7.473
1.589	7.14637
1.59	7.80563
1.591	7.15036
1.592	7.48099
1.593	7.48299
1.594	7.81361
1.595	8.14424
1.596	7.81761
1.597	7.8196
1.598	8.80749
1.599	8.15223
1.6	8.81148
1.601	9.79936
1.602	10.13
1.603	11.1179
1.604	11.4485
1.605	12.4364
1.606	13.0956
1.607	14.0835
1.608	14.7428
1.609	15.7307
1.61	16.3899
1.611	18.035
1.612	19.0229
1.613	19.6822
1.614	20.9987
1.615	22.3152
1.616	23.6317
1.617	24.9482
1.618	26.922
1.619	27.9099
1.62	29.555
1.621	31.8574
1.622	33.8312
1.623	35.4763
1.624	37.7787
1.625	40.0811
1.626	42.0549
1.627	44.3573
1.628	46.331
1.629	48.6334
1.63	50.6072
1.631	52.581
1.632	55.212
1.633	56.5285
1.634	58.8309
1.635	61.4619
1.636	63.7643
1.637	65.0808
1.638	68.0405
1.639	70.0143
1.64	72.3167
1.641	73.9618
1.642	76.5928
1.643	78.8952
1.644	81.1976
1.645	83.8286
1.646	85.8024
1.647	87.7762
1.648	89.4213
1.649	91.3951
1.65	93.3688
1.651	95.014
1.652	97.9736
1.653	99.6188
1.654	101.264
1.655	102.58
1.656	104.226
1.657	105.871
1.658	107.187
1.659	108.832
1.66	110.478
1.661	111.794
1.662	113.439
1.663	115.413
1.664	117.058
1.665	118.046
1.666	119.034
1.667	120.35
1.668	121.667
1.669	122.983
1.67	124.3
1.671	125.288
1.672	126.276
1.673	126.935
1.674	128.251
1.675	129.239
1.676	129.899
1.677	130.886
1.678	132.203
1.679	133.191
1.68	133.85
1.681	134.509
1.682	135.169
1.683	136.814
1.684	137.473
1.685	138.789
1.686	139.449
1.687	140.108
1.688	140.767
1.689	141.426
1.69	142.414
1.691	142.416
1.692	143.404
1.693	143.406
1.694	144.394
1.695	144.396
1.696	144.727
1.697	144.4
1.698	145.388
1.699	145.061
1.7	144.735
1.701	145.394
1.702	145.067
1.703	145.727
1.704	145.729
1.705	145.731
1.706	145.733
1.707	145.735
1.708	146.065
1.709	145.739
1.71	145.741
1.711	145.743
1.712	145.416
1.713	145.418
1.714	145.749
1.715	145.422
1.716	145.424
1.717	145.097
1.718	145.099
1.719	145.43
1.72	145.103
1.721	145.434
1.722	145.107
1.723	145.438
1.724	145.44
1.725	145.442
1.726	146.101
1.727	146.103
1.728	146.105
1.729	146.107
1.73	146.109
1.731	145.783
1.732	145.785
1.733	145.458
1.734	145.46
1.735	145.462
1.736	145.464
1.737	145.137
1.738	145.468
1.739	145.141
1.74	145.472
1.741	145.474
1.742	145.476
1.743	146.135
1.744	146.137
1.745	146.139
1.746	146.47
1.747	145.814
1.748	146.145
1.749	146.147
1.75	146.478
1.751	146.151
1.752	145.824
1.753	145.826
1.754	145.5
1.755	146.159
1.756	145.175
1.757	145.834
1.758	145.508
1.759	145.51
1.76	145.512
1.761	145.842
1.762	145.844
1.763	146.504
1.764	146.177
1.765	146.508
1.766	146.51
1.767	146.183
1.768	146.514
1.769	146.844
1.77	146.846
1.771	146.52
1.772	146.193
1.773	146.195
1.774	146.197
1.775	145.542
1.776	145.872
1.777	145.874
1.778	145.219
1.779	145.878
1.78	145.88
1.781	145.882
1.782	146.213
1.783	145.886
1.784	145.888
1.785	146.219
1.786	146.55
1.787	146.88
1.788	146.554
1.789	146.556
1.79	146.886
1.791	146.56
1.792	146.562
1.793	146.235
1.794	145.908
1.795	145.91
1.796	145.912
1.797	145.914
1.798	145.588
1.799	146.247
1.8	146.249
1.801	145.922
1.802	145.924
1.803	146.255
1.804	146.257
1.805	146.259
1.806	146.261
1.807	146.92
1.808	146.593
1.809	146.595
1.81	146.269
1.811	146.928
1.812	146.273
1.813	145.946
1.814	145.948
1.815	146.279
1.816	145.952
1.817	145.954
1.818	145.956
1.819	145.958
1.82	145.96
1.821	145.962
1.822	146.621
1.823	146.295
1.824	146.297
1.825	146.299
1.826	146.629
1.827	146.96
1.828	146.633
1.829	146.964
1.83	146.966
1.831	146.639
1.832	146.641
1.833	145.986
1.834	146.317
1.835	145.99
1.836	146.321
1.837	146.323
1.838	145.667
1.839	145.998
1.84	145.671
1.841	146.002
1.842	145.675
1.843	146.335
1.844	146.008
1.845	146.667
1.846	146.341
1.847	147
1.848	147.331
1.849	146.675
1.85	147.006
1.851	147.008
1.852	146.681
1.853	146.026
1.854	146.685
1.855	146.687
1.856	146.032
1.857	146.034
1.858	146.365
1.859	146.038
1.86	146.369
1.861	146.371
1.862	146.373
1.863	146.703
1.864	146.705
1.865	146.707
1.866	146.709
1.867	147.04
1.868	147.042
1.869	147.044
1.87	146.717
1.871	146.719
1.872	146.721
1.873	146.395
1.874	146.725
1.875	146.399
1.876	146.401
1.877	146.403
1.878	146.076
1.879	146.078
1.88	146.737
1.881	146.082
1.882	146.413
1.883	147.072
1.884	146.417
1.885	146.747
1.886	147.078
1.887	147.08
1.888	146.753
1.889	146.755
1.89	147.086
1.891	147.088
1.892	146.761
1.893	146.435
1.894	146.437
1.895	146.767
1.896	146.441
1.897	146.114
1.898	146.116
1.899	146.447
1.9	145.791
1.901	146.451
1.902	146.124
1.903	146.455
1.904	146.785
1.905	147.444
1.906	147.118
1.907	147.448
1.908	147.122
1.909	147.452
1.91	147.454
1.911	147.128
1.912	147.13
1.913	147.132
1.914	146.805
1.915	147.136
1.916	146.48
1.917	146.154
1.918	146.156
1.919	146.486
1.92	146.16
1.921	146.49
1.922	146.492
1.923	146.494
1.924	146.496
1.925	147.156
1.926	146.829
1.927	146.502
1.928	147.49
1.929	147.492
1.93	147.494
1.931	147.168
1.932	147.17
1.933	146.843
1.934	146.516
1.935	146.847
1.936	146.849
1.937	146.194
1.938	146.196
1.939	146.855
1.94	146.528
1.941	146.859
1.942	146.532
1.943	146.863
1.944	146.865
1.945	147.196
1.946	146.54
1.947	147.2
1.948	146.873
1.949	147.204
1.95	146.877
1.951	147.208
1.952	146.881
1.953	147.54
1.954	146.228
1.955	146.558
1.956	146.889
1.957	146.562
1.958	146.564
1.959	146.238
1.96	146.24
1.961	146.899
1.962	146.244
1.963	147.232
1.964	146.905
1.965	147.564
1.966	147.238
1.967	147.24
1.968	147.57
1.969	146.915
1.97	147.246
1.971	147.248
1.972	146.921
1.973	147.58
1.974	146.925
1.975	146.927
1.976	146.6
1.977	146.602
1.978	146.276
1.979	146.606
1.98	146.608
1.981	146.61
1.982	146.612
1.983	146.943
1.984	146.945
1.985	146.947
1.986	147.277
1.987	147.279
1.988	147.281
1.989	147.612
1.99	147.285
1.991	147.287
1.992	146.961
1.993	146.963
1.994	146.308
1.995	146.31
1.996	146.969
1.997	146.642
1.998	146.644
[truncated: 33,691 more rows]

## Sheet: 5 f
Time (s)	Charge density (uC m-2)
30.2	645.281
30.201	645.283
30.202	645.285
30.203	645.287
30.204	644.96
30.205	644.633
30.206	644.964
30.207	644.309
30.208	644.639
30.209	644.313
30.21	644.643
30.211	644.317
30.212	644.976
30.213	644.978
30.214	644.98
30.215	644.653
30.216	645.313
30.217	645.643
30.218	645.645
30.219	645.318
30.22	645.321
30.221	645.98
30.222	645.324
30.223	644.998
30.224	645
30.225	645.002
30.226	645.004
30.227	645.006
30.228	644.679
30.229	644.681
30.23	644.683
30.231	644.685
30.232	644.687
30.233	645.018
30.234	645.02
30.235	645.022
30.236	645.024
30.237	645.026
30.238	645.356
30.239	645.358
30.24	645.36
30.241	645.691
30.242	645.364
30.243	645.038
30.244	645.04
30.245	645.042
30.246	644.715
30.247	645.046
30.248	644.391
30.249	644.721
30.25	644.066
30.251	644.396
30.252	644.727
30.253	644.729
30.254	644.731
30.255	645.062
30.256	645.064
30.257	645.394
30.258	645.725
30.259	645.07
30.26	645.4
30.261	645.731
30.262	645.076
30.263	645.078
30.264	645.408
30.265	645.082
30.266	645.084
30.267	644.428
30.268	644.43
30.269	644.432
30.27	645.092
30.271	644.436
30.272	645.096
30.273	644.769
30.274	645.1
30.275	645.102
30.276	645.104
30.277	645.434
30.278	645.436
30.279	645.438
30.28	644.783
30.281	645.114
30.282	645.116
30.283	645.118
30.284	644.791
30.285	644.464
30.286	644.795
30.287	644.797
30.288	644.142
30.289	644.472
30.29	644.474
30.291	644.476
30.292	644.478
30.293	645.138
30.294	644.482
30.295	645.142
30.296	645.472
30.297	645.803
30.298	645.805
30.299	645.478
30.3	645.48
30.301	645.482
30.302	645.156
30.303	644.829
30.304	645.488
30.305	645.49
30.306	644.835
30.307	644.837
30.308	644.51
30.309	644.512
30.31	644.514
30.311	644.516
30.312	644.518
30.313	644.52
30.314	645.18
30.315	645.182
30.316	645.512
30.317	645.186
30.318	645.845
30.319	645.19
30.32	645.52
30.321	645.193
30.322	644.867
30.323	645.526
30.324	645.528
30.325	644.873
30.326	644.875
30.327	644.877
30.328	644.222
30.329	644.552
30.33	644.883
30.331	645.213
30.332	645.215
30.333	644.889
30.334	645.219
30.335	645.221
30.336	645.223
30.337	645.225
30.338	645.556
30.339	645.558
30.34	645.231
30.341	645.233
30.342	645.564
30.343	644.909
30.344	644.582
30.345	644.584
30.346	644.586
30.347	645.245
30.348	644.262
30.349	644.264
30.35	644.594
30.351	644.925
30.352	644.269
30.353	644.929
30.354	644.602
30.355	645.261
30.356	645.263
30.357	645.594
30.358	645.267
30.359	645.269
30.36	645.6
30.361	645.273
30.362	645.604
30.363	645.606
30.364	645.279
30.365	644.624
30.366	644.955
30.367	644.957
30.368	644.301
30.369	644.303
30.37	644.634
30.371	644.307
30.372	644.638
30.373	644.64
30.374	644.642
30.375	644.644
30.376	644.975
30.377	645.305
30.378	644.979
30.379	645.638
30.38	644.983
30.381	644.985
30.382	644.987
30.383	644.989
30.384	644.662
30.385	644.664
30.386	644.337
30.387	643.682
30.388	643.355
30.389	643.686
30.39	643.359
30.391	643.69
30.392	643.035
30.393	643.037
30.394	642.382
30.395	643.041
30.396	642.386
30.397	642.716
30.398	642.061
30.399	641.406
30.4	641.079
30.401	640.095
30.402	640.097
30.403	639.442
30.404	638.458
30.405	638.46
30.406	637.147
30.407	636.164
30.408	635.837
30.409	634.524
30.41	634.198
30.411	633.543
30.412	632.559
30.413	631.246
30.414	630.591
30.415	629.936
30.416	628.623
30.417	627.639
30.418	626.327
30.419	625.343
30.42	623.702
30.421	622.389
30.422	620.091
30.423	618.45
30.424	616.48
30.425	614.181
30.426	612.54
30.427	609.585
30.428	606.958
30.429	604.331
30.43	601.046
30.431	598.091
30.432	595.464
30.433	591.851
30.434	587.909
30.435	583.968
30.436	579.369
30.437	574.113
30.438	568.857
30.439	562.943
30.44	556.044
30.441	548.816
30.442	539.288
30.443	529.76
30.444	518.26
30.445	504.459
30.446	488.359
30.447	469.957
30.448	446.955
30.449	417.709
30.45	377.619
30.451	361.189
30.452	358.562
30.453	356.264
30.454	355.609
30.455	353.31
30.456	352.655
30.457	352
30.458	351.016
30.459	351.018
30.46	349.705
30.461	348.721
30.462	348.723
30.463	347.739
30.464	347.084
30.465	346.1
30.466	345.116
30.467	345.776
30.468	344.792
30.469	344.136
30.47	343.153
30.471	343.812
30.472	343.157
30.473	342.83
30.474	342.832
30.475	342.834
30.476	342.179
30.477	342.181
30.478	341.854
30.479	341.527
30.48	341.529
30.481	340.874
30.482	340.548
30.483	340.221
30.484	339.566
30.485	339.568
30.486	339.241
30.487	338.586
30.488	338.259
30.489	338.261
30.49	337.934
30.491	338.265
30.492	337.938
30.493	338.269
30.494	337.614
30.495	337.944
30.496	337.946
30.497	337.62
30.498	337.293
30.499	337.624
30.5	337.297
30.501	336.642
30.502	336.644
30.503	335.989
30.504	336.319
30.505	336.321
30.506	335.666
30.507	335.339
30.508	335.341
30.509	335.672
30.51	335.017
30.511	335.347
30.512	335.021
30.513	334.694
30.514	334.696
30.515	334.698
30.516	335.029
30.517	334.373
30.518	334.375
30.519	334.706
30.52	334.708
30.521	334.381
30.522	334.055
30.523	333.728
30.524	333.402
30.525	333.732
30.526	333.077
30.527	333.408
30.528	333.41
30.529	333.083
30.53	332.756
30.531	333.087
30.532	333.418
30.533	332.762
30.534	332.764
30.535	332.766
30.536	332.768
30.537	333.099
30.538	333.101
30.539	332.774
30.54	332.448
30.541	332.121
30.542	332.78
30.543	332.454
30.544	332.127
30.545	331.8
30.546	331.474
30.547	331.804
30.548	331.478
30.549	330.822
30.55	331.482
30.551	331.484
30.552	331.157
30.553	330.83
30.554	330.832
30.555	330.834
30.556	331.494
30.557	331.496
30.558	331.498
30.559	331.828
30.56	331.502
30.561	331.175
30.562	330.848
30.563	331.179
30.564	331.181
30.565	330.526
30.566	330.199
30.567	329.872
30.568	329.546
30.569	329.548
30.57	329.878
30.571	329.88
30.572	329.554
30.573	330.213
30.574	329.886
30.575	329.888
30.576	330.219
30.577	330.55
30.578	330.223
30.579	330.225
30.58	329.898
30.581	329.9
30.582	329.902
30.583	329.904
30.584	329.578
30.585	329.58
30.586	329.582
30.587	328.926
30.588	329.257
30.589	328.93
30.59	329.261
30.591	328.606
30.592	329.265
30.593	328.938
30.594	329.269
30.595	328.942
30.596	329.602
30.597	329.275
30.598	328.948
30.599	329.279
30.6	328.952
30.601	329.283
30.602	328.956
30.603	328.63
30.604	328.632
30.605	328.634
30.606	327.979
30.607	327.981
30.608	327.983
30.609	327.985
30.61	327.987
30.611	328.317
30.612	328.319
30.613	327.664
30.614	328.323
30.615	328.325
30.616	328.327
30.617	328.329
30.618	328.66
30.619	328.99
30.62	328.664
30.621	328.337
30.622	328.01
30.623	328.341
30.624	328.014
30.625	328.016
30.626	327.361
30.627	327.363
30.628	327.694
30.629	327.696
30.63	327.041
30.631	327.7
30.632	327.045
30.633	327.047
30.634	327.706
30.635	327.379
30.636	327.71
30.637	327.383
30.638	328.042
30.639	328.044
30.64	328.046
30.641	328.048
30.642	327.722
30.643	328.052
30.644	327.069
30.645	327.728
30.646	327.073
30.647	327.075
30.648	327.077
30.649	327.079
30.65	327.081
30.651	326.754
30.652	327.084
30.653	326.758
30.654	327.088
30.655	327.09
30.656	327.421
30.657	327.094
30.658	327.425
30.659	327.427
30.66	327.429
30.661	327.431
30.662	327.104
30.663	327.106
30.664	326.78
30.665	326.453
30.666	326.784
30.667	326.457
30.668	326.459
30.669	326.461
30.67	326.135
30.671	326.465
30.672	326.139
30.673	326.469
30.674	326.8
30.675	326.802
30.676	326.804
30.677	326.477
30.678	326.808
30.679	327.138
30.68	327.14
30.681	327.142
30.682	326.816
30.683	326.818
30.684	325.834
30.685	326.493
30.686	325.838
30.687	326.168
30.688	325.842
30.689	325.844
30.69	325.517
30.691	325.519
30.692	325.85
30.693	325.852
30.694	324.539
30.695	326.184
30.696	326.186
30.697	326.188
30.698	326.519
30.699	326.521
30.7	326.852
30.701	326.196
30.702	326.198
30.703	326.2
30.704	326.202
30.705	325.876
30.706	325.549
30.707	325.551
30.708	325.553
30.709	325.555
30.71	325.229
30.711	325.888
30.712	325.89
30.713	325.892
30.714	325.565
30.715	325.896
30.716	326.226
30.717	326.228
30.718	326.23
30.719	326.232
30.72	325.906
30.721	326.236
30.722	325.91
30.723	325.912
30.724	325.585
30.725	325.916
30.726	325.26
30.727	324.934
30.728	325.264
30.729	325.595
30.73	325.268
30.731	325.27
30.732	325.272
30.733	325.603
30.734	325.605
30.735	325.607
30.736	325.609
30.737	325.94
30.738	325.942
30.739	325.615
30.74	325.617
30.741	325.948
30.742	325.292
30.743	325.952
30.744	325.296
30.745	324.97
30.746	324.972
30.747	324.974
30.748	324.976
30.749	324.649
30.75	324.651
30.751	324.653
30.752	324.984
30.753	325.314
30.754	324.659
30.755	324.99
30.756	325.32
30.757	325.651
30.758	325.982
30.759	325.984
30.76	325.986
30.761	325.659
30.762	325.661
30.763	325.663
30.764	325.665
30.765	325.01
30.766	325.34
30.767	325.014
30.768	325.016
30.769	324.689
30.77	325.02
30.771	325.022
30.772	325.352
30.773	325.026
30.774	325.028
30.775	325.358
30.776	325.36
30.777	325.691
30.778	325.693
30.779	325.366
30.78	325.368
30.781	325.699
30.782	325.701
30.783	325.046
30.784	325.048
30.785	324.721
30.786	325.052
30.787	324.725
30.788	325.056
30.789	324.729
30.79	325.06
30.791	324.733
30.792	325.064
30.793	324.737
30.794	325.396
30.795	325.398
30.796	325.4
30.797	325.731
30.798	325.733
30.799	325.406
30.8	325.408
30.801	325.41
30.802	325.412
30.803	325.086
30.804	325.088
30.805	324.761
30.806	324.763
30.807	325.094
30.808	324.438
30.809	324.44
30.81	324.442
30.811	324.773
30.812	324.775
30.813	324.777
30.814	324.779
30.815	325.11
30.816	325.112
30.817	325.113
30.818	325.444
30.819	325.775
30.82	325.777
30.821	325.45
30.822	325.452
30.823	324.797
30.824	325.456
30.825	324.801
30.826	324.803
30.827	324.805
30.828	324.478
30.829	324.48
30.83	324.482
30.831	324.484
30.832	324.815
30.833	324.817
30.834	325.147
30.835	324.821
30.836	325.151
30.837	325.153
30.838	325.484
30.839	325.486
30.84	325.159
30.841	325.49
30.842	325.492
30.843	324.837
30.844	325.167
30.845	325.169
30.846	325.171
30.847	325.173
30.848	324.518
30.849	325.177
30.85	324.851
30.851	324.853
30.852	325.183
30.853	324.857
30.854	325.187
30.855	324.861
30.856	325.52
30.857	325.193
30.858	325.524
30.859	325.197
30.86	326.185
30.861	325.53
30.862	325.203
30.863	325.205
30.864	324.879
30.865	325.209
30.866	325.211
30.867	324.885
30.868	325.215
30.869	324.889
30.87	325.219
30.871	325.221
30.872	325.223
30.873	324.897
30.874	325.227
30.875	325.887
30.876	325.231
30.877	325.562
30.878	325.893
30.879	325.566
30.88	325.897
30.881	326.227
30.882	325.572
30.883	325.574
30.884	325.247
30.885	325.907
30.886	325.58
30.887	325.911
30.888	325.913
30.889	325.586
30.89	326.245
30.891	325.918
30.892	325.592
30.893	326.58
30.894	327.239
30.895	326.912
30.896	327.572
30.897	327.574
30.898	328.562
30.899	328.563
30.9	328.894
30.901	329.225
30.902	330.213
30.903	330.215
30.904	330.545
30.905	330.876
30.906	331.535
30.907	332.852
30.908	333.84
30.909	335.156
30.91	337.13
30.911	339.104
30.912	341.406
30.913	344.037
30.914	346.339
30.915	349.956
30.916	353.245
30.917	357.19
30.918	361.136
30.919	365.41
30.92	369.684
30.921	374.944
30.922	380.204
30.923	385.464
30.924	392.039
30.925	398.285
30.926	404.531
30.927	411.434
30.928	418.337
30.929	426.226
30.93	433.458
30.931	440.69
30.932	448.579
30.933	456.139
30.934	464.357
30.935	471.917
30.936	479.807
30.937	487.696
30.938	495.585
30.939	503.474
30.94	510.048
30.941	517.609
30.942	523.197
30.943	531.415
30.944	537.661
30.945	543.907
30.946	549.824
30.947	555.742
30.948	561.659
30.949	566.919
30.95	571.851
30.951	491.996
30.952	489.369
30.953	489.371
30.954	489.373
30.955	489.703
30.956	490.034
30.957	490.693
30.958	491.024
30.959	492.012
30.96	492.342
30.961	492.344
30.962	493.332
30.963	493.334
30.964	493.665
30.965	494.324
30.966	494.655
30.967	494.657
30.968	495.316
30.969	495.647
30.97	496.306
30.971	496.965
30.972	496.638
30.973	497.626
30.974	497.957
30.975	498.945
30.976	499.275
30.977	499.277
30.978	499.937
30.979	500.267
30.98	500.927
30.981	500.929
30.982	500.602
30.983	500.604
30.984	500.606
30.985	500.608
30.986	499.953
30.987	500.283
30.988	500.285
30.989	500.287
30.99	499.961
30.991	500.291
30.992	500.622
30.993	500.295
30.994	500.297
30.995	500.628
30.996	501.287
30.997	500.961
30.998	500.963
30.999	500.965
31	500.967
31.001	500.969
31.002	500.971
31.003	500.644
31.004	500.317
31.005	500.648
31.006	500.321
31.007	499.995
31.008	500.325
31.009	499.999
31.01	500.329
31.011	500.331
31.012	500.333
31.013	500.664
31.014	500.666
31.015	500.011
31.016	500.998
31.017	500.672
31.018	501.002
31.019	501.004
31.02	500.678
31.021	500.68
31.022	501.339
31.023	500.684
31.024	500.686
31.025	501.345
31.026	500.361
31.027	500.363
31.028	500.694
31.029	500.367
31.03	500.041
31.031	500.7
31.032	500.373
31.033	500.375
31.034	501.034
31.035	500.379
31.036	500.71
31.037	500.712
31.038	501.042
31.039	501.044
31.04	501.375
31.041	501.048
31.042	501.379
31.043	501.052
31.044	500.397
31.045	500.728
31.046	500.401
31.047	500.403
31.048	500.076
31.049	500.078
31.05	500.08
31.051	500.411
31.052	500.084
31.053	500.415
31.054	500.417
31.055	500.748
31.056	500.75
31.057	501.409
31.058	500.425
31.059	501.413
31.06	500.429
31.061	500.76
31.062	501.09
31.063	500.764
31.064	500.437
31.065	500.768
31.066	500.112
31.067	500.443
31.068	500.116
31.069	500.118
31.07	500.449
31.071	500.451
31.072	500.453
31.073	500.455
31.074	501.114
31.075	500.459
31.076	501.118
31.077	500.792
31.078	500.794
31.079	501.124
31.08	501.126
31.081	501.128
31.082	501.13
31.083	500.146
31.084	500.806
31.085	500.479
31.086	500.152
31.087	500.154
31.088	500.485
31.089	500.487
31.09	500.16
31.091	500.162
31.092	500.822
31.093	500.824
31.094	501.154
31.095	501.156
31.096	500.501
31.097	500.503
31.098	501.162
31.099	501.164
31.1	500.838
31.101	500.84
31.102	501.17
31.103	500.844
31.104	500.846
31.105	500.848
31.106	500.521
31.107	500.523
31.108	500.525
31.109	500.527
31.11	500.2
31.111	500.531
31.112	500.204
31.113	500.535
31.114	500.865
31.115	500.539
31.116	500.869
31.117	501.2
31.118	501.202
31.119	500.875
31.12	501.535
31.121	500.879
31.122	501.21
31.123	500.883
31.124	500.885
31.125	500.559
31.126	500.889
31.127	500.234
31.128	500.565
31.129	500.238
31.13	500.24
31.131	500.242
31.132	500.573
31.133	500.575
31.134	500.905
31.135	500.579
31.136	501.238
31.137	500.911
31.138	501.242
31.139	501.573
31.14	501.575
31.141	500.919
31.142	500.921
31.143	501.252
31.144	501.254
31.145	500.599
31.146	500.272
31.147	500.274
31.148	500.276
31.149	500.935
31.15	500.28
31.151	500.611
31.152	500.613
31.153	499.629
31.154	500.617
31.155	500.947
31.156	501.278
31.157	501.28
31.158	501.611
31.159	500.955
31.16	501.286
31.161	501.288
31.162	500.961
31.163	500.963
31.164	500.965
31.165	500.967
31.166	500.641
31.167	500.643
31.168	499.987
31.169	500.647
31.17	500.649
31.171	500.651
31.172	500.653
31.173	500.655
31.174	500.985
31.175	500.659
31.176	501.318
31.177	501.32
31.178	501.322
31.179	500.995
31.18	501.326
31.181	501.328
31.182	501.001
31.183	501.332
31.184	501.005
31.185	501.007
31.186	500.352
31.187	500.683
31.188	500.685
31.189	500.687
31.19	500.689
31.191	500.362
31.192	500.364
31.193	500.695
31.194	501.025
31.195	501.356
31.196	501.358
31.197	501.36
31.198	501.362
31.199	501.692
31.2	501.366
31.201	501.039
31.202	501.698
31.203	501.372
31.204	500.717
31.205	501.047
31.206	500.721
31.207	500.394
31.208	500.396
31.209	500.398
31.21	500.4
31.211	501.059
31.212	500.733
31.213	500.735
31.214	501.065
31.215	501.067
31.216	501.726
31.217	501.071
31.218	501.73
31.219	501.732
31.22	502.063
31.221	501.736
31.222	501.738
31.223	501.412
31.224	501.085
31.225	501.087
31.226	500.76
31.227	501.091
31.228	500.764
31.229	500.766
31.23	500.44
31.231	500.77
31.232	500.772
31.233	500.446
31.234	501.434
31.235	500.778
31.236	501.438
31.237	501.111
31.238	501.442
31.239	501.115
31.24	501.446
31.241	501.119
31.242	500.792
31.243	501.452
31.244	501.125
31.245	500.798
31.246	500.472
31.247	500.474
31.248	500.804
31.249	500.806
31.25	500.808
31.251	501.139
31.252	501.47
31.253	500.486
31.254	501.145
31.255	501.147
31.256	501.149
31.257	501.151
31.258	500.824
31.259	501.484
31.26	501.486
31.261	501.488
31.262	501.49
31.263	501.492
31.264	501.494
31.265	500.838
31.266	500.512
31.267	501.171
31.268	500.516
31.269	501.175
31.27	500.52
31.271	500.85
31.272	501.181
31.273	500.854
31.274	501.185
31.275	501.516
31.276	501.189
31.277	501.52
31.278	501.522
31.279	501.852
31.28	501.526
31.281	501.856
31.282	501.858
31.283	501.532
31.284	501.534
31.285	501.207
31.286	501.538
31.287	500.882
31.288	500.556
31.289	500.558
31.29	500.888
31.291	500.562
31.292	501.221
31.293	500.566
31.294	500.896
31.295	500.898
31.296	501.229
31.297	501.559
31.298	501.561
31.299	501.563
31.3	501.565
31.301	501.567
31.302	501.241
31.303	500.914
31.304	501.573
31.305	500.918
31.306	501.577
31.307	500.922
31.308	500.924
31.309	501.255
31.31	500.928
31.311	501.259
31.312	501.261
31.313	501.263
31.314	500.608
31.315	501.595
31.316	501.269
31.317	501.599
31.318	501.601
31.319	501.275
31.32	501.605
31.321	501.607
31.322	500.952
31.323	501.611
31.324	501.285
31.325	500.958
31.326	500.96
31.327	500.962
31.328	500.964
31.329	500.637
31.33	501.297
31.331	500.97
31.332	500.315
31.333	500.974
31.334	500.647
31.335	501.635
31.336	501.637
31.337	501.639
31.338	501.97
31.339	501.972
31.34	501.645
31.341	501.976
31.342	501.321
31.343	501.323
31.344	501.653
31.345	501.327
31.346	500.671
31.347	501.331
31.348	500.675
31.349	500.677
31.35	500.351
31.351	500.681
31.352	501.341
31.353	500.685
31.354	501.345
31.355	501.018
31.356	501.677
31.357	501.679
31.358	501.353
31.359	501.026
31.36	501.357
31.361	500.701
31.362	501.032
31.363	500.705
31.364	500.379
31.365	500.709
31.366	500.711
31.367	500.385
31.368	500.058
31.369	499.731
31.37	499.405
31.371	499.735
31.372	499.409
31.373	499.739
31.374	499.413
31.375	499.743
31.376	499.088
31.377	499.09
31.378	499.421
31.379	499.423
31.38	499.096
31.381	498.77
31.382	498.443
31.383	498.445
31.384	498.447
31.385	497.792
31.386	497.136
31.387	497.467
31.388	496.812
31.389	496.814
31.39	496.158
31.391	496.16
31.392	495.834
31.393	495.836
31.394	495.838
31.395	495.183
31.396	495.185
31.397	494.858
31.398	494.531
31.399	494.533
31.4	493.549
31.401	492.894
31.402	492.239
31.403	491.912
31.404	490.928
31.405	489.944
31.406	488.961
31.407	488.305
31.408	487.321
31.409	486.009
31.41	485.354
31.411	484.37
31.412	483.057
31.413	481.745
31.414	480.432
31.415	479.12
31.416	476.821
31.417	474.523
31.418	472.224
31.419	469.597
31.42	466.313
31.421	462.372
31.422	457.116
31.423	451.202
31.424	442.331
31.425	438.061
31.426	437.077
31.427	436.422
31.428	436.095
31.429	435.769
31.43	435.442
31.431	435.773
31.432	435.446
31.433	435.777
31.434	435.121
31.435	435.123
31.436	435.125
31.437	435.127
31.438	435.129
31.439	435.131
31.44	434.805
31.441	434.807
31.442	434.48
31.443	434.153
31.444	434.155
31.445	433.829
31.446	433.502
31.447	433.833
31.448	433.506
31.449	433.508
31.45	433.182
31.451	433.184
31.452	433.186
31.453	433.516
31.454	432.861
31.455	433.192
31.456	433.851
31.457	433.853
31.458	433.526
31.459	433.528
31.46	433.53
31.461	432.875
31.462	432.877
31.463	432.879
31.464	432.552
31.465	431.897
31.466	432.228
31.467	432.23
31.468	432.232
31.469	431.576
31.47	432.236
31.471	432.238
31.472	431.911
31.473	432.242
31.474	431.915
31.475	432.574
31.476	432.576
31.477	432.578
31.478	432.58
31.479	432.911
31.48	432.913
31.481	431.929
31.482	432.588
31.483	432.59
31.484	432.264
31.485	431.608
31.486	431.939
31.487	431.941
31.488	431.614
31.489	431.288
31.49	431.618
31.491	430.634
31.492	431.294
31.493	431.296
31.494	431.955
31.495	431.957
31.496	431.959
31.497	432.289
31.498	431.963
31.499	432.293
31.5	432.295
31.501	431.64
31.502	431.642
31.503	431.644
31.504	431.975
31.505	431.32
31.506	430.993
31.507	431.324
31.508	430.997
31.509	430.999
31.51	431.001
31.511	431.332
31.512	431.334
31.513	431.007
31.514	431.338
31.515	431.34
31.516	431.67
31.517	431.344
31.518	431.346
31.519	431.676
31.52	431.35
31.521	431.68
31.522	431.353
31.523	431.684
31.524	431.029
31.525	431.359
31.526	430.704
31.527	430.706
31.528	430.708
31.529	430.71
31.53	430.712
31.531	430.714
31.532	430.716
31.533	431.047
31.534	430.72
31.535	430.722
31.536	431.053
31.537	431.383
31.538	431.714
31.539	431.387
31.54	432.047
31.541	431.391
31.542	431.065
31.543	430.738
31.544	430.74
31.545	430.742
31.546	430.416
31.547	430.418
31.548	430.42
31.549	430.422
31.55	430.752
31.551	430.097
31.552	430.428
31.553	430.43
31.554	430.76
31.555	430.762
31.556	430.764
31.557	431.095
31.558	431.097
31.559	431.099
31.56	431.101
31.561	431.103
31.562	430.776
31.563	430.778
31.564	430.78
31.565	430.453
31.566	430.784
31.567	430.457
31.568	430.459
31.569	429.804
31.57	430.135
31.571	430.137
31.572	430.796
31.573	430.469
31.574	430.143
31.575	430.473
31.576	430.475
31.577	430.806
31.578	430.808
31.579	430.481
31.58	430.812
31.581	430.485
31.582	430.487
31.583	430.489
31.584	430.82
31.585	430.165
31.586	430.167
31.587	430.169
31.588	430.171
31.589	429.844
31.59	429.846
31.591	430.505
31.592	430.179
31.593	430.509
31.594	430.511
31.595	430.513
31.596	430.515
31.597	430.517
31.598	431.177
31.599	430.521
31.6	430.852
