# Supplementary material for: Field emission effect in triboelectric nanogenerators
Source: Nat Commun. 2025 May 20;16:4706. doi: 10.1038/s41467-025-59927-4 (PMC12092747; doi:10.1038/s41467-025-59927-4)
Supplement: Supplementary file 3 — Source Data [file 41467_2025_59927_MOESM3_ESM.zip › Source Data/Source Data S1.xlsx]

## Sheet: Sheet1
Time (s)	Charge density (uC m-2)	Time (s)	Charge density (uC m-2)
0.02	1662.51	0.02	1399.75
0.04	1662.51	0.04	1396.46
0.06	1662.51	0.06	1396.46
0.08	1662.51	0.08	1403.03
0.1	1662.18	0.1	1396.46
0.12	1662.18	0.12	1393.18
0.14	1662.51	0.14	1393.18
0.16	1662.51	0.16	1393.18
0.18	1662.51	0.18	1396.46
0.2	1662.51	0.2	1403.03
0.22	1662.18	0.22	1396.46
0.24	408.136	0.24	1399.75
0.26	417.995	0.26	1396.46
0.28	400.906	0.28	1337.31
0.3	390.061	0.3	193.68
0.32	383.16	0.32	167.39
0.34	377.902	0.34	164.11
0.36	374.287	0.36	160.82
0.38	372.973	0.38	157.53
0.4	371.001	0.4	157.53
0.42	371.329	0.42	154.25
0.44	371.001	0.44	154.25
0.46	371.658	0.46	154.25
0.48	372.973	0.48	157.53
0.5	374.944	0.5	157.53
0.52	377.573	0.52	164.11
0.54	380.531	0.54	160.82
0.56	385.46	0.56	164.11
0.58	390.39	0.58	173.96
0.6	398.606	0.6	180.54
0.62	409.779	0.62	203.54
0.64	429.825	0.64	233.12
0.66	461.045	0.66	275.84
0.68	511.654	0.68	390.86
0.7	591.839	0.7	791.79
0.72	754.182	0.72	1357.03
0.74	1646.41	0.74	1399.75
0.76	1677.96	0.76	1399.75
0.78	1679.93	0.78	1403.03
0.8	1680.91	0.8	1409.61
0.82	1680.26	0.82	1403.03
0.84	1680.26	0.84	1403.03
0.86	1680.26	0.86	1403.03
0.88	1680.26	0.88	1399.75
0.9	1680.59	0.9	1399.75
0.92	1679.93	0.92	1396.46
0.94	1680.26	0.94	1399.75
0.96	1680.59	0.96	1399.75
0.98	1680.26	0.98	1399.75
1	1680.26	1	1406.32
1.02	1679.93	1.02	1406.32
1.04	1680.26	1.04	1399.75
1.06	1680.59	1.06	1403.03
1.08	1680.26	1.08	1399.75
1.1	1679.93	1.1	1403.03
1.12	1680.59	1.12	1406.32
1.14	1679.93	1.14	1399.75
1.16	1679.93	1.16	1399.75
1.18	1679.93	1.18	1403.03
1.2	1680.26	1.2	1403.03
1.22	1680.26	1.22	1403.03
1.24	1677.3	1.24	1399.75
1.26	443.299	1.26	1403.03
1.28	415.366	1.28	1403.03
1.3	402.878	1.3	256.12
1.32	394.333	1.32	193.68
1.34	386.118	1.34	193.68
1.36	380.86	1.36	183.82
1.38	376.259	1.38	187.11
1.4	373.63	1.4	180.54
1.42	370.672	1.42	183.82
1.44	368.7	1.44	180.54
1.46	367.714	1.46	180.54
1.48	367.714	1.48	183.82
1.5	368.043	1.5	180.54
1.52	368.043	1.52	180.54
1.54	370.672	1.54	183.82
1.56	373.301	1.56	187.11
1.58	378.559	1.58	193.68
1.6	385.46	1.6	196.97
1.62	394.662	1.62	210.11
1.64	411.751	1.64	216.69
1.66	438.37	1.66	242.98
1.68	480.763	1.68	275.84
1.7	548.789	1.7	325.13
1.72	676.954	1.72	420.44
1.74	1575.1	1.74	670.19
1.76	1691.43	1.76	1258.44
1.78	1696.03	1.78	1396.46
1.8	1696.03	1.8	1406.32
1.82	1696.03	1.82	1412.89
1.84	1695.7	1.84	1409.61
1.86	1695.7	1.86	1416.18
1.88	1695.7	1.88	1412.89
1.9	1695.37	1.9	1409.61
1.92	1695.37	1.92	1412.89
1.94	1695.7	1.94	1409.61
1.96	1696.03	1.96	1409.61
1.98	1695.37	1.98	1416.18
2	1695.7	2	1406.32
2.02	1695.05	2.02	1412.89
2.04	1695.37	2.04	1409.61
2.06	1695.7	2.06	1409.61
2.08	1695.7	2.08	1409.61
2.1	1695.7	2.1	1412.89
2.12	1695.37	2.12	1409.61
2.14	1695.37	2.14	1409.61
2.16	1695.37	2.16	1416.18
2.18	1696.03	2.18	1412.89
2.2	1695.7	2.2	1406.32
2.22	1695.7	2.22	1412.89
2.24	1694.72	2.24	1412.89
2.26	508.368	2.26	1409.61
2.28	418.323	2.28	1409.61
2.3	404.192	2.3	1409.61
2.32	399.92	2.32	1406.32
2.34	393.676	2.34	190.4
2.36	390.061	2.36	190.4
2.38	386.446	2.38	180.54
2.4	384.803	2.4	173.96
2.42	382.503	2.42	173.96
2.44	381.188	2.44	173.96
2.46	380.202	2.46	167.39
2.48	380.202	2.48	170.68
2.5	380.531	2.5	167.39
2.52	381.517	2.52	173.96
2.54	385.46	2.54	173.96
2.56	390.718	2.56	177.25
2.58	401.892	2.58	173.96
2.6	419.638	2.6	177.25
2.62	458.087	2.62	183.82
2.64	535.972	2.64	183.82
2.66	803.476	2.66	200.25
2.68	1702.93	2.68	213.4
2.7	1714.11	2.7	229.83
2.72	1715.42	2.72	252.84
2.74	1714.76	2.74	295.56
2.76	1715.09	2.76	364.57
2.78	1714.76	2.78	745.78
2.8	1715.09	2.8	1366.89
2.82	1715.09	2.82	1409.61
2.84	1715.09	2.84	1409.61
2.86	1715.42	2.86	1416.18
2.88	1715.42	2.88	1416.18
2.9	1715.09	2.9	1409.61
2.92	1714.76	2.92	1416.18
2.94	1714.76	2.94	1419.47
2.96	1715.09	2.96	1419.47
2.98	1714.43	2.98	1419.47
3	1714.76	3	1419.47
3.02	1714.76	3.02	1416.18
3.04	1714.43	3.04	1416.18
3.06	1715.09	3.06	1412.89
3.08	1714.76	3.08	1422.75
3.1	1714.76	3.1	1416.18
3.12	1714.43	3.12	1416.18
3.14	1715.09	3.14	1412.89
3.16	1714.43	3.16	1419.47
3.18	419.966	3.18	1416.18
3.2	445.599	3.2	1412.89
3.22	434.755	3.22	1416.18
3.24	424.239	3.24	1416.18
3.26	419.966	3.26	1416.18
3.28	416.023	3.28	1416.18
3.3	412.079	3.3	1416.18
3.32	411.093	3.32	1416.18
3.34	407.807	3.34	1419.47
3.36	407.479	3.36	1412.89
3.38	406.821	3.38	226.54
3.4	408.136	3.4	213.4
3.42	409.122	3.42	200.25
3.44	410.436	3.44	200.25
3.46	415.366	3.46	190.4
3.48	420.295	3.48	190.4
3.5	428.839	3.5	190.4
3.52	437.384	3.52	190.4
3.54	452.172	3.54	190.4
3.56	473.533	3.56	190.4
3.58	507.71	3.58	187.11
3.6	559.962	3.6	193.68
3.62	635.547	3.62	196.97
3.64	773.571	3.64	193.68
3.66	1638.19	3.66	203.54
3.68	1729.88	3.68	203.54
3.7	1733.5	3.7	213.4
3.72	1733.82	3.72	229.83
3.74	1733.82	3.74	259.41
3.76	1733.17	3.76	292.27
3.78	1733.5	3.78	351.42
3.8	1733.82	3.8	591.32
3.82	1733.17	3.82	1301.16
3.84	1733.17	3.84	1412.89
3.86	1733.5	3.86	1426.04
3.88	1733.17	3.88	1426.04
3.9	1733.17	3.9	1422.75
3.92	1733.17	3.92	1426.04
3.94	1733.17	3.94	1426.04
3.96	1733.17	3.96	1426.04
3.98	1733.5	3.98	1422.75
4	1733.17	4	1426.04
4.02	1733.17	4.02	1422.75
4.04	1733.5	4.04	1422.75
4.06	1733.82	4.06	1426.04
4.08	1733.82	4.08	1426.04
4.1	1733.5	4.1	1422.75
4.12	1733.5	4.12	1422.75
4.14	1733.17	4.14	1426.04
4.16	449.214	4.16	1416.18
4.18	475.176	4.18	1422.75
4.2	462.031	4.2	1426.04
4.22	451.515	4.22	1422.75
4.24	446.914	4.24	1426.04
4.26	443.299	4.26	1426.04
4.28	440.341	4.28	1426.04
4.3	440.013	4.3	1419.47
4.32	438.698	4.32	1422.75
4.34	439.027	4.34	1426.04
4.36	439.356	4.36	1429.33
4.38	440.67	4.38	1426.04
4.4	441.656	4.4	1422.75
4.42	443.628	4.42	177.25
4.44	447.571	4.44	229.83
4.46	452.829	4.46	200.25
4.48	464.003	4.48	200.25
4.5	478.462	4.5	193.68
4.52	502.781	4.52	190.4
4.54	540.573	4.54	190.4
4.56	607.942	4.56	187.11
4.58	714.089	4.58	190.4
4.6	1364.77	4.6	190.4
4.62	1744.34	4.62	193.68
4.64	1750.58	4.64	196.97
4.66	1751.24	4.66	200.25
4.68	1751.24	4.68	206.83
4.7	1750.58	4.7	210.11
4.72	1750.58	4.72	223.26
4.74	1750.91	4.74	239.69
4.76	1750.58	4.76	259.41
4.78	1750.91	4.78	298.84
4.8	1750.91	4.8	354.71
4.82	1750.58	4.82	532.17
4.84	1750.26	4.84	1074.41
4.86	1750.58	4.86	1419.47
4.88	1750.26	4.88	1429.33
4.9	1750.58	4.9	1432.61
4.92	1750.26	4.92	1429.33
4.94	1750.91	4.94	1432.61
4.96	1750.58	4.96	1432.61
4.98	1750.58	4.98	1429.33
5	1750.26	5	1432.61
5.02	1750.58	5.02	1429.33
5.04	1750.26	5.04	1432.61
5.06	1750.26	5.06	1432.61
5.08	1750.58	5.08	1432.61
5.1	1751.24	5.1	1429.33
5.12	1750.58	5.12	1432.61
5.14	1744.67	5.14	1429.33
5.16	460.059	5.16	1432.61
5.18	447.9	5.18	1432.61
5.2	440.67	5.2	1429.33
5.22	435.741	5.22	1432.61
5.24	431.797	5.24	1429.33
5.26	429.168	5.26	1432.61
5.28	427.525	5.28	1429.33
5.3	426.539	5.3	1429.33
5.32	425.882	5.32	1435.9
5.34	426.868	5.34	1435.9
5.36	428.182	5.36	1429.33
5.38	430.483	5.38	1432.61
5.4	434.755	5.4	1432.61
5.42	439.027	5.42	1432.61
5.44	443.628	5.44	1432.61
5.46	447.9	5.46	1435.9
5.48	447.243	5.48	1429.33
5.5	444.285	5.5	1403.03
5.52	442.642	5.52	246.26
5.54	441.327	5.54	236.4
5.56	440.013	5.56	219.97
5.58	438.37	5.58	219.97
5.6	436.398	5.6	219.97
5.62	435.412	5.62	213.4
5.64	433.44	5.64	213.4
5.66	431.468	5.66	210.11
5.68	430.154	5.68	216.69
5.7	428.182	5.7	219.97
5.72	426.868	5.72	216.69
5.74	425.224	5.74	219.97
5.76	423.253	5.76	219.97
5.78	421.938	5.78	219.97
5.8	420.295	5.8	219.97
5.82	418.652	5.82	223.26
5.84	417.009	5.84	216.69
5.86	416.023	5.86	219.97
5.88	414.051	5.88	219.97
5.9	412.408	5.9	219.97
5.92	410.436	5.92	213.4
5.94	409.122	5.94	216.69
5.96	407.479	5.96	210.11
5.98	406.493	5.98	206.83
6	405.178	6	210.11
6.02	402.878	6.02	206.83
6.04	401.235	6.04	203.54
6.06	399.92	6.06	206.83
6.08	398.277	6.08	206.83
6.1	396.962	6.1	203.54
6.12	395.319	6.12	203.54
6.14	393.676	6.14	200.25
6.16	391.704	6.16	200.25
6.18	390.718	6.18	200.25
6.2	389.404	6.2	200.25
6.22	387.104	6.22	196.97
6.24	385.789	6.24	193.68
6.26	384.146	6.26	193.68
6.28	382.831	6.28	193.68
6.3	381.188	6.3	187.11
6.32	379.545	6.32	190.4
6.34	377.902	6.34	190.4
6.36	376.259	6.36	190.4
6.38	375.273	6.38	190.4
6.4	373.63	6.4	187.11
6.42	372.315	6.42	187.11
6.44	370.672	6.44	187.11
6.46	369.029	6.46	187.11
6.48	367.386	6.48	187.11
6.5	365.743	6.5	177.25
6.52	364.428	6.52	183.82
6.54	363.114	6.54	187.11
6.56	361.471	6.56	183.82
6.58	360.813	6.58	180.54
6.6	358.841	6.6	180.54
6.62	356.87	6.62	180.54
6.64	355.227	6.64	180.54
6.66	354.241	6.66	180.54
6.68	352.926	6.68	183.82
6.7	351.612	6.7	177.25
6.72	349.64	6.72	173.96
6.74	348.654	6.74	180.54
6.76	347.339	6.76	180.54
6.78	346.025	6.78	177.25
6.8	344.382	6.8	177.25
6.82	342.739	6.82	177.25
6.84	341.753	6.84	173.96
6.86	340.11	6.86	170.68
6.88	338.467	6.88	170.68
6.9	337.152	6.9	173.96
6.92	335.837	6.92	170.68
6.94	334.523	6.94	170.68
6.96	332.88	6.96	167.39
6.98	331.894	6.98	170.68
7	329.922	7	167.39
7.02	329.265	7.02	167.39
7.04	327.293	7.04	167.39
7.06	326.307	7.06	164.11
7.08	324.664	7.08	167.39
7.1	323.678	7.1	167.39
7.12	322.364	7.12	164.11
7.14	320.721	7.14	160.82
7.16	319.406	7.16	164.11
7.18	318.092	7.18	164.11
7.2	316.448	7.2	160.82
7.22	315.463	7.22	157.53
7.24	314.148	7.24	157.53
7.26	311.848	7.26	164.11
7.28	310.862	7.28	160.82
7.3	309.547	7.3	160.82
7.32	308.561	7.32	164.11
7.34	306.59	7.34	150.96
7.36	305.604	7.36	157.53
7.38	304.618	7.38	154.25
7.4	302.975	7.4	157.53
7.42	301.989	7.42	154.25
7.44	300.346	7.44	157.53
7.46	298.702	7.46	157.53
7.48	298.374	7.48	154.25
7.5	296.731	7.5	157.53
7.52	295.088	7.52	154.25
7.54	294.102	7.54	154.25
7.56	292.787	7.56	154.25
7.58	291.801	7.58	150.96
7.6	290.158	7.6	150.96
7.62	288.515	7.62	154.25
7.64	287.858	7.64	150.96
7.66	286.215	7.66	144.39
7.68	284.9	7.68	147.67
7.7	284.243	7.7	147.67
7.72	282.6	7.72	147.67
7.74	281.285	7.74	147.67
7.76	279.971	7.76	147.67
7.78	278.327	7.78	144.39
7.8	277.342	7.8	147.67
7.82	276.027	7.82	144.39
7.84	275.37	7.84	144.39
7.86	274.055	7.86	144.39
7.88	272.084	7.88	147.67
7.9	271.426	7.9	147.67
7.92	270.112	7.92	147.67
7.94	268.469	7.94	144.39
7.96	267.154	7.96	147.67
7.98	266.497	7.98	141.1
8	264.854	8	141.1
8.02	263.539	8.02	147.67
8.04	262.553	8.04	144.39
8.06	261.239	8.06	141.1
8.08	259.924	8.08	144.39
8.1	258.938	8.1	141.1
8.12	257.295	8.12	141.1
8.14	255.981	8.14	137.82
8.16	255.323	8.16	137.82
8.18	254.009	8.18	137.82
8.2	252.366	8.2	137.82
8.22	251.38	8.22	141.1
8.24	250.065	8.24	134.53
8.26	249.08	8.26	134.53
8.28	248.094	8.28	137.82
8.3	246.779	8.3	131.24
8.32	245.136	8.32	131.24
8.34	244.15	8.34	134.53
8.36	242.836	8.36	134.53
8.38	241.85	8.38	134.53
8.4	240.535	8.4	134.53
8.42	239.221	8.42	131.24
8.44	238.235	8.44	137.82
8.46	236.92	8.46	134.53
8.48	235.606	8.48	134.53
8.5	234.291	8.5	131.24
8.52	233.305	8.52	131.24
8.54	232.319	8.54	131.24
8.56	231.005	8.56	131.24
8.58	229.362	8.58	131.24
8.6	228.376	8.6	127.96
8.62	227.39	8.62	124.67
8.64	226.404	8.64	124.67
8.66	225.09	8.66	127.96
8.68	224.104	8.68	127.96
8.7	223.118	8.7	124.67
8.72	221.803	8.72	127.96
8.74	220.489	8.74	124.67
8.76	218.846	8.76	127.96
8.78	218.188	8.78	127.96
8.8	217.203	8.8	124.67
8.82	216.217	8.82	124.67
8.84	214.902	8.84	121.38
8.86	213.916	8.86	121.38
8.88	212.273	8.88	118.1
8.9	211.945	8.9	121.38
8.92	210.301	8.92	121.38
8.94	209.315	8.94	124.67
8.96	208.001	8.96	118.1
8.98	206.358	8.98	121.38
9	205.701	9	121.38
9.02	204.386	9.02	121.38
9.04	203.072	9.04	121.38
9.06	202.086	9.06	121.38
9.08	201.1	9.08	121.38
9.1	199.785	9.1	114.81
9.12	199.128	9.12	118.1
9.14	197.813	9.14	118.1
9.16	196.17	9.16	111.52
9.18	195.184	9.18	114.81
9.2	193.87	9.2	118.1
9.22	193.541	9.22	111.52
9.24	191.898	9.24	118.1
9.26	191.241	9.26	114.81
9.28	189.598	9.28	114.81
9.3	188.612	9.3	114.81
9.32	187.955	9.32	114.81
9.34	186.311	9.34	108.24
9.36	185.326	9.36	111.52
9.38	184.34	9.38	108.24
9.4	183.025	9.4	111.52
9.42	182.039	9.42	111.52
9.44	181.382	9.44	111.52
9.46	180.068	9.46	114.81
9.48	178.753	9.48	111.52
9.5	177.767	9.5	111.52
9.52	176.781	9.52	108.24
9.54	175.795	9.54	108.24
9.56	174.481	9.56	111.52
9.58	173.495	9.58	108.24
9.6	172.838	9.6	111.52
9.62	171.523	9.62	108.24
9.64	170.537	9.64	108.24
9.66	169.551	9.66	104.95
9.68	168.237	9.68	108.24
9.7	167.251	9.7	104.95
9.72	165.937	9.72	104.95
9.74	165.279	9.74	111.52
9.76	163.636	9.76	104.95
9.78	162.65	9.78	101.67
9.8	161.993	9.8	101.67
9.82	160.678	9.82	101.67
9.84	160.35	9.84	104.95
9.86	159.364	9.86	101.67
9.88	157.721	9.88	101.67
9.9	156.406	9.9	101.67
9.92	155.42	9.92	104.95
9.94	154.435	9.94	101.67
9.96	153.12	9.96	101.67
9.98	152.791	9.98	101.67
10	151.148	10	104.95
10.02	150.162	10.02	101.67
10.04	149.176	10.04	98.38
10.06	148.191	10.06	101.67
10.08	147.205	10.08	101.67
10.1	146.547	10.1	98.38
10.12	144.904	10.12	101.67
10.14	143.918	10.14	98.38
10.16	142.604	10.16	98.38
10.18	141.947	10.18	95.09
10.2	140.961	10.2	98.38
10.22	139.975	10.22	101.67
10.24	138.989	10.24	98.38
10.26	138.003	10.26	98.38
10.28	136.689	10.28	95.09
10.3	136.031	10.3	91.81
10.32	134.717	10.32	91.81
10.34	134.06	10.34	91.81
10.36	133.074	10.36	91.81
10.38	132.088	10.38	91.81
10.4	131.102	10.4	91.81
10.42	130.445	10.42	91.81
10.44	129.459	10.44	88.52
10.46	127.816	10.46	95.09
10.48	126.83	10.48	88.52
10.5	126.172	10.5	91.81
10.52	125.187	10.52	91.81
10.54	123.872	10.54	85.23
10.56	122.886	10.56	91.81
10.58	122.558	10.58	85.23
10.6	121.243	10.6	88.52
10.62	120.586	10.62	88.52
10.64	119.271	10.64	88.52
10.66	117.628	10.66	85.23
10.68	116.971	10.68	88.52
10.7	116.314	10.7	85.23
10.72	114.999	10.72	85.23
10.74	114.013	10.74	85.23
10.76	113.027	10.76	88.52
10.78	112.37	10.78	85.23
10.8	111.056	10.8	85.23
10.82	110.07	10.82	81.95
10.84	109.741	10.84	91.81
10.86	108.098	10.86	81.95
10.88	107.441	10.88	85.23
10.9	106.455	10.9	78.66
10.92	105.469	10.92	78.66
10.94	104.483	10.94	78.66
10.96	103.497	10.96	81.95
10.98	102.84	10.98	78.66
11	101.525	11	85.23
11.02	100.211	11.02	81.95
11.04	99.5536	11.04	75.38
11.06	98.5677	11.06	78.66
11.08	97.5818	11.08	78.66
11.1	96.9245	11.1	81.95
11.12	95.9386	11.12	78.66
11.14	94.2955	11.14	75.38
11.16	94.2955	11.16	85.23
11.18	92.6523	11.18	78.66
11.2	91.6665	11.2	75.38
11.22	91.0092	11.22	75.38
11.24	90.352	11.24	75.38
11.26	89.0374	11.26	81.95
11.28	88.0516	11.28	75.38
11.3	87.3943	11.3	75.38
11.32	86.0798	11.32	75.38
11.34	85.0939	11.34	75.38
11.36	84.7653	11.36	75.38
11.38	83.4507	11.38	78.66
11.4	82.4649	11.4	72.09
11.42	81.479	11.42	75.38
11.44	80.8217	11.44	68.8
11.46	79.5072	11.46	75.38
11.48	78.5213	11.48	75.38
11.5	78.1927	11.5	75.38
11.52	77.2068	11.52	72.09
11.54	75.5637	11.54	72.09
11.56	74.9064	11.56	68.8
11.58	74.2492	11.58	72.09
11.6	73.2633	11.6	75.38
11.62	72.2774	11.62	65.52
11.64	71.2915	11.64	65.52
11.66	70.6342	11.66	68.8
11.68	69.977	11.68	72.09
11.7	68.3338	11.7	65.52
11.72	67.6766	11.72	65.52
11.74	67.0193	11.74	68.8
11.76	66.0334	11.76	65.52
11.78	65.0476	11.78	68.8
11.8	64.0617	11.8	65.52
11.82	63.0758	11.82	68.8
11.84	62.4185	11.84	62.23
11.86	61.4326	11.86	65.52
11.88	60.1181	11.88	68.8
11.9	59.4609	11.9	72.09
11.92	58.8036	11.92	62.23
11.94	57.4891	11.94	62.23
11.96	56.8318	11.96	62.23
11.98	55.846	11.98	58.94
12	55.1887	12	68.8
12.02	54.2028	12.02	62.23
12.04	53.2169	12.04	62.23
12.06	52.5597	12.06	62.23
12.08	51.5738	12.08	65.52
12.1	50.5879	12.1	58.94
12.12	49.602	12.12	58.94
12.14	48.6161	12.14	62.23
12.16	47.9589	12.16	55.66
12.18	47.3016	12.18	55.66
12.2	46.3157	12.2	62.23
12.22	45.0012	12.22	55.66
12.24	45.0012	12.24	58.94
12.26	43.6867	12.26	62.23
12.28	42.7008	12.28	58.94
12.3	42.0436	12.3	58.94
12.32	41.0577	12.32	55.66
12.34	40.729	12.34	55.66
12.36	39.0859	12.36	58.94
12.38	38.7573	12.38	58.94
12.4	37.7714	12.4	55.66
12.42	36.1282	12.42	52.37
12.44	35.471	12.44	58.94
12.46	34.8137	12.46	55.66
12.48	34.1565	12.48	52.37
12.5	32.842	12.5	55.66
12.52	32.5133	12.52	52.37
12.54	31.5274	12.54	52.37
12.56	30.8702	12.56	49.09
12.58	29.5557	12.58	52.37
12.6	29.5557	12.6	55.66
12.62	28.5698	12.62	55.66
12.64	26.9266	12.64	49.09
12.66	26.2694	12.66	52.37
12.68	25.2835	12.68	49.09
12.7	24.6262	12.7	52.37
12.72	23.3117	12.72	49.09
12.74	23.3117	12.74	52.37
12.76	21.9972	12.76	45.8
12.78	21.0113	12.78	49.09
12.8	20.6827	12.8	52.37
12.82	19.6968	12.82	49.09
12.84	19.0396	12.84	52.37
12.86	18.0537	12.86	49.09
12.88	17.0678	12.88	35.94
12.9	16.7392	12.9	45.8
12.92	15.096	12.92	45.8
12.94	14.4388	12.94	45.8
12.96	13.7815	12.96	45.8
12.98	12.7956	12.98	45.8
13	12.1384	13	45.8
13.02	11.4811	13.02	49.09
13.04	10.1666	13.04	42.51
13.06	9.50933	13.06	42.51
13.08	8.52345	13.08	42.51
13.1	8.19482	13.1	42.51
13.12	7.20893	13.12	45.8
13.14	6.22305	13.14	42.51
13.16	5.56579	13.16	45.8
13.18	4.25128	13.18	35.94
13.2	3.92265	13.2	39.23
13.22	2.93676	13.22	39.23
13.24	2.60813	13.24	39.23
13.26	1.29362	13.26	42.51
13.28	0.63636	13.28	42.51
13.3	-0.34952	13.3	42.51
13.32	-1.66404	13.32	35.94
13.34	-1.99267	13.34	39.23
13.36	-2.97855	13.36	39.23
13.38	-3.30718	13.38	39.23
13.4	-4.62169	13.4	35.94
13.42	-4.95032	13.42	39.23
13.44	-5.60758	13.44	35.94
13.46	-6.59347	13.46	39.23
13.48	-7.57935	13.48	39.23
13.5	-8.23661	13.5	39.23
13.52	-9.55112	13.52	35.94
13.54	-9.87975	13.54	32.65
13.56	-10.537	13.56	29.37
13.58	-11.1943	13.58	35.94
13.6	-12.1801	13.6	35.94
13.62	-13.4947	13.62	35.94
13.64	-13.8233	13.64	35.94
13.66	-15.1378	13.66	32.65
13.68	-15.7951	13.68	29.37
13.7	-16.4523	13.7	29.37
13.72	-17.1096	13.72	29.37
13.74	-18.0955	13.74	35.94
13.76	-18.7527	13.76	32.65
13.78	-19.41	13.78	29.37
13.8	-20.0672	13.8	32.65
13.82	-21.3818	13.82	32.65
13.84	-21.7104	13.84	32.65
13.86	-22.6963	13.86	29.37
13.88	-23.6822	13.88	32.65
13.9	-24.668	13.9	35.94
13.92	-25.3253	13.92	29.37
13.94	-25.6539	13.94	35.94
13.96	-26.9684	13.96	29.37
13.98	-27.9543	13.98	22.8
14	-28.6116	14	26.08
14.02	-29.2688	14.02	29.37
14.04	-29.5975	14.04	26.08
14.06	-30.5833	14.06	29.37
14.08	-31.2406	14.08	19.51
14.1	-32.2265	14.1	26.08
14.12	-33.2124	14.12	29.37
14.14	-34.1983	14.14	26.08
14.16	-34.1983	14.16	29.37
14.18	-35.5128	14.18	19.51
14.2	-36.4987	14.2	22.8
14.22	-36.8273	14.22	22.8
14.24	-37.8132	14.24	22.8
14.26	-38.7991	14.26	26.08
14.28	-39.4563	14.28	22.8
14.3	-40.1136	14.3	26.08
14.32	-41.0995	14.32	22.8
14.34	-41.7567	14.34	19.51
14.36	-42.0853	14.36	22.8
14.38	-43.0712	14.38	19.51
14.4	-44.3858	14.4	22.8
14.42	-44.7144	14.42	22.8
14.44	-45.3716	14.44	16.22
14.46	-46.3575	14.46	22.8
14.48	-47.0148	14.48	26.08
14.5	-47.3434	14.5	16.22
14.52	-48.3293	14.52	16.22
14.54	-48.9865	14.54	19.51
14.56	-49.6438	14.56	19.51
14.58	-50.6297	14.58	19.51
14.6	-51.6156	14.6	16.22
14.62	-52.2728	14.62	19.51
14.64	-53.2587	14.64	19.51
14.66	-53.5873	14.66	19.51
14.68	-54.5732	14.68	16.22
14.7	-54.9019	14.7	9.65
14.72	-55.8877	14.72	19.51
14.74	-56.545	14.74	16.22
14.76	-57.5309	14.76	16.22
14.78	-57.8595	14.78	16.22
14.8	-58.5168	14.8	12.94
14.82	-59.5027	14.82	19.51
14.84	-60.1599	14.84	12.94
14.86	-61.1458	14.86	9.65
14.88	-62.1317	14.88	12.94
14.9	-62.1317	14.9	9.65
14.92	-63.4462	14.92	16.22
14.94	-64.1035	14.94	12.94
14.96	-65.418	14.96	12.94
14.98	-65.0893	14.98	9.65
15	-66.4039	15	12.94
15.02	-66.7325	15.02	9.65
15.04	-68.047	15.04	12.94
15.06	-68.7043	15.06	9.65
15.08	-69.0329	15.08	16.22
15.1	-69.6901	15.1	6.36
15.12	-71.0047	15.12	9.65
15.14	-71.3333	15.14	9.65
15.16	-71.9905	15.16	9.65
15.18	-72.6478	15.18	3.08
15.2	-73.6337	15.2	9.65
15.22	-74.2909	15.22	6.36
15.24	-75.2768	15.24	9.65
15.26	-75.9341	15.26	9.65
15.28	-76.2627	15.28	6.36
15.3	-76.92	15.3	6.36
15.32	-77.9059	15.32	6.36
15.34	-78.8917	15.34	6.36
15.36	-79.2204	15.36	6.36
15.38	-80.2062	15.38	3.08
15.4	-80.5349	15.4	3.08
15.42	-81.5208	15.42	-0.20895
15.44	-81.8494	15.44	3.08
15.46	-83.1639	15.46	3.08
15.48	-84.1498	15.48	3.08
15.5	-84.4784	15.5	3.08
15.52	-85.1357	15.52	-0.20895
15.54	-85.7929	15.54	6.36
15.56	-86.7788	15.56	3.08
15.58	-87.4361	15.58	-3.5
15.6	-87.7647	15.6	3.08
15.62	-88.422	15.62	-0.20895
15.64	-89.0792	15.64	-0.20895
15.66	-90.3937	15.66	6.36
15.68	-91.3796	15.68	-0.20895
15.7	-91.3796	15.7	-0.20895
15.72	-92.0369	15.72	3.08
15.74	-92.6941	15.74	-0.20895
15.76	-93.68	15.76	3.08
15.78	-94.3373	15.78	-10.07
15.8	-95.6518	15.8	-0.20895
15.82	-95.6518	15.82	-3.5
15.84	-96.309	15.84	-3.5
15.86	-96.9663	15.86	-0.20895
15.88	-97.6236	15.88	-3.5
15.9	-98.2808	15.9	6.36
15.92	-99.2667	15.92	-6.78
15.94	-99.5953	15.94	-6.78
15.96	-100.581	15.96	-6.78
15.98	-101.567	15.98	-6.78
16	-101.896	16	-6.78
16.02	-102.553	16.02	-0.20895
16.04	-103.868	16.04	-6.78
16.06	-104.196	16.06	-3.5
16.08	-104.853	16.08	-3.5
16.1	-105.839	16.1	-6.78
16.12	-106.168	16.12	-10.07
16.14	-106.825	16.14	-10.07
16.16	-107.482	16.16	-6.78
16.18	-108.14	16.18	-10.07
16.2	-109.126	16.2	-10.07
16.22	-109.454	16.22	-3.5
16.24	-110.44	16.24	-6.78
16.26	-110.44	16.26	-6.78
16.28	-111.426	16.28	-10.07
16.3	-112.74	16.3	-13.35
16.32	-113.398	16.32	-10.07
16.34	-113.398	16.34	-13.35
16.36	-114.055	16.36	-10.07
16.38	-115.37	16.38	-6.78
16.4	-116.027	16.4	-13.35
16.42	-116.684	16.42	-13.35
16.44	-117.341	16.44	-13.35
16.46	-117.67	16.46	-10.07
16.48	-118.327	16.48	-10.07
16.5	-118.984	16.5	-16.64
16.52	-119.97	16.52	-6.78
16.54	-120.628	16.54	-16.64
16.56	-121.285	16.56	-16.64
16.58	-121.942	16.58	-13.35
16.6	-121.942	16.6	-16.64
16.62	-123.257	16.62	-16.64
16.64	-123.914	16.64	-16.64
16.66	-124.242	16.66	-16.64
16.68	-124.9	16.68	-10.07
16.7	-125.886	16.7	-16.64
16.72	-126.543	16.72	-16.64
16.74	-127.529	16.74	-16.64
16.76	-127.2	16.76	-23.21
16.78	-128.843	16.78	-13.35
16.8	-129.172	16.8	-19.93
16.82	-129.501	16.82	-16.64
16.84	-130.486	16.84	-13.35
16.86	-131.144	16.86	-19.93
16.88	-131.472	16.88	-16.64
16.9	-132.13	16.9	-23.21
16.92	-133.115	16.92	-23.21
16.94	-133.444	16.94	-19.93
16.96	-134.43	16.96	-23.21
16.98	-135.087	16.98	-23.21
17	-135.744	17	-16.64
17.02	-136.402	17.02	-19.93
17.04	-137.388	17.04	-10.07
17.06	-138.045	17.06	-23.21
17.08	-138.702	17.08	-29.79
17.1	-139.359	17.1	-19.93
17.12	-139.688	17.12	-29.79
17.14	-140.345	17.14	-26.5
17.16	-141.331	17.16	-23.21
17.18	-141.66	17.18	-16.64
17.2	-142.317	17.2	-16.64
17.22	-142.646	17.22	-23.21
17.24	-143.632	17.24	-16.64
17.26	-144.289	17.26	-23.21
17.28	-144.946	17.28	-29.79
17.3	-145.603	17.3	-23.21
17.32	-146.261	17.32	-26.5
17.34	-146.918	17.34	-26.5
17.36	-147.575	17.36	-19.93
17.38	-148.89	17.38	-26.5
17.4	-148.89	17.4	-29.79
17.42	-149.218	17.42	-26.5
17.44	-150.204	17.44	-29.79
17.46	-150.861	17.46	-26.5
17.48	-151.519	17.48	-26.5
17.5	-151.847	17.5	-29.79
17.52	-152.833	17.52	-26.5
17.54	-153.49	17.54	-29.79
17.56	-154.148	17.56	-26.5
17.58	-154.805	17.58	-26.5
17.6	-154.805	17.6	-26.5
17.62	-156.119	17.62	-33.07
17.64	-156.448	17.64	-36.36
17.66	-157.434	17.66	-33.07
17.68	-157.763	17.68	-33.07
17.7	-158.42	17.7	-29.79
17.72	-159.077	17.72	-36.36
17.74	-159.734	17.74	-29.79
17.76	-160.063	17.76	-29.79
17.78	-161.377	17.78	-29.79
17.8	-161.706	17.8	-36.36
17.82	-162.363	17.82	-33.07
17.84	-163.021	17.84	-39.64
17.86	-163.678	17.86	-33.07
17.88	-164.007	17.88	-39.64
17.9	-164.664	17.9	-33.07
17.92	-164.992	17.92	-36.36
17.94	-165.978	17.94	-33.07
17.96	-166.307	17.96	-29.79
17.98	-167.293	17.98	-33.07
18	-167.95	18	-33.07
18.02	-167.95	18.02	-36.36
18.04	-168.936	18.04	-39.64
18.06	-169.922	18.06	-36.36
18.08	-170.25	18.08	-33.07
18.1	-171.236	18.1	-39.64
18.12	-171.565	18.12	-36.36
18.14	-172.222	18.14	-36.36
18.16	-172.551	18.16	-39.64
18.18	-173.537	18.18	-39.64
18.2	-174.523	18.2	-36.36
18.22	-174.523	18.22	-36.36
18.24	-175.509	18.24	-39.64
18.26	-175.837	18.26	-39.64
18.28	-176.494	18.28	-39.64
18.3	-176.823	18.3	-39.64
18.32	-178.138	18.32	-42.93
18.34	-178.466	18.34	-42.93
18.36	-178.795	18.36	-42.93
18.38	-179.781	18.38	-46.22
18.4	-180.438	18.4	-42.93
18.42	-181.095	18.42	-42.93
18.44	-181.424	18.44	-36.36
18.46	-182.081	18.46	-46.22
18.48	-182.738	18.48	-42.93
18.5	-183.067	18.5	-39.64
18.52	-183.724	18.52	-46.22
18.54	-184.71	18.54	-46.22
18.56	-185.367	18.56	-42.93
18.58	-186.025	18.58	-46.22
18.6	-186.025	18.6	-46.22
18.62	-186.682	18.62	-46.22
18.64	-187.996	18.64	-49.5
18.66	-188.325	18.66	-52.79
18.68	-188.325	18.68	-49.5
18.7	-188.982	18.7	-49.5
18.72	-189.64	18.72	-52.79
18.74	-190.954	18.74	-46.22
18.76	-191.283	18.76	-46.22
18.78	-191.611	18.78	-49.5
18.8	-191.94	18.8	-46.22
18.82	-192.926	18.82	-52.79
18.84	-193.254	18.84	-46.22
18.86	-193.912	18.86	-49.5
18.88	-194.24	18.88	-56.08
18.9	-195.555	18.9	-52.79
18.92	-195.883	18.92	-49.5
18.94	-196.541	18.94	-46.22
18.96	-196.869	18.96	-46.22
18.98	-198.184	18.98	-52.79
19	-198.184	19	-49.5
19.02	-198.841	19.02	-49.5
19.04	-199.498	19.04	-56.08
19.06	-200.156	19.06	-49.5
19.08	-200.484	19.08	-56.08
19.1	-201.142	19.1	-56.08
19.12	-202.127	19.12	-49.5
19.14	-202.456	19.14	-52.79
19.16	-202.785	19.16	-46.22
19.18	-203.771	19.18	-52.79
19.2	-204.099	19.2	-52.79
19.22	-204.428	19.22	-56.08
19.24	-205.742	19.24	-56.08
19.26	-205.742	19.26	-56.08
19.28	-207.057	19.28	-56.08
19.3	-206.728	19.3	-59.36
19.32	-207.385	19.32	-56.08
19.34	-208.043	19.34	-56.08
19.36	-209.029	19.36	-56.08
19.38	-209.686	19.38	-59.36
19.4	-210.015	19.4	-59.36
19.42	-210.343	19.42	-59.36
19.44	-211	19.44	-59.36
19.46	-211.986	19.46	-59.36
19.48	-212.315	19.48	-56.08
19.5	-212.644	19.5	-59.36
19.52	-213.301	19.52	-62.65
19.54	-213.958	19.54	-59.36
19.56	-214.944	19.56	-59.36
19.58	-215.273	19.58	-62.65
19.6	-215.273	19.6	-62.65
19.62	-216.258	19.62	-62.65
19.64	-217.244	19.64	-65.93
19.66	-217.244	19.66	-62.65
19.68	-218.23	19.68	-59.36
19.7	-218.23	19.7	-59.36
19.72	-218.887	19.72	-62.65
19.74	-219.873	19.74	-59.36
19.76	-220.531	19.76	-65.93
19.78	-221.188	19.78	-65.93
19.8	-221.517	19.8	-65.93
19.82	-222.174	19.82	-62.65
19.84	-222.831	19.84	-62.65
19.86	-223.16	19.86	-65.93
19.88	-223.488	19.88	-62.65
19.9	-224.803	19.9	-65.93
19.92	-225.131	19.92	-65.93
19.94	-225.46	19.94	-62.65
19.96	-225.789	19.96	-69.22
19.98	-226.775	19.98	-62.65
20	-227.432	20	-65.93
20.02	-227.432	20.02	-69.22
20.04	-228.418	20.04	-69.22
20.06	-228.746	20.06	-69.22
20.08	-229.404	20.08	-69.22
20.1	-229.732	20.1	-65.93
20.12	-230.389	20.12	-65.93
20.14	-230.389	20.14	-65.93
20.16	-231.047	20.16	-65.93
20.18	-232.361	20.18	-69.22
20.2	-233.019	20.2	-65.93
20.22	-234.004	20.22	-69.22
20.24	-234.004	20.24	-72.51
20.26	-234.333	20.26	-69.22
20.28	-234.662	20.28	-72.51
20.3	-235.648	20.3	-69.22
20.32	-235.976	20.32	-69.22
20.34	-236.305	20.34	-72.51
20.36	-237.619	20.36	-72.51
20.38	-237.291	20.38	-72.51
20.4	-238.277	20.4	-75.79
20.42	-239.262	20.42	-72.51
20.44	-239.92	20.44	-69.22
20.46	-240.248	20.46	-72.51
20.48	-240.577	20.48	-75.79
20.5	-240.906	20.5	-72.51
20.52	-241.234	20.52	-75.79
20.54	-242.22	20.54	-75.79
20.56	-242.22	20.56	-69.22
20.58	-243.206	20.58	-75.79
20.6	-243.863	20.6	-75.79
20.62	-244.52	20.62	-72.51
20.64	-244.849	20.64	-79.08
20.66	-245.506	20.66	-75.79
20.68	-246.164	20.68	-75.79
20.7	-246.164	20.7	-79.08
20.72	-246.492	20.72	-79.08
20.74	-247.478	20.74	-75.79
20.76	-248.135	20.76	-75.79
20.78	-248.793	20.78	-79.08
20.8	-249.45	20.8	-79.08
20.82	-249.45	20.82	-75.79
20.84	-250.436	20.84	-75.79
20.86	-251.093	20.86	-75.79
20.88	-251.093	20.88	-75.79
20.9	-252.079	20.9	-79.08
20.92	-252.408	20.92	-82.37
20.94	-252.736	20.94	-75.79
20.96	-253.393	20.96	-75.79
20.98	-254.051	20.98	-79.08
21	-254.379	21	-85.65
21.02	-255.365	21.02	-79.08
21.04	-255.694	21.04	-82.37
21.06	-255.694	21.06	-79.08
21.08	-257.008	21.08	-79.08
21.1	-257.008	21.1	-85.65
21.12	-257.666	21.12	-82.37
21.14	-257.994	21.14	-82.37
21.16	-258.98	21.16	-82.37
21.18	-259.309	21.18	-82.37
21.2	-259.966	21.2	-82.37
21.22	-260.623	21.22	-82.37
21.24	-261.281	21.24	-88.94
21.26	-261.281	21.26	-79.08
21.28	-261.938	21.28	-85.65
21.3	-262.595	21.3	-85.65
21.32	-262.924	21.32	-85.65
21.34	-263.252	21.34	-88.94
21.36	-263.91	21.36	-85.65
21.38	-264.567	21.38	-88.94
21.4	-265.224	21.4	-82.37
21.42	-266.21	21.42	-85.65
21.44	-266.21	21.44	-85.65
21.46	-266.539	21.46	-85.65
21.48	-267.196	21.48	-88.94
21.5	-267.853	21.5	-88.94
21.52	-268.51	21.52	-88.94
21.54	-268.839	21.54	-88.94
21.56	-269.168	21.56	-85.65
21.58	-269.496	21.58	-92.22
21.6	-270.482	21.6	-85.65
21.62	-270.811	21.62	-88.94
21.64	-271.797	21.64	-88.94
21.66	-272.125	21.66	-85.65
21.68	-272.454	21.68	-92.22
21.7	-273.111	21.7	-88.94
21.72	-273.44	21.72	-92.22
21.74	-274.097	21.74	-88.94
21.76	-274.426	21.76	-92.22
21.78	-274.754	21.78	-95.51
21.8	-275.412	21.8	-95.51
21.82	-276.397	21.82	-95.51
21.84	-277.383	21.84	-92.22
21.86	-277.383	21.86	-95.51
21.88	-277.712	21.88	-95.51
21.9	-278.369	21.9	-92.22
21.92	-279.026	21.92	-88.94
21.94	-279.026	21.94	-98.8
21.96	-279.684	21.96	-95.51
21.98	-280.012	21.98	-95.51
22	-280.67	22	-92.22
22.02	-280.998	22.02	-92.22
22.04	-281.656	22.04	-95.51
22.06	-282.313	22.06	-98.8
22.08	-282.97	22.08	-95.51
22.1	-283.627	22.1	-98.8
22.12	-283.956	22.12	-98.8
22.14	-284.613	22.14	-98.8
22.16	-284.942	22.16	-98.8
22.18	-285.27	22.18	-98.8
22.2	-285.599	22.2	-98.8
22.22	-286.914	22.22	-95.51
22.24	-286.585	22.24	-92.22
22.26	-287.571	22.26	-95.51
22.28	-288.228	22.28	-95.51
22.3	-288.228	22.3	-98.8
22.32	-289.214	22.32	-95.51
22.34	-289.214	22.34	-98.8
22.36	-290.2	22.36	-98.8
22.38	-290.528	22.38	-95.51
22.4	-291.186	22.4	-102.08
22.42	-291.843	22.42	-102.08
22.44	-292.172	22.44	-98.8
22.46	-292.5	22.46	-98.8
22.48	-293.158	22.48	-98.8
22.5	-293.486	22.5	-105.37
22.52	-293.815	22.52	-98.8
22.54	-294.472	22.54	-105.37
22.56	-294.801	22.56	-98.8
22.58	-295.787	22.58	-102.08
22.6	-296.115	22.6	-102.08
22.62	-296.444	22.62	-98.8
22.64	-297.43	22.64	-105.37
22.66	-297.43	22.66	-102.08
22.68	-298.087	22.68	-102.08
22.7	-298.744	22.7	-102.08
22.72	-298.744	22.72	-102.08
22.74	-299.73	22.74	-105.37
22.76	-300.059	22.76	-102.08
22.78	-300.059	22.78	-108.66
22.8	-300.716	22.8	-102.08
22.82	-301.373	22.82	-102.08
22.84	-302.03	22.84	-102.08
22.86	-302.359	22.86	-105.37
22.88	-303.016	22.88	-108.66
22.9	-303.345	22.9	-105.37
22.92	-304.002	22.92	-108.66
22.94	-304.66	22.94	-108.66
22.96	-305.317	22.96	-108.66
22.98	-305.317	22.98	-108.66
23	-305.974	23	-105.37
23.02	-306.631	23.02	-111.94
23.04	-306.631	23.04	-105.37
23.06	-307.289	23.06	-108.66
23.08	-307.946	23.08	-108.66
23.1	-308.274	23.1	-102.08
23.12	-308.603	23.12	-105.37
23.14	-309.589	23.14	-105.37
23.16	-309.589	23.16	-111.94
23.18	-310.575	23.18	-108.66
23.2	-310.575	23.2	-111.94
23.22	-311.232	23.22	-111.94
23.24	-311.889	23.24	-115.23
23.26	-312.218	23.26	-111.94
23.28	-312.875	23.28	-111.94
23.3	-312.875	23.3	-111.94
23.32	-313.861	23.32	-111.94
23.34	-314.19	23.34	-115.23
23.36	-315.176	23.36	-108.66
23.38	-314.847	23.38	-115.23
23.4	-314.847	23.4	-111.94
23.42	-316.162	23.42	-108.66
23.44	-315.833	23.44	-115.23
23.46	-317.147	23.46	-108.66
23.48	-317.476	23.48	-111.94
23.5	-318.462	23.5	-118.52
23.52	-318.462	23.52	-111.94
23.54	-319.119	23.54	-111.94
23.56	-319.448	23.56	-115.23
23.58	-319.776	23.58	-118.52
23.6	-320.434	23.6	-121.8
23.62	-321.091	23.62	-125.09
23.64	-321.42	23.64	-115.23
23.66	-321.748	23.66	-118.52
23.68	-322.405	23.68	-118.52
23.7	-322.734	23.7	-115.23
23.72	-323.391	23.72	-115.23
23.74	-324.049	23.74	-115.23
23.76	-324.049	23.76	-115.23
23.78	-324.706	23.78	-118.52
23.8	-325.034	23.8	-118.52
23.82	-325.363	23.82	-115.23
23.84	-326.02	23.84	-118.52
23.86	-326.349	23.86	-121.8
23.88	-327.664	23.88	-115.23
23.9	-327.664	23.9	-125.09
23.92	-327.664	23.92	-121.8
23.94	-328.321	23.94	-121.8
23.96	-328.321	23.96	-121.8
23.98	-329.307	23.98	-125.09
24	-329.964	24	-125.09
24.02	-330.293	24.02	-121.8
24.04	-330.95	24.04	-121.8
24.06	-331.278	24.06	-121.8
24.08	-331.607	24.08	-118.52
24.1	-332.264	24.1	-121.8
24.12	-332.593	24.12	-118.52
24.14	-332.922	24.14	-125.09
24.16	-333.25	24.16	-125.09
24.18	-334.236	24.18	-121.8
24.2	-334.565	24.2	-128.37
24.22	-334.893	24.22	-121.8
24.24	-335.222	24.24	-128.37
24.26	-336.208	24.26	-131.66
24.28	-336.208	24.28	-125.09
24.3	-336.865	24.3	-128.37
24.32	-337.522	24.32	-128.37
24.34	-338.18	24.34	-128.37
24.36	-338.18	24.36	-125.09
24.38	-338.508	24.38	-131.66
24.4	-339.166	24.4	-125.09
24.42	-339.823	24.42	-128.37
24.44	-339.823	24.44	-125.09
24.46	-340.809	24.46	-125.09
24.48	-341.137	24.48	-128.37
24.5	-341.466	24.5	-128.37
24.52	-341.466	24.52	-131.66
24.54	-342.452	24.54	-125.09
24.56	-342.78	24.56	-131.66
24.58	-343.109	24.58	-125.09
24.6	-344.095	24.6	-131.66
24.62	-344.424	24.62	-134.95
24.64	-344.424	24.64	-131.66
24.66	-345.409	24.66	-128.37
24.68	-345.409	24.68	-131.66
24.7	-346.067	24.7	-131.66
24.72	-346.395	24.72	-134.95
24.74	-347.053	24.74	-134.95
24.76	-347.381	24.76	-134.95
24.78	-347.71	24.78	-131.66
24.8	-348.367	24.8	-138.23
24.82	-349.024	24.82	-134.95
24.84	-349.024	24.84	-134.95
24.86	-349.353	24.86	-134.95
24.88	-350.668	24.88	-138.23
24.9	-350.339	24.9	-134.95
24.92	-351.325	24.92	-138.23
24.94	-351.653	24.94	-134.95
24.96	-351.653	24.96	-134.95
24.98	-352.311	24.98	-134.95
25	-353.297	25	-134.95
25.02	-353.625	25.02	-134.95
25.04	-353.954	25.04	-138.23
25.06	-354.282	25.06	-138.23
25.08	-354.611	25.08	-138.23
25.1	-355.597	25.1	-138.23
25.12	-355.597	25.12	-138.23
25.14	-356.254	25.14	-134.95
25.16	-356.254	25.16	-138.23
25.18	-356.911	25.18	-138.23
25.2	-357.24	25.2	-134.95
25.22	-357.897	25.22	-141.52
25.24	-358.226	25.24	-138.23
25.26	-358.883	25.26	-141.52
25.28	-359.212	25.28	-134.95
25.3	-359.869	25.3	-138.23
25.32	-359.869	25.32	-138.23
25.34	-360.526	25.34	-144.81
25.36	-361.184	25.36	-141.52
25.38	-361.841	25.38	-144.81
25.4	-361.841	25.4	-144.81
25.42	-362.498	25.42	-144.81
25.44	-362.498	25.44	-141.52
25.46	-363.155	25.46	-144.81
25.48	-363.484	25.48	-138.23
25.5	-363.813	25.5	-134.95
25.52	-364.47	25.52	-148.09
25.54	-365.127	25.54	-141.52
25.56	-365.784	25.56	-141.52
25.58	-366.113	25.58	-141.52
25.6	-366.442	25.6	-148.09
25.62	-366.442	25.62	-144.81
25.64	-366.77	25.64	-148.09
25.66	-367.756	25.66	-144.81
25.68	-368.413	25.68	-144.81
25.7	-368.413	25.7	-144.81
25.72	-369.071	25.72	-148.09
25.74	-369.399	25.74	-144.81
25.76	-369.728	25.76	-144.81
25.78	-370.057	25.78	-144.81
25.8	-370.385	25.8	-144.81
25.82	-371.042	25.82	-144.81
25.84	-371.7	25.84	-144.81
25.86	-371.7	25.86	-151.38
25.88	-372.357	25.88	-148.09
25.9	-373.014	25.9	-148.09
25.92	-373.343	25.92	-148.09
25.94	-374	25.94	-151.38
25.96	-374	25.96	-148.09
25.98	-374.657	25.98	-148.09
26	-375.315	26	-151.38
26.02	-375.643	26.02	-151.38
26.04	-375.643	26.04	-151.38
26.06	-376.301	26.06	-151.38
26.08	-376.958	26.08	-151.38
26.1	-377.615	26.1	-148.09
26.12	-377.615	26.12	-154.66
26.14	-378.601	26.14	-148.09
26.16	-378.272	26.16	-148.09
26.18	-379.258	26.18	-154.66
26.2	-379.258	26.2	-151.38
26.22	-379.915	26.22	-154.66
26.24	-380.244	26.24	-151.38
26.26	-380.573	26.26	-154.66
26.28	-381.23	26.28	-154.66
26.3	-381.559	26.3	-151.38
26.32	-381.559	26.32	-157.95
26.34	-382.216	26.34	-151.38
26.36	-382.544	26.36	-157.95
26.38	-382.873	26.38	-154.66
26.4	-383.53	26.4	-154.66
26.42	-383.859	26.42	-154.66
26.44	-384.516	26.44	-154.66
26.46	-384.845	26.46	-157.95
26.48	-385.502	26.48	-154.66
26.5	-385.502	26.5	-154.66
26.52	-386.159	26.52	-157.95
26.54	-386.817	26.54	-157.95
26.56	-386.817	26.56	-154.66
26.58	-387.145	26.58	-154.66
26.6	-388.131	26.6	-154.66
26.62	-388.46	26.62	-157.95
26.64	-388.46	26.64	-161.24
26.66	-389.117	26.66	-157.95
26.68	-389.446	26.68	-154.66
26.7	-389.774	26.7	-161.24
26.72	-390.432	26.72	-154.66
26.74	-390.432	26.74	-157.95
26.76	-391.417	26.76	-161.24
26.78	-391.746	26.78	-161.24
26.8	-392.403	26.8	-157.95
26.82	-392.403	26.82	-161.24
26.84	-393.061	26.84	-157.95
26.86	-393.389	26.86	-157.95
26.88	-394.046	26.88	-161.24
26.9	-393.718	26.9	-164.52
26.92	-394.375	26.92	-164.52
26.94	-395.361	26.94	-161.24
26.96	-395.361	26.96	-161.24
26.98	-395.69	26.98	-157.95
27	-396.347	27	-161.24
27.02	-396.347	27.02	-161.24
27.04	-396.675	27.04	-164.52
27.06	-397.99	27.06	-164.52
27.08	-397.99	27.08	-164.52
27.1	-397.99	27.1	-164.52
27.12	-398.647	27.12	-161.24
27.14	-399.305	27.14	-161.24
27.16	-399.633	27.16	-157.95
27.18	-399.633	27.18	-161.24
27.2	-400.619	27.2	-164.52
27.22	-400.948	27.22	-167.81
27.24	-400.948	27.24	-167.81
27.26	-401.934	27.26	-164.52
27.28	-401.934	27.28	-164.52
27.3	-401.605	27.3	-167.81
27.32	-402.919	27.32	-161.24
27.34	-403.248	27.34	-164.52
27.36	-403.577	27.36	-167.81
27.38	-403.905	27.38	-167.81
27.4	-404.234	27.4	-164.52
27.42	-404.891	27.42	-167.81
27.44	-405.22	27.44	-171.1
27.46	-405.548	27.46	-167.81
27.48	-406.206	27.48	-167.81
27.5	-405.548	27.5	-161.24
27.52	-406.534	27.52	-167.81
27.54	-407.192	27.54	-171.1
27.56	-407.52	27.56	-171.1
27.58	-408.177	27.58	-167.81
27.6	-408.506	27.6	-167.81
27.62	-408.835	27.62	-167.81
27.64	-409.492	27.64	-171.1
27.66	-409.821	27.66	-167.81
27.68	-410.149	27.68	-171.1
27.7	-410.478	27.7	-171.1
27.72	-410.807	27.72	-167.81
27.74	-411.464	27.74	-171.1
27.76	-411.464	27.76	-171.1
27.78	-411.792	27.78	-174.38
27.8	-412.778	27.8	-174.38
27.82	-413.107	27.82	-171.1
27.84	-413.436	27.84	-167.81
27.86	-413.764	27.86	-177.67
27.88	-414.421	27.88	-174.38
27.9	-414.421	27.9	-167.81
27.92	-415.079	27.92	-177.67
27.94	-415.407	27.94	-174.38
27.96	-416.065	27.96	-171.1
27.98	-415.736	27.98	-177.67
28	-416.393	28	-174.38
28.02	-416.722	28.02	-177.67
28.04	-417.05	28.04	-177.67
28.06	-417.708	28.06	-174.38
28.08	-418.036	28.08	-174.38
28.1	-418.365	28.1	-174.38
28.12	-418.694	28.12	-177.67
28.14	-419.351	28.14	-177.67
28.16	-420.008	28.16	-174.38
28.18	-420.337	28.18	-177.67
28.2	-420.337	28.2	-174.38
28.22	-421.323	28.22	-177.67
28.24	-420.994	28.24	-180.95
28.26	-421.98	28.26	-177.67
28.28	-421.98	28.28	-177.67
28.3	-422.309	28.3	-180.95
28.32	-422.637	28.32	-174.38
28.34	-422.966	28.34	-180.95
28.36	-423.623	28.36	-177.67
28.38	-423.952	28.38	-177.67
28.4	-424.28	28.4	-180.95
28.42	-424.938	28.42	-177.67
28.44	-425.266	28.44	-177.67
28.46	-425.595	28.46	-177.67
28.48	-426.252	28.48	-180.95
28.5	-426.581	28.5	-180.95
28.52	-427.238	28.52	-180.95
28.54	-426.909	28.54	-180.95
28.56	-427.238	28.56	-180.95
28.58	-427.567	28.58	-180.95
28.6	-428.881	28.6	-184.24
28.62	-428.552	28.62	-184.24
28.64	-429.21	28.64	-180.95
28.66	-429.867	28.66	-174.38
28.68	-430.196	28.68	-184.24
28.7	-430.196	28.7	-187.53
28.72	-431.181	28.72	-184.24
28.74	-431.51	28.74	-184.24
28.76	-431.51	28.76	-180.95
28.78	-432.167	28.78	-180.95
28.8	-432.167	28.8	-187.53
28.82	-432.825	28.82	-180.95
28.84	-433.153	28.84	-184.24
28.86	-433.81	28.86	-187.53
28.88	-433.482	28.88	-187.53
28.9	-433.81	28.9	-184.24
28.92	-434.468	28.92	-187.53
28.94	-435.125	28.94	-187.53
28.96	-435.454	28.96	-187.53
28.98	-435.782	28.98	-187.53
29	-436.111	29	-187.53
29.02	-436.111	29.02	-187.53
29.04	-436.44	29.04	-187.53
29.06	-437.425	29.06	-187.53
29.08	-437.754	29.08	-184.24
29.1	-438.083	29.1	-184.24
29.12	-438.083	29.12	-194.1
29.14	-438.74	29.14	-187.53
29.16	-439.069	29.16	-194.1
29.18	-439.397	29.18	-187.53
29.2	-440.054	29.2	-190.81
29.22	-440.712	29.22	-187.53
29.24	-440.054	29.24	-190.81
29.26	-441.04	29.26	-194.1
29.28	-441.369	29.28	-190.81
29.3	-442.026	29.3	-194.1
29.32	-442.355	29.32	-190.81
29.34	-442.355	29.34	-190.81
29.36	-443.012	29.36	-197.39
29.38	-443.341	29.38	-194.1
29.4	-443.669	29.4	-194.1
29.42	-444.327	29.42	-190.81
29.44	-444.327	29.44	-190.81
29.46	-445.312	29.46	-200.67
29.48	-445.312	29.48	-194.1
29.5	-445.97	29.5	-194.1
29.52	-445.97	29.52	-197.39
29.54	-446.298	29.54	-194.1
29.56	-446.298	29.56	-197.39
29.58	-446.956	29.58	-194.1
29.6	-447.613	29.6	-194.1
29.62	-447.942	29.62	-194.1
29.64	-447.942	29.64	-190.81
29.66	-448.599	29.66	-194.1
29.68	-448.927	29.68	-194.1
29.7	-448.927	29.7	-194.1
29.72	-449.913	29.72	-197.39
29.74	-450.242	29.74	-194.1
29.76	-450.899	29.76	-194.1
29.78	-450.899	29.78	-200.67
29.8	-451.228	29.8	-200.67
29.82	-451.885	29.82	-200.67
29.84	-451.885	29.84	-197.39
29.86	-452.214	29.86	-197.39
29.88	-452.542	29.88	-197.39
29.9	-453.2	29.9	-197.39
29.92	-453.2	29.92	-197.39
29.94	-453.2	29.94	-200.67
29.96	-453.857	29.96	-197.39
29.98	-454.514	29.98	-203.96
30	-454.843	30	-197.39
30.02	-455.171	30.02	-194.1
30.04	-455.829	30.04	-194.1
30.06	-455.829	30.06	-200.67
30.08	-456.486	30.08	-207.24
30.1	-456.814	30.1	-200.67
30.12	-457.143	30.12	-200.67
30.14	-457.472	30.14	-207.24
30.16	-457.8	30.16	-200.67
30.18	-457.8	30.18	-200.67
30.2	-458.458	30.2	-200.67
30.22	-458.786	30.22	-200.67
30.24	-459.444	30.24	-200.67
30.26	-459.444	30.26	-203.96
30.28	-460.101	30.28	-203.96
30.3	-460.101	30.3	-207.24
30.32	-460.758	30.32	-207.24
30.34	-460.758	30.34	-200.67
30.36	-461.744	30.36	-200.67
30.38	-462.401	30.38	-207.24
30.4	-462.073	30.4	-207.24
30.42	-462.73	30.42	-203.96
30.44	-462.73	30.44	-203.96
30.46	-463.387	30.46	-207.24
30.48	-463.387	30.48	-207.24
30.5	-464.044	30.5	-203.96
30.52	-464.373	30.52	-203.96
30.54	-464.702	30.54	-210.53
30.56	-465.359	30.56	-207.24
30.58	-465.687	30.58	-200.67
30.6	-466.016	30.6	-207.24
30.62	-466.016	30.62	-203.96
30.64	-466.345	30.64	-207.24
30.66	-466.673	30.66	-210.53
30.68	-467.002	30.68	-207.24
30.7	-467.659	30.7	-210.53
30.72	-467.659	30.72	-207.24
30.74	-467.988	30.74	-207.24
30.76	-468.316	30.76	-210.53
30.78	-468.974	30.78	-213.82
30.8	-469.302	30.8	-213.82
30.82	-469.631	30.82	-210.53
30.84	-469.96	30.84	-213.82
30.86	-471.274	30.86	-213.82
30.88	-470.946	30.88	-207.24
30.9	-470.946	30.9	-210.53
30.92	-471.603	30.92	-210.53
30.94	-472.26	30.94	-213.82
30.96	-471.931	30.96	-210.53
30.98	-472.589	30.98	-213.82
31	-473.246	31	-210.53
31.02	-472.917	31.02	-213.82
31.04	-473.246	31.04	-210.53
31.06	-473.903	31.06	-217.1
31.08	-474.56	31.08	-213.82
31.1	-474.56	31.1	-213.82
31.12	-475.218	31.12	-213.82
31.14	-475.218	31.14	-210.53
31.16	-475.875	31.16	-207.24
31.18	-476.204	31.18	-217.1
31.2	-476.861	31.2	-213.82
31.22	-476.861	31.22	-217.1
31.24	-477.189	31.24	-217.1
31.26	-477.518	31.26	-210.53
31.28	-477.518	31.28	-213.82
31.3	-478.175	31.3	-217.1
31.32	-478.504	31.32	-213.82
31.34	-478.833	31.34	-220.39
31.36	-479.49	31.36	-210.53
31.38	-479.818	31.38	-217.1
31.4	-479.818	31.4	-220.39
31.42	-480.476	31.42	-217.1
31.44	-480.804	31.44	-220.39
31.46	-481.133	31.46	-217.1
31.48	-481.462	31.48	-217.1
31.5	-482.119	31.5	-217.1
31.52	-481.79	31.52	-217.1
31.54	-482.776	31.54	-217.1
31.56	-482.776	31.56	-217.1
31.58	-483.105	31.58	-217.1
31.6	-483.762	31.6	-223.68
31.62	-483.433	31.62	-217.1
31.64	-483.762	31.64	-213.82
31.66	-484.419	31.66	-220.39
31.68	-484.419	31.68	-220.39
31.7	-484.748	31.7	-223.68
31.72	-485.734	31.72	-220.39
31.74	-486.062	31.74	-220.39
31.76	-486.391	31.76	-220.39
31.78	-486.72	31.78	-223.68
31.8	-487.048	31.8	-226.96
31.82	-487.377	31.82	-223.68
31.84	-487.706	31.84	-220.39
31.86	-488.034	31.86	-223.68
31.88	-488.363	31.88	-220.39
31.9	-488.363	31.9	-223.68
31.92	-488.691	31.92	-223.68
31.94	-489.349	31.94	-220.39
31.96	-490.006	31.96	-223.68
31.98	-490.006	31.98	-226.96
32	-490.335	32	-223.68
32.02	-490.992	32.02	-220.39
32.04	-490.663	32.04	-226.96
32.06	-491.32	32.06	-223.68
32.08	-491.649	32.08	-226.96
32.1	-491.978	32.1	-230.25
32.12	-492.964	32.12	-226.96
32.14	-492.635	32.14	-223.68
32.16	-493.292	32.16	-226.96
32.18	-493.621	32.18	-223.68
32.2	-493.95	32.2	-220.39
32.22	-493.95	32.22	-230.25
32.24	-494.607	32.24	-223.68
32.26	-494.935	32.26	-230.25
32.28	-495.264	32.28	-223.68
32.3	-495.921	32.3	-226.96
32.32	-495.921	32.32	-223.68
32.34	-496.25	32.34	-220.39
32.36	-496.907	32.36	-233.54
32.38	-496.579	32.38	-226.96
32.4	-497.236	32.4	-226.96
32.42	-497.564	32.42	-236.82
32.44	-497.893	32.44	-230.25
32.46	-498.222	32.46	-226.96
32.48	-499.208	32.48	-230.25
32.5	-499.208	32.5	-226.96
32.52	-498.879	32.52	-230.25
32.54	-499.865	32.54	-233.54
32.56	-499.865	32.56	-233.54
32.58	-500.193	32.58	-230.25
32.6	-500.193	32.6	-230.25
32.62	-501.508	32.62	-233.54
32.64	-501.179	32.64	-230.25
32.66	-501.837	32.66	-233.54
32.68	-502.165	32.68	-230.25
32.7	-502.494	32.7	-226.96
32.72	-503.151	32.72	-233.54
32.74	-502.494	32.74	-233.54
32.76	-503.151	32.76	-230.25
32.78	-503.808	32.78	-233.54
32.8	-504.137	32.8	-230.25
32.82	-503.808	32.82	-236.82
32.84	-504.794	32.84	-236.82
32.86	-505.452	32.86	-236.82
32.88	-505.452	32.88	-236.82
32.9	-505.78	32.9	-236.82
32.92	-506.109	32.92	-240.11
32.94	-506.109	32.94	-236.82
32.96	-506.766	32.96	-233.54
32.98	-507.095	32.98	-240.11
33	-507.095	33	-236.82
33.02	-508.081	33.02	-236.82
33.04	-508.081	33.04	-240.11
33.06	-508.738	33.06	-240.11
33.08	-508.738	33.08	-233.54
33.1	-509.066	33.1	-240.11
33.12	-509.395	33.12	-243.39
33.14	-509.724	33.14	-236.82
33.16	-509.724	33.16	-240.11
33.18	-510.381	33.18	-236.82
33.2	-510.71	33.2	-243.39
33.22	-511.038	33.22	-236.82
33.24	-511.367	33.24	-240.11
33.26	-511.695	33.26	-240.11
33.28	-511.695	33.28	-240.11
33.3	-512.024	33.3	-240.11
33.32	-512.681	33.32	-240.11
33.34	-512.681	33.34	-236.82
33.36	-513.01	33.36	-240.11
33.38	-513.339	33.38	-243.39
33.4	-513.996	33.4	-243.39
33.42	-514.324	33.42	-240.11
33.44	-514.653	33.44	-240.11
33.46	-515.31	33.46	-240.11
33.48	-515.31	33.48	-243.39
33.5	-514.982	33.5	-236.82
33.52	-515.639	33.52	-240.11
33.54	-516.296	33.54	-246.68
33.56	-516.953	33.56	-240.11
33.58	-517.282	33.58	-246.68
33.6	-516.953	33.6	-243.39
33.62	-517.282	33.62	-240.11
33.64	-517.939	33.64	-246.68
33.66	-517.939	33.66	-243.39
33.68	-518.597	33.68	-243.39
33.7	-518.597	33.7	-240.11
33.72	-519.254	33.72	-246.68
33.74	-518.925	33.74	-246.68
33.76	-519.911	33.76	-240.11
33.78	-520.24	33.78	-243.39
33.8	-519.911	33.8	-249.97
33.82	-520.568	33.82	-243.39
33.84	-521.226	33.84	-249.97
33.86	-521.226	33.86	-253.25
33.88	-521.554	33.88	-246.68
33.9	-522.212	33.9	-246.68
33.92	-521.883	33.92	-249.97
33.94	-522.212	33.94	-249.97
33.96	-523.197	33.96	-246.68
33.98	-523.197	33.98	-253.25
34	-522.54	34	-246.68
34.02	-524.183	34.02	-246.68
34.04	-524.512	34.04	-249.97
34.06	-524.841	34.06	-246.68
34.08	-524.841	34.08	-246.68
34.1	-525.169	34.1	-249.97
34.12	-525.498	34.12	-249.97
34.14	-525.826	34.14	-249.97
34.16	-526.155	34.16	-253.25
34.18	-526.484	34.18	-253.25
34.2	-526.812	34.2	-246.68
34.22	-527.47	34.22	-246.68
34.24	-527.47	34.24	-249.97
34.26	-528.127	34.26	-253.25
34.28	-528.455	34.28	-253.25
34.3	-528.784	34.3	-253.25
34.32	-528.784	34.32	-249.97
34.34	-529.113	34.34	-259.83
34.36	-529.77	34.36	-253.25
34.38	-529.77	34.38	-259.83
34.4	-530.099	34.4	-253.25
34.42	-530.427	34.42	-253.25
34.44	-530.756	34.44	-256.54
34.46	-531.413	34.46	-253.25
34.48	-531.085	34.48	-253.25
34.5	-531.742	34.5	-249.97
34.52	-531.742	34.52	-256.54
34.54	-532.07	34.54	-249.97
34.56	-533.056	34.56	-253.25
34.58	-532.728	34.58	-256.54
34.6	-533.056	34.6	-253.25
34.62	-533.385	34.62	-253.25
34.64	-534.371	34.64	-259.83
34.66	-534.371	34.66	-256.54
34.68	-534.699	34.68	-253.25
34.7	-535.028	34.7	-259.83
34.72	-534.699	34.72	-256.54
34.74	-535.357	34.74	-256.54
34.76	-535.357	34.76	-259.83
34.78	-536.014	34.78	-259.83
34.8	-536.671	34.8	-259.83
34.82	-537	34.82	-256.54
34.84	-537	34.84	-253.25
34.86	-537	34.86	-256.54
34.88	-537.657	34.88	-253.25
34.9	-537.986	34.9	-259.83
34.92	-538.643	34.92	-259.83
34.94	-538.314	34.94	-259.83
34.96	-538.972	34.96	-259.83
34.98	-539.629	34.98	-259.83
35	-539.629	35	-256.54
35.02	-539.629	35.02	-259.83
35.04	-540.615	35.04	-259.83
35.06	-540.615	35.06	-263.11
35.08	-540.615	35.08	-253.25
35.1	-541.272	35.1	-263.11
35.12	-541.272	35.12	-259.83
35.14	-541.272	35.14	-263.11
35.16	-542.258	35.16	-263.11
35.18	-542.258	35.18	-256.54
35.2	-542.587	35.2	-263.11
35.22	-543.244	35.22	-263.11
35.24	-542.915	35.24	-259.83
35.26	-543.901	35.26	-263.11
35.28	-543.572	35.28	-259.83
35.3	-544.23	35.3	-259.83
35.32	-544.558	35.32	-269.68
35.34	-544.558	35.34	-263.11
35.36	-545.216	35.36	-269.68
35.38	-545.544	35.38	-266.4
35.4	-545.873	35.4	-263.11
35.42	-546.201	35.42	-263.11
35.44	-546.53	35.44	-259.83
35.46	-546.201	35.46	-259.83
35.48	-546.859	35.48	-263.11
35.5	-547.516	35.5	-263.11
35.52	-547.516	35.52	-269.68
35.54	-547.845	35.54	-266.4
35.56	-548.173	35.56	-266.4
35.58	-548.83	35.58	-266.4
35.6	-548.83	35.6	-263.11
35.62	-549.159	35.62	-269.68
35.64	-549.488	35.64	-263.11
35.66	-549.159	35.66	-266.4
35.68	-550.145	35.68	-266.4
35.7	-550.474	35.7	-266.4
35.72	-550.802	35.72	-269.68
35.74	-551.131	35.74	-266.4
35.76	-551.131	35.76	-266.4
35.78	-551.459	35.78	-269.68
35.8	-551.788	35.8	-266.4
35.82	-552.445	35.82	-272.97
35.84	-552.445	35.84	-263.11
35.86	-552.774	35.86	-269.68
35.88	-552.774	35.88	-269.68
35.9	-553.76	35.9	-266.4
35.92	-553.431	35.92	-269.68
35.94	-554.089	35.94	-266.4
35.96	-554.089	35.96	-269.68
35.98	-554.746	35.98	-266.4
36	-554.746	36	-269.68
36.02	-555.074	36.02	-272.97
36.04	-555.403	36.04	-269.68
36.06	-556.06	36.06	-266.4
36.08	-556.06	36.08	-272.97
36.1	-556.389	36.1	-269.68
36.12	-556.718	36.12	-272.97
36.14	-557.375	36.14	-272.97
36.16	-557.375	36.16	-272.97
36.18	-557.375	36.18	-272.97
36.2	-557.703	36.2	-266.4
36.22	-558.032	36.22	-272.97
36.24	-558.689	36.24	-279.54
36.26	-558.361	36.26	-279.54
36.28	-559.018	36.28	-272.97
36.3	-559.347	36.3	-276.26
36.32	-559.675	36.32	-276.26
36.34	-560.004	36.34	-276.26
36.36	-560.332	36.36	-276.26
36.38	-560.661	36.38	-272.97
36.4	-560.99	36.4	-272.97
36.42	-560.661	36.42	-276.26
36.44	-561.647	36.44	-276.26
36.46	-561.976	36.46	-276.26
36.48	-562.304	36.48	-282.83
36.5	-561.976	36.5	-279.54
36.52	-562.633	36.52	-272.97
36.54	-562.633	36.54	-276.26
36.56	-563.29	36.56	-272.97
36.58	-562.961	36.58	-276.26
36.6	-563.29	36.6	-282.83
36.62	-564.276	36.62	-276.26
36.64	-564.276	36.64	-279.54
36.66	-564.276	36.66	-282.83
36.68	-564.605	36.68	-279.54
36.7	-565.591	36.7	-279.54
36.72	-565.919	36.72	-276.26
36.74	-565.262	36.74	-276.26
36.76	-566.248	36.76	-279.54
36.78	-566.905	36.78	-279.54
36.8	-566.905	36.8	-279.54
36.82	-566.905	36.82	-276.26
36.84	-567.562	36.84	-276.26
36.86	-566.905	36.86	-279.54
36.88	-567.891	36.88	-279.54
36.9	-568.548	36.9	-276.26
36.92	-568.22	36.92	-286.12
36.94	-569.205	36.94	-282.83
36.96	-569.534	36.96	-282.83
36.98	-568.877	36.98	-282.83
37	-569.534	37	-279.54
37.02	-570.52	37.02	-279.54
37.04	-570.52	37.04	-282.83
37.06	-570.52	37.06	-282.83
37.08	-571.177	37.08	-289.4
37.1	-571.177	37.1	-279.54
37.12	-571.177	37.12	-282.83
37.14	-571.506	37.14	-286.12
37.16	-572.163	37.16	-282.83
37.18	-572.163	37.18	-282.83
37.2	-572.163	37.2	-279.54
37.22	-573.149	37.22	-282.83
37.24	-573.149	37.24	-286.12
37.26	-573.149	37.26	-282.83
37.28	-573.478	37.28	-282.83
37.3	-573.806	37.3	-286.12
37.32	-574.135	37.32	-282.83
37.34	-574.792	37.34	-286.12
37.36	-575.121	37.36	-286.12
37.38	-574.792	37.38	-286.12
37.4	-575.121	37.4	-282.83
37.42	-575.778	37.42	-286.12
37.44	-575.778	37.44	-289.4
37.46	-576.107	37.46	-286.12
37.48	-576.107	37.48	-289.4
37.5	-576.764	37.5	-289.4
37.52	-576.764	37.52	-289.4
37.54	-577.421	37.54	-289.4
37.56	-577.75	37.56	-286.12
37.58	-578.736	37.58	-286.12
37.6	-578.407	37.6	-292.69
37.62	-578.736	37.62	-286.12
37.64	-579.064	37.64	-286.12
37.66	-579.722	37.66	-289.4
37.68	-579.393	37.68	-292.69
37.7	-580.05	37.7	-286.12
37.72	-580.05	37.72	-289.4
37.74	-580.379	37.74	-289.4
37.76	-581.036	37.76	-292.69
37.78	-581.036	37.78	-286.12
37.8	-581.036	37.8	-292.69
37.82	-581.693	37.82	-292.69
37.84	-581.693	37.84	-289.4
37.86	-582.022	37.86	-292.69
37.88	-582.679	37.88	-292.69
37.9	-583.008	37.9	-292.69
37.92	-582.679	37.92	-292.69
37.94	-583.336	37.94	-295.97
37.96	-583.994	37.96	-289.4
37.98	-583.336	37.98	-286.12
38	-583.994	38	-292.69
38.02	-583.994	38.02	-289.4
38.04	-584.651	38.04	-292.69
38.06	-584.651	38.06	-289.4
38.08	-584.98	38.08	-292.69
38.1	-585.308	38.1	-299.26
38.12	-585.308	38.12	-289.4
38.14	-585.965	38.14	-289.4
38.16	-586.294	38.16	-295.97
38.18	-586.623	38.18	-289.4
38.2	-586.951	38.2	-295.97
38.22	-586.951	38.22	-299.26
38.24	-587.937	38.24	-292.69
38.26	-587.937	38.26	-295.97
38.28	-587.937	38.28	-295.97
38.3	-587.937	38.3	-299.26
38.32	-588.595	38.32	-295.97
38.34	-588.923	38.34	-295.97
38.36	-589.252	38.36	-299.26
38.38	-589.252	38.38	-292.69
38.4	-589.909	38.4	-295.97
38.42	-590.238	38.42	-299.26
38.44	-590.566	38.44	-295.97
38.46	-590.895	38.46	-295.97
38.48	-590.566	38.48	-295.97
38.5	-590.895	38.5	-295.97
38.52	-591.224	38.52	-295.97
38.54	-591.881	38.54	-295.97
38.56	-592.209	38.56	-299.26
38.58	-592.209	38.58	-299.26
38.6	-592.209	38.6	-302.55
38.62	-592.867	38.62	-299.26
38.64	-593.195	38.64	-299.26
38.66	-593.195	38.66	-302.55
38.68	-593.853	38.68	-299.26
38.7	-594.181	38.7	-305.83
38.72	-594.181	38.72	-299.26
38.74	-594.181	38.74	-302.55
38.76	-594.838	38.76	-302.55
38.78	-594.51	38.78	-299.26
38.8	-595.167	38.8	-299.26
38.82	-595.824	38.82	-299.26
38.84	-595.824	38.84	-305.83
38.86	-596.153	38.86	-302.55
38.88	-596.482	38.88	-302.55
38.9	-596.81	38.9	-302.55
38.92	-596.81	38.92	-302.55
38.94	-597.139	38.94	-302.55
38.96	-597.139	38.96	-299.26
38.98	-597.467	38.98	-305.83
39	-598.125	39	-305.83
39.02	-598.125	39.02	-305.83
39.04	-598.782	39.04	-309.12
39.06	-598.782	39.06	-302.55
39.08	-599.439	39.08	-305.83
39.1	-599.439	39.1	-309.12
39.12	-599.768	39.12	-305.83
39.14	-600.096	39.14	-309.12
39.16	-600.425	39.16	-309.12
39.18	-600.425	39.18	-305.83
39.2	-601.082	39.2	-305.83
39.22	-600.754	39.22	-302.55
39.24	-600.754	39.24	-305.83
39.26	-601.74	39.26	-305.83
39.28	-601.74	39.28	-305.83
39.3	-602.068	39.3	-302.55
39.32	-602.397	39.32	-305.83
39.34	-602.397	39.34	-305.83
39.36	-603.054	39.36	-305.83
39.38	-603.711	39.38	-305.83
39.4	-603.383	39.4	-305.83
39.42	-603.711	39.42	-305.83
39.44	-603.711	39.44	-309.12
39.46	-604.04	39.46	-305.83
39.48	-604.369	39.48	-305.83
39.5	-605.026	39.5	-309.12
39.52	-605.026	39.52	-312.41
39.54	-605.355	39.54	-312.41
39.56	-605.355	39.56	-309.12
39.58	-605.683	39.58	-305.83
39.6	-606.012	39.6	-312.41
39.62	-606.34	39.62	-309.12
39.64	-606.34	39.64	-312.41
39.66	-606.998	39.66	-309.12
39.68	-606.998	39.68	-315.69
39.7	-607.326	39.7	-312.41
39.72	-607.655	39.72	-309.12
39.74	-607.984	39.74	-312.41
39.76	-608.312	39.76	-309.12
39.78	-608.312	39.78	-312.41
39.8	-608.969	39.8	-309.12
39.82	-608.969	39.82	-309.12
39.84	-609.298	39.84	-312.41
39.86	-609.298	39.86	-312.41
39.88	-609.955	39.88	-312.41
39.9	-609.955	39.9	-315.69
39.92	-609.955	39.92	-312.41
39.94	-611.27	39.94	-309.12
39.96	-610.941	39.96	-318.98
39.98	-611.27	39.98	-315.69
[truncated: 191,147 more rows]
