# Supplementary material for: Field emission effect in triboelectric nanogenerators
Source: Nat Commun. 2025 May 20;16:4706. doi: 10.1038/s41467-025-59927-4 (PMC12092747; doi:10.1038/s41467-025-59927-4)
Supplement: Supplementary file 3 — Source Data [file 41467_2025_59927_MOESM3_ESM.zip › Source Data/Source Data S10.xlsx]

## Sheet: Sheet1
Separating distance (mm)	Transferred charge ratio (%)
0	0
0.5	0.01738
1	0.03263
1.5	0.0465
2	0.0593
2.5	0.07118
3	0.0823
3.5	0.0927
4	0.10253
4.5	0.11178
5	0.12055
5.5	0.12888
6	0.1368
6.5	0.14433
7	0.15153
7.5	0.15838
8	0.16495
8.5	0.17128
9	0.17733
9.5	0.18313
10	0.18873
