# Supplementary material for: Field emission effect in triboelectric nanogenerators
Source: Nat Commun. 2025 May 20;16:4706. doi: 10.1038/s41467-025-59927-4 (PMC12092747; doi:10.1038/s41467-025-59927-4)
Supplement: Supplementary file 3 — Source Data [file 41467_2025_59927_MOESM3_ESM.zip › Source Data/Source Data S11.xlsx]

## Sheet: a &b
Time (s)	Charge density (uC m-2)
0	5.92218
0.001	6.58005
0.002	5.92218
0.003	6.25111
0.004	5.92218
0.005	6.58005
0.006	7.23792
0.007	7.56685
0.008	7.89579
0.009	8.22473
0.01	9.21153
0.011	8.8826
0.012	9.21153
0.013	8.8826
0.014	8.55366
0.015	8.22473
0.016	7.23792
0.017	6.90898
0.018	6.58005
0.019	5.59324
0.02	5.26431
0.021	4.93537
0.022	4.93537
0.023	4.93537
0.024	5.59324
0.025	5.59324
0.026	6.25111
0.027	6.90898
0.028	7.23792
0.029	7.89579
0.03	8.22473
0.031	8.22473
0.032	7.89579
0.033	7.56685
0.034	7.56685
0.035	7.23792
0.036	6.58005
0.037	5.92218
0.038	5.59324
0.039	4.93537
0.04	4.93537
0.041	4.60644
0.042	4.60644
0.043	4.93537
0.044	4.93537
0.045	5.26431
0.046	5.26431
0.047	5.92218
0.048	6.25111
0.049	7.56685
0.05	7.23792
0.051	7.56685
0.052	7.56685
0.053	7.23792
0.054	6.90898
0.055	6.90898
0.056	6.25111
0.057	5.59324
0.058	5.26431
0.059	4.60644
0.06	3.61963
0.061	3.61963
0.062	3.61963
0.063	3.94856
0.064	4.2775
0.065	4.60644
0.066	5.26431
0.067	5.92218
0.068	6.25111
0.069	6.90898
0.07	6.90898
0.071	6.58005
0.072	6.90898
0.073	6.58005
0.074	6.58005
0.075	6.25111
0.076	5.59324
0.077	4.93537
0.078	4.60644
0.079	3.94856
0.08	3.29069
0.081	3.29069
0.082	3.29069
0.083	3.94856
0.084	4.2775
0.085	3.94856
0.086	4.60644
0.087	4.93537
0.088	5.92218
0.089	6.58005
0.09	6.58005
0.091	6.58005
0.092	7.23792
0.093	6.90898
0.094	6.25111
0.095	5.92218
0.096	5.26431
0.097	4.2775
0.098	3.94856
0.099	3.61963
0.1	2.63282
0.101	2.96176
0.102	2.63282
0.103	2.96176
0.104	3.61963
0.105	3.61963
0.106	4.60644
0.107	5.26431
0.108	5.92218
0.109	5.26431
0.11	5.92218
0.111	6.25111
0.112	5.92218
0.113	6.25111
0.114	6.25111
0.115	5.59324
0.116	4.60644
0.117	4.2775
0.118	3.94856
0.119	2.96176
0.12	2.63282
0.121	2.30389
0.122	2.30389
0.123	2.63282
0.124	2.96176
0.125	3.29069
0.126	3.94856
0.127	4.60644
0.128	4.93537
0.129	5.92218
0.13	5.59324
0.131	6.25111
0.132	5.92218
0.133	5.59324
0.134	5.59324
0.135	5.26431
0.136	4.60644
0.137	3.94856
0.138	3.29069
0.139	2.63282
0.14	2.30389
0.141	2.30389
0.142	1.97495
0.143	2.30389
0.144	2.96176
0.145	3.94856
0.146	3.61963
0.147	3.94856
0.148	4.93537
0.149	5.92218
0.15	5.59324
0.151	5.26431
0.152	5.92218
0.153	5.92218
0.154	5.59324
0.155	4.93537
0.156	4.2775
0.157	3.61963
0.158	2.96176
0.159	2.63282
0.16	1.97495
0.161	1.97495
0.162	2.30389
0.163	2.30389
0.164	2.30389
0.165	2.96176
0.166	3.29069
0.167	3.94856
0.168	4.60644
0.169	4.93537
0.17	5.26431
0.171	5.59324
0.172	5.59324
0.173	5.26431
0.174	5.26431
0.175	4.60644
0.176	4.2775
0.177	3.61963
0.178	2.96176
0.179	1.97495
0.18	1.97495
0.181	1.97495
0.182	1.64602
0.183	2.30389
0.184	2.30389
0.185	2.63282
0.186	2.96176
0.187	3.61963
0.188	4.60644
0.189	4.60644
0.19	5.26431
0.191	5.26431
0.192	5.26431
0.193	5.26431
0.194	4.93537
0.195	3.94856
0.196	3.94856
0.197	3.29069
0.198	2.96176
0.199	1.97495
0.2	1.64602
0.201	1.31708
0.202	1.97495
0.203	1.64602
0.204	2.30389
0.205	2.30389
0.206	2.96176
0.207	3.61963
0.208	4.2775
0.209	3.94856
0.21	4.93537
0.211	4.93537
0.212	5.26431
0.213	4.60644
0.214	4.2775
0.215	3.94856
0.216	3.94856
0.217	2.96176
0.218	2.30389
0.219	1.97495
0.22	1.31708
0.221	1.31708
0.222	1.31708
0.223	1.64602
0.224	1.97495
0.225	1.64602
0.226	2.63282
0.227	3.61963
0.228	3.61963
0.229	3.61963
0.23	4.60644
0.231	4.93537
0.232	4.60644
0.233	4.93537
0.234	4.60644
0.235	3.94856
0.236	3.61963
0.237	3.29069
0.238	2.30389
0.239	1.97495
0.24	1.31708
0.241	1.31708
0.242	1.31708
0.243	1.64602
0.244	1.97495
0.245	1.64602
0.246	2.30389
0.247	3.29069
0.248	3.61963
0.249	4.2775
0.25	4.60644
0.251	4.60644
0.252	4.60644
0.253	4.60644
0.254	4.2775
0.255	3.94856
0.256	2.96176
0.257	2.63282
0.258	2.30389
0.259	1.31708
0.26	0.98814
0.261	0.98814
0.262	1.31708
0.263	1.31708
0.264	1.64602
0.265	1.97495
0.266	2.63282
0.267	2.96176
0.268	3.61963
0.269	4.2775
0.27	4.2775
0.271	4.2775
0.272	4.2775
0.273	4.2775
0.274	3.61963
0.275	3.94856
0.276	2.96176
0.277	2.63282
0.278	1.97495
0.279	0.98814
0.28	0.65921
0.281	0.65921
0.282	0.98814
0.283	1.31708
0.284	0.98814
0.285	1.64602
0.286	1.97495
0.287	2.96176
0.288	3.29069
0.289	3.94856
0.29	4.2775
0.291	4.2775
0.292	4.2775
0.293	4.2775
0.294	3.94856
0.295	3.29069
0.296	2.96176
0.297	2.63282
0.298	1.97495
0.299	1.31708
0.3	1.31708
0.301	0.98814
0.302	0.33027
0.303	0.98814
0.304	0.98814
0.305	1.64602
0.306	2.30389
0.307	2.63282
0.308	2.96176
0.309	3.61963
0.31	3.94856
0.311	4.60644
0.312	4.2775
0.313	3.94856
0.314	3.94856
0.315	3.29069
0.316	2.63282
0.317	2.30389
0.318	1.97495
0.319	0.98814
0.32	0.65921
0.321	0.65921
0.322	0.33027
0.323	0.98814
0.324	0.98814
0.325	1.64602
0.326	1.97495
0.327	2.96176
0.328	3.61963
0.329	3.94856
0.33	4.2775
0.331	4.2775
0.332	3.94856
0.333	3.61963
0.334	3.61963
0.335	3.29069
0.336	2.30389
0.337	1.97495
0.338	1.64602
0.339	1.64602
0.34	0.65921
0.341	0.98814
0.342	0.33027
0.343	0.65921
0.344	0.98814
0.345	1.64602
0.346	1.97495
0.347	2.63282
0.348	2.63282
0.349	3.61963
0.35	3.94856
0.351	3.94856
0.352	3.94856
0.353	3.61963
0.354	3.61963
0.355	3.61963
0.356	2.63282
0.357	1.64602
0.358	1.31708
0.359	0.98814
0.36	0.98814
0.361	0.65921
0.362	0.00134
0.363	0.98814
0.364	0.98814
0.365	1.64602
0.366	1.64602
0.367	2.30389
0.368	2.96176
0.369	3.61963
0.37	4.2775
0.371	4.2775
0.372	4.2775
0.373	3.94856
0.374	3.61963
0.375	3.29069
0.376	2.96176
0.377	2.30389
0.378	2.30389
0.379	1.64602
0.38	2.30389
0.381	2.96176
0.382	3.94856
0.383	5.92218
0.384	8.55366
0.385	11.843
0.386	16.1192
0.387	21.0532
0.388	26.3162
0.389	32.237
0.39	38.1579
0.391	44.0787
0.392	49.6706
0.393	55.2625
0.394	60.5255
0.395	66.1174
0.396	70.7225
0.397	75.3276
0.398	78.9459
0.399	82.8931
0.4	88.485
0.401	92.4322
0.402	96.3794
0.403	100.327
0.404	102.958
0.405	106.576
0.406	109.537
0.407	112.497
0.408	115.129
0.409	116.773
0.41	119.076
0.411	120.721
0.412	122.694
0.413	123.681
0.414	124.339
0.415	125.326
0.416	126.313
0.417	126.642
0.418	126.313
0.419	126.97
0.42	127.299
0.421	127.299
0.422	127.299
0.423	127.299
0.424	127.957
0.425	128.286
0.426	128.944
0.427	129.273
0.428	129.931
0.429	130.589
0.43	130.589
0.431	130.918
0.432	131.247
0.433	130.918
0.434	130.26
0.435	129.931
0.436	129.931
0.437	128.944
0.438	128.286
0.439	127.957
0.44	127.628
0.441	127.628
0.442	127.957
0.443	127.957
0.444	127.957
0.445	128.286
0.446	129.273
0.447	129.931
0.448	129.931
0.449	130.918
0.45	130.918
0.451	131.247
0.452	131.247
0.453	130.918
0.454	130.26
0.455	130.26
0.456	129.602
0.457	129.273
0.458	128.286
0.459	127.957
0.46	127.628
0.461	127.299
0.462	127.628
0.463	127.957
0.464	127.957
0.465	128.944
0.466	129.602
0.467	129.273
0.468	130.26
0.469	130.589
0.47	131.247
0.471	130.918
0.472	131.576
0.473	131.247
0.474	130.918
0.475	130.26
0.476	129.602
0.477	129.273
0.478	128.944
0.479	127.628
0.48	127.628
0.481	127.299
0.482	127.628
0.483	127.957
0.484	128.286
0.485	128.615
0.486	128.944
0.487	129.602
0.488	130.26
0.489	130.918
0.49	131.247
0.491	130.918
0.492	131.247
0.493	130.918
0.494	130.26
0.495	130.589
0.496	129.931
0.497	128.944
0.498	128.944
0.499	128.286
0.5	127.628
0.501	127.628
0.502	127.628
0.503	128.286
0.504	127.957
0.505	128.944
0.506	129.602
0.507	128.944
0.508	129.931
0.509	130.918
0.51	131.576
0.511	131.576
0.512	131.247
0.513	131.247
0.514	130.589
0.515	130.589
0.516	129.931
0.517	129.602
0.518	128.286
0.519	128.615
0.52	127.299
0.521	127.957
0.522	127.628
0.523	128.615
0.524	127.957
0.525	128.615
0.526	129.273
0.527	129.931
0.528	130.26
0.529	130.918
0.53	130.918
0.531	131.247
0.532	130.918
0.533	130.589
0.534	130.589
0.535	130.26
0.536	129.931
0.537	128.944
0.538	128.944
0.539	127.957
0.54	127.957
0.541	127.299
0.542	127.628
0.543	127.957
0.544	127.957
0.545	128.944
0.546	128.944
0.547	129.602
0.548	130.26
0.549	130.918
0.55	131.247
0.551	131.576
0.552	131.247
0.553	130.589
0.554	130.589
0.555	130.26
0.556	129.602
0.557	129.602
0.558	128.615
0.559	128.286
0.56	127.957
0.561	127.957
0.562	127.957
0.563	127.628
0.564	128.615
0.565	128.944
0.566	128.944
0.567	129.602
0.568	130.589
0.569	130.918
0.57	130.589
0.571	131.247
0.572	131.247
0.573	130.918
0.574	130.589
0.575	130.26
0.576	129.931
0.577	129.273
0.578	128.944
0.579	128.286
0.58	127.957
0.581	127.628
0.582	127.628
0.583	127.957
0.584	128.286
0.585	128.615
0.586	129.273
0.587	129.931
0.588	130.918
0.589	130.918
0.59	131.247
0.591	131.247
0.592	131.247
0.593	130.918
0.594	130.589
0.595	130.589
0.596	129.602
0.597	129.273
0.598	128.615
0.599	128.286
0.6	127.957
0.601	127.628
0.602	127.628
0.603	128.615
0.604	128.615
0.605	128.944
0.606	129.273
0.607	129.931
0.608	130.589
0.609	130.918
0.61	130.918
0.611	131.576
0.612	131.576
0.613	130.589
0.614	130.589
0.615	130.589
0.616	130.26
0.617	129.602
0.618	128.944
0.619	128.286
0.62	127.628
0.621	127.957
0.622	127.628
0.623	128.286
0.624	128.615
0.625	128.615
0.626	129.273
0.627	129.931
0.628	130.26
0.629	131.247
0.63	130.918
0.631	131.247
0.632	130.918
0.633	131.247
0.634	130.26
0.635	130.589
0.636	129.931
0.637	129.273
0.638	128.615
0.639	128.286
0.64	127.957
0.641	127.957
0.642	127.957
0.643	127.628
0.644	128.615
0.645	128.615
0.646	129.273
0.647	129.931
0.648	130.589
0.649	130.26
0.65	131.247
0.651	131.247
0.652	131.247
0.653	131.247
0.654	130.918
0.655	130.589
0.656	129.931
0.657	129.273
0.658	128.944
0.659	128.286
0.66	127.957
0.661	127.957
0.662	127.628
0.663	127.957
0.664	128.286
0.665	128.615
0.666	129.273
0.667	129.602
0.668	130.918
0.669	130.918
0.67	131.247
0.671	131.247
0.672	131.576
0.673	131.247
0.674	130.918
0.675	130.26
0.676	129.931
0.677	129.273
0.678	128.944
0.679	128.286
0.68	127.957
0.681	127.957
0.682	127.628
0.683	128.286
0.684	128.944
0.685	128.944
0.686	129.273
0.687	130.26
0.688	130.589
0.689	131.247
0.69	131.576
0.691	131.247
0.692	131.576
0.693	130.918
0.694	130.918
0.695	130.918
0.696	129.931
0.697	128.944
0.698	128.615
0.699	128.615
0.7	127.957
0.701	127.628
0.702	127.957
0.703	127.957
0.704	128.615
0.705	128.615
0.706	129.273
0.707	129.931
0.708	130.918
0.709	130.918
0.71	131.576
0.711	131.247
0.712	131.247
0.713	131.247
0.714	131.247
0.715	130.589
0.716	129.931
0.717	129.273
0.718	128.944
0.719	127.957
0.72	127.957
0.721	127.957
0.722	127.957
0.723	128.615
0.724	128.615
0.725	129.273
0.726	129.273
0.727	130.26
0.728	130.918
0.729	130.918
0.73	131.247
0.731	131.247
0.732	131.247
0.733	131.247
0.734	130.918
0.735	130.589
0.736	130.26
0.737	129.602
0.738	128.615
0.739	128.615
0.74	127.628
0.741	127.957
0.742	128.286
0.743	128.286
0.744	128.615
0.745	129.273
0.746	129.602
0.747	130.26
0.748	130.26
0.749	131.247
0.75	131.576
0.751	131.576
0.752	131.247
0.753	131.576
0.754	131.247
0.755	130.26
0.756	130.26
0.757	129.273
0.758	128.944
0.759	128.615
0.76	127.957
0.761	127.957
0.762	127.957
0.763	128.615
0.764	128.286
0.765	128.944
0.766	129.931
0.767	130.26
0.768	130.589
0.769	131.247
0.77	131.576
0.771	131.576
0.772	131.247
0.773	131.247
0.774	130.918
0.775	130.589
0.776	129.273
0.777	129.602
0.778	128.944
0.779	128.286
0.78	128.286
0.781	128.286
0.782	128.286
0.783	128.615
0.784	128.286
0.785	129.273
0.786	129.931
0.787	129.931
0.788	130.589
0.789	130.918
0.79	131.247
0.791	130.918
0.792	131.247
0.793	130.589
0.794	130.589
0.795	130.26
0.796	129.273
0.797	128.944
0.798	127.628
0.799	126.97
0.8	126.642
0.801	125.984
0.802	125.655
0.803	125.984
0.804	125.326
0.805	125.655
0.806	125.326
0.807	124.997
0.808	124.668
0.809	123.681
0.81	122.694
0.811	121.379
0.812	118.747
0.813	115.458
0.814	112.168
0.815	107.234
0.816	100.656
0.817	91.7743
0.818	76.6433
0.819	49.3417
0.82	25.9872
0.821	23.3558
0.822	22.6979
0.823	22.04
0.824	22.369
0.825	21.7111
0.826	21.7111
0.827	22.04
0.828	22.04
0.829	22.369
0.83	21.7111
0.831	21.7111
0.832	21.3821
0.833	20.7243
0.834	20.3953
0.835	19.4085
0.836	19.0796
0.837	18.4217
0.838	17.4349
0.839	17.4349
0.84	16.4481
0.841	16.4481
0.842	16.4481
0.843	16.1192
0.844	16.4481
0.845	16.777
0.846	17.4349
0.847	17.4349
0.848	17.7639
0.849	18.0928
0.85	18.4217
0.851	18.4217
0.852	18.4217
0.853	17.7639
0.854	17.4349
0.855	17.106
0.856	16.4481
0.857	15.4613
0.858	14.8034
0.859	14.8034
0.86	14.1456
0.861	14.1456
0.862	13.8166
0.863	14.1456
0.864	14.4745
0.865	14.8034
0.866	15.4613
0.867	15.4613
0.868	16.1192
0.869	16.777
0.87	17.106
0.871	16.777
0.872	16.4481
0.873	16.1192
0.874	15.4613
0.875	15.4613
0.876	14.4745
0.877	14.4745
0.878	13.1588
0.879	12.5009
0.88	12.172
0.881	12.5009
0.882	12.5009
0.883	12.5009
0.884	12.8298
0.885	13.1588
0.886	14.1456
0.887	14.4745
0.888	15.1324
0.889	14.8034
0.89	15.4613
0.891	15.4613
0.892	15.1324
0.893	15.4613
0.894	14.8034
0.895	14.4745
0.896	14.1456
0.897	13.1588
0.898	12.172
0.899	11.843
0.9	11.5141
0.901	11.5141
0.902	12.172
0.903	11.843
0.904	12.172
0.905	12.5009
0.906	12.8298
0.907	13.1588
0.908	13.8166
0.909	14.8034
0.91	14.8034
0.911	14.8034
0.912	14.4745
0.913	14.4745
0.914	14.1456
0.915	13.4877
0.916	12.8298
0.917	12.172
0.918	11.5141
0.919	10.5273
0.92	10.8562
0.921	10.5273
0.922	10.8562
0.923	11.1852
0.924	11.5141
0.925	11.843
0.926	12.172
0.927	12.5009
0.928	13.4877
0.929	13.8166
0.93	13.4877
0.931	13.1588
0.932	14.1456
0.933	13.8166
0.934	13.1588
0.935	12.8298
0.936	12.5009
0.937	11.5141
0.938	10.8562
0.939	10.5273
0.94	10.1983
0.941	10.5273
0.942	10.1983
0.943	10.5273
0.944	10.8562
0.945	11.5141
0.946	11.843
0.947	12.5009
0.948	13.1588
0.949	12.8298
0.95	13.1588
0.951	13.4877
0.952	13.4877
0.953	12.8298
0.954	12.5009
0.955	12.5009
0.956	12.172
0.957	11.1852
0.958	10.5273
0.959	10.1983
0.96	9.54047
0.961	9.8694
0.962	9.8694
0.963	10.1983
0.964	10.5273
0.965	10.8562
0.966	11.1852
0.967	12.172
0.968	12.172
0.969	12.8298
0.97	12.8298
0.971	12.8298
0.972	12.8298
0.973	12.5009
0.974	12.8298
0.975	12.172
0.976	11.1852
0.977	10.5273
0.978	9.8694
0.979	9.54047
0.98	8.8826
0.981	8.8826
0.982	9.21153
0.983	9.8694
0.984	10.1983
0.985	10.1983
0.986	10.8562
0.987	11.1852
0.988	11.843
0.989	12.5009
0.99	12.5009
0.991	12.8298
0.992	12.8298
0.993	12.172
0.994	11.843
0.995	11.5141
0.996	11.1852
0.997	10.8562
0.998	9.8694
0.999	9.21153
1	9.21153
1.001	8.8826
1.002	9.21153
1.003	8.8826
1.004	9.8694
1.005	10.1983
1.006	10.8562
1.007	10.8562
1.008	12.172
1.009	12.5009
1.01	12.172
1.011	12.5009
1.012	12.172
1.013	11.5141
1.014	11.5141
1.015	11.1852
1.016	10.8562
1.017	10.1983
1.018	9.21153
1.019	9.21153
1.02	8.55366
1.021	8.55366
1.022	8.55366
1.023	8.8826
1.024	9.8694
1.025	9.8694
1.026	10.1983
1.027	10.8562
1.028	11.5141
1.029	11.843
1.03	12.172
1.031	11.843
1.032	11.843
1.033	11.843
1.034	11.843
1.035	10.8562
1.036	10.1983
1.037	9.54047
1.038	8.8826
1.039	8.8826
1.04	8.22473
1.041	8.22473
1.042	8.55366
1.043	8.55366
1.044	8.8826
1.045	9.8694
1.046	10.5273
1.047	10.8562
1.048	11.5141
1.049	11.5141
1.05	11.843
1.051	12.172
1.052	11.843
1.053	11.5141
1.054	10.8562
1.055	10.8562
1.056	9.8694
1.057	9.54047
1.058	9.21153
1.059	8.22473
1.06	8.22473
1.061	8.22473
1.062	8.22473
1.063	8.22473
1.064	8.8826
1.065	9.54047
1.066	10.1983
1.067	10.5273
1.068	10.8562
1.069	11.5141
1.07	12.172
1.071	11.5141
1.072	11.843
1.073	10.8562
1.074	10.8562
1.075	10.5273
1.076	9.8694
1.077	9.21153
1.078	8.22473
1.079	7.89579
1.08	7.89579
1.081	7.89579
1.082	8.22473
1.083	8.22473
1.084	9.21153
1.085	8.55366
1.086	9.8694
1.087	10.1983
1.088	10.5273
1.089	11.5141
1.09	11.5141
1.091	11.5141
1.092	11.1852
1.093	11.1852
1.094	10.5273
1.095	9.8694
1.096	9.54047
1.097	9.21153
1.098	8.55366
1.099	7.89579
1.1	7.56685
1.101	7.89579
1.102	7.89579
1.103	7.89579
1.104	8.55366
1.105	8.8826
1.106	9.54047
1.107	10.1983
1.108	10.8562
1.109	11.1852
1.11	11.1852
1.111	11.1852
1.112	10.8562
1.113	10.5273
1.114	10.1983
1.115	10.1983
1.116	9.54047
1.117	8.8826
1.118	7.89579
1.119	7.56685
1.12	7.56685
1.121	7.56685
1.122	7.89579
1.123	7.56685
1.124	8.22473
1.125	8.8826
1.126	9.54047
1.127	9.8694
1.128	10.1983
1.129	11.1852
1.13	10.8562
1.131	11.5141
1.132	11.1852
1.133	10.8562
1.134	10.5273
1.135	9.8694
1.136	9.54047
1.137	8.8826
1.138	7.89579
1.139	7.56685
1.14	7.23792
1.141	7.89579
1.142	7.56685
1.143	7.89579
1.144	7.89579
1.145	8.8826
1.146	9.54047
1.147	9.8694
1.148	10.5273
1.149	10.5273
1.15	10.8562
1.151	10.8562
1.152	11.1852
1.153	10.5273
1.154	10.1983
1.155	9.54047
1.156	9.21153
1.157	8.55366
1.158	7.56685
1.159	7.56685
1.16	7.23792
1.161	7.56685
1.162	7.56685
1.163	7.89579
1.164	7.89579
1.165	8.8826
1.166	8.8826
1.167	9.54047
1.168	9.8694
1.169	10.1983
1.17	11.1852
1.171	10.1983
1.172	10.5273
1.173	10.1983
1.174	9.54047
1.175	9.8694
1.176	8.8826
1.177	8.22473
1.178	7.89579
1.179	7.56685
1.18	7.56685
1.181	6.90898
1.182	7.23792
1.183	7.23792
1.184	7.56685
1.185	8.55366
1.186	8.8826
1.187	9.54047
1.188	9.8694
1.189	10.1983
1.19	10.5273
1.191	10.5273
1.192	10.1983
1.193	10.5273
1.194	10.1983
1.195	9.54047
1.196	8.8826
1.197	8.22473
1.198	7.56685
1.199	6.90898
1.2	6.90898
1.201	6.90898
1.202	7.56685
1.203	7.89579
1.204	8.55366
1.205	8.22473
1.206	8.8826
1.207	9.54047
1.208	10.1983
1.209	10.5273
1.21	10.5273
1.211	10.5273
1.212	10.5273
1.213	10.5273
1.214	9.8694
1.215	9.8694
1.216	8.8826
1.217	8.22473
1.218	7.89579
1.219	7.23792
1.22	7.23792
1.221	7.23792
1.222	6.90898
1.223	7.56685
1.224	7.89579
1.225	8.8826
1.226	8.8826
1.227	9.54047
1.228	10.1983
1.229	10.8562
1.23	10.8562
1.231	11.5141
1.232	11.1852
1.233	12.172
1.234	11.843
1.235	13.8166
1.236	15.1324
1.237	17.106
1.238	20.0664
1.239	25.3294
1.24	30.5923
1.241	36.8421
1.242	43.7498
1.243	51.3153
1.244	58.5519
1.245	66.7752
1.246	74.6697
1.247	81.9063
1.248	90.1297
1.249	97.3662
1.25	103.945
1.251	110.853
1.252	116.445
1.253	121.707
1.254	125.984
1.255	131.247
1.256	134.536
1.257	137.496
1.258	140.786
1.259	143.088
1.26	146.049
1.261	148.68
1.262	151.312
1.263	153.943
1.264	156.575
1.265	158.877
1.266	160.851
1.267	163.811
1.268	165.785
1.269	167.758
1.27	169.074
1.271	170.719
1.272	171.377
1.273	171.377
1.274	171.377
1.275	171.048
1.276	170.719
1.277	169.732
1.278	169.403
1.279	168.745
1.28	168.416
1.281	168.416
1.282	169.074
1.283	169.074
1.284	169.732
1.285	170.061
1.286	170.39
1.287	171.048
1.288	172.035
1.289	172.035
1.29	172.692
1.291	172.692
1.292	172.035
1.293	171.706
1.294	171.377
1.295	171.048
1.296	170.719
1.297	170.39
1.298	169.403
1.299	169.074
1.3	169.074
1.301	168.416
1.302	168.416
1.303	169.403
1.304	169.403
1.305	170.39
1.306	170.39
1.307	171.377
1.308	171.377
1.309	172.364
1.31	172.035
1.311	172.364
1.312	172.035
1.313	172.035
1.314	171.706
1.315	171.048
1.316	170.719
1.317	170.061
1.318	169.403
1.319	169.074
1.32	168.416
1.321	168.745
1.322	169.074
1.323	169.403
1.324	170.061
1.325	170.061
1.326	170.39
1.327	171.377
1.328	172.364
1.329	172.035
1.33	172.035
1.331	172.364
1.332	172.035
1.333	172.364
1.334	171.706
1.335	171.377
1.336	171.048
1.337	170.39
1.338	169.074
1.339	169.074
1.34	169.403
1.341	169.074
1.342	169.403
1.343	169.403
1.344	170.061
1.345	170.39
1.346	171.048
1.347	171.377
1.348	172.035
1.349	172.692
1.35	172.692
1.351	172.692
1.352	172.364
1.353	172.035
1.354	171.706
1.355	171.048
1.356	170.719
1.357	170.061
1.358	169.732
1.359	169.074
1.36	169.074
1.361	169.074
1.362	168.745
1.363	169.403
1.364	169.403
1.365	170.719
1.366	171.048
1.367	171.377
1.368	172.035
1.369	172.692
1.37	172.692
1.371	172.364
1.372	172.692
1.373	172.364
1.374	171.706
1.375	171.048
1.376	170.719
1.377	170.061
1.378	169.403
1.379	169.403
1.38	169.074
1.381	169.074
1.382	169.403
1.383	169.403
1.384	169.732
1.385	170.061
1.386	171.048
1.387	171.377
1.388	172.364
1.389	172.364
1.39	172.364
1.391	173.021
1.392	173.021
1.393	172.035
1.394	172.035
1.395	171.377
1.396	171.377
1.397	170.061
1.398	169.732
1.399	169.403
1.4	169.074
1.401	168.745
1.402	169.403
1.403	170.061
1.404	169.732
1.405	170.39
1.406	171.048
1.407	171.377
1.408	171.706
1.409	172.692
1.41	172.364
1.411	172.364
1.412	172.035
1.413	172.692
1.414	172.035
1.415	171.048
1.416	170.719
1.417	170.061
1.418	169.403
1.419	169.403
1.42	169.074
1.421	169.074
1.422	169.403
1.423	169.403
1.424	169.732
1.425	170.39
1.426	171.377
1.427	171.377
1.428	172.692
1.429	173.021
1.43	172.692
1.431	172.692
1.432	173.021
1.433	172.364
1.434	172.035
1.435	171.377
1.436	171.048
1.437	170.39
1.438	169.403
1.439	169.732
1.44	169.403
1.441	169.403
1.442	169.403
1.443	169.403
1.444	170.061
1.445	170.061
1.446	171.048
1.447	172.035
1.448	172.364
1.449	172.364
1.45	172.364
1.451	173.35
1.452	172.692
1.453	172.364
1.454	171.706
1.455	171.377
1.456	171.048
1.457	170.39
1.458	169.732
1.459	169.074
1.46	169.074
1.461	169.074
1.462	169.074
1.463	169.732
1.464	170.061
1.465	170.719
1.466	171.377
1.467	171.706
1.468	172.035
1.469	173.021
1.47	172.692
1.471	173.35
1.472	172.692
1.473	172.692
1.474	172.035
1.475	171.706
1.476	171.048
1.477	170.061
1.478	170.061
1.479	169.403
1.48	169.074
1.481	169.403
1.482	169.403
1.483	169.732
1.484	170.061
1.485	170.719
1.486	171.048
1.487	171.377
1.488	172.364
1.489	172.692
1.49	172.692
1.491	172.692
1.492	172.692
1.493	172.035
1.494	172.364
1.495	171.706
1.496	170.719
1.497	170.061
1.498	169.732
1.499	169.732
1.5	169.074
1.501	169.403
1.502	169.403
1.503	169.403
1.504	170.061
1.505	170.719
1.506	171.048
1.507	172.035
1.508	172.692
1.509	173.021
1.51	173.021
1.511	172.364
1.512	172.692
1.513	172.364
1.514	172.035
1.515	171.706
1.516	171.377
1.517	170.39
1.518	169.732
1.519	169.403
1.52	169.403
1.521	169.732
1.522	169.403
1.523	169.403
1.524	170.39
1.525	171.048
1.526	171.048
1.527	171.706
1.528	172.364
1.529	172.692
1.53	172.692
1.531	173.021
1.532	172.364
1.533	172.364
1.534	172.035
1.535	171.377
1.536	170.39
1.537	170.061
1.538	169.732
1.539	169.732
1.54	169.403
1.541	169.403
1.542	169.732
1.543	169.403
1.544	170.061
1.545	170.719
1.546	170.719
1.547	171.706
1.548	172.035
1.549	172.364
1.55	173.021
1.551	173.021
1.552	172.692
1.553	172.692
1.554	171.706
1.555	172.035
1.556	171.048
1.557	170.39
1.558	170.061
1.559	169.732
1.56	169.074
1.561	168.745
1.562	169.732
1.563	169.732
1.564	170.39
1.565	170.39
1.566	171.377
1.567	171.706
1.568	172.035
1.569	172.692
1.57	173.021
1.571	173.35
1.572	173.021
1.573	172.692
1.574	172.035
1.575	171.706
1.576	170.719
1.577	170.39
1.578	170.061
1.579	169.732
1.58	169.074
1.581	169.074
1.582	169.074
1.583	169.732
1.584	170.061
1.585	170.719
1.586	171.377
1.587	172.035
1.588	172.692
1.589	172.692
1.59	173.021
1.591	173.35
1.592	172.692
1.593	172.364
1.594	172.035
1.595	171.706
1.596	171.048
1.597	170.061
1.598	170.061
1.599	169.732
1.6	169.403
1.601	169.403
1.602	169.403
1.603	170.061
1.604	170.061
1.605	171.048
1.606	171.048
1.607	172.035
1.608	172.692
1.609	172.692
1.61	173.021
1.611	172.692
1.612	172.692
1.613	172.364
1.614	172.035
1.615	171.377
1.616	171.048
1.617	170.39
1.618	170.061
1.619	169.732
1.62	169.732
1.621	169.732
1.622	169.732
1.623	169.732
1.624	170.39
1.625	170.719
1.626	171.048
1.627	172.035
1.628	172.364
1.629	172.692
1.63	172.692
1.631	173.021
1.632	172.692
1.633	172.364
1.634	172.035
1.635	171.377
1.636	171.048
1.637	170.39
1.638	170.061
1.639	169.403
1.64	169.074
1.641	169.732
1.642	169.732
1.643	169.732
1.644	170.719
1.645	170.719
1.646	171.706
1.647	172.035
1.648	172.692
1.649	173.021
1.65	173.021
1.651	172.692
1.652	172.692
1.653	172.364
1.654	172.035
1.655	171.377
1.656	171.048
1.657	169.732
1.658	170.061
1.659	169.403
1.66	169.074
1.661	169.403
1.662	169.732
1.663	169.732
1.664	170.39
1.665	170.719
1.666	171.706
1.667	172.035
1.668	172.692
1.669	172.364
1.67	172.364
1.671	172.692
1.672	171.706
1.673	172.035
1.674	171.048
1.675	170.061
1.676	169.732
1.677	169.074
1.678	168.087
1.679	166.772
1.68	166.772
1.681	165.785
1.682	165.456
1.683	164.798
1.684	164.798
1.685	163.482
1.686	163.153
1.687	162.167
1.688	160.522
1.689	158.219
1.69	155.259
1.691	150.983
1.692	145.72
1.693	137.825
1.694	127.957
1.695	111.839
1.696	83.222
1.697	39.4736
1.698	36.5132
1.699	34.2106
1.7	32.8949
1.701	31.2502
1.702	31.5791
1.703	30.9213
1.704	31.2502
1.705	30.9213
1.706	30.5923
1.707	31.5791
1.708	30.9213
1.709	31.2502
1.71	30.5923
1.711	30.5923
1.712	30.2634
1.713	29.2766
1.714	28.9477
1.715	28.6187
1.716	27.6319
1.717	26.6451
1.718	25.9872
1.719	25.9872
1.72	25.0004
1.721	24.6715
1.722	24.6715
1.723	25.3294
1.724	25.6583
1.725	25.6583
1.726	26.3162
1.727	26.974
1.728	26.974
1.729	26.974
1.73	26.974
1.731	27.6319
1.732	25.9872
1.733	26.6451
1.734	25.6583
1.735	25.0004
1.736	24.6715
1.737	23.6847
1.738	22.04
1.739	22.369
1.74	22.04
1.741	22.04
1.742	22.369
1.743	22.6979
1.744	23.0268
1.745	23.3558
1.746	24.0136
1.747	24.0136
1.748	25.0004
1.749	24.6715
1.75	24.3426
1.751	24.6715
1.752	24.3426
1.753	24.0136
1.754	23.6847
1.755	23.0268
1.756	22.369
1.757	21.7111
1.758	21.3821
1.759	20.7243
1.76	20.3953
1.761	20.3953
1.762	20.7243
1.763	21.0532
1.764	21.0532
1.765	22.04
1.766	22.04
1.767	23.0268
1.768	23.0268
1.769	23.3558
1.77	23.3558
1.771	23.6847
1.772	23.3558
1.773	22.6979
1.774	22.6979
1.775	21.7111
1.776	21.0532
1.777	20.3953
1.778	20.0664
1.779	19.7375
1.78	19.7375
1.781	19.4085
1.782	19.4085
1.783	19.7375
1.784	20.3953
1.785	20.7243
1.786	21.7111
1.787	21.3821
1.788	22.04
1.789	22.04
1.79	22.04
1.791	22.369
1.792	22.04
1.793	21.7111
1.794	21.0532
1.795	20.7243
1.796	20.7243
1.797	19.7375
1.798	18.7507
1.799	18.7507
1.8	18.4217
1.801	18.7507
1.802	18.7507
1.803	19.0796
1.804	19.4085
1.805	19.7375
1.806	20.0664
1.807	21.3821
1.808	21.3821
1.809	21.3821
1.81	21.7111
1.811	21.3821
1.812	21.3821
1.813	21.0532
1.814	20.3953
1.815	20.3953
1.816	19.4085
1.817	18.7507
1.818	18.0928
1.819	17.7639
1.82	17.7639
1.821	17.7639
1.822	18.0928
1.823	18.0928
1.824	18.7507
1.825	19.0796
1.826	19.4085
1.827	19.7375
1.828	20.7243
1.829	20.7243
1.83	21.0532
1.831	21.0532
1.832	20.0664
1.833	20.3953
1.834	20.0664
1.835	19.4085
1.836	19.4085
1.837	18.4217
1.838	17.7639
1.839	17.106
1.84	16.777
1.841	16.777
1.842	17.4349
1.843	17.7639
1.844	18.0928
1.845	18.7507
1.846	19.4085
1.847	19.7375
1.848	20.0664
1.849	20.7243
1.85	20.3953
1.851	20.0664
1.852	20.3953
1.853	19.4085
1.854	19.7375
1.855	19.0796
1.856	18.4217
1.857	17.7639
1.858	17.106
1.859	16.777
1.86	16.777
1.861	16.4481
1.862	17.106
1.863	17.106
1.864	17.106
1.865	17.7639
1.866	18.7507
1.867	19.4085
1.868	19.7375
1.869	19.7375
1.87	20.0664
1.871	19.7375
1.872	19.7375
1.873	19.4085
1.874	18.7507
1.875	18.7507
1.876	17.7639
1.877	17.106
1.878	16.777
1.879	16.1192
1.88	16.1192
1.881	16.4481
1.882	16.1192
1.883	16.777
1.884	17.4349
1.885	17.7639
1.886	18.0928
1.887	19.0796
1.888	19.4085
1.889	19.4085
1.89	19.7375
1.891	19.7375
1.892	19.4085
1.893	18.7507
1.894	18.7507
1.895	18.0928
1.896	17.4349
1.897	17.106
1.898	16.1192
1.899	16.1192
1.9	15.7902
1.901	16.1192
1.902	16.1192
1.903	16.4481
1.904	17.106
1.905	17.4349
1.906	17.7639
1.907	18.0928
1.908	19.0796
1.909	19.4085
1.91	19.0796
1.911	19.4085
1.912	19.0796
1.913	18.7507
1.914	18.4217
1.915	18.0928
1.916	17.4349
1.917	17.106
1.918	16.1192
1.919	15.7902
1.92	15.4613
1.921	16.1192
1.922	15.7902
1.923	16.4481
1.924	16.4481
1.925	17.4349
1.926	17.7639
1.927	18.0928
1.928	18.7507
1.929	18.7507
1.93	19.0796
1.931	18.4217
1.932	18.7507
1.933	18.4217
1.934	18.0928
1.935	17.4349
1.936	17.106
1.937	16.1192
1.938	15.4613
1.939	15.4613
1.94	15.4613
1.941	15.1324
1.942	15.7902
1.943	16.1192
1.944	16.1192
1.945	16.777
1.946	17.4349
1.947	18.0928
1.948	18.0928
1.949	18.7507
1.95	18.7507
1.951	18.7507
1.952	18.4217
1.953	18.4217
1.954	17.7639
1.955	17.4349
1.956	16.777
1.957	16.1192
1.958	16.1192
1.959	15.4613
1.96	15.4613
1.961	15.4613
1.962	15.4613
1.963	15.4613
1.964	16.4481
1.965	16.4481
1.966	17.4349
1.967	18.0928
1.968	18.4217
1.969	18.4217
1.97	18.4217
1.971	18.7507
1.972	18.4217
1.973	18.0928
1.974	17.7639
1.975	16.777
1.976	16.4481
1.977	15.4613
1.978	15.7902
1.979	14.8034
1.98	14.4745
1.981	14.8034
1.982	15.7902
1.983	15.4613
1.984	15.4613
1.985	16.4481
1.986	16.4481
1.987	17.4349
1.988	17.7639
1.989	18.4217
1.99	18.4217
1.991	18.7507
1.992	18.4217
1.993	17.7639
1.994	17.106
1.995	16.777
1.996	16.4481
1.997	15.7902
1.998	15.4613
[truncated: 29,171 more rows]

## Sheet: c & d
Time (s)	Charge density (uC m-2)
0	3e-05
0.001	-0.98677
0.002	-0.98677
0.003	-0.98677
0.004	-0.98677
0.005	-0.98677
0.006	-1.31571
0.007	-0.3289
0.008	3e-05
0.009	0.32897
0.01	0.6579
0.011	0.6579
0.012	0.98684
0.013	0.32897
0.014	3e-05
0.015	-0.65784
0.016	-1.31571
0.017	-1.64464
0.018	-2.63145
0.019	-3.28932
0.02	-3.61826
0.021	-4.60506
0.022	-4.934
0.023	-4.934
0.024	-4.60506
0.025	-4.60506
0.026	-4.27613
0.027	-4.27613
0.028	-3.28932
0.029	-3.28932
0.03	-2.63145
0.031	-2.63145
0.032	-2.30252
0.033	-2.63145
0.034	-2.96039
0.035	-3.28932
0.036	-3.61826
0.037	-4.60506
0.038	-5.26294
0.039	-5.92081
0.04	-6.90761
0.041	-7.23655
0.042	-7.56548
0.043	-7.56548
0.044	-7.23655
0.045	-7.23655
0.046	-6.57868
0.047	-6.24974
0.048	-6.24974
0.049	-5.26294
0.05	-4.934
0.051	-4.60506
0.052	-4.934
0.053	-5.26294
0.054	-5.59187
0.055	-5.59187
0.056	-6.24974
0.057	-6.57868
0.058	-7.23655
0.059	-8.22336
0.06	-8.55229
0.061	-9.21016
0.062	-9.5391
0.063	-9.5391
0.064	-9.5391
0.065	-9.21016
0.066	-8.22336
0.067	-7.89442
0.068	-7.56548
0.069	-7.56548
0.07	-6.57868
0.071	-6.90761
0.072	-6.57868
0.073	-6.90761
0.074	-7.23655
0.075	-7.89442
0.076	-7.89442
0.077	-8.88123
0.078	-8.88123
0.079	-9.86803
0.08	-10.8548
0.081	-10.8548
0.082	-11.1838
0.083	-11.5127
0.084	-10.8548
0.085	-10.197
0.086	-10.197
0.087	-9.5391
0.088	-9.21016
0.089	-8.55229
0.09	-8.88123
0.091	-7.89442
0.092	-7.89442
0.093	-7.89442
0.094	-8.88123
0.095	-8.55229
0.096	-9.21016
0.097	-9.86803
0.098	-10.5259
0.099	-11.5127
0.1	-11.8416
0.101	-12.1706
0.102	-12.4995
0.103	-12.4995
0.104	-11.8416
0.105	-11.8416
0.106	-11.5127
0.107	-11.1838
0.108	-10.8548
0.109	-10.197
0.11	-9.5391
0.111	-9.21016
0.112	-9.5391
0.113	-9.21016
0.114	-9.5391
0.115	-10.197
0.116	-10.197
0.117	-11.1838
0.118	-11.5127
0.119	-12.8285
0.12	-13.1574
0.121	-13.4863
0.122	-13.4863
0.123	-13.1574
0.124	-13.1574
0.125	-12.8285
0.126	-12.8285
0.127	-11.8416
0.128	-11.8416
0.129	-11.1838
0.13	-10.8548
0.131	-10.197
0.132	-10.5259
0.133	-10.197
0.134	-10.8548
0.135	-10.8548
0.136	-11.5127
0.137	-12.1706
0.138	-12.8285
0.139	-13.4863
0.14	-14.1442
0.141	-14.1442
0.142	-14.4731
0.143	-14.8021
0.144	-14.4731
0.145	-14.1442
0.146	-13.8153
0.147	-13.4863
0.148	-12.1706
0.149	-12.1706
0.15	-11.5127
0.151	-11.5127
0.152	-11.5127
0.153	-11.8416
0.154	-12.1706
0.155	-12.1706
0.156	-12.8285
0.157	-13.1574
0.158	-14.1442
0.159	-14.8021
0.16	-14.8021
0.161	-15.4599
0.162	-15.7889
0.163	-15.7889
0.164	-11.8416
0.165	-11.8416
0.166	-11.5127
0.167	-10.8548
0.168	-10.5259
0.169	-9.86803
0.17	-8.88123
0.171	-8.88123
0.172	-8.88123
0.173	-8.88123
0.174	-9.21016
0.175	-9.86803
0.176	-10.197
0.177	-10.5259
0.178	-11.5127
0.179	-11.8416
0.18	-12.4995
0.181	-12.8285
0.182	-12.8285
0.183	-13.1574
0.184	-12.8285
0.185	-12.1706
0.186	-12.1706
0.187	-11.5127
0.188	-11.1838
0.189	-10.5259
0.19	-9.5391
0.191	-9.5391
0.192	-9.5391
0.193	-9.5391
0.194	-10.197
0.195	-10.5259
0.196	-10.5259
0.197	-11.5127
0.198	-11.8416
0.199	-12.8285
0.2	-13.1574
0.201	-13.1574
0.202	-13.4863
0.203	-13.4863
0.204	-13.1574
0.205	-13.1574
0.206	-12.8285
0.207	-11.8416
0.208	-11.5127
0.209	-11.1838
0.21	-10.5259
0.211	-10.197
0.212	-10.197
0.213	-10.5259
0.214	-10.197
0.215	-10.8548
0.216	-11.5127
0.217	-12.1706
0.218	-12.1706
0.219	-12.4995
0.22	-13.4863
0.221	-14.4731
0.222	-14.1442
0.223	-14.4731
0.224	-13.4863
0.225	-13.1574
0.226	-13.1574
0.227	-12.8285
0.228	-12.1706
0.229	-11.5127
0.23	-11.1838
0.231	-10.8548
0.232	-10.8548
0.233	-10.8548
0.234	-11.5127
0.235	-11.1838
0.236	-11.8416
0.237	-12.1706
0.238	-12.8285
0.239	-13.1574
0.24	-13.8153
0.241	-15.131
0.242	-14.8021
0.243	-14.8021
0.244	-14.4731
0.245	-14.4731
0.246	-14.1442
0.247	-13.1574
0.248	-12.4995
0.249	-12.1706
0.25	-11.8416
0.251	-10.8548
0.252	-11.1838
0.253	-11.1838
0.254	-11.5127
0.255	-12.1706
0.256	-12.1706
0.257	-13.1574
0.258	-13.1574
0.259	-13.8153
0.26	-14.8021
0.261	-15.131
0.262	-15.131
0.263	-15.4599
0.264	-14.8021
0.265	-14.4731
0.266	-13.4863
0.267	-13.8153
0.268	-13.1574
0.269	-12.1706
0.27	-11.5127
0.271	-11.5127
0.272	-11.5127
0.273	-11.1838
0.274	-12.1706
0.275	-12.1706
0.276	-12.8285
0.277	-13.1574
0.278	-13.8153
0.279	-14.4731
0.28	-15.131
0.281	-15.7889
0.282	-15.7889
0.283	-15.4599
0.284	-15.131
0.285	-14.8021
0.286	-14.4731
0.287	-14.1442
0.288	-13.1574
0.289	-12.8285
0.29	-12.1706
0.291	-11.8416
0.292	-11.8416
0.293	-12.1706
0.294	-12.1706
0.295	-12.4995
0.296	-12.4995
0.297	-13.4863
0.298	-14.1442
0.299	-14.4731
0.3	-14.4731
0.301	-15.4599
0.302	-15.4599
0.303	-15.4599
0.304	-15.131
0.305	-15.131
0.306	-14.1442
0.307	-13.8153
0.308	-13.1574
0.309	-12.8285
0.31	-12.4995
0.311	-11.5127
0.312	-11.5127
0.313	-11.1838
0.314	-11.5127
0.315	-11.8416
0.316	-12.4995
0.317	-12.4995
0.318	-13.4863
0.319	-13.8153
0.32	-13.8153
0.321	-14.4731
0.322	-14.8021
0.323	-14.1442
0.324	-13.1574
0.325	-13.8153
0.326	-13.1574
0.327	-12.8285
0.328	-11.8416
0.329	-11.5127
0.33	-10.197
0.331	-9.86803
0.332	-9.86803
0.333	-9.5391
0.334	-10.197
0.335	-10.197
0.336	-10.197
0.337	-10.197
0.338	-10.5259
0.339	-11.1838
0.34	-11.5127
0.341	-10.5259
0.342	-10.197
0.343	-9.5391
0.344	-7.56548
0.345	-5.26294
0.346	-2.63145
0.347	1.31578
0.348	5.92087
0.349	11.5128
0.35	19.0783
0.351	27.9596
0.352	37.8276
0.353	50.3272
0.354	63.8135
0.355	78.9446
0.356	96.0492
0.357	113.483
0.358	131.574
0.359	150.324
0.36	168.415
0.361	186.506
0.362	204.598
0.363	221.703
0.364	246.373
0.365	262.82
0.366	276.964
0.367	291.437
0.368	140.127
0.369	140.784
0.37	142.1
0.371	144.074
0.372	145.718
0.373	147.034
0.374	148.35
0.375	149.008
0.376	149.995
0.377	150.653
0.378	151.31
0.379	151.639
0.38	151.968
0.381	152.626
0.382	153.284
0.383	153.942
0.384	155.258
0.385	155.915
0.386	157.231
0.387	158.876
0.388	159.534
0.389	160.192
0.39	160.521
0.391	160.85
0.392	160.85
0.393	161.178
0.394	160.85
0.395	160.85
0.396	160.521
0.397	159.534
0.398	159.205
0.399	159.205
0.4	157.889
0.401	157.56
0.402	158.218
0.403	157.56
0.404	157.889
0.405	158.547
0.406	158.876
0.407	159.534
0.408	160.192
0.409	160.192
0.41	160.85
0.411	160.85
0.412	161.507
0.413	161.178
0.414	161.507
0.415	160.85
0.416	160.85
0.417	159.863
0.418	159.205
0.419	158.547
0.42	158.547
0.421	157.889
0.422	157.889
0.423	157.889
0.424	157.889
0.425	157.889
0.426	159.205
0.427	159.534
0.428	160.192
0.429	160.521
0.43	160.85
0.431	161.178
0.432	161.836
0.433	161.507
0.434	160.85
0.435	160.85
0.436	160.521
0.437	160.192
0.438	159.534
0.439	158.876
0.44	158.547
0.441	157.889
0.442	157.889
0.443	158.218
0.444	158.547
0.445	158.547
0.446	158.876
0.447	159.863
0.448	160.192
0.449	160.521
0.45	161.836
0.451	161.507
0.452	161.507
0.453	161.507
0.454	161.178
0.455	161.178
0.456	160.85
0.457	159.863
0.458	159.534
0.459	158.876
0.46	157.889
0.461	157.889
0.462	157.889
0.463	157.56
0.464	157.889
0.465	158.218
0.466	158.547
0.467	159.205
0.468	159.534
0.469	160.85
0.47	160.85
0.471	161.507
0.472	161.507
0.473	161.836
0.474	161.836
0.475	160.85
0.476	160.521
0.477	159.863
0.478	159.863
0.479	158.547
0.48	158.218
0.481	157.889
0.482	158.218
0.483	157.889
0.484	157.889
0.485	158.547
0.486	159.205
0.487	159.534
0.488	159.534
0.489	160.521
0.49	160.85
0.491	161.507
0.492	161.507
0.493	161.507
0.494	161.178
0.495	160.85
0.496	160.521
0.497	159.863
0.498	159.534
0.499	158.547
0.5	158.218
0.501	158.218
0.502	157.889
0.503	158.218
0.504	158.218
0.505	158.547
0.506	158.876
0.507	159.205
0.508	160.192
0.509	160.85
0.51	161.178
0.511	161.178
0.512	161.507
0.513	161.178
0.514	161.178
0.515	160.85
0.516	160.521
0.517	159.863
0.518	159.205
0.519	158.876
0.52	158.218
0.521	157.889
0.522	157.56
0.523	157.56
0.524	158.218
0.525	158.218
0.526	158.876
0.527	159.534
0.528	159.863
0.529	160.192
0.53	161.178
0.531	161.507
0.532	161.836
0.533	161.178
0.534	161.178
0.535	160.85
0.536	160.85
0.537	159.863
0.538	159.863
0.539	158.876
0.54	158.547
0.541	157.56
0.542	157.889
0.543	157.56
0.544	158.218
0.545	158.547
0.546	158.547
0.547	159.205
0.548	159.534
0.549	160.85
0.55	161.178
0.551	161.507
0.552	161.507
0.553	161.507
0.554	161.178
0.555	160.85
0.556	160.192
0.557	160.192
0.558	159.534
0.559	159.205
0.56	158.218
0.561	157.889
0.562	157.56
0.563	157.889
0.564	158.547
0.565	158.547
0.566	158.876
0.567	158.876
0.568	160.192
0.569	160.192
0.57	161.178
0.571	161.178
0.572	161.507
0.573	161.507
0.574	160.85
0.575	160.85
0.576	160.85
0.577	160.521
0.578	159.534
0.579	159.205
0.58	157.889
0.581	157.889
0.582	157.889
0.583	157.231
0.584	157.889
0.585	158.218
0.586	158.876
0.587	159.863
0.588	159.863
0.589	160.521
0.59	161.178
0.591	160.85
0.592	161.507
0.593	161.507
0.594	161.178
0.595	160.85
0.596	160.521
0.597	159.863
0.598	159.205
0.599	159.205
0.6	158.547
0.601	157.56
0.602	157.231
0.603	157.889
0.604	157.889
0.605	158.547
0.606	158.547
0.607	158.876
0.608	159.863
0.609	160.521
0.61	161.507
0.611	161.178
0.612	161.507
0.613	161.507
0.614	161.178
0.615	160.85
0.616	160.85
0.617	159.863
0.618	159.534
0.619	159.205
0.62	158.547
0.621	158.218
0.622	157.56
0.623	157.56
0.624	158.218
0.625	158.547
0.626	158.547
0.627	159.534
0.628	159.863
0.629	160.521
0.63	161.178
0.631	161.178
0.632	161.507
0.633	161.507
0.634	160.85
0.635	160.85
0.636	160.192
0.637	160.192
0.638	159.534
0.639	158.876
0.64	158.218
0.641	157.889
0.642	157.56
0.643	157.56
0.644	158.218
0.645	158.876
0.646	158.547
0.647	159.205
0.648	159.863
0.649	160.521
0.65	161.178
0.651	161.178
0.652	161.178
0.653	161.507
0.654	160.85
0.655	160.85
0.656	160.192
0.657	160.192
0.658	159.534
0.659	158.876
0.66	158.218
0.661	157.889
0.662	157.889
0.663	157.56
0.664	158.218
0.665	158.218
0.666	158.547
0.667	159.205
0.668	159.863
0.669	160.521
0.67	160.521
0.671	161.178
0.672	161.507
0.673	161.507
0.674	161.178
0.675	160.85
0.676	160.85
0.677	160.521
0.678	159.205
0.679	158.876
0.68	158.218
0.681	158.218
0.682	157.56
0.683	157.56
0.684	157.889
0.685	158.218
0.686	158.547
0.687	159.205
0.688	159.863
0.689	159.863
0.69	160.85
0.691	161.178
0.692	160.85
0.693	161.178
0.694	161.178
0.695	161.507
0.696	160.85
0.697	159.863
0.698	159.205
0.699	158.547
0.7	158.218
0.701	157.56
0.702	158.218
0.703	157.889
0.704	157.889
0.705	158.218
0.706	158.876
0.707	159.205
0.708	160.192
0.709	160.521
0.71	160.85
0.711	161.178
0.712	161.507
0.713	161.507
0.714	160.85
0.715	161.507
0.716	160.85
0.717	159.863
0.718	158.876
0.719	158.876
0.72	158.547
0.721	157.889
0.722	157.56
0.723	157.889
0.724	158.218
0.725	158.218
0.726	158.547
0.727	158.876
0.728	159.534
0.729	159.863
0.73	161.178
0.731	161.178
0.732	161.178
0.733	161.178
0.734	161.178
0.735	160.521
0.736	159.863
0.737	159.205
0.738	158.218
0.739	157.231
0.74	156.244
0.741	155.587
0.742	154.6
0.743	153.284
0.744	153.613
0.745	151.968
0.746	151.639
0.747	150.324
0.748	149.008
0.749	147.363
0.75	144.732
0.751	140.456
0.752	135.193
0.753	125.982
0.754	109.536
0.755	77.9578
0.756	75.9841
0.757	75.3263
0.758	74.0105
0.759	72.3659
0.76	71.708
0.761	70.3922
0.762	70.3922
0.763	70.0633
0.764	70.0633
0.765	69.7344
0.766	70.0633
0.767	70.0633
0.768	70.3922
0.769	71.0501
0.77	71.3791
0.771	71.3791
0.772	71.708
0.773	71.3791
0.774	71.3791
0.775	70.7212
0.776	70.3922
0.777	69.7344
0.778	68.4186
0.779	68.0897
0.78	67.4318
0.781	66.7739
0.782	66.7739
0.783	66.445
0.784	66.7739
0.785	67.1029
0.786	66.7739
0.787	67.4318
0.788	67.7608
0.789	68.0897
0.79	69.4054
0.791	69.0765
0.792	69.4054
0.793	63.4846
0.794	63.8135
0.795	63.4846
0.796	63.1557
0.797	62.8267
0.798	61.511
0.799	61.182
0.8	60.5242
0.801	59.5374
0.802	59.8663
0.803	59.2084
0.804	59.8663
0.805	59.8663
0.806	60.5242
0.807	61.511
0.808	61.182
0.809	62.1688
0.81	62.4978
0.811	62.8267
0.812	62.4978
0.813	63.1557
0.814	62.4978
0.815	62.1688
0.816	61.8399
0.817	61.182
0.818	60.5242
0.819	60.1952
0.82	59.2084
0.821	59.2084
0.822	58.8795
0.823	58.5506
0.824	58.8795
0.825	58.8795
0.826	59.2084
0.827	59.8663
0.828	60.5242
0.829	60.8531
0.83	61.182
0.831	62.4978
0.832	61.8399
0.833	62.1688
0.834	61.511
0.835	61.511
0.836	61.182
0.837	60.5242
0.838	60.1952
0.839	59.2084
0.84	58.8795
0.841	58.2216
0.842	57.8927
0.843	57.2348
0.844	57.8927
0.845	58.2216
0.846	58.2216
0.847	59.2084
0.848	59.8663
0.849	60.1952
0.85	60.5242
0.851	61.182
0.852	61.182
0.853	61.511
0.854	60.8531
0.855	60.8531
0.856	60.1952
0.857	59.8663
0.858	59.2084
0.859	58.5506
0.86	57.5638
0.861	57.2348
0.862	56.9059
0.863	57.2348
0.864	57.2348
0.865	57.2348
0.866	58.2216
0.867	58.5506
0.868	59.2084
0.869	59.8663
0.87	60.1952
0.871	60.1952
0.872	60.8531
0.873	60.5242
0.874	60.1952
0.875	60.1952
0.876	59.5374
0.877	59.2084
0.878	59.2084
0.879	58.2216
0.88	57.5638
0.881	56.9059
0.882	56.9059
0.883	56.5769
0.884	57.5638
0.885	57.5638
0.886	57.5638
0.887	57.8927
0.888	58.5506
0.889	59.5374
0.89	59.8663
0.891	59.8663
0.892	60.1952
0.893	60.1952
0.894	60.5242
0.895	59.8663
0.896	59.2084
0.897	58.8795
0.898	58.2216
0.899	57.5638
0.9	57.2348
0.901	56.5769
0.902	56.5769
0.903	56.5769
0.904	56.5769
0.905	56.9059
0.906	57.2348
0.907	57.5638
0.908	58.2216
0.909	58.8795
0.91	59.2084
0.911	59.8663
0.912	59.8663
0.913	60.1952
0.914	59.5374
0.915	59.5374
0.916	58.8795
0.917	58.5506
0.918	57.8927
0.919	56.9059
0.92	56.9059
0.921	55.9191
0.922	56.248
0.923	56.248
0.924	55.5901
0.925	56.248
0.926	56.9059
0.927	57.2348
0.928	57.8927
0.929	58.8795
0.93	59.5374
0.931	59.8663
0.932	59.5374
0.933	59.8663
0.934	59.5374
0.935	59.2084
0.936	58.8795
0.937	58.2216
0.938	57.8927
0.939	56.9059
0.94	55.9191
0.941	56.248
0.942	55.9191
0.943	55.5901
0.944	56.248
0.945	56.5769
0.946	56.5769
0.947	56.9059
0.948	57.5638
0.949	58.2216
0.95	58.5506
0.951	58.8795
0.952	59.2084
0.953	59.5374
0.954	59.2084
0.955	58.8795
0.956	58.5506
0.957	57.8927
0.958	57.2348
0.959	56.5769
0.96	55.9191
0.961	55.5901
0.962	55.5901
0.963	55.5901
0.964	55.5901
0.965	55.9191
0.966	56.248
0.967	56.9059
0.968	57.2348
0.969	57.8927
0.97	58.5506
0.971	58.8795
0.972	59.2084
0.973	59.2084
0.974	59.2084
0.975	58.8795
0.976	58.2216
0.977	57.8927
0.978	56.9059
0.979	56.5769
0.98	55.9191
0.981	55.5901
0.982	55.2612
0.983	54.9323
0.984	55.5901
0.985	55.5901
0.986	56.248
0.987	56.5769
0.988	57.2348
0.989	57.8927
0.99	58.5506
0.991	58.2216
0.992	58.8795
0.993	58.5506
0.994	58.5506
0.995	58.5506
0.996	57.5638
0.997	57.5638
0.998	56.9059
0.999	56.248
1	55.9191
1.001	55.2612
1.002	54.9323
1.003	54.9323
1.004	55.2612
1.005	55.5901
1.006	55.5901
1.007	56.248
1.008	56.9059
1.009	57.5638
1.01	57.8927
1.011	58.5506
1.012	59.2084
1.013	58.8795
1.014	58.5506
1.015	57.8927
1.016	57.8927
1.017	57.2348
1.018	56.9059
1.019	55.9191
1.02	55.2612
1.021	54.9323
1.022	54.9323
1.023	54.9323
1.024	55.2612
1.025	55.2612
1.026	55.5901
1.027	55.9191
1.028	56.5769
1.029	57.5638
1.03	57.8927
1.031	58.5506
1.032	58.8795
1.033	58.5506
1.034	58.5506
1.035	57.8927
1.036	57.2348
1.037	57.2348
1.038	56.5769
1.039	55.5901
1.04	55.2612
1.041	54.9323
1.042	54.9323
1.043	55.2612
1.044	54.9323
1.045	55.2612
1.046	55.5901
1.047	56.248
1.048	56.5769
1.049	56.9059
1.05	57.5638
1.051	58.2216
1.052	58.5506
1.053	57.8927
1.054	58.5506
1.055	58.2216
1.056	57.2348
1.057	57.2348
1.058	56.9059
1.059	55.9191
1.06	55.2612
1.061	54.6033
1.062	54.2744
1.063	54.2744
1.064	54.9323
1.065	54.9323
1.066	55.5901
1.067	55.5901
1.068	56.248
1.069	53.9455
1.07	54.6033
1.071	54.6033
1.072	54.9323
1.073	54.9323
1.074	54.6033
1.075	54.2744
1.076	54.2744
1.077	53.2876
1.078	53.2876
1.079	52.6297
1.08	51.314
1.081	51.6429
1.082	51.314
1.083	51.314
1.084	50.985
1.085	51.6429
1.086	51.6429
1.087	52.6297
1.088	53.2876
1.089	53.6165
1.09	54.2744
1.091	54.2744
1.092	54.9323
1.093	54.6033
1.094	54.6033
1.095	54.2744
1.096	53.6165
1.097	53.2876
1.098	52.3008
1.099	52.6297
1.1	51.6429
1.101	50.985
1.102	50.6561
1.103	50.985
1.104	50.985
1.105	51.314
1.106	51.9719
1.107	52.3008
1.108	53.2876
1.109	53.9455
1.11	53.9455
1.111	54.6033
1.112	54.6033
1.113	54.6033
1.114	54.2744
1.115	54.2744
1.116	53.6165
1.117	53.6165
1.118	52.9587
1.119	52.3008
1.12	51.6429
1.121	51.314
1.122	50.985
1.123	50.985
1.124	51.314
1.125	51.6429
1.126	51.6429
1.127	52.3008
1.128	52.3008
1.129	52.9587
1.13	54.6033
1.131	54.6033
1.132	54.6033
1.133	54.6033
1.134	54.2744
1.135	53.9455
1.136	53.2876
1.137	53.2876
1.138	52.6297
1.139	52.6297
1.14	51.314
1.141	51.314
1.142	51.314
1.143	50.985
1.144	51.314
1.145	51.6429
1.146	51.6429
1.147	52.6297
1.148	52.6297
1.149	53.6165
1.15	54.2744
1.151	54.2744
1.152	54.6033
1.153	55.2612
1.154	54.2744
1.155	53.9455
1.156	53.9455
1.157	53.6165
1.158	53.6165
1.159	52.3008
1.16	52.3008
1.161	50.985
1.162	51.314
1.163	50.985
1.164	51.6429
1.165	51.314
1.166	52.3008
1.167	52.6297
1.168	53.2876
1.169	53.9455
1.17	54.6033
1.171	55.2612
1.172	54.9323
1.173	55.2612
1.174	55.5901
1.175	55.2612
1.176	54.9323
1.177	54.9323
1.178	54.2744
1.179	54.9323
1.18	55.5901
1.181	57.2348
1.182	59.5374
1.183	63.4846
1.184	68.4186
1.185	74.3395
1.186	81.2471
1.187	89.1416
1.188	97.6939
1.189	106.575
1.19	115.785
1.191	124.338
1.192	132.561
1.193	140.456
1.194	148.021
1.195	154.929
1.196	161.178
1.197	167.428
1.198	176.638
1.199	181.244
1.2	187.493
1.201	191.441
1.202	195.059
1.203	199.335
1.204	203.282
1.205	206.572
1.206	210.19
1.207	213.15
1.208	216.111
1.209	219.729
1.21	223.018
1.211	224.663
1.212	227.623
1.213	228.939
1.214	230.255
1.215	231.9
1.216	233.215
1.217	234.202
1.218	234.202
1.219	234.202
1.22	233.215
1.221	233.215
1.222	232.557
1.223	232.557
1.224	233.215
1.225	233.544
1.226	233.873
1.227	234.202
1.228	235.189
1.229	235.189
1.23	236.505
1.231	236.505
1.232	236.834
1.233	236.834
1.234	237.163
1.235	236.834
1.236	236.176
1.237	235.518
1.238	235.189
1.239	234.202
1.24	233.873
1.241	233.215
1.242	233.215
1.243	233.215
1.244	232.886
1.245	233.544
1.246	233.544
1.247	234.531
1.248	234.86
1.249	235.847
1.25	236.176
1.251	236.834
1.252	236.505
1.253	237.163
1.254	236.834
1.255	236.834
1.256	236.176
1.257	235.847
1.258	235.518
1.259	234.531
1.26	233.544
1.261	233.215
1.262	233.215
1.263	233.215
1.264	233.544
1.265	233.544
1.266	234.531
1.267	234.531
1.268	235.518
1.269	235.847
1.27	236.505
1.271	237.492
1.272	237.492
1.273	237.163
1.274	237.163
1.275	237.163
1.276	236.505
1.277	236.176
1.278	235.189
1.279	234.86
1.28	234.202
1.281	234.202
1.282	233.544
1.283	233.215
1.284	233.544
1.285	233.873
1.286	233.873
1.287	234.531
1.288	235.518
1.289	235.847
1.29	236.505
1.291	236.505
1.292	237.163
1.293	237.492
1.294	236.834
1.295	236.505
1.296	236.505
1.297	235.518
1.298	235.518
1.299	235.189
1.3	233.873
1.301	233.215
1.302	232.886
1.303	233.215
1.304	233.544
1.305	233.544
1.306	234.86
1.307	234.86
1.308	234.86
1.309	235.847
1.31	236.505
1.311	236.834
1.312	237.82
1.313	237.163
1.314	237.492
1.315	236.834
1.316	236.834
1.317	235.847
1.318	235.518
1.319	234.531
1.32	234.202
1.321	234.202
1.322	233.544
1.323	233.544
1.324	233.873
1.325	233.544
1.326	234.531
1.327	234.86
1.328	235.518
1.329	236.176
1.33	236.505
1.331	237.163
1.332	237.163
1.333	237.492
1.334	236.505
1.335	237.163
1.336	236.505
1.337	236.176
1.338	235.847
1.339	235.189
1.34	234.531
1.341	233.873
1.342	233.873
1.343	233.215
1.344	233.544
1.345	233.873
1.346	234.202
1.347	234.531
1.348	235.518
1.349	235.847
1.35	236.834
1.351	236.505
1.352	237.163
1.353	237.492
1.354	236.834
1.355	236.834
1.356	236.834
1.357	236.176
1.358	235.189
1.359	234.531
1.36	234.202
1.361	233.873
1.362	233.544
1.363	233.873
1.364	233.873
1.365	233.873
1.366	234.531
1.367	234.86
1.368	235.518
1.369	235.847
1.37	237.163
1.371	237.163
1.372	237.163
1.373	237.163
1.374	236.834
1.375	236.834
1.376	236.505
1.377	236.505
1.378	235.518
1.379	234.531
1.38	234.202
1.381	233.215
1.382	233.215
1.383	233.544
1.384	233.215
1.385	233.873
1.386	234.202
1.387	234.531
1.388	235.518
1.389	235.847
1.39	236.505
1.391	237.163
1.392	237.492
1.393	237.163
1.394	237.163
1.395	236.834
1.396	236.505
1.397	235.847
1.398	235.518
1.399	234.531
1.4	234.202
1.401	233.873
1.402	233.215
1.403	233.873
1.404	233.215
1.405	234.202
1.406	234.531
1.407	234.531
1.408	235.189
1.409	236.176
1.41	237.163
1.411	237.163
1.412	237.492
1.413	237.163
1.414	237.163
1.415	237.163
1.416	236.505
1.417	235.847
1.418	235.518
1.419	235.518
1.42	234.202
1.421	233.544
1.422	233.873
1.423	233.544
1.424	233.873
1.425	233.873
1.426	234.531
1.427	234.86
1.428	235.518
1.429	236.176
1.43	237.163
1.431	237.163
1.432	237.82
1.433	237.82
1.434	236.834
1.435	237.163
1.436	236.505
1.437	235.847
1.438	235.189
1.439	235.189
1.44	234.202
1.441	233.873
1.442	234.202
1.443	233.544
1.444	233.873
1.445	233.873
1.446	234.531
1.447	234.86
1.448	235.189
1.449	235.518
1.45	236.505
1.451	237.163
1.452	237.492
1.453	237.163
1.454	236.834
1.455	236.834
1.456	236.505
1.457	235.847
1.458	235.518
1.459	234.531
1.46	234.202
1.461	233.544
1.462	233.544
1.463	233.215
1.464	233.873
1.465	233.873
1.466	234.531
1.467	234.531
1.468	234.86
1.469	236.176
1.47	236.505
1.471	237.163
1.472	236.834
1.473	237.163
1.474	236.505
1.475	236.176
1.476	235.189
1.477	234.202
1.478	232.886
1.479	231.571
1.48	229.597
1.481	228.281
1.482	226.308
1.483	224.992
1.484	222.36
1.485	220.716
1.486	218.413
1.487	214.466
1.488	210.519
1.489	204.927
1.49	197.032
1.491	184.862
1.492	164.797
1.493	126.969
1.494	96.7071
1.495	93.4177
1.496	92.102
1.497	90.4573
1.498	88.8126
1.499	74.6684
1.5	74.0105
1.501	73.0237
1.502	71.708
1.503	72.0369
1.504	71.3791
1.505	64.4714
1.506	64.8003
1.507	64.4714
1.508	65.1293
1.509	65.4582
1.51	65.7871
1.511	65.7871
1.512	65.7871
1.513	65.4582
1.514	65.4582
1.515	64.8003
1.516	64.4714
1.517	63.8135
1.518	62.8267
1.519	62.1688
1.52	61.182
1.521	60.1952
1.522	60.5242
1.523	60.1952
1.524	60.1952
1.525	60.1952
1.526	60.1952
1.527	60.5242
1.528	61.182
1.529	61.8399
1.53	62.1688
1.531	62.4978
1.532	62.1688
1.533	62.1688
1.534	62.1688
1.535	61.8399
1.536	61.182
1.537	61.182
1.538	60.5242
1.539	59.5374
1.54	58.8795
1.541	57.8927
1.542	57.5638
1.543	57.8927
1.544	57.8927
1.545	57.5638
1.546	57.8927
1.547	58.8795
1.548	59.5374
1.549	59.8663
1.55	59.8663
1.551	60.5242
1.552	60.8531
1.553	60.8531
1.554	60.5242
1.555	60.1952
1.556	59.5374
1.557	59.2084
1.558	58.8795
1.559	57.8927
1.56	57.2348
1.561	56.5769
1.562	56.248
1.563	56.5769
1.564	56.248
1.565	56.5769
1.566	56.9059
1.567	56.9059
1.568	57.8927
1.569	58.5506
1.57	58.8795
1.571	59.2084
1.572	59.5374
1.573	58.8795
1.574	59.2084
1.575	58.8795
1.576	58.2216
1.577	58.2216
1.578	57.5638
1.579	56.9059
1.58	55.9191
1.581	55.5901
1.582	55.5901
1.583	55.2612
1.584	55.2612
1.585	55.9191
1.586	55.9191
1.587	56.248
1.588	56.9059
1.589	57.5638
1.59	57.8927
1.591	58.5506
1.592	58.5506
1.593	58.5506
1.594	58.2216
1.595	57.8927
1.596	57.8927
1.597	57.2348
1.598	56.9059
1.599	55.5901
1.6	54.9323
1.601	54.9323
1.602	54.6033
1.603	54.6033
1.604	55.2612
1.605	55.2612
1.606	54.9323
1.607	55.2612
1.608	55.9191
1.609	56.5769
1.61	57.2348
1.611	57.2348
1.612	57.5638
1.613	57.5638
1.614	57.5638
1.615	57.5638
1.616	56.9059
1.617	56.9059
1.618	56.248
1.619	55.2612
1.62	54.9323
1.621	54.2744
1.622	54.2744
1.623	53.9455
1.624	53.6165
1.625	53.9455
1.626	54.6033
1.627	54.9323
1.628	55.9191
1.629	55.9191
1.63	56.5769
1.631	57.2348
1.632	57.5638
1.633	57.5638
1.634	56.9059
1.635	56.9059
1.636	56.5769
1.637	56.248
1.638	55.9191
1.639	54.6033
1.64	54.9323
1.641	53.6165
1.642	53.6165
1.643	53.2876
1.644	53.9455
1.645	53.9455
1.646	54.2744
1.647	54.2744
1.648	55.2612
1.649	55.5901
1.65	55.9191
1.651	56.9059
1.652	56.9059
1.653	56.9059
1.654	56.5769
1.655	56.5769
1.656	55.9191
1.657	56.248
1.658	54.9323
1.659	54.2744
1.66	53.9455
1.661	53.6165
1.662	52.6297
1.663	52.9587
1.664	53.2876
1.665	52.9587
1.666	53.6165
1.667	54.2744
1.668	54.6033
1.669	55.2612
1.67	56.248
1.671	56.248
1.672	56.5769
1.673	56.5769
1.674	56.248
1.675	56.248
1.676	55.9191
1.677	54.9323
1.678	54.6033
1.679	54.2744
1.68	53.2876
1.681	52.9587
1.682	52.6297
1.683	52.6297
1.684	52.6297
1.685	52.6297
1.686	53.2876
1.687	53.2876
1.688	54.2744
1.689	54.9323
1.69	55.5901
1.691	55.5901
1.692	56.248
1.693	56.248
1.694	56.5769
1.695	55.5901
1.696	55.5901
1.697	55.2612
1.698	54.2744
1.699	53.6165
1.7	52.9587
1.701	52.6297
1.702	52.3008
1.703	51.9719
1.704	52.6297
1.705	52.6297
1.706	53.2876
1.707	53.2876
1.708	53.9455
1.709	54.9323
1.71	55.2612
1.711	55.2612
1.712	55.9191
1.713	55.5901
1.714	55.9191
1.715	55.2612
1.716	54.9323
1.717	54.9323
1.718	54.2744
1.719	53.6165
1.72	52.6297
1.721	52.3008
1.722	51.9719
1.723	51.9719
1.724	52.3008
1.725	52.6297
1.726	52.9587
1.727	53.2876
1.728	53.9455
1.729	54.6033
1.73	54.6033
1.731	55.2612
1.732	55.5901
1.733	55.5901
1.734	55.2612
1.735	54.9323
1.736	55.2612
1.737	54.6033
1.738	53.9455
1.739	53.2876
1.74	52.3008
1.741	51.9719
1.742	51.6429
1.743	51.6429
1.744	51.9719
1.745	52.3008
1.746	52.6297
1.747	52.9587
1.748	53.6165
1.749	54.2744
1.75	54.9323
1.751	55.2612
1.752	55.2612
1.753	55.5901
1.754	55.5901
1.755	55.2612
1.756	54.6033
1.757	54.6033
1.758	52.9587
1.759	53.2876
1.76	52.6297
1.761	52.3008
1.762	51.6429
1.763	51.6429
1.764	51.6429
1.765	51.9719
1.766	51.9719
1.767	52.9587
1.768	53.2876
1.769	54.2744
1.77	54.2744
1.771	54.9323
1.772	54.9323
1.773	55.5901
1.774	54.9323
1.775	54.9323
1.776	54.2744
1.777	53.9455
1.778	53.6165
1.779	52.9587
1.78	52.3008
1.781	51.314
1.782	51.6429
1.783	51.314
1.784	51.314
1.785	51.9719
1.786	51.6429
1.787	51.9719
1.788	52.9587
1.789	53.9455
1.79	54.2744
1.791	54.6033
1.792	54.9323
1.793	54.6033
1.794	54.9323
1.795	54.9323
1.796	54.6033
1.797	54.2744
1.798	53.2876
1.799	52.9587
1.8	51.6429
1.801	51.314
1.802	50.985
1.803	51.314
1.804	51.314
1.805	51.6429
1.806	52.3008
1.807	52.6297
1.808	52.6297
1.809	53.2876
1.81	54.2744
1.811	54.6033
1.812	54.9323
1.813	55.2612
1.814	53.6165
1.815	54.6033
1.816	54.2744
1.817	53.9455
1.818	53.9455
1.819	52.6297
1.82	51.9719
1.821	51.6429
1.822	51.314
1.823	50.985
1.824	50.985
1.825	51.6429
1.826	51.9719
1.827	52.6297
1.828	52.6297
1.829	53.2876
1.83	53.9455
1.831	54.6033
1.832	54.6033
1.833	55.2612
1.834	54.6033
1.835	54.9323
1.836	54.2744
1.837	53.6165
1.838	52.9587
1.839	52.3008
1.84	52.3008
1.841	50.985
1.842	51.314
1.843	50.6561
1.844	51.314
1.845	51.314
1.846	51.9719
1.847	52.3008
1.848	52.6297
1.849	52.9587
1.85	53.9455
1.851	54.9323
1.852	54.6033
1.853	54.9323
1.854	54.6033
1.855	54.2744
1.856	53.9455
1.857	53.6165
1.858	52.9587
1.859	52.6297
1.86	51.9719
1.861	51.314
1.862	50.985
1.863	50.6561
1.864	50.985
1.865	51.6429
1.866	51.314
1.867	51.6429
1.868	52.3008
1.869	53.2876
1.87	53.6165
1.871	54.2744
1.872	54.6033
1.873	54.9323
1.874	54.6033
1.875	54.2744
1.876	53.6165
1.877	53.2876
1.878	52.9587
1.879	51.9719
1.88	51.314
1.881	50.985
1.882	50.985
1.883	50.985
1.884	50.985
1.885	50.985
1.886	51.9719
1.887	51.9719
1.888	52.6297
1.889	53.2876
1.89	54.2744
1.891	54.9323
1.892	54.6033
1.893	55.2612
1.894	54.9323
1.895	54.2744
1.896	54.6033
1.897	53.9455
1.898	53.2876
1.899	52.6297
1.9	51.6429
1.901	51.314
1.902	51.314
1.903	50.985
1.904	50.985
1.905	51.6429
1.906	51.9719
1.907	52.6297
1.908	52.9587
1.909	53.6165
1.91	53.9455
1.911	54.9323
1.912	54.9323
1.913	54.6033
1.914	54.9323
1.915	54.6033
1.916	54.6033
1.917	53.9455
1.918	53.6165
1.919	52.9587
1.92	52.6297
1.921	51.9719
1.922	51.9719
1.923	51.9719
1.924	51.9719
1.925	51.9719
1.926	53.2876
1.927	53.2876
1.928	53.9455
1.929	54.2744
1.93	55.9191
1.931	56.9059
1.932	57.8927
1.933	58.8795
1.934	60.1952
1.935	61.8399
1.936	64.1425
1.937	67.1029
1.938	70.7212
1.939	75.3263
1.94	80.9182
1.941	87.4969
1.942	94.7335
1.943	103.286
1.944	112.167
1.945	122.035
1.946	131.903
1.947	141.771
1.948	151.968
1.949	161.507
1.95	170.389
1.951	179.27
1.952	193.085
1.953	200.322
1.954	207.229
1.955	213.15
1.956	221.374
1.957	226.637
1.958	231.9
1.959	235.847
1.96	239.465
1.961	243.412
1.962	246.702
1.963	250.32
1.964	253.609
1.965	256.57
1.966	260.517
1.967	263.148
1.968	266.109
1.969	269.398
1.97	271.701
1.971	274.661
1.972	276.306
1.973	278.279
1.974	280.253
1.975	281.569
1.976	282.885
1.977	283.542
1.978	282.885
1.979	281.898
1.98	281.569
1.981	281.569
1.982	280.911
1.983	280.911
1.984	281.24
1.985	281.24
1.986	281.898
1.987	282.227
1.988	282.885
1.989	283.214
1.99	284.2
1.991	284.858
1.992	284.858
1.993	284.858
1.994	284.858
1.995	284.529
1.996	284.2
1.997	283.871
1.998	283.542
[truncated: 24,414 more rows]
