# Supplementary material for: Field emission effect in triboelectric nanogenerators
Source: Nat Commun. 2025 May 20;16:4706. doi: 10.1038/s41467-025-59927-4 (PMC12092747; doi:10.1038/s41467-025-59927-4)
Supplement: Supplementary file 3 — Source Data [file 41467_2025_59927_MOESM3_ESM.zip › Source Data/Source Data S12.xlsx]

## Sheet: d
Atm.		Vacuum
Time (s)	Charge (nC)	Time (s)	Charge (nC)
0	0.45572	8.5	0.1816
0.001	0.58729	8.501	-0.47579
0.002	0.71886	8.502	-0.14671
0.003	0.81754	8.503	-0.14645
0.004	0.85046	8.504	-0.14619
0.005	0.81761	8.505	0.18289
0.006	0.78477	8.506	-0.14568
0.007	0.75192	8.507	0.18341
0.008	0.68619	8.508	-0.47399
0.009	0.62046	8.509	-0.47373
0.01	0.52185	8.51	-0.47347
0.011	0.32458	8.511	-0.80204
0.012	0.22597	8.512	-1.13061
0.013	0.12736	8.513	-0.4727
0.014	0.12739	8.514	-0.47244
0.015	0.1932	8.515	0.18547
0.016	0.19323	8.516	-0.1431
0.017	0.22615	8.517	-0.47167
0.018	0.22618	8.518	-0.14258
0.019	0.32487	8.519	-0.47115
0.02	0.42355	8.52	0.18676
0.021	0.588	8.521	0.51585
0.022	0.71957	8.522	-0.14155
0.023	0.81825	8.523	0.51636
0.024	0.81829	8.524	0.18779
0.025	0.81832	8.525	-0.14078
0.026	0.75259	8.526	-0.14052
0.027	0.78551	8.527	-0.46909
0.028	0.62113	8.528	-0.14
0.029	0.68693	8.529	-0.46857
0.03	0.55544	8.53	-0.46832
0.031	0.39106	8.531	-0.13923
0.032	0.22668	8.532	-0.4678
0.033	0.16095	8.533	-0.79637
0.034	0.16099	8.534	-0.13846
0.035	0.16102	8.535	-0.79585
0.036	0.19394	8.536	-0.13794
0.037	0.19398	8.537	-0.46651
0.038	0.35843	8.538	0.52023
0.039	0.2927	8.539	-0.13717
0.04	0.39138	8.54	0.52074
0.041	0.58871	8.541	-0.13665
0.042	0.72028	8.542	0.19243
0.043	0.81896	8.543	0.19269
0.044	0.819	8.544	-0.13588
0.045	0.81903	8.545	0.19321
0.046	0.78619	8.546	0.19346
0.047	0.75334	8.547	-0.46393
0.048	0.72049	8.548	-0.46368
0.049	0.65476	8.549	-0.46342
0.05	0.58903	8.55	-0.46316
0.051	0.39177	8.551	-0.4629
0.052	0.22739	8.552	-0.46264
0.053	0.16166	8.553	-0.46239
0.054	0.12882	8.554	-0.46213
0.055	0.12885	8.555	-0.46187
0.056	0.16177	8.556	-0.13278
0.057	0.22757	8.557	0.1963
0.058	0.26049	8.558	0.19656
0.059	0.29341	8.559	0.19682
0.06	0.39209	8.56	0.5259
0.061	0.58942	8.561	0.52616
0.062	0.72099	8.562	0.19759
0.063	0.85256	8.563	-0.13098
0.064	0.81971	8.564	0.1981
0.065	0.78686	8.565	-0.13046
0.066	0.72113	8.566	-0.13021
0.067	0.88558	8.567	-0.45878
0.068	0.75409	8.568	-0.45852
0.069	0.65547	8.569	-0.78709
0.07	0.52398	8.57	-0.458
0.071	0.32672	8.571	-0.12892
0.072	0.2281	8.572	-0.45749
0.073	0.16237	8.573	-0.45723
0.074	0.12953	8.574	-0.45697
0.075	0.16244	8.575	-0.45671
0.076	0.1296	8.576	0.2012
0.077	0.1954	8.577	-0.4562
0.078	0.12967	8.578	-0.12711
0.079	0.26123	8.579	0.5308
0.08	0.3928	8.58	0.20223
0.081	0.59013	8.581	0.20249
0.082	0.7217	8.582	0.20275
0.083	0.7875	8.583	0.53183
0.084	0.82042	8.584	0.20326
0.085	0.82045	8.585	-0.12531
0.086	0.78761	8.586	0.20378
0.087	0.75476	8.587	-0.12479
0.088	0.72191	8.588	-0.45336
0.089	0.65618	8.589	0.20455
0.09	0.55757	8.59	-0.78167
0.091	0.39319	8.591	-0.12376
0.092	0.2617	8.592	-0.45233
0.093	0.19597	8.593	-0.45207
0.094	0.16312	8.594	-0.45182
0.095	0.09739	8.595	-0.12273
0.096	0.19607	8.596	-0.4513
0.097	0.22899	8.597	0.20661
0.098	0.26191	8.598	-0.12196
0.099	0.29483	8.599	0.86478
0.1	0.39351	8.6	0.53621
0.101	0.59084	8.601	0.20764
0.102	0.68953	8.602	0.2079
0.103	0.78821	8.603	0.20816
0.104	0.82113	8.604	0.20842
0.105	0.78828	8.605	0.20868
0.106	0.78832	8.606	0.20893
0.107	0.82124	8.607	-0.11964
0.108	0.85415	8.608	-0.11938
0.109	0.68978	8.609	-0.11912
0.11	0.5254	8.61	-0.11886
0.111	0.36102	8.611	-0.1186
0.112	0.22952	8.612	-0.776
0.113	0.16379	8.613	-0.44692
0.114	0.13095	8.614	-0.11783
0.115	0.13098	8.615	-0.11757
0.116	0.19678	8.616	-0.11732
0.117	0.19682	8.617	-0.11706
0.118	0.19686	8.618	-0.1168
0.119	0.29554	8.619	0.21229
0.12	0.39422	8.62	0.21254
0.121	0.59155	8.621	0.54163
0.122	0.65736	8.622	0.54189
0.123	0.8218	8.623	0.21332
0.124	0.82184	8.624	0.21357
0.125	0.82188	8.625	0.21383
0.126	0.78903	8.626	0.21409
0.127	0.7233	8.627	-0.11448
0.128	0.69045	8.628	0.21461
0.129	0.69049	8.629	-0.44279
0.13	0.59187	8.63	-0.11371
0.131	0.39461	8.631	-0.44228
0.132	0.26312	8.632	-0.11319
0.133	0.13162	8.633	-0.77059
0.134	0.13166	8.634	-0.4415
0.135	0.13169	8.635	-0.44124
0.136	0.16461	8.636	-0.44099
0.137	0.19753	8.637	-0.1119
0.138	0.23045	8.638	0.21718
0.139	0.26337	8.639	0.54627
0.14	0.39493	8.64	0.2177
0.141	0.59226	8.641	0.54679
0.142	0.69095	8.642	0.21822
0.143	0.78963	8.643	0.87613
0.144	0.75679	8.644	0.21873
0.145	0.7897	8.645	0.54782
0.146	0.88839	8.646	0.21925
0.147	0.59248	8.647	0.2195
0.148	0.6254	8.648	-0.10906
0.149	0.6912	8.649	-0.10881
0.15	0.5597	8.65	-0.7662
0.151	0.36244	8.651	-0.43712
0.152	0.23095	8.652	-0.10803
0.153	0.13233	8.653	-0.10778
0.154	0.13237	8.654	-0.43635
0.155	0.09952	8.655	-0.10726
0.156	0.16532	8.656	-0.107
0.157	0.19824	8.657	0.22208
0.158	0.32981	8.658	-0.10649
0.159	0.29696	8.659	0.55143
0.16	0.36276	8.66	0.55168
0.161	0.56009	8.661	0.55194
0.162	0.69166	8.662	0.22337
0.163	0.79034	8.663	0.55246
0.164	0.79038	8.664	-0.10494
0.165	0.79041	8.665	0.55297
0.166	0.75757	8.666	-0.10442
0.167	0.7576	8.667	-0.43299
0.168	0.69187	8.668	-0.10391
0.169	0.62614	8.669	-0.43248
0.17	0.52753	8.67	-0.10339
0.171	0.33027	8.671	-0.43196
0.172	0.19877	8.672	-0.4317
0.173	0.16593	8.673	-0.43145
0.174	0.13308	8.674	-0.43119
0.175	0.10023	8.675	-0.43093
0.176	0.13315	8.676	-0.10185
0.177	0.19895	8.677	0.55607
0.178	0.19899	8.678	0.2275
0.179	0.19902	8.679	0.55658
0.18	0.39635	8.68	0.55684
0.181	0.52792	8.681	0.22827
0.182	0.65949	8.682	0.22853
0.183	0.75817	8.683	0.22879
0.184	0.82397	8.684	0.55787
0.185	0.85689	8.685	0.55813
0.186	0.79116	8.686	0.22956
0.187	0.69255	8.687	-0.09901
0.188	0.72547	8.688	-0.09875
0.189	0.62685	8.689	-0.42732
0.19	0.52824	8.69	-0.42706
0.191	0.36386	8.691	-0.42681
0.192	0.23237	8.692	-0.42655
0.193	0.10087	8.693	-0.09746
0.194	0.06802	8.694	-0.0972
0.195	0.10094	8.695	0.23188
0.196	0.13386	8.696	-0.42552
0.197	0.23254	8.697	0.2324
0.198	0.16681	8.698	0.23265
0.199	0.29838	8.699	-0.09592
0.2	0.39706	8.7	0.562
0.201	0.52863	8.701	-0.0954
0.202	0.69308	8.702	0.56251
0.203	0.79176	8.703	0.23394
0.204	0.7918	8.704	-0.09463
0.205	0.79184	8.705	-0.09437
0.206	0.75899	8.706	0.23472
0.207	0.72614	8.707	-0.42268
0.208	0.62753	8.708	0.23523
0.209	0.62756	8.709	-0.42216
0.21	0.46318	8.71	-0.42191
0.211	0.36457	8.711	-0.42165
0.212	0.26596	8.712	-0.09256
0.213	0.10158	8.713	-0.09231
0.214	0.10162	8.714	-0.09205
0.215	0.16742	8.715	0.23704
0.216	0.13457	8.716	-0.09153
0.217	0.16749	8.717	0.23755
0.218	0.20041	8.718	0.56664
0.219	0.23333	8.719	0.5669
0.22	0.33201	8.72	0.23833
0.221	0.52934	8.721	-0.09024
0.222	0.66091	8.722	0.23884
0.223	0.75959	8.723	0.2391
0.224	0.82539	8.724	0.23936
0.225	0.79255	8.725	0.23962
0.226	0.72682	8.726	0.23987
0.227	1.05568	8.727	-0.0887
0.228	0.66112	8.728	-0.08844
0.229	0.66116	8.729	-0.41701
0.23	0.52966	8.73	-0.41675
0.231	0.3324	8.731	-0.41649
0.232	0.23379	8.732	0.24142
0.233	0.13518	8.733	-0.08715
0.234	0.13521	8.734	-0.08689
0.235	0.13525	8.735	-0.08663
0.236	0.13528	8.736	-0.08638
0.237	0.1682	8.737	-0.08612
0.238	0.20112	8.738	-0.08586
0.239	0.23404	8.739	-0.0856
0.24	0.3656	8.74	0.24348
0.241	0.53005	8.741	0.24374
0.242	0.6945	8.742	0.244
0.243	0.7603	8.743	0.24426
0.244	0.79322	8.744	-0.08431
0.245	0.82614	8.745	0.24477
0.246	0.79329	8.746	-0.0838
0.247	0.76044	8.747	0.24529
0.248	0.69471	8.748	-0.08328
0.249	0.66187	8.749	-0.41185
0.25	0.53037	8.75	-0.41159
0.251	0.36599	8.751	-0.41134
0.252	0.26738	8.752	-0.41108
0.253	0.103	8.753	-0.08199
0.254	0.13592	8.754	-0.41056
0.255	0.13596	8.755	-0.4103
0.256	0.16888	8.756	-0.08122
0.257	0.20179	8.757	-0.08096
0.258	0.20183	8.758	0.24812
0.259	0.20186	8.759	0.24838
0.26	0.3992	8.76	0.24864
0.261	0.49788	8.761	0.57773
0.262	0.66233	8.762	0.24916
0.263	0.72813	8.763	0.57824
0.264	0.79393	8.764	0.5785
0.265	0.85973	8.765	0.24993
0.266	0.53094	8.766	0.57901
0.267	0.66251	8.767	0.25044
0.268	0.72831	8.768	-0.07813
0.269	0.66258	8.769	-0.07787
0.27	0.53108	8.77	-0.07761
0.271	0.3667	8.771	-0.40618
0.272	0.26809	8.772	-0.40592
0.273	0.1366	8.773	-0.40566
0.274	0.10375	8.774	-0.40541
0.275	0.13667	8.775	0.25251
0.276	0.10382	8.776	0.25276
0.277	0.16962	8.777	-0.40463
0.278	0.30119	8.778	-0.07555
0.279	0.16969	8.779	0.58237
0.28	0.23549	8.78	0.58262
0.281	0.49859	8.781	0.25405
0.282	0.69592	8.782	0.91197
0.283	0.72884	8.783	0.25457
0.284	0.76176	8.784	-0.074
0.285	0.82756	8.785	0.58391
0.286	0.76183	8.786	0.25534
0.287	0.72898	8.787	0.2556
0.288	0.66325	8.788	0.25586
0.289	0.66329	8.789	-0.07271
0.29	0.56468	8.79	-0.07245
0.291	0.36741	8.791	-0.40102
0.292	0.20304	8.792	0.25689
0.293	0.10442	8.793	-0.07168
0.294	0.13734	8.794	-0.07142
0.295	0.23603	8.795	0.25766
0.296	0.1703	8.796	-0.07091
0.297	0.20321	8.797	0.25818
0.298	0.20325	8.798	0.25844
0.299	0.23617	8.799	0.91635
0.3	0.33485	8.8	0.58778
0.301	0.4993	8.801	0.25921
0.302	0.69663	8.802	0.91712
0.303	0.76243	8.803	0.25973
0.304	0.76247	8.804	0.25998
0.305	0.86115	8.805	0.26024
0.306	0.82831	8.806	0.2605
0.307	0.49951	8.807	0.26076
0.308	0.56532	8.808	-0.06781
0.309	0.69688	8.809	-0.39638
0.31	0.49962	8.81	-0.72495
0.311	0.33524	8.811	-0.39587
0.312	0.23663	8.812	-0.06678
0.313	0.13802	8.813	-0.39535
0.314	0.10517	8.814	-0.06626
0.315	0.07232	8.815	0.26282
0.316	0.17101	8.816	-0.06575
0.317	0.23681	8.817	-0.06549
0.318	0.20396	8.818	0.92125
0.319	0.17111	8.819	0.26385
0.32	0.30268	8.82	0.26411
0.321	0.53289	8.821	0.26437
0.322	0.69734	8.822	0.59345
0.323	0.79603	8.823	0.59371
0.324	0.76318	8.824	0.26514
0.325	0.76322	8.825	-0.06343
0.326	0.69749	8.826	-0.06317
0.327	0.7304	8.827	0.26591
0.328	0.66467	8.828	0.26617
0.329	0.59894	8.829	-0.0624
0.33	0.59898	8.83	-0.06214
0.331	0.40172	8.831	-0.39071
0.332	0.23734	8.832	-0.06162
0.333	0.17161	8.833	-0.06137
0.334	0.073	8.834	0.26772
0.335	0.10592	8.835	-0.06085
0.336	0.10595	8.836	0.26823
0.337	0.17175	8.837	0.26849
0.338	0.17179	8.838	0.26875
0.339	0.23759	8.839	0.59784
0.34	0.36916	8.84	0.26927
0.341	0.50072	8.841	0.26952
0.342	0.66517	8.842	0.59861
0.343	0.76386	8.843	0.59887
0.344	0.79677	8.844	-0.05853
0.345	0.59951	8.845	-0.05827
0.346	0.86261	8.846	0.27081
0.347	0.66535	8.847	-0.05776
0.348	0.69827	8.848	-0.0575
0.349	0.6983	8.849	-0.05724
0.35	0.53392	8.85	-0.05698
0.351	0.36955	8.851	-0.38555
0.352	0.20517	8.852	-0.3853
0.353	0.10656	8.853	-0.38504
0.354	0.07371	8.854	-0.05595
0.355	0.10663	8.855	-0.05569
0.356	0.13954	8.856	-0.38426
0.357	0.04093	8.857	0.27365
0.358	0.1725	8.858	-0.05492
0.359	0.36983	8.859	-0.05466
0.36	0.43563	8.86	0.60325
0.361	0.50143	8.861	-0.05415
0.362	0.60012	8.862	0.60377
0.363	0.76457	8.863	0.60402
0.364	0.83037	8.864	0.27545
0.365	0.76464	8.865	0.60454
0.366	0.79756	8.866	0.27597
0.367	0.76471	8.867	-0.0526
0.368	0.6661	8.868	-0.38117
0.369	0.66613	8.869	-0.38091
0.37	0.50175	8.87	-0.05183
0.371	0.37026	8.871	-0.3804
0.372	0.20588	8.872	-0.38014
0.373	0.07438	8.873	-0.05105
0.374	0.07442	8.874	-0.37962
0.375	-0.02419	8.875	-0.05054
0.376	0.14026	8.876	-0.37911
0.377	0.10741	8.877	-0.37885
0.378	0.23897	8.878	0.27906
0.379	0.23901	8.879	-0.04951
0.38	0.33769	8.88	0.60841
0.381	0.43638	8.881	0.27984
0.382	0.66659	8.882	0.28009
0.383	0.76528	8.883	-0.3773
0.384	0.79819	8.884	0.28061
0.385	0.73246	8.885	-0.04796
0.386	0.63385	8.886	0.28113
0.387	0.92983	8.887	0.28138
0.388	0.56816	8.888	-0.37601
0.389	0.50243	8.889	-0.37576
0.39	0.56823	8.89	-0.04667
0.391	0.33809	8.891	-0.04641
0.392	0.23947	8.892	-0.37498
0.393	0.14086	8.893	-0.37472
0.394	0.10801	8.894	-0.04564
0.395	0.14093	8.895	-0.04538
0.396	0.23961	8.896	0.2837
0.397	0.17388	8.897	-0.04487
0.398	0.10816	8.898	0.28422
0.399	0.17396	8.899	0.28448
0.4	0.30552	8.9	0.28474
0.401	0.50285	8.901	0.28499
0.402	0.60154	8.902	0.61408
0.403	0.7331	8.903	0.28551
0.404	0.76602	8.904	0.28577
0.405	0.73317	8.905	0.28602
0.406	0.73321	8.906	-0.37137
0.407	0.76613	8.907	-0.37111
0.408	0.63463	8.908	-0.04203
0.409	0.60179	8.909	-0.3706
0.41	0.53606	8.91	-0.37034
0.411	0.30591	8.911	-0.04126
0.412	0.2073	8.912	-0.041
0.413	0.10869	8.913	-0.36957
0.414	0.10872	8.914	-0.36931
0.415	0.07588	8.915	-0.36905
0.416	0.10879	8.916	-0.03997
0.417	0.14171	8.917	-0.03971
0.418	0.17463	8.918	0.94703
0.419	0.20755	8.919	0.28963
0.42	0.33912	8.92	0.61872
0.421	0.50356	8.921	0.61898
0.422	0.63513	8.922	0.29041
0.423	0.73381	8.923	1.27715
0.424	0.73385	8.924	0.29092
0.425	0.93118	8.925	-0.03765
0.426	0.73392	8.926	-0.03739
0.427	0.66819	8.927	0.62052
0.428	0.73399	8.928	-0.03687
0.429	0.56961	8.929	-0.36544
0.43	0.50388	8.93	-0.36518
0.431	0.33951	8.931	-0.0361
0.432	0.20801	8.932	-0.36467
0.433	0.1094	8.933	-0.69324
0.434	0.07655	8.934	-0.36415
0.435	0.07659	8.935	-0.03507
0.436	-0.02203	8.936	-0.36364
0.437	0.04377	8.937	0.29428
0.438	0.30687	8.938	0.29453
0.439	0.14249	8.939	0.29479
0.44	0.27406	8.94	0.29505
0.441	0.50427	8.941	0.29531
0.442	0.63584	8.942	0.62439
0.443	0.70164	8.943	0.29582
0.444	0.76744	8.944	0.29608
0.445	0.76748	8.945	0.29634
0.446	0.76751	8.946	-0.03223
0.447	0.73467	8.947	-0.03197
0.448	0.7347	8.948	-0.03172
0.449	0.63609	8.949	-0.03146
0.45	0.50459	8.95	-0.68886
0.451	0.40598	8.951	-1.01743
0.452	0.20872	8.952	0.29814
0.453	0.11011	8.953	-0.03043
0.454	0.11014	8.954	-0.359
0.455	0.17595	8.955	-0.35874
0.456	0.1431	8.956	-0.02965
0.457	0.11025	8.957	0.29943
0.458	0.17605	8.958	0.62852
0.459	0.24185	8.959	0.29995
0.46	0.27477	8.96	0.62903
0.461	0.50499	8.961	0.62929
0.462	0.60367	8.962	0.62955
0.463	0.73524	8.963	0.30098
0.464	0.76815	8.964	-0.02759
0.465	0.70242	8.965	0.30149
0.466	0.73534	8.966	0.30175
0.467	0.60385	8.967	0.30201
0.468	0.66965	8.968	0.30227
0.469	0.80121	8.969	-0.0263
0.47	0.57107	8.97	-0.02604
0.471	0.37381	8.971	-0.35461
0.472	0.20943	8.972	-0.35436
0.473	0.1437	8.973	0.30356
0.474	0.07797	8.974	-0.35384
0.475	0.04512	8.975	-0.02475
0.476	0.11093	8.976	0.63316
0.477	0.17673	8.977	-0.35307
0.478	0.14388	8.978	0.30485
0.479	0.27545	8.979	0.63393
0.48	0.34125	8.98	0.63419
0.481	0.5057	8.981	-0.02321
0.482	0.60438	8.982	0.30588
0.483	0.76883	8.983	0.63496
0.484	0.76886	8.984	-0.68009
0.485	0.80178	8.985	-0.02218
0.486	0.73605	8.986	-0.02192
0.487	0.73609	8.987	-0.02166
0.488	0.67036	8.988	-0.35023
0.489	0.67039	8.989	-0.6788
0.49	0.60466	8.99	-0.34971
0.491	0.4074	8.991	-0.34946
0.492	0.24302	8.992	-0.02037
0.493	0.11153	8.993	-0.34894
0.494	0.07868	8.994	-0.01986
0.495	0.01295	8.995	-0.0196
0.496	0.14452	8.996	-0.01934
0.497	0.11167	8.997	0.63857
0.498	0.14459	8.998	0.31
0.499	0.24327	8.999	0.31026
0.5	0.30907	9	0.63935
0.501	0.50641	9.001	0.31078
0.502	0.60509	9.002	0.63986
0.503	0.76954	9.003	-0.67519
0.504	0.80246	9.004	-0.01728
0.505	0.73673	9.005	-0.01702
0.506	0.76965	9.006	0.31207
0.507	0.76968	9.007	-0.0165
0.508	0.57242	9.008	-0.01625
0.509	0.57246	9.009	-0.34482
0.51	0.57249	9.01	-0.67339
0.511	0.34235	9.011	-0.01547
0.512	0.21085	9.012	-0.34404
0.513	0.11224	9.013	-0.67261
0.514	0.07939	9.014	-0.34353
0.515	0.11231	9.015	-0.34327
0.516	0.27676	9.016	0.31464
0.517	0.17815	9.017	-0.34275
0.518	0.11242	9.018	0.31516
0.519	0.24398	9.019	-0.01341
0.52	0.34267	9.02	0.6445
0.521	0.47423	9.021	0.64476
0.522	0.63868	9.022	0.64502
0.523	0.73737	9.023	0.31645
0.524	0.80317	9.024	1.96084
0.525	0.8032	9.025	0.64579
0.526	0.77036	9.026	0.31722
0.527	0.70463	9.027	0.31748
0.528	0.67178	9.028	-0.01109
0.529	0.60605	9.029	-0.33966
0.53	0.54032	9.03	0.31825
0.531	0.37594	9.031	-0.33914
0.532	0.21156	9.032	-0.33889
0.533	0.08007	9.033	-0.66746
0.534	0.04722	9.034	-0.00954
0.535	0.01437	9.035	-0.33811
0.536	0.11306	9.036	0.3198
0.537	0.17886	9.037	-0.3376
0.538	0.17889	9.038	0.32032
0.539	0.27758	9.039	0.6494
0.54	0.3105	9.04	0.97849
0.541	0.47494	9.041	0.64992
0.542	0.63939	9.042	0.32135
0.543	0.73808	9.043	0.65043
0.544	0.771	9.044	0.65069
0.545	0.73815	9.045	0.65095
0.546	0.77107	9.046	0.32238
0.547	0.73822	9.047	0.32264
0.548	0.67249	9.048	0.32289
0.549	0.57388	9.049	0.32315
0.55	0.54103	9.05	-0.00542
0.551	0.34377	9.051	-0.33399
0.552	0.24516	9.052	-0.33373
0.553	0.11366	9.053	-0.00464
0.554	0.08081	9.054	-0.66204
0.555	0.11373	9.055	-0.00413
0.556	0.08089	9.056	-0.66153
0.557	0.08092	9.057	0.32521
0.558	0.1796	9.058	0.6543
0.559	0.2454	9.059	0.32573
0.56	0.34409	9.06	0.65482
0.561	0.50854	9.061	0.32625
0.562	0.60722	9.062	0.3265
0.563	0.73879	9.063	0.65559
0.564	0.73882	9.064	0.65585
0.565	0.77174	9.065	0.32728
0.566	0.73889	9.066	0.32754
0.567	0.70605	9.067	0.65662
0.568	0.6732	9.068	-0.3296
0.569	0.67324	9.069	-0.000518418
0.57	0.47597	9.07	-0.32909
0.571	0.41025	9.071	-0.32883
0.572	0.21298	9.072	0.00025507
0.573	0.11437	9.073	-0.32832
0.574	0.08152	9.074	0.000770728
0.575	0.04868	9.075	0.32986
0.576	0.27889	9.076	0.00129
0.577	0.11451	9.077	0.00154
0.578	0.2132	9.078	0.0018
0.579	0.21323	9.079	0.65971
0.58	0.31192	9.08	0.65997
0.581	0.50925	9.081	0.66023
0.582	0.60793	9.082	0.66049
0.583	0.7395	9.083	0.33192
0.584	0.8053	9.084	0.33218
0.585	0.77245	9.085	0.33243
0.586	0.67384	9.086	0.33269
0.587	0.77252	9.087	0.33295
0.588	0.67391	9.088	0.00438
0.589	0.64106	9.089	-0.32419
0.59	0.54245	9.09	-0.32393
0.591	0.37807	9.091	-0.6525
0.592	0.2137	9.092	-0.32342
0.593	0.14796	9.093	0.00567
0.594	0.11512	9.094	0.00593
0.595	0.08227	9.095	-0.9803
0.596	0.08231	9.096	0.33527
0.597	0.11522	9.097	0.0067
0.598	0.21391	9.098	0.66461
0.599	0.21394	9.099	0.66487
0.6	0.24686	9.1	0.99396
0.601	0.50996	9.101	0.66539
0.602	0.60864	9.102	0.33682
0.603	0.74021	9.103	0.6659
0.604	0.80601	9.104	-0.97798
0.605	0.77316	9.105	0.00876
0.606	0.74032	9.106	0.00902
0.607	0.74035	9.107	0.00928
0.608	0.64174	9.108	-0.31929
0.609	0.60889	9.109	-0.64786
0.61	0.57604	9.11	-0.6476
0.611	0.3459	9.111	-0.64734
0.612	0.24729	9.112	0.01057
0.613	0.11579	9.113	0.01083
0.614	0.11583	9.114	-0.31774
0.615	0.14875	9.115	0.01134
0.616	0.14878	9.116	-0.31723
0.617	0.11594	9.117	0.66951
0.618	0.18174	9.118	0.34094
0.619	0.24754	9.119	0.67003
0.62	0.28046	9.12	0.67029
0.621	0.47779	9.121	0.34172
0.622	0.60935	9.122	0.6708
0.623	0.70804	9.123	0.34223
0.624	0.77384	9.124	0.34249
0.625	0.80676	9.125	0.01392
0.626	0.83967	9.126	0.343
0.627	0.6753	9.127	0.67209
0.628	0.7411	9.128	0.01469
0.629	0.64248	9.129	-0.31388
0.63	0.57676	9.13	-0.31362
0.631	0.41238	9.131	-0.64219
0.632	0.21512	9.132	0.01572
0.633	0.14939	9.133	0.01598
0.634	0.08366	9.134	0.34507
0.635	0.08369	9.135	1.33181
0.636	0.11661	9.136	0.01676
0.637	0.11665	9.137	0.01701
0.638	0.21533	9.138	0.67493
0.639	0.21537	9.139	0.34636
0.64	0.24828	9.14	0.67544
0.641	0.51138	9.141	0.34687
0.642	0.61006	9.142	0.67596
0.643	0.70875	9.143	0.34739
0.644	0.77455	9.144	1.0053
0.645	0.7417	9.145	0.67673
0.646	0.74174	9.146	0.01933
0.647	0.67601	9.147	0.34842
0.648	0.70892	9.148	-0.30898
0.649	0.6432	9.149	0.02011
0.65	0.54458	9.15	0.34919
0.651	0.3802	9.151	0.02062
0.652	0.24871	9.152	-0.30795
0.653	0.1501	9.153	-0.63652
0.654	0.05148	9.154	0.0214
0.655	0.11729	9.155	0.02165
0.656	0.11732	9.156	0.35074
0.657	0.15024	9.157	0.02217
0.658	0.21604	9.158	-0.3064
0.659	0.18319	9.159	0.68034
0.66	0.31476	9.16	0.02294
0.661	0.44633	9.161	0.68086
0.662	0.61077	9.162	0.35229
0.663	0.70946	9.163	0.02372
0.664	0.77526	9.164	0.3528
0.665	0.74241	9.165	0.35306
0.666	0.74245	9.166	0.02449
0.667	0.7096	9.167	0.35358
0.668	0.70964	9.168	-0.30382
0.669	0.67679	9.169	-0.30356
0.67	0.61106	9.17	0.02552
0.671	0.38091	9.171	-0.30305
0.672	0.2823	9.172	-0.30279
0.673	0.15081	9.173	-0.30253
0.674	0.05219	9.174	-0.6311
0.675	0.05223	9.175	-0.30202
0.676	0.11803	9.176	0.02707
0.677	0.18383	9.177	0.02733
0.678	0.1181	9.178	0.35641
0.679	0.24967	9.179	0.6855
0.68	0.31547	9.18	1.01458
0.681	0.47992	9.181	0.68601
0.682	0.61148	9.182	0.35744
0.683	0.74305	9.183	0.68653
0.684	0.77597	9.184	0.35796
0.685	0.74312	9.185	1.3447
0.686	0.74316	9.186	0.02965
0.687	0.74319	9.187	0.02991
0.688	0.67746	9.188	0.03016
0.689	0.6775	9.189	0.03042
0.69	0.61177	9.19	-0.29815
0.691	0.41451	9.191	-0.29789
0.692	0.21725	9.192	-0.29763
0.693	0.15152	9.193	0.03145
0.694	0.11867	9.194	-0.29712
0.695	0.08582	9.195	0.3608
0.696	0.11874	9.196	0.03223
0.697	0.15166	9.197	0.03248
0.698	0.1517	9.198	0.36157
0.699	0.2175	9.199	0.033
0.7	0.2833	9.2	0.69091
0.701	0.51351	9.201	0.69117
0.702	0.6122	9.202	0.3626
0.703	0.74376	9.203	0.03403
0.704	0.77668	9.204	0.69194
0.705	0.8096	9.205	0.36337
0.706	0.77675	9.206	0.36363
0.707	0.7439	9.207	0.03506
0.708	0.64529	9.208	-0.29351
0.709	0.61244	9.209	0.03558
0.71	0.61248	9.21	0.03584
0.711	0.41522	9.211	0.03609
0.712	0.21796	9.212	-0.29248
0.713	0.15223	9.213	0.36544
0.714	0.0865	9.214	-0.29196
0.715	0.11942	9.215	-0.94936
0.716	0.15233	9.216	0.03738
0.717	0.18525	9.217	0.03764
0.718	0.15241	9.218	0.0379
0.719	0.21821	9.219	0.36698
0.72	0.31689	9.22	0.69607
0.721	0.48134	9.221	0.3675
0.722	0.61291	9.222	0.69658
0.723	0.71159	9.223	0.36801
0.724	0.77739	9.224	0.6971
0.725	0.74454	9.225	-0.61795
0.726	0.74458	9.226	0.36879
0.727	0.74461	9.227	0.36905
0.728	0.71177	9.228	0.3693
0.729	0.67892	9.229	0.04073
0.73	0.58031	9.23	0.04099
0.731	0.35016	9.231	-0.28758
0.732	0.28443	9.232	-0.28732
0.733	0.15294	9.233	0.04177
0.734	0.08721	9.234	-0.2868
0.735	0.12013	9.235	0.04228
0.736	0.12016	9.236	0.04254
0.737	0.15308	9.237	0.0428
0.738	0.186	9.238	0.04305
0.739	0.21892	9.239	0.70097
0.74	0.25184	9.24	1.03005
0.741	0.51493	9.241	0.37266
0.742	0.61362	9.242	0.37291
0.743	0.74518	9.243	0.702
0.744	0.7781	9.244	0.37343
0.745	0.77814	9.245	0.70251
0.746	0.74529	9.246	0.37394
0.747	0.74533	9.247	0.3742
0.748	0.71248	9.248	0.37446
0.749	0.64675	9.249	0.37472
0.75	0.6139	9.25	-0.61151
0.751	0.38376	9.251	-0.61125
0.752	0.25226	9.252	-0.28216
0.753	0.15365	9.253	0.70458
0.754	0.08792	9.254	0.70483
0.755	0.08796	9.255	0.70509
0.756	0.08799	9.256	0.37652
0.757	0.08803	9.257	0.04795
0.758	0.21959	9.258	-0.28062
0.759	0.25251	9.259	1.03495
0.76	0.28543	9.26	0.04873
0.761	0.48276	9.261	0.37781
0.762	0.61433	9.262	0.7069
0.763	0.74589	9.263	0.70716
0.764	0.77881	9.264	0.04976
0.765	0.77885	9.265	0.70767
0.766	0.746	9.266	1.03676
0.767	0.71315	9.267	0.05053
0.768	0.68031	9.268	0.05079
0.769	0.68034	9.269	0.05105
0.77	0.58173	9.27	0.38013
0.771	0.41735	9.271	0.38039
0.772	0.25297	9.272	0.05182
0.773	0.12148	9.273	-0.27675
0.774	0.08863	9.274	0.05234
0.775	0.08867	9.275	-0.27623
0.776	0.12158	9.276	0.05285
0.777	0.1545	9.277	0.71077
0.778	0.18742	9.278	0.38219
0.779	0.25322	9.279	0.38245
0.78	0.31902	9.28	1.04037
0.781	0.48347	9.281	0.05414
0.782	0.61504	9.282	0.71205
0.783	0.77949	9.283	0.71231
0.784	0.81241	9.284	1.0414
0.785	0.74668	9.285	0.384
0.786	0.74671	9.286	0.38426
0.787	0.74675	9.287	0.05569
0.788	0.7139	9.288	0.05595
0.789	0.74682	9.289	-0.27262
0.79	0.54956	9.29	-0.27237
0.791	0.38518	9.291	0.05672
0.792	0.28657	9.292	0.05698
0.793	0.12219	9.293	-0.92925
0.794	0.15511	9.294	0.71515
0.795	0.08938	9.295	0.38658
0.796	0.12229	9.296	0.71566
0.797	0.15521	9.297	0.05827
0.798	0.18813	9.298	0.71618
0.799	0.22105	9.299	0.38761
0.8	0.28685	9.3	0.7167
0.801	0.41842	9.301	1.04578
0.802	0.61575	9.302	1.04604
0.803	0.74731	9.303	0.71747
0.804	0.74735	9.304	0.06007
0.805	0.78027	9.305	1.37564
0.806	0.7803	9.306	1.04707
0.807	0.74746	9.307	0.7185
0.808	0.71461	9.308	0.38993
0.809	0.616	9.309	0.06136
0.81	0.64892	9.31	-0.26721
0.811	0.38589	9.311	-0.26695
0.812	0.25439	9.312	0.06213
0.813	0.15578	9.313	-0.26644
0.814	0.12293	9.314	-0.26618
0.815	0.09009	9.315	-0.26592
0.816	0.15589	9.316	0.06317
0.817	0.12304	9.317	0.39225
0.818	0.22172	9.318	0.39251
0.819	0.18888	9.319	0.39277
0.82	0.32044	9.32	0.0642
0.821	0.48489	9.321	0.39328
0.822	0.64934	9.322	0.39354
0.823	0.78091	9.323	0.3938
0.824	0.81383	9.324	0.39406
0.825	0.81386	9.325	0.39431
0.826	0.78101	9.326	0.7234
0.827	0.71528	9.327	0.066
0.828	0.7482	9.328	0.39509
0.829	0.64959	9.329	0.06652
0.83	0.61674	9.33	0.06678
0.831	0.41948	9.331	-0.59062
0.832	0.22222	9.332	-0.26154
0.833	0.15649	9.333	-0.59011
0.834	0.09076	9.334	-1.57633
0.835	0.0908	9.335	0.06806
0.836	0.12372	9.336	-0.26051
0.837	0.12375	9.337	0.06858
0.838	0.18955	9.338	0.39766
0.839	0.22247	9.339	0.39792
0.84	0.28827	9.34	0.39818
0.841	0.51849	9.341	0.72727
0.842	0.61717	9.342	0.3987
0.843	0.68297	9.343	0.72778
0.844	0.74877	9.344	1.05687
0.845	0.81457	9.345	0.07064
0.846	0.78173	9.346	-0.58675
0.847	0.78176	9.347	-0.25767
0.848	0.74891	9.348	0.07142
0.849	0.68318	9.349	-0.25715
0.85	0.61745	9.35	-0.2569
0.851	0.38731	9.351	0.07219
0.852	0.2887	9.352	0.07245
0.853	0.1572	9.353	0.07271
0.854	0.09147	9.354	0.07296
0.855	0.09151	9.355	0.40205
0.856	0.09154	9.356	0.07348
0.857	0.15734	9.357	0.07374
0.858	0.22315	9.358	0.07399
0.859	0.22318	9.359	0.73191
0.86	0.28898	9.36	0.73216
0.861	0.45343	9.361	0.73242
0.862	0.61788	9.362	0.40385
0.863	0.71656	9.363	0.40411
0.864	0.74948	9.364	0.40437
0.865	0.74952	9.365	0.73345
0.866	0.78244	9.366	0.40488
0.867	0.71671	9.367	0.40514
0.868	0.68386	9.368	0.07657
0.869	0.68389	9.369	0.07683
0.87	0.65105	9.37	-0.25174
0.871	0.4209	9.371	0.07735
0.872	0.28941	9.372	-0.90888
0.873	0.15791	9.373	1.39317
0.874	0.12507	9.374	0.07812
0.875	0.1251	9.375	-1.23693
0.876	0.12514	9.376	0.07864
0.877	0.19094	9.377	0.07889
0.878	0.15809	9.378	0.40798
0.879	0.28966	9.379	1.06589
0.88	0.28969	9.38	1.06615
0.881	0.45414	9.381	0.73758
0.882	0.61859	9.382	0.73784
0.883	0.75016	9.383	0.73809
0.884	0.78308	9.384	0.40952
0.885	0.81599	9.385	0.73861
0.886	0.81603	9.386	1.0677
0.887	0.7503	9.387	1.39678
0.888	0.71745	9.388	0.08173
0.889	0.6846	9.389	0.08199
0.89	0.58599	9.39	0.08224
0.891	0.42161	9.391	-0.24633
0.892	0.29012	9.392	0.08276
0.893	0.15862	9.393	0.08302
0.894	0.12578	9.394	0.4121
0.895	0.09293	9.395	0.08353
0.896	0.15873	9.396	-0.24504
0.897	0.12588	9.397	0.41288
0.898	0.19168	9.398	0.41313
0.899	0.25748	9.399	0.41339
0.9	0.2904	9.4	0.41365
0.901	0.48773	9.401	1.07156
0.902	0.68507	9.402	0.74299
0.903	0.71798	9.403	-0.57206
0.904	0.78379	9.404	0.41468
0.905	0.78382	9.405	0.41494
0.906	0.78386	9.406	0.08637
0.907	0.78389	9.407	0.08663
0.908	0.71816	9.408	0.08689
0.909	0.68532	9.409	-0.24168
0.91	0.5867	9.41	-0.24143
0.911	0.45521	9.411	-0.24117
0.912	0.29083	9.412	-0.24091
0.913	0.19222	9.413	-0.24065
0.914	0.12649	9.414	1.73257
0.915	0.12652	9.415	0.08869
0.916	0.15944	9.416	0.08895
0.917	0.12659	9.417	0.08921
0.918	0.19239	9.418	0.74712
0.919	0.22531	9.419	0.41855
0.92	0.324	9.42	1.07646
0.921	0.45556	9.421	0.41906
0.922	0.65289	9.422	1.07698
0.923	0.71869	9.423	1.07724
0.924	0.75161	9.424	0.09101
0.925	0.81741	9.425	-0.23756
0.926	0.81745	9.426	1.40684
0.927	0.75172	9.427	0.42061
0.928	0.71887	9.428	0.42087
0.929	0.68603	9.429	0.0923
0.93	0.6203	9.43	0.09256
0.931	0.4888	9.431	0.09282
0.932	0.29154	9.432	0.09307
0.933	0.16004	9.433	-0.2355
0.934	0.09431	9.434	0.09359
0.935	0.12723	9.435	0.42267
0.936	0.12727	9.436	0.42293
0.937	0.19307	9.437	-0.56329
0.938	0.1931	9.438	0.09462
0.939	0.25891	9.439	0.42371
0.94	0.25894	9.44	0.75279
0.941	0.48916	9.441	0.75305
0.942	0.58784	9.442	-0.23318
0.943	0.75229	9.443	0.75356
0.944	0.81809	9.444	0.75382
0.945	0.81813	9.445	0.75408
0.946	0.78528	9.446	0.42551
0.947	0.75243	9.447	0.42577
0.948	0.71958	9.448	0.0972
0.949	0.68674	9.449	-0.23137
0.95	0.62101	9.45	0.09771
0.951	0.45663	9.451	-0.23086
0.952	0.29225	9.452	0.42706
0.953	0.19364	9.453	-0.55917
0.954	0.16079	9.454	0.09875
0.955	0.09506	9.455	0.75666
0.956	0.12798	9.456	-0.22957
0.957	0.1609	9.457	0.09952
0.958	0.2267	9.458	0.09978
0.959	0.22673	9.459	1.08652
0.96	0.29253	9.46	0.42912
0.961	0.48987	9.461	1.08703
0.962	0.62143	9.462	0.42964
0.963	0.753	9.463	0.42989
0.964	0.78592	9.464	0.75898
0.965	0.78595	9.465	1.41689
0.966	0.81887	9.466	-0.55582
0.967	0.78602	9.467	-0.22673
0.968	0.72029	9.468	0.10236
0.969	0.72033	9.469	0.10261
0.97	0.6546	9.47	-0.22596
0.971	0.49022	9.471	-0.2257
0.972	0.29296	9.472	0.43221
0.973	0.16147	9.473	0.10364
0.974	0.12862	9.474	0.1039
0.975	0.09577	9.475	0.10416
0.976	0.12869	9.476	0.43325
0.977	0.12873	9.477	-0.22415
0.978	0.19453	9.478	0.10493
0.979	0.29321	9.479	0.43402
0.98	0.32613	9.48	0.7631
0.981	0.45769	9.481	0.10571
0.982	0.62214	9.482	1.7501
0.983	0.72083	9.483	1.42153
0.984	0.81951	9.484	0.76414
0.985	0.78666	9.485	0.10674
0.986	0.85246	9.486	0.76465
0.987	0.78673	9.487	0.43608
0.988	0.721	9.488	0.43634
0.989	0.75392	9.489	0.10777
0.99	0.62243	9.49	-0.54963
0.991	0.45805	9.491	0.43711
0.992	0.32655	9.492	0.7662
0.993	0.19506	9.493	0.1088
0.994	0.12933	9.494	-0.5486
0.995	0.09648	9.495	0.43814
0.996	0.16228	9.496	1.42488
0.997	0.16232	9.497	0.10983
0.998	0.19524	9.498	0.11009
0.999	0.26104	9.499	0.43918
1	0.29396	9.5	1.09709
1.001	0.4584	9.501	1.09735
1.002	0.62285	9.502	1.0976
1.003	0.7873	9.503	0.44021
1.004	0.78734	9.504	0.76929
1.005	0.82026	9.505	1.09838
1.006	0.78741	9.506	0.44098
1.007	0.75456	9.507	0.77007
1.008	0.72171	9.508	0.11267
1.009	0.72175	9.509	0.44175
1.01	0.65602	9.51	0.11318
1.011	0.52453	9.511	0.11344
1.012	0.29438	9.512	0.1137
1.013	0.19577	9.513	-0.21487
1.014	0.13004	9.514	0.11422
1.015	0.09719	9.515	0.11447
1.016	0.13011	9.516	0.11473
1.017	0.13015	9.517	1.75913
1.018	0.22883	9.518	1.10173
1.019	0.29463	9.519	0.44433
1.02	0.32755	9.52	0.44459
1.021	0.492	9.521	0.44485
1.022	0.65645	9.522	0.77393
1.023	0.75513	9.523	1.43185
1.024	0.85381	9.524	0.44562
1.025	0.78808	9.525	0.77471
1.026	0.821	9.526	0.77496
1.027	0.78816	9.527	0.11757
1.028	0.72243	9.528	0.44665
1.029	0.68958	9.529	0.11808
1.03	0.68961	9.53	0.11834
1.031	0.45947	9.531	0.1186
1.032	0.32798	9.532	-1.19645
1.033	0.22936	9.533	0.44794
1.034	0.13075	9.534	0.4482
1.035	0.0979	9.535	-1.52451
1.036	0.1637	9.536	-0.20894
1.037	0.19662	9.537	-0.20868
1.038	0.22954	9.538	0.44923
1.039	0.22958	9.539	0.77832
1.04	0.29538	9.54	0.44975
1.041	0.49271	9.541	1.10766
1.042	0.62427	9.542	0.45026
1.043	0.78872	9.543	0.45052
1.044	0.78876	9.544	1.10843
1.045	0.85456	9.545	-0.20662
1.046	0.78883	9.546	0.45129
1.047	0.78887	9.547	0.78038
1.048	0.72314	9.548	0.12298
1.049	0.75605	9.549	0.12324
1.05	0.62456	9.55	0.1235
1.051	0.46018	9.551	-0.20507
1.052	0.32869	9.552	0.12401
1.053	0.19719	9.553	-0.20456
1.054	0.16434	9.554	0.12453
1.055	0.1315	9.555	0.12479
1.056	0.13153	9.556	0.12504
1.057	0.16445	9.557	0.78296
1.058	0.19737	9.558	-0.53209
1.059	0.23029	9.559	0.45464
1.06	0.29609	9.56	0.78373
1.061	0.49342	9.561	0.78399
1.062	0.65787	9.562	-0.20224
1.063	0.75655	9.563	-1.18846
1.064	0.85524	9.564	0.45593
1.065	0.85527	9.565	0.78502
1.066	0.82242	9.566	0.45645
1.067	0.82246	9.567	0.45671
1.068	0.75673	9.568	0.78579
1.069	0.691	9.569	0.45722
1.07	0.65815	9.57	0.12865
1.071	0.49377	9.571	0.12891
1.072	0.3294	9.572	0.12917
1.073	0.23078	9.573	0.12943
1.074	0.13217	9.574	0.45851
1.075	0.16509	9.575	0.12994
1.076	0.16512	9.576	-0.85628
1.077	0.16516	9.577	0.13046
1.078	0.19808	9.578	0.45954
1.079	0.231	9.579	0.4598
1.08	0.36256	9.58	0.46006
1.081	0.46125	9.581	0.78915
1.082	0.65858	9.582	0.46057
1.083	0.72438	9.583	0.78966
1.084	0.88883	9.584	-0.19656
1.085	0.8231	9.585	0.79018
1.086	0.82313	9.586	0.79043
1.087	0.82317	9.587	0.79069
1.088	0.75744	9.588	0.46212
1.089	0.69171	9.589	0.13355
1.09	0.62598	9.59	-0.19502
1.091	0.52737	9.591	0.13407
1.092	0.36299	9.592	-0.1945
1.093	0.19861	9.593	0.13458
1.094	0.19865	9.594	0.13484
1.095	0.1658	9.595	0.1351
1.096	0.10007	9.596	-0.19347
1.097	0.26452	9.597	-1.17969
1.098	0.23167	9.598	0.4647
1.099	0.26459	9.599	0.13613
1.1	0.26463	9.6	0.46522
1.101	0.46196	9.601	0.7943
1.102	0.69217	9.602	1.12339
1.103	0.79086	9.603	0.79482
1.104	0.88954	9.604	0.46625
1.105	0.85669	9.605	0.79533
1.106	0.82385	9.606	0.46676
1.107	0.82388	9.607	0.46702
1.108	0.79103	9.608	0.13845
1.109	0.69242	9.609	-0.19012
1.11	0.65957	9.61	0.13897
1.111	0.56096	9.611	-0.51843
1.112	0.33082	9.612	0.46831
1.113	0.23221	9.613	-0.18909
1.114	0.19936	9.614	0.46883
1.115	0.16651	9.615	0.79791
1.116	0.19943	9.616	0.46934
1.117	0.19946	9.617	0.4696
1.118	0.26526	9.618	0.46986
1.119	0.29818	9.619	0.47011
1.12	0.36398	9.62	1.12803
1.121	0.49555	9.621	1.12829
1.122	0.66	9.622	0.47089
1.123	0.79157	9.623	0.79997
1.124	0.82448	9.624	0.14258
1.125	0.8574	9.625	1.12932
1.126	0.82456	9.626	0.47192
1.127	0.82459	9.627	0.14335
1.128	0.82463	9.628	-0.18522
1.129	0.7589	9.629	0.14387
1.13	0.69317	9.63	0.14412
1.131	0.49591	9.631	-0.18445
1.132	0.39729	9.632	0.14464
1.133	0.2658	9.633	0.47372
1.134	0.23295	9.634	-0.18367
1.135	0.2001	9.635	-0.18342
1.136	0.23302	9.636	0.14567
1.137	0.36459	9.637	0.47476
1.138	0.29886	9.638	0.47501
1.139	0.33178	9.639	0.8041
1.14	0.39758	9.64	0.80436
1.141	0.49626	9.641	0.80461
1.142	0.66071	9.642	1.1337
1.143	0.82516	9.643	1.13396
1.144	0.89096	9.644	1.13422
1.145	0.92388	9.645	0.47682
1.146	0.85815	9.646	0.47708
1.147	0.85818	9.647	0.47733
1.148	0.8911	9.648	0.14876
1.149	0.79249	9.649	-0.17981
1.15	0.72676	9.65	0.14928
1.151	0.59527	9.651	0.47837
1.152	0.398	9.652	0.47862
1.153	0.29939	9.653	-0.17877
1.154	0.23366	9.654	-0.50734
1.155	0.2337	9.655	0.15057
1.156	0.26661	9.656	0.47965
1.157	0.23377	9.657	-0.17774
1.158	0.29957	9.658	0.48017
1.159	0.36537	9.659	0.48043
1.16	0.43117	9.66	1.13834
1.161	0.52985	9.661	0.80977
1.162	0.76007	9.662	0.4812
1.163	0.85875	9.663	0.81029
1.164	0.89167	9.664	1.4682
1.165	0.92459	9.665	0.8108
1.166	0.89174	9.666	0.48223
1.167	0.85889	9.667	0.15366
1.168	0.85893	9.668	0.15392
1.169	0.85897	9.669	-0.17465
1.17	0.72747	9.67	-0.17439
1.171	0.62886	9.671	0.15469
1.172	0.46448	9.672	0.15495
1.173	0.3001	9.673	-0.17362
1.174	0.26725	9.674	0.4843
1.175	0.26729	9.675	0.15573
1.176	0.23444	9.676	0.15598
1.177	0.16871	9.677	0.8139
1.178	0.43181	9.678	0.1565
1.179	0.36608	9.679	0.48558
1.18	0.43188	9.68	0.81467
1.181	0.56345	9.681	1.14376
1.182	0.7279	9.682	0.81519
1.183	0.85946	9.683	0.48662
1.184	0.89238	9.684	1.14453
1.185	0.9253	9.685	0.48713
1.186	0.92534	9.686	0.48739
1.187	0.89249	9.687	0.81648
1.188	0.89252	9.688	0.4879
1.189	0.82679	9.689	0.15934
1.19	0.72818	9.69	0.15959
1.191	0.59669	9.691	-0.16898
1.192	0.46519	9.692	0.16011
1.193	0.3337	9.693	0.48919
1.194	0.30085	9.694	-0.1682
1.195	0.30088	9.695	-0.16795
1.196	0.30092	9.696	0.48997
1.197	0.33384	9.697	0.1614
1.198	0.33387	9.698	0.49048
1.199	0.36679	9.699	0.49074
1.2	0.46547	9.7	1.14865
1.201	0.56416	9.701	1.14891
1.202	0.79437	9.702	0.49151
1.203	0.89306	9.703	0.8206
1.204	0.92598	9.704	0.49203
1.205	0.95889	9.705	0.49229
1.206	0.92605	9.706	0.82137
1.207	0.95896	9.707	0.82163
1.208	0.89323	9.708	0.16423
1.209	0.86039	9.709	0.16449
1.21	0.86042	9.71	-0.16408
1.211	0.63028	9.711	0.16501
1.212	0.49878	9.712	-0.49239
1.213	0.36729	9.713	0.16552
1.214	0.26868	9.714	-0.16305
1.215	0.23583	9.715	0.16604
1.216	0.30163	9.716	0.1663
1.217	0.26878	9.717	-0.16227
1.218	0.23594	9.718	0.49564
1.219	0.40038	9.719	0.82473
1.22	0.46619	9.72	0.82498
1.221	0.59775	9.721	0.82524
1.222	0.7622	9.722	0.8255
1.223	0.92665	9.723	0.82576
1.224	1.02533	9.724	1.15484
1.225	0.99249	9.725	0.82627
1.226	0.92676	9.726	0.4977
1.227	0.92679	9.727	0.16913
1.228	0.92683	9.728	0.16939
1.229	0.8611	9.729	0.49848
1.23	0.82825	9.73	-0.15892
1.231	0.72964	9.731	0.17016
1.232	0.53238	9.732	0.17042
1.233	0.40088	9.733	0.17068
1.234	0.30227	9.734	0.49976
1.235	0.3023	9.735	-0.15763
1.236	0.30234	9.736	-0.15737
1.237	0.33526	9.737	0.50054
1.238	0.40106	9.738	0.5008
1.239	0.40109	9.739	0.50105
1.24	0.49978	9.74	0.83014
1.241	0.66423	9.741	0.8304
1.242	0.82868	9.742	1.15948
1.243	0.89448	9.743	0.50209
1.244	0.99316	9.744	0.83117
1.245	0.9932	9.745	0.5026
1.246	1.059	9.746	0.83169
1.247	1.02615	9.747	0.50312
1.248	0.82889	9.748	0.50337
1.249	0.82893	9.749	0.50363
1.25	0.82896	9.75	-0.48259
1.251	0.69747	9.751	-0.15351
1.252	0.53309	9.752	0.17558
1.253	0.40159	9.753	0.17584
1.254	0.33586	9.754	0.50492
1.255	0.36878	9.755	0.17635
1.256	0.36882	9.756	0.50544
1.257	0.56615	9.757	-0.15196
1.258	0.40177	9.758	0.17713
1.259	0.66487	9.759	0.83504
1.26	0.56625	9.76	0.50647
1.261	0.7307	9.761	1.16438
1.262	0.82939	9.762	0.83581
1.263	0.96095	9.763	0.50724
1.264	1.05964	9.764	0.83633
1.265	1.02679	9.765	0.50776
1.266	1.05971	9.766	0.83684
1.267	1.02686	9.767	0.17945
1.268	0.99401	9.768	0.50853
1.269	0.96117	9.769	0.17996
1.27	0.89544	9.77	0.18022
1.271	0.76394	9.771	-0.14835
1.272	0.56668	9.772	-0.14809
1.273	0.50095	9.773	-0.14783
1.274	0.36946	9.774	0.18125
1.275	0.36949	9.775	0.83916
1.276	0.43529	9.776	-0.14706
1.277	0.43533	9.777	0.83968
1.278	0.50113	9.778	0.51111
1.279	0.50116	9.779	0.8402
1.28	0.56697	9.78	0.84045
1.281	0.69853	9.781	0.51188
1.282	0.89586	9.782	0.84097
1.283	0.99455	9.783	0.84123
1.284	1.09323	9.784	0.51266
1.285	1.06038	9.785	1.17057
1.286	1.0933	9.786	0.842
1.287	1.02757	9.787	0.51343
1.288	1.02761	9.788	0.51369
1.289	1.02764	9.789	0.18512
1.29	0.92903	9.79	0.18538
1.291	0.79753	9.791	0.18563
1.292	0.63316	9.792	-0.14294
1.293	0.50166	9.793	-0.14268
1.294	0.43593	9.794	0.18641
1.295	0.40308	9.795	-0.14216
1.296	0.40312	9.796	0.18692
1.297	0.40316	9.797	-0.14165
1.298	0.66625	9.798	0.51627
1.299	0.37034	9.799	0.84535
1.3	0.60056	9.8	0.51678
1.301	0.73212	9.801	0.84587
1.302	0.92946	9.802	1.50378
1.303	1.02814	9.803	0.84638
1.304	1.09394	9.804	0.51781
1.305	1.12686	9.805	0.8469
1.306	1.09401	9.806	0.51833
1.307	1.06117	9.807	0.51859
1.308	1.0612	9.808	0.19002
1.309	0.99547	9.809	0.19028
1.31	0.99551	9.81	0.19053
1.311	0.86401	9.811	-0.13804
1.312	0.69963	9.812	0.19105
1.313	0.53525	9.813	-0.46635
1.314	0.46953	9.814	0.19156
1.315	0.43668	9.815	0.19182
1.316	0.4696	9.816	1.17856
1.317	0.50251	9.817	-0.13649
1.318	0.53543	9.818	0.52142
1.319	0.56835	9.819	0.85051
1.32	0.63415	9.82	0.52194
1.321	0.7986	9.821	0.5222
1.322	0.96305	9.822	0.85128
1.323	1.02885	9.823	1.18037
1.324	1.16042	9.824	0.52297
1.325	1.19334	9.825	1.18088
1.326	1.16049	9.826	0.52349
1.327	1.06188	9.827	0.19492
1.328	1.19344	9.828	-0.13365
1.329	1.09483	9.829	0.52426
1.33	1.06198	9.83	0.19569
1.331	0.86472	9.831	0.19595
1.332	0.73323	9.832	0.19621
1.333	0.56885	9.833	0.19646
1.334	0.536	9.834	0.19672
1.335	0.53604	9.835	0.52581
1.336	0.56895	9.836	0.52606
1.337	0.53611	9.837	0.85515
1.338	0.56903	9.838	0.85541
1.339	0.53618	9.839	0.19801
1.34	0.50333	9.84	0.85592
1.341	0.86508	9.841	0.85618
1.342	0.99664	9.842	0.85644
1.343	1.16109	9.843	0.8567
1.344	1.22689	9.844	1.18578
1.345	1.29269	9.845	0.52838
1.346	1.32561	9.846	0.52864
1.347	1.25988	9.847	0.5289
1.348	1.25992	9.848	0.20033
1.349	1.19419	9.849	0.20059
1.35	1.16134	9.85	-0.12798
1.351	1.02985	9.851	-0.12772
1.352	0.83259	9.852	-0.12747
1.353	0.73397	9.853	0.20162
1.354	0.66824	9.854	0.20188
1.355	0.66828	9.855	-0.12669
1.356	0.63543	9.856	-0.12643
1.357	0.73411	9.857	0.53148
1.358	0.76703	9.858	0.86056
1.359	0.76707	9.859	0.53199
1.36	0.83287	9.86	0.86108
1.361	0.99732	9.861	0.86134
1.362	1.16177	9.862	0.53277
1.363	1.29333	9.863	0.53302
1.364	1.35913	9.864	0.53328
1.365	1.39205	9.865	0.53354
1.366	1.16191	9.866	0.20497
1.367	1.49077	9.867	0.53406
1.368	1.29351	9.868	0.53431
1.369	1.29355	9.869	0.20574
1.37	1.2607	9.87	-0.12283
1.371	1.16209	9.871	-0.12257
1.372	0.96483	9.872	0.20652
1.373	0.83333	9.873	0.20678
1.374	0.7676	9.874	0.20703
1.375	0.80052	9.875	0.20729
1.376	0.83344	9.876	0.20755
1.377	0.80059	9.877	0.20781
1.378	0.86639	9.878	0.53689
1.379	1.06372	9.879	0.86598
1.38	1.06376	9.88	0.86624
1.381	1.06379	9.881	0.53767
1.382	1.29401	9.882	0.53792
1.383	1.39269	9.883	0.20935
1.384	1.45849	9.884	0.53844
1.385	1.55718	9.885	0.5387
1.386	1.49145	9.886	0.21013
1.387	1.49148	9.887	0.53921
1.388	1.49152	9.888	0.21064
1.389	1.45867	9.889	0.53973
1.39	1.36006	9.89	-0.11767
1.391	1.26145	9.891	0.21142
1.392	1.06419	9.892	0.21168
1.393	0.96557	9.893	-0.1169
1.394	0.89984	9.894	-0.11664
1.395	0.86699	9.895	0.21245
1.396	0.89991	9.896	-0.11612
1.397	0.89995	9.897	-0.11586
1.398	0.89998	9.898	0.54205
1.399	0.99867	9.899	0.87113
1.4	1.06447	9.9	0.54256
1.401	1.19604	9.901	0.87165
1.402	1.39337	9.902	0.54308
1.403	1.52493	9.903	0.87217
1.404	1.59073	9.904	0.87242
1.405	1.62365	9.905	0.87268
1.406	1.62369	9.906	0.54411
1.407	1.72237	9.907	0.54437
1.408	1.55799	9.908	0.2158
1.409	1.52515	9.909	0.21606
1.41	1.4923	9.91	0.21632
1.411	1.3608	9.911	0.21657
1.412	1.19643	9.912	0.21683
1.413	1.09781	9.913	0.21709
1.414	0.96632	9.914	-0.11148
1.415	0.96635	9.915	-0.11122
1.416	0.99927	9.916	0.21786
1.417	1.03219	9.917	-0.43953
1.418	1.06511	9.918	0.54721
1.419	0.99938	9.919	0.54746
1.42	1.09806	9.92	1.20538
1.421	1.26251	9.921	0.54798
1.422	1.45984	9.922	0.54824
1.423	1.62429	9.923	0.54849
1.424	1.69009	9.924	0.54875
1.425	1.72301	9.925	0.87784
1.426	1.78881	9.926	1.20692
1.427	1.75597	9.927	0.54953
1.428	1.756	9.928	0.22096
1.429	1.72315	9.929	0.22121
1.43	1.69031	9.93	0.22147
1.431	1.55881	9.931	0.22173
1.432	1.36155	9.932	-0.10684
1.433	1.26294	9.933	-0.10658
1.434	1.19721	9.934	0.2225
1.435	1.16436	9.935	0.22276
1.436	1.1644	9.936	0.22302
1.437	1.2302	9.937	0.22328
1.438	1.26312	9.938	0.88119
1.439	1.29603	9.939	0.88145
1.44	1.32895	9.94	0.88171
1.441	1.4934	9.941	0.55314
1.442	1.62497	9.942	0.55339
1.443	1.8223	9.943	0.88248
1.444	1.95387	9.944	0.88274
1.445	1.98678	9.945	0.55417
1.446	2.05258	9.946	0.88325
1.447	1.72379	9.947	0.88351
1.448	1.88824	9.948	0.88377
1.449	1.82251	9.949	0.5552
1.45	1.78966	9.95	-0.1022
1.451	1.62529	9.951	0.22689
1.452	1.52667	9.952	0.22714
1.453	1.42806	9.953	0.55623
1.454	1.32945	9.954	0.22766
1.455	1.2966	9.955	0.55675
1.456	1.29664	9.956	0.22818
1.457	1.36244	9.957	0.22843
1.458	1.36247	9.958	0.88635
1.459	1.46116	9.959	0.8866
1.46	1.52696	9.96	0.88686
1.461	1.62564	9.961	0.88712
1.462	1.82297	9.962	0.88738
1.463	1.95454	9.963	0.55881
1.464	1.98746	9.964	1.21672
1.465	2.05326	9.965	1.21698
1.466	2.0533	9.966	0.55958
1.467	2.02045	9.967	0.55984
1.468	1.9876	9.968	0.5601
1.469	1.92187	9.969	0.56035
1.47	1.92191	9.97	-0.09704
1.471	1.82329	9.971	0.23204
1.472	1.62603	9.972	0.2323
1.473	1.46165	9.973	-0.09627
1.474	1.39593	9.974	0.23282
1.475	1.42884	9.975	0.5619
1.476	1.396	9.976	0.23333
1.477	1.42891	9.977	0.89125
1.478	1.49472	9.978	0.8915
1.479	1.52763	9.979	0.89176
1.48	1.59343	9.98	1.22085
1.481	1.69212	9.981	1.2211
1.482	1.88945	9.982	0.89253
1.483	2.0539	9.983	0.89279
1.484	2.15258	9.984	0.56422
1.485	2.02109	9.985	1.22214
1.486	2.08689	9.986	0.56474
1.487	2.08692	9.987	1.22265
1.488	2.28426	9.988	0.89408
1.489	2.11988	9.989	0.56551
1.49	2.02126	9.99	0.56577
1.491	1.92265	9.991	0.2372
1.492	1.69251	9.992	0.89511
1.493	1.5939	9.993	0.56654
1.494	1.49528	9.994	0.5668
1.495	1.46244	9.995	0.89589
1.496	1.52824	9.996	1.22497
1.497	1.49539	9.997	1.55406
1.498	1.65984	9.998	1.22549
1.499	1.62699	9.999	1.22575
1.5	1.75856	10	1.226
1.501	1.92301	10.001	0.89743
1.502	1.98881	10.002	1.88417
1.503	2.15326	10.003	1.22678
1.504	2.21906	10.004	1.55586
1.505	2.21909	10.005	1.55612
1.506	2.21913	10.006	0.89872
1.507	2.1534	10.007	1.55664
1.508	2.15344	10.008	0.89924
1.509	2.15347	10.009	0.57067
1.51	2.05486	10.01	0.89975
1.511	1.89048	10.011	1.22884
1.512	1.82475	10.012	1.2291
1.513	1.72614	10.013	0.90053
1.514	1.56176	10.014	0.90079
1.515	1.59468	10.015	1.22987
1.516	1.6276	10.016	1.23013
1.517	1.66052	10.017	0.90156
1.518	1.69343	10.018	1.23064
1.519	1.72635	10.019	1.88856
1.52	1.79215	10.02	1.88882
1.521	1.89084	10.021	1.56024
1.522	2.05528	10.022	2.21816
1.523	2.21973	10.023	1.88959
1.524	2.31842	10.024	1.56102
1.525	2.35134	10.025	1.8901
1.526	2.35137	10.026	1.56153
1.527	2.51582	10.027	1.89062
1.528	2.38432	10.028	1.89088
1.529	2.3186	10.029	1.23348
1.53	2.35151	10.03	1.23374
1.531	2.22002	10.031	1.56282
1.532	2.05564	10.032	1.23425
1.533	1.92414	10.033	1.23451
1.534	1.85842	10.034	1.5636
1.535	1.85845	10.035	1.56385
1.536	1.8256	10.036	6.49653
1.537	1.8914	10.037	6.16796
1.538	1.82567	10.038	6.16821
1.539	1.92436	10.039	6.16847
1.54	1.95728	10.04	6.49756
1.541	2.05596	10.041	6.82664
1.542	2.35194	10.042	7.15573
1.543	2.45062	10.043	6.82716
1.544	2.54931	10.044	6.82742
1.545	2.58223	10.045	6.82767
1.546	2.58226	10.046	6.4991
1.547	2.5823	10.047	6.49936
1.548	2.58233	10.048	6.49962
1.549	2.5166	10.049	6.82871
1.55	2.48375	10.05	6.82896
1.551	2.41802	10.051	6.17156
1.552	2.25365	10.052	6.17182
1.553	2.12215	10.053	6.17208
1.554	2.12219	10.054	6.50117
1.555	2.02357	10.055	6.50142
1.556	2.05649	10.056	6.50168
1.557	2.12229	10.057	6.83077
1.558	2.12233	10.058	7.15985
1.559	2.15525	10.059	7.48894
1.56	2.22105	10.06	7.4892
1.561	2.3855	10.061	7.16063
1.562	2.58283	10.062	7.16088
1.563	2.68151	10.063	7.16114
1.564	2.81308	10.064	7.81905
1.565	2.87888	10.065	7.16166
1.566	2.87892	10.066	7.49074
1.567	2.84607	10.067	7.491
1.568	2.64881	10.068	7.49126
1.569	2.81326	10.069	7.82034
1.57	2.74753	10.07	6.83412
1.571	2.61603	10.071	6.50555
1.572	2.48454	10.072	6.83464
1.573	2.38592	10.073	7.16372
1.574	2.35308	10.074	7.82163
1.575	2.32023	10.075	7.16424
1.576	2.32027	10.076	7.82215
1.577	2.41895	10.077	7.82241
1.578	2.41898	10.078	7.82266
1.579	2.51767	10.079	8.48058
1.58	2.5177	10.08	8.15201
1.581	2.55062	10.081	8.15227
1.582	2.78084	10.082	8.48135
1.583	2.94529	10.083	8.15278
1.584	3.01109	10.084	8.48187
1.585	3.044	10.085	8.81095
1.586	3.07692	10.086	8.81121
1.587	3.07696	10.087	8.48264
1.588	3.07699	10.088	8.4829
1.589	2.97838	10.089	8.48316
1.59	2.94553	10.09	8.15459
1.591	2.78116	10.091	8.15484
1.592	2.68254	10.092	8.1551
1.593	2.55105	10.093	8.48419
1.594	2.45244	10.094	8.81327
1.595	2.48535	10.095	8.4847
1.596	2.41962	10.096	8.48496
1.597	2.45254	10.097	8.81405
1.598	2.51834	10.098	9.14313
1.599	2.58414	10.099	9.47222
1.6	2.61706	10.1	9.47247
1.601	2.71575	10.101	9.1439
1.602	2.88019	10.102	9.47299
1.603	3.07753	10.103	9.47325
1.604	3.20909	10.104	9.14468
1.605	3.27489	10.105	9.47376
1.606	3.27493	10.106	9.47402
1.607	3.14343	10.107	9.47428
1.608	3.11059	10.108	8.81688
1.609	3.20927	10.109	8.81714
1.61	3.17642	10.11	8.8174
1.611	3.01205	10.111	8.48883
1.612	2.84767	10.112	8.81791
1.613	2.71617	10.113	9.147
1.614	2.58468	10.114	8.81843
1.615	2.55183	10.115	8.81869
1.616	2.58475	10.116	9.14777
1.617	2.65055	10.117	9.14803
1.618	2.68347	10.118	9.80594
1.619	2.61774	10.119	9.8062
1.62	2.71642	10.12	9.80646
1.621	2.94664	10.121	9.80672
1.622	3.0782	10.122	9.80697
1.623	3.24265	10.123	10.1361
1.624	3.27557	10.124	9.80749
1.625	3.34137	10.125	9.47892
1.626	3.30852	10.126	9.47918
1.627	3.30856	10.127	9.47944
1.628	3.27571	10.128	9.47969
1.629	3.24286	10.129	9.47995
1.63	3.27578	10.13	9.80904
1.631	3.21005	10.131	9.80929
1.632	3.01279	10.132	9.48073
1.633	2.84841	10.133	9.15215
1.634	2.7498	10.134	9.48124
1.635	2.71695	10.135	9.81033
1.636	2.81564	10.136	9.81058
1.637	2.84856	10.137	9.81084
1.638	2.84859	10.138	10.1399
1.639	3.01304	10.139	10.469
1.64	3.04596	10.14	10.1404
1.641	3.17753	10.141	10.4695
1.642	3.34197	10.142	10.4698
1.643	3.53931	10.143	10.47
1.644	3.60511	10.144	10.7991
1.645	3.60514	10.145	10.1417
1.646	3.70383	10.146	10.4708
1.647	3.60521	10.147	10.7999
1.648	3.80255	10.148	10.1425
1.649	3.80258	10.149	10.4716
1.65	3.57244	10.15	10.8007
1.651	3.47382	10.151	11.1298
1.652	3.24368	10.152	10.1435
1.653	3.17795	10.153	10.8015
1.654	3.04646	10.154	10.8017
1.655	3.07937	10.155	10.802
1.656	3.07941	10.156	11.1311
1.657	3.01368	10.157	11.4601
1.658	3.14525	10.158	11.7892
1.659	3.27681	10.159	11.4606
1.66	3.27685	10.16	12.4474
1.661	3.37553	10.161	12.1188
1.662	3.53998	10.162	12.1191
1.663	3.67155	10.163	12.4482
1.664	3.80311	10.164	11.4619
1.665	3.9018	10.165	11.791
1.666	3.9676	10.166	12.4489
1.667	3.93475	10.167	11.7915
1.668	3.9019	10.168	11.7918
1.669	3.90194	10.169	11.7921
1.67	3.90197	10.17	11.7923
1.671	3.77048	10.171	11.1349
1.672	3.6061	10.172	12.1217
1.673	3.44172	10.173	11.7931
1.674	3.34311	10.174	11.4645
1.675	3.37603	10.175	12.4513
1.676	3.34318	10.176	12.1227
1.677	3.40898	10.177	12.4518
1.678	3.50767	10.178	12.7809
1.679	3.47482	10.179	12.7811
1.68	3.54062	10.18	12.7814
1.681	3.67219	10.181	13.4393
1.682	3.83664	10.182	13.1107
1.683	3.9682	10.183	13.111
1.684	4.09977	10.184	13.1112
1.685	4.0998	10.185	13.1115
1.686	4.09984	10.186	13.1118
1.687	4.16564	10.187	13.112
1.688	4.06703	10.188	13.1123
1.689	4.06706	10.189	12.7837
1.69	4.13286	10.19	12.784
1.691	4.10002	10.191	12.7842
1.692	3.86987	10.192	13.1133
1.693	3.7055	10.193	13.1136
1.694	3.67265	10.194	13.4426
1.695	3.70557	10.195	13.1141
1.696	3.67272	10.196	13.4432
1.697	3.67275	10.197	13.7722
1.698	3.80432	10.198	14.4301
1.699	3.87012	10.199	14.1016
1.7	3.96881	10.2	14.4307
1.701	4.03461	10.201	14.4309
1.702	4.23194	10.202	14.76
1.703	4.42927	10.203	14.4314
1.704	4.49507	10.204	14.4317
1.705	4.49511	10.205	14.7608
1.706	4.49514	10.206	14.4322
1.707	4.49518	10.207	15.419
1.708	4.49521	10.208	15.0904
1.709	4.46237	10.209	15.4195
1.71	4.23222	10.21	15.7486
1.711	4.19938	10.211	15.0912
1.712	4.16653	10.212	15.0914
1.713	4.00215	10.213	15.4205
1.714	3.9693	10.214	15.4208
1.715	3.93646	10.215	15.7499
1.716	3.93649	10.216	16.0789
1.717	4.00229	10.217	15.7504
1.718	4.06809	10.218	16.0795
1.719	4.16678	10.219	16.4085
1.72	4.16681	10.22	17.0664
1.721	4.2655	10.221	17.0667
1.722	4.46283	10.222	17.067
1.723	4.72593	10.223	17.396
1.724	4.79173	10.224	17.3963
1.725	4.85753	10.225	17.0677
1.726	4.82468	10.226	17.7257
1.727	4.8576	10.227	17.7259
1.728	4.69322	10.228	17.0685
1.729	4.56173	10.229	17.3976
1.73	4.72617	10.23	16.7402
1.731	4.62756	10.231	17.0693
1.732	4.46318	10.232	17.0695
1.733	4.39745	10.233	17.3986
1.734	4.23308	10.234	17.3989
1.735	4.23311	10.235	17.3991
1.736	4.36468	10.236	17.3994
1.737	4.46336	10.237	17.3997
1.738	4.39763	10.238	18.0576
1.739	4.43055	10.239	18.3867
1.74	4.49635	10.24	18.3869
1.741	4.62792	10.241	18.3872
1.742	4.85813	10.242	18.7163
1.743	4.9897	10.243	18.3877
1.744	5.08838	10.244	17.7303
1.745	5.08842	10.245	18.717
1.746	5.12134	10.246	18.3885
1.747	5.15425	10.247	18.3887
1.748	5.15429	10.248	18.0602
1.749	5.12144	10.249	18.0604
1.75	4.95706	10.25	18.3895
1.751	4.9571	10.251	18.3897
1.752	4.75984	10.252	18.39
1.753	4.69411	10.253	18.3903
1.754	4.5955	10.254	19.0482
1.755	4.62841	10.255	18.7196
1.756	4.62845	10.256	18.7199
1.757	4.66137	10.257	19.049
1.758	4.69429	10.258	19.378
1.759	4.76009	10.259	19.7071
1.76	4.79301	10.26	20.0362
1.761	4.89169	10.261	20.0365
1.762	5.08902	10.262	20.3655
1.763	5.1877	10.263	20.3658
1.764	5.31927	10.264	20.6949
1.765	5.38507	10.265	21.024
1.766	5.45087	10.266	20.3666
1.767	5.28649	10.267	20.6957
1.768	5.31941	10.268	20.3671
1.769	5.25368	10.269	20.3674
1.77	5.25372	10.27	20.3676
1.771	5.18799	10.271	20.6967
1.772	4.99073	10.272	20.697
1.773	4.85923	10.273	20.3684
1.774	4.76062	10.274	20.6975
1.775	4.72777	10.275	21.3554
1.776	4.76069	10.276	21.3556
1.777	4.79361	10.277	21.3559
1.778	4.82653	10.278	22.3426
1.779	4.85945	10.279	22.6717
1.78	4.92525	10.28	22.672
1.781	4.99105	10.281	23.3299
1.782	5.1555	10.282	23.0013
1.783	5.31995	10.283	23.6592
1.784	5.45151	10.284	24.646
1.785	5.45155	10.285	23.0021
1.786	5.51735	10.286	23.9888
1.787	5.45162	10.287	23.9891
1.788	5.48454	10.288	23.9894
1.789	5.48457	10.289	24.3184
1.79	5.61614	10.29	23.9899
1.791	5.28735	10.291	24.319
1.792	5.22162	10.292	24.3192
1.793	5.05724	10.293	24.6483
1.794	4.89286	10.294	24.9774
1.795	4.86001	10.295	24.9777
1.796	4.86005	10.296	25.3067
1.797	4.92585	10.297	25.9646
1.798	4.95877	10.298	26.2937
1.799	5.02457	10.299	26.294
1.8	5.05749	10.3	26.6231
1.801	5.15617	10.301	26.6233
1.802	5.32062	10.302	26.6236
1.803	5.58372	10.303	26.9527
1.804	5.71529	10.304	27.2818
1.805	5.68244	10.305	26.9532
1.806	5.74824	10.306	27.9399
1.807	5.78116	10.307	26.2961
1.808	5.74831	10.308	27.2828
1.809	5.91276	10.309	26.9542
1.81	5.64973	10.31	26.9545
1.811	5.61689	10.311	26.9547
1.812	5.38674	10.312	26.955
1.813	5.28813	10.313	26.9552
1.814	5.18952	10.314	27.2843
1.815	5.12379	10.315	27.2846
1.816	5.12382	10.316	27.9425
1.817	5.12386	10.317	43.7265
1.818	5.18966	10.318	43.0691
1.819	5.25546	10.319	43.3982
1.82	5.32126	10.32	43.3984
1.821	5.55148	10.321	44.0564
1.822	5.68304	10.322	43.7278
1.823	5.81461	10.323	43.3992
1.824	5.91329	10.324	44.0571
1.825	6.01198	10.325	44.715
1.826	5.97913	10.326	44.3865
1.827	5.97916	10.327	43.7291
1.828	5.94632	10.328	43.7293
1.829	5.91347	10.329	43.7296
1.83	5.91351	10.33	43.0722
1.831	5.84778	10.331	43.7301
1.832	5.6834	10.332	43.4015
1.833	5.51902	10.333	43.7306
1.834	5.42041	10.334	44.0597
1.835	5.42044	10.335	43.7311
1.836	5.45336	10.336	44.7179
1.837	5.55204	10.337	43.7316
1.838	5.5192	10.338	45.0472
1.839	5.585	10.339	44.7186
1.84	5.58503	10.34	45.3766
1.841	5.7166	10.341	45.3768
1.842	5.91393	10.342	46.0347
1.843	6.0455	10.343	46.3638
1.844	6.17706	10.344	45.7064
1.845	6.24287	10.345	46.0355
1.846	6.2429	10.346	46.0358
1.847	6.21005	10.347	45.7072
1.848	6.17721	10.348	45.0498
1.849	6.07859	10.349	45.3789
1.85	6.04575	10.35	45.3791
1.851	6.04578	10.351	45.7082
1.852	5.84852	10.352	45.7085
1.853	5.68414	10.353	46.0376
1.854	5.58553	10.354	45.709
1.855	5.61845	10.355	46.6957
1.856	5.5856	10.356	46.696
1.857	5.71717	10.357	46.6962
1.858	5.7172	10.358	46.6965
1.859	5.783	10.359	46.6968
1.86	5.84881	10.36	47.3547
1.861	5.84884	10.361	47.3549
1.862	6.07906	10.362	47.3552
1.863	6.17774	10.363	47.6843
1.864	6.34219	10.364	46.6981
1.865	6.40799	10.365	47.356
1.866	6.40803	10.366	47.0274
1.867	6.37518	10.367	47.6853
1.868	6.34233	10.368	47.0279
1.869	6.2766	10.369	47.0282
1.87	6.24375	10.37	47.3573
1.871	6.17802	10.371	47.0287
1.872	6.01365	10.372	47.3578
1.873	5.88215	10.373	47.6869
1.874	5.81642	10.374	47.6871
1.875	5.78357	10.375	47.6874
1.876	5.81649	10.376	47.6876
1.877	5.88229	10.377	47.6879
1.878	5.91521	10.378	48.017
1.879	5.94813	10.379	48.0172
1.88	6.01393	10.38	48.6751
1.881	6.07973	10.381	48.6754
1.882	6.30995	10.382	48.6757
1.883	6.44151	10.383	48.3471
1.884	6.57308	10.384	48.6762
1.885	6.57311	10.385	48.6764
1.886	6.60603	10.386	48.6767
1.887	6.57318	10.387	49.0058
1.888	6.50745	10.388	49.006
1.889	6.44172	10.389	48.3486
1.89	6.50753	10.39	48.6777
1.891	6.37603	10.391	48.678
1.892	6.17877	10.392	48.3494
1.893	6.14592	10.393	48.0208
1.894	5.98154	10.394	49.0076
1.895	5.9487	10.395	48.3502
1.896	6.08026	10.396	48.6793
1.897	5.98165	10.397	48.6795
1.898	6.01457	10.398	49.6663
1.899	6.08037	10.399	49.0089
1.9	6.11329	10.4	49.6668
1.901	6.27774	10.401	49.9959
1.902	6.34354	10.402	49.9961
1.903	6.54087	10.403	49.9964
1.904	6.63955	10.404	50.6543
1.905	6.67247	10.405	48.6816
1.906	6.73827	10.406	50.6548
1.907	6.70543	10.407	48.6821
1.908	6.6397	10.408	49.6688
1.909	6.57397	10.409	49.6691
1.91	6.60688	10.41	49.3405
1.911	6.47539	10.411	49.6696
1.912	6.31101	10.412	49.6699
1.913	6.17952	10.413	49.6701
1.914	6.11379	10.414	49.6704
1.915	6.04806	10.415	49.9995
1.916	6.08097	10.416	49.9997
1.917	6.11389	10.417	50.6576
1.918	6.11393	10.418	50.0003
1.919	6.24549	10.419	50.6582
1.92	6.24553	10.42	50.3296
1.921	6.31133	10.421	50.6587
1.922	6.50866	10.422	50.0013
1.923	6.67311	10.423	50.3304
1.924	6.7718	10.424	50.9883
1.925	6.80471	10.425	50.6597
1.926	6.80475	10.426	50.66
1.927	6.80478	10.427	50.989
1.928	6.77194	10.428	50.6605
1.929	6.80486	10.429	50.6607
1.93	6.73913	10.43	50.661
1.931	6.70628	10.431	50.6613
1.932	6.57478	10.432	50.9903
1.933	6.44329	10.433	51.6483
1.934	6.31179	10.434	50.9909
1.935	6.27895	10.435	50.6623
1.936	6.27898	10.436	51.3202
1.937	6.37766	10.437	50.9916
1.938	6.34482	10.438	51.6495
1.939	6.34485	10.439	51.6498
1.94	6.41065	10.44	52.3077
1.941	6.54222	10.441	52.308
1.942	6.70667	10.442	52.3082
1.943	6.87112	10.443	52.6373
1.944	7.00269	10.444	52.9664
1.945	7.0356	10.445	52.6378
1.946	7.03564	10.446	51.9804
1.947	7.00279	10.447	52.9672
1.948	6.96994	10.448	52.6386
1.949	6.96998	10.449	51.9812
1.95	6.97002	10.45	51.9815
1.951	6.83852	10.451	52.6394
1.952	6.70702	10.452	52.6396
1.953	6.60841	10.453	52.6399
1.954	6.54268	10.454	52.6401
1.955	6.47695	10.455	51.9828
1.956	6.50987	10.456	52.6407
1.957	6.54279	10.457	52.9697
1.958	6.57571	10.458	52.97
1.959	6.64151	10.459	53.2991
1.96	6.64154	10.46	53.2994
1.961	6.80599	10.461	53.9573
1.962	6.97044	10.462	53.2999
1.963	7.13489	10.463	53.9578
1.964	7.23357	10.464	53.6292
1.965	7.29938	10.465	53.3006
1.966	7.26653	10.466	53.9586
1.967	7.23368	10.467	53.9588
1.968	7.29948	10.468	54.2879
1.969	7.26663	10.469	54.2882
1.97	7.16802	10.47	53.9596
1.971	7.10229	10.471	53.9599
1.972	6.9708	10.472	54.2889
1.973	6.8393	10.473	54.2892
1.974	6.70781	10.474	54.9471
1.975	6.67496	10.475	55.2762
1.976	6.64211	10.476	54.9476
1.977	6.70791	10.477	54.9479
1.978	6.8066	10.478	55.277
1.979	6.80663	10.479	54.9484
1.98	6.90532	10.48	55.6063
1.981	6.90535	10.481	55.6066
1.982	7.10268	10.482	55.6068
1.983	7.26713	10.483	55.9359
1.984	7.36582	10.484	55.9362
1.985	7.43162	10.485	55.9364
1.986	7.46454	10.486	54.6214
1.987	7.43169	10.487	56.5946
1.988	7.36596	10.488	55.9372
1.989	7.33311	10.489	55.9374
1.99	7.39891	10.49	55.6089
1.991	7.3003	10.491	55.6091
1.992	7.13592	10.492	55.9382
1.993	7.00443	10.493	56.2673
1.994	6.90581	10.494	55.9387
1.995	6.87297	10.495	55.939
1.996	6.84012	10.496	56.2681
1.997	6.87304	10.497	55.9395
[truncated: 12,137 more rows]

## Sheet: e
Time (s)	Current (nA)
0	4.33215
0.001	-19.9108
0.002	-21.6115
0.003	-10.4004
0.004	7.08332
0.005	27.5198
0.006	41.3678
0.007	-12.8829
0.008	-34.7467
0.009	-27.9478
0.01	1.56111
0.011	25.8068
0.012	30.8061
0.013	16.324
0.014	-4.4259
0.015	-28.1261
0.016	-35.373
0.017	9.03471
0.018	37.4921
0.019	27.4154
0.02	4.48622
0.021	-19.7638
0.022	-24.7744
0.023	-10.3093
0.024	7.13108
0.025	34.0961
0.026	41.3197
0.027	-12.9739
0.028	-34.8719
0.029	-28.095
0.03	1.40627
0.031	28.9478
0.032	33.9693
0.033	12.9452
0.034	2.10362
0.035	-24.8365
0.036	-41.9
0.037	15.7041
0.038	37.6191
0.039	37.4291
0.04	1.35422
0.041	-19.6156
0.042	-21.3608
0.043	-10.2193
0.044	7.17668
0.045	30.8042
0.046	41.2669
0.047	-6.4943
0.048	-35.0032
0.049	-34.8242
0.05	1.24695
0.051	28.7976
0.052	30.5548
0.053	16.144
0.054	-1.22835
0.055	-24.8298
0.056	-38.5549
0.057	12.5176
0.058	37.7559
0.059	34.2992
0.06	4.80681
0.061	-16.1732
0.062	-21.232
0.063	-10.1288
0.064	7.21975
0.065	30.7951
0.066	41.2061
0.067	-9.88958
0.068	-35.1463
0.069	-28.413
0.07	1.07596
0.071	25.3495
0.072	30.4221
0.073	16.0515
0.074	-4.55941
0.075	-24.8184
0.076	-35.2017
0.077	15.9185
0.078	41.1941
0.079	34.4721
0.08	4.98577
0.081	-22.5826
0.082	-21.0937
0.083	-10.0335
0.084	7.26217
0.085	30.78
0.086	44.4228
0.087	-6.72245
0.088	-35.3052
0.089	-25.3058
0.09	4.1789
0.091	25.1784
0.092	33.5705
0.093	15.957
0.094	1.97763
0.095	-21.5102
0.096	-35.124
0.097	16.0465
0.098	41.3598
0.099	34.659
0.1	5.17516
0.101	-19.1213
0.102	-27.531
0.103	-9.94216
0.104	0.71938
0.105	30.7524
0.106	47.6248
0.107	-13.4355
0.108	-35.4784
0.109	-25.4983
0.11	3.98648
0.111	31.5823
0.112	26.8588
0.113	15.873
0.114	-1.33497
0.115	-28.049
0.116	-38.3163
0.117	12.9027
0.118	41.5382
0.119	34.8537
0.12	2.07863
0.121	-22.2401
0.122	-24.1124
0.123	-9.864
0.124	7.31439
0.125	30.7096
0.126	37.6598
0.127	-10.2951
0.128	-35.6595
0.129	-32.2715
0.13	0.50526
0.131	28.1236
0.132	30.0162
0.133	15.795
0.134	-1.35195
0.135	-28.0028
0.136	-38.2112
0.137	16.345
0.138	45.0147
0.139	38.3462
0.14	2.27863
0.141	-15.4876
0.142	-23.9781
0.143	-9.78505
0.144	4.04103
0.145	30.6581
0.146	44.1228
0.147	-13.7482
0.148	-35.8598
0.149	-29.1993
0.15	-2.99362
0.151	24.6511
0.152	29.8768
0.153	15.7147
0.154	-1.36428
0.155	-21.3685
0.156	-34.7996
0.157	16.5227
0.158	35.3648
0.159	38.5768
0.16	5.79027
0.161	-15.2936
0.162	-23.8332
0.163	-12.9925
0.164	7.33714
0.165	33.8798
0.166	40.6995
0.167	-10.6508
0.168	-36.0881
0.169	-29.4427
0.17	0.06022
0.171	24.4491
0.172	29.7277
0.173	15.6337
0.174	-1.36845
0.175	-24.5831
0.176	-37.943
0.177	16.7249
0.178	35.6047
0.179	32.2545
0.18	2.74535
0.181	-15.0855
0.182	-20.3926
0.183	-9.62299
0.184	7.33919
0.185	33.8019
0.186	40.5489
0.187	-14.1483
0.188	-36.3359
0.189	-29.7052
0.19	-0.19121
0.191	24.2335
0.192	29.5693
0.193	12.2602
0.194	-4.66005
0.195	-21.2154
0.196	-37.7878
0.197	16.9412
0.198	39.1499
0.199	35.8156
0.2	-0.28061
0.201	-21.4363
0.202	-20.2263
0.203	-9.53306
0.204	7.34331
0.205	30.4308
0.206	37.0981
0.207	-11.0868
0.208	-36.6051
0.209	-26.7021
0.21	-0.46421
0.211	23.9998
0.212	32.6865
0.213	15.4577
0.214	-1.37268
0.215	-24.4139
0.216	-34.3274
0.217	13.8908
0.218	46.0069
0.219	36.1112
0.22	3.28941
0.221	-17.9081
0.222	-20.0522
0.223	-12.7309
0.224	7.34021
0.225	33.6219
0.226	40.2043
0.227	-11.3364
0.228	-33.6096
0.229	-30.2977
0.23	9.1092
0.231	20.4652
0.232	29.2217
0.233	12.0802
0.234	-1.36534
0.235	-27.5984
0.236	-34.1369
0.237	24.0149
0.238	43.0221
0.239	36.4294
0.24	3.59087
0.241	-20.9415
0.242	-23.1579
0.243	-9.35102
0.244	7.33118
0.245	30.2242
0.246	40.0042
0.247	-14.8963
0.248	-37.215
0.249	-27.3411
0.25	-1.0692
0.251	26.7773
0.252	29.0331
0.253	15.2753
0.254	-1.3527
0.255	-27.4802
0.256	-33.9241
0.257	21.0139
0.258	40.0673
0.259	36.7763
0.26	0.62848
0.261	-17.3809
0.262	-26.2547
0.263	-5.97178
0.264	7.31198
0.265	36.6726
0.266	39.7793
0.267	-15.1964
0.268	-34.2729
0.269	-30.9877
0.27	1.8836
0.271	26.498
0.272	28.8379
0.273	15.184
0.274	1.95785
0.275	-27.3457
0.276	-36.9781
0.277	21.3253
0.278	43.7139
0.279	37.1467
0.28	0.97457
0.281	-17.0934
0.282	-19.4779
0.283	-5.87878
0.284	10.5762
0.285	29.9564
0.286	36.2483
0.287	-15.5194
0.288	-34.645
0.289	-24.7961
0.29	1.52408
0.291	26.1996
0.292	28.6305
0.293	15.0888
0.294	-1.30341
0.295	-23.91
0.296	-33.4354
0.297	21.6625
0.298	44.1014
0.299	34.2583
0.3	7.92397
0.301	-20.0727
0.302	-22.5522
0.303	-9.07029
0.304	3.96844
0.305	26.5107
0.306	35.9791
0.307	-9.2979
0.308	-38.3392
0.309	-28.5013
0.31	1.13733
0.311	29.17
0.312	31.7022
0.313	14.996
0.314	2.02617
0.315	-23.7375
0.316	-36.4364
0.317	22.0368
0.318	47.8142
0.319	37.9796
0.32	5.03428
0.321	-16.4603
0.322	-22.3355
0.323	-8.98332
0.324	7.20422
0.325	36.1879
0.326	38.9627
0.327	-16.2667
0.328	-38.7813
0.329	-25.6615
0.33	4.01514
0.331	28.8387
0.332	34.7717
0.333	11.6241
0.334	2.0869
0.335	-26.8259
0.336	-39.4045
0.337	29.0228
0.338	44.9852
0.339	38.4435
0.34	5.45709
0.341	-12.8324
0.342	-18.8246
0.343	-12.1887
0.344	3.8497
0.345	29.4011
0.346	35.3394
0.347	-16.6946
0.348	-35.9721
0.349	-29.4328
0.35	3.576
0.351	21.9107
0.352	34.5433
0.353	14.8307
0.354	-4.41516
0.355	-26.6013
0.356	-35.7624
0.357	19.6072
0.358	48.7742
0.359	38.9468
0.36	2.62497
0.361	-19.0456
0.362	-15.3027
0.363	-8.82053
0.364	3.76697
0.365	29.1627
0.366	38.2559
0.367	-20.4523
0.368	-36.4937
0.369	-26.6673
0.37	3.10365
0.371	21.5358
0.372	27.7269
0.373	18.0386
0.374	-4.32683
0.375	-23.0633
0.376	-28.7977
0.377	23.3853
0.378	42.7417
0.379	39.4916
0.38	3.11646
0.381	-12.0797
0.382	-18.3429
0.383	-8.73957
0.384	6.95968
0.385	32.1869
0.386	34.5598
0.387	-14.3883
0.388	-43.6378
0.389	-30.5231
0.39	2.59196
0.391	24.4191
0.392	27.4697
0.393	11.3793
0.394	-4.22569
0.395	-22.7866
0.396	-31.6594
0.397	23.921
0.398	46.6233
0.399	40.0848
0.4	3.6514
0.401	-14.9445
0.402	-14.7854
0.403	-5.364
0.404	10.1433
0.405	35.1873
0.406	40.6921
0.407	-11.6583
0.408	-37.6795
0.409	-31.1412
0.41	-1.25399
0.411	27.2649
0.412	23.8981
0.413	11.2839
0.414	2.45424
0.415	-22.4928
0.416	-34.4906
0.417	24.4978
0.418	43.9761
0.419	40.7278
0.42	0.94524
0.421	-14.4807
0.422	-21.0626
0.423	-5.2598
0.424	10.0408
0.425	31.5984
0.426	36.9331
0.427	-18.8311
0.428	-41.6324
0.429	-35.0979
0.43	-1.86077
0.431	23.4915
0.432	33.4482
0.433	14.4607
0.434	-4.01783
0.435	-25.4693
0.436	-34.0009
0.437	21.8304
0.438	47.9563
0.439	41.4236
0.44	8.15327
0.441	-17.2641
0.442	-17.4468
0.443	-5.14309
0.444	6.6451
0.445	31.2754
0.446	33.1359
0.447	-22.7659
0.448	-42.3544
0.449	-35.8252
0.45	4.05496
0.451	22.963
0.452	26.5287
0.453	17.6267
0.454	-0.61701
0.455	-21.8425
0.456	-26.8908
0.457	22.5084
0.458	42.1366
0.459	45.4734
0.46	5.55591
0.461	-16.7127
0.462	-20.3789
0.463	-8.30757
0.464	6.52207
0.465	27.6272
0.466	42.4375
0.467	-23.4782
0.468	-39.858
0.469	-30.0424
0.47	0.0497
0.471	22.3941
0.472	29.4534
0.473	17.5059
0.474	2.80711
0.475	-21.4614
0.476	-32.8768
0.477	29.828
0.478	49.5366
0.479	36.4319
0.48	9.58597
0.481	-16.1265
0.482	-23.2956
0.483	-11.4775
0.484	9.66172
0.485	33.8011
0.486	35.2424
0.487	-20.9649
0.488	-40.7142
0.489	-30.8956
0.49	-0.71633
0.491	25.0799
0.492	32.3636
0.493	20.6798
0.494	2.96979
0.495	-17.7474
0.496	-28.9399
0.497	30.6371
0.498	53.7157
0.499	43.8935
0.5	13.6661
0.501	-8.93008
0.502	-19.6221
0.503	-4.7901
0.504	9.48503
0.505	30.0634
0.506	37.8503
0.507	-18.5228
0.508	-41.6439
0.509	-35.1062
0.51	-1.54029
0.511	24.4364
0.512	25.3891
0.513	13.9919
0.514	-0.13001
0.515	-17.275
0.516	-24.9391
0.517	31.5223
0.518	48.1114
0.519	48.1463
0.52	4.66291
0.521	-14.834
0.522	-19.2066
0.523	-7.96335
0.524	5.99734
0.525	29.5664
0.526	37.1022
0.527	-26.027
0.528	-45.9498
0.529	-36.1143
0.53	-5.72777
0.531	13.8707
0.532	21.6688
0.533	17.162
0.534	0.08046
0.535	-23.33
0.536	-27.4434
0.537	32.4938
0.538	55.7533
0.539	42.6252
0.54	8.89277
0.541	-14.1
0.542	-18.7543
0.543	-4.55167
0.544	2.48837
0.545	22.4432
0.546	32.9915
0.547	-23.7588
0.548	-47.0688
0.549	-37.223
0.55	-6.71689
0.551	22.9648
0.552	24.4833
0.553	10.4583
0.554	-2.97281
0.555	-22.7529
0.556	-29.8663
0.557	33.5647
0.558	47.0613
0.559	43.7849
0.56	9.92508
0.561	-6.72103
0.562	-18.2624
0.563	-7.70954
0.564	5.52952
0.565	28.4163
0.566	32.0883
0.567	-24.8756
0.568	-48.2914
0.569	-35.144
0.57	-1.21715
0.571	22.1276
0.572	27.2582
0.573	13.6102
0.574	-2.71568
0.575	-22.1244
0.576	-28.9252
0.577	34.7283
0.578	58.1998
0.579	45.0446
0.58	11.047
0.581	-15.7134
0.582	-14.4395
0.583	-4.27971
0.584	5.26098
0.585	27.7608
0.586	31.1071
0.587	-29.377
0.588	-46.3308
0.589	-36.4565
0.59	-5.67344
0.591	17.9316
0.592	26.7021
0.593	13.4634
0.594	0.85302
0.595	-14.8638
0.596	-24.6128
0.597	35.995
0.598	59.5864
0.599	49.7039
0.6	15.5556
0.601	-11.4768
0.602	-20.4355
0.603	-10.7046
0.604	8.25281
0.605	27.0414
0.606	36.6086
0.607	-27.4163
0.608	-54.3589
0.609	-37.8902
0.61	-10.2364
0.611	13.6545
0.612	22.8106
0.613	16.597
0.614	4.45475
0.615	-20.6852
0.616	-26.7746
0.617	37.385
0.618	57.8171
0.619	44.627
0.62	10.3112
0.621	-7.15676
0.622	-19.8082
0.623	-7.25835
0.624	4.63372
0.625	26.2501
0.626	28.8539
0.627	-28.8689
0.628	-55.9454
0.629	-39.4557
0.63	-8.3383
0.631	15.8666
0.632	15.5806
0.633	13.1456
0.634	-1.77452
0.635	-16.5693
0.636	-25.5438
0.637	35.6132
0.638	52.896
0.639	46.2594
0.64	11.76
0.641	-9.32382
0.642	-15.8392
0.643	-10.3769
0.644	4.27148
0.645	28.6754
0.646	30.8593
0.647	-33.7371
0.648	-54.3815
0.649	-41.1562
0.65	-6.55927
0.651	17.9868
0.652	18.1598
0.653	9.68058
0.654	-1.39751
0.655	-18.9596
0.656	-24.2091
0.657	40.5452
0.658	61.2665
0.659	51.3172
0.66	19.9079
0.661	-1.52964
0.662	-8.52096
0.663	-0.3228
0.664	7.1737
0.665	24.4586
0.666	29.4744
0.667	-28.8704
0.668	-49.6746
0.669	-43.0036
0.67	-8.20317
0.671	16.7092
0.672	27.2416
0.673	16.0502
0.674	5.57393
0.675	-14.7079
0.676	-16.1901
0.677	45.6178
0.678	59.932
0.679	56.5381
0.68	18.3409
0.681	-3.47931
0.682	-10.9885
0.683	-6.68203
0.684	10.0491
0.685	23.4508
0.686	24.6775
0.687	-34.0239
0.688	-55.0045
0.689	-41.7339
0.69	-9.99953
0.691	15.3139
0.692	29.6768
0.693	15.8282
0.694	9.29872
0.695	-13.65
0.696	-11.3213
0.697	47.5698
0.698	68.6431
0.699	55.3583
0.7	20.2151
0.701	-8.60307
0.702	-16.6811
0.703	-3.1711
0.704	3.00602
0.705	19.0466
0.706	19.7282
0.707	-36.0712
0.708	-53.9507
0.709	-47.2247
0.71	-11.9524
0.711	13.8058
0.712	25.478
0.713	12.3221
0.714	9.80104
0.715	-12.4707
0.716	-9.57529
0.717	49.7152
0.718	70.9799
0.719	64.2341
0.72	25.5382
0.721	2.82947
0.722	-9.16241
0.723	-2.95297
0.724	5.76018
0.725	24.3825
0.726	27.7617
0.727	-38.3179
0.728	-56.3955
0.729	-46.3406
0.73	-10.7907
0.731	15.4571
0.732	24.4962
0.733	15.3863
0.734	7.07541
0.735	-11.1698
0.736	-10.946
0.737	48.7779
0.738	70.2482
0.739	63.4583
0.74	24.4706
0.741	1.24886
0.742	-8.14015
0.743	0.56585
0.744	8.45815
0.745	19.7343
0.746	19.1827
0.747	-40.7717
0.748	-62.3518
0.749	-48.9623
0.75	-9.81937
0.751	13.6756
0.752	23.4301
0.753	18.435
0.754	7.69321
0.755	-9.74793
0.756	-12.1414
0.757	54.6298
0.758	69.7461
0.759	66.1947
0.76	26.8874
0.761	6.39396
0.762	-10.3191
0.763	-5.7646
0.764	1.23234
0.765	14.9572
0.766	20.2818
0.767	-46.7399
0.768	-71.8394
0.769	-55.1082
0.77	-22.207
0.771	5.16222
0.772	18.9867
0.773	11.6056
0.774	1.79903
0.775	-11.4774
0.776	-6.5633
0.777	57.4324
0.778	76.0792
0.779	69.1846
0.78	32.8163
0.781	5.13408
0.782	-12.3966
0.783	-2.21016
0.784	0.51893
0.785	16.6136
0.786	17.8833
0.787	-49.6762
0.788	-65.1648
0.789	-54.9524
0.79	-24.9728
0.791	6.32651
0.792	17.7193
0.793	11.3272
0.794	-0.74251
0.795	-6.48159
0.796	-7.34236
0.797	57.2154
0.798	82.7037
0.799	65.8837
0.8	32.4203
0.801	0.77835
0.802	-11.0717
0.803	-5.20763
0.804	-6.8387
0.805	11.5395
0.806	8.68295
0.807	-52.8874
0.808	-75.2292
0.809	-61.6646
0.81	-24.7069
0.811	7.29533
0.812	22.9143
0.813	17.6051
0.814	9.94608
0.815	-1.31778
0.816	-1.30205
0.817	67.1571
0.818	86.3558
0.819	76.0418
0.82	48.7307
0.821	19.6383
0.822	0.22848
0.823	1.67076
0.824	5.44257
0.825	16.1456
0.826	15.6626
0.827	-46.5469
0.828	-72.4751
0.829	-58.8351
0.83	-24.7212
0.831	1.47777
0.832	21.4137
0.833	17.2899
0.834	17.4346
0.835	0.74308
0.836	1.71575
0.837	67.5556
0.838	90.355
0.839	83.2515
0.84	42.3235
0.841	15.711
0.842	-1.48706
0.843	-1.28574
0.844	1.20131
0.845	13.9902
0.846	9.2177
0.847	-56.9798
0.848	-79.9465
0.849	-62.9366
0.85	-31.6249
0.851	-1.29162
0.852	19.7706
0.853	13.6566
0.854	15.145
0.855	-13.4425
0.856	-1.55919
0.857	68.2989
0.858	91.4384
0.859	84.2481
0.86	36.2347
0.861	12.0257
0.862	-6.34942
0.863	-4.21569
0.864	3.44523
0.865	5.05742
0.866	5207.92
0.867	1902.35
0.868	666.1
0.869	223.185
0.87	90.7273
0.871	56.0359
0.872	48.245
0.873	36.2215
0.874	31.6782
0.875	23.2244
0.876	25.5145
0.877	85.6761
0.878	115.499
0.879	98.5333
0.88	60.4961
0.881	33.1554
0.882	18.2731
0.883	20.6392
0.884	18.6543
0.885	30.2809
0.886	24.4351
0.887	-39.4068
0.888	-66.4178
0.889	-56.542
0.89	-22.2904
0.891	11.1956
0.892	29.045
0.893	23.2124
0.894	21.8916
0.895	13.6982
0.896	23.125
0.897	90.6659
0.898	111.588
0.899	102.225
0.9	58.5967
0.901	35.3872
0.902	14.5434
0.903	20.5223
0.904	15.2502
0.905	33.131
0.906	20.0958
0.907	-44.5871
0.908	-75.8701
0.909	117.126
0.91	45.2005
0.911	35.151
0.912	32.7221
0.913	26.6329
0.914	28.6604
0.915	4.39575
0.916	11.1758
0.917	79.5647
0.918	101.456
0.919	93.0872
0.92	53.6654
0.921	27.9201
0.922	14.1644
0.923	13.7869
0.924	14.9988
0.925	22.619
0.926	18.7898
0.927	-50.0369
0.928	-82.2864
0.929	-71.1296
0.93	-32.163
0.931	-3.49323
0.932	13.316
0.933	7.03572
0.934	9.19299
0.935	14.9613
0.936	2.71581
0.937	75.2914
0.938	94.8952
0.939	87.5288
0.94	52.2961
0.941	30.5466
0.942	13.9445
0.943	16.9855
0.944	14.7135
0.945	28.4077
0.946	20.5311
0.947	-52.5234
0.948	-82.5096
0.949	-65.7824
0.95	-34.2769
0.951	-9.56822
0.952	6.84909
0.953	3.78704
0.954	-6.94853
0.955	-7.19184
0.956	4.39418
0.957	74.663
0.958	98.6061
0.959	92.2538
0.96	57.895
0.961	30.2131
0.962	10.6699
0.963	17.0123
0.964	20.9927
0.965	24.1919
0.966	18.7294
0.967	-55.3559
0.968	-73.2725
0.969	-74.0128
0.97	-33.5072
0.971	-12.701
0.972	6.70467
0.973	3.68948
0.974	-0.07828
0.975	6.95345
0.976	6.32327
0.977	74.3851
0.978	96.156
0.979	94.13
0.98	54.0487
0.981	36.8139
0.982	24.0974
0.983	20.4659
0.984	20.6981
0.985	29.7071
0.986	23.2469
0.987	-51.9676
0.988	-80.8963
0.989	5754.11
0.99	2170.47
0.991	833.169
0.992	339.785
0.993	149.635
0.994	70.5607
0.995	31.8472
0.996	31.4397
0.997	99.6515
0.998	121.521
0.999	113.008
1	79.6343
1.001	52.7611
1.002	40.4062
1.003	43.8669
1.004	38.1825
1.005	47.9538
1.006	38.9977
1.007	-32.2009
1.008	-63.8625
1.009	-55.5099
1.01	-25.8024
1.011	3.80442
1.012	15.4838
1.013	11.2946
1.014	9.69351
1.015	-20.4277
1.016	7.78657
1.017	81.9969
1.018	103.738
1.019	102.131
1.02	62.9346
1.021	37.1588
1.022	26.1345
1.023	34.3137
1.024	30.0171
1.025	37.7085
1.026	36.2399
1.027	-41.0095
1.028	-66.0029
1.029	-57.9985
1.03	-25.7523
1.031	2.78063
1.032	13.1709
1.033	10.8949
1.034	11.2577
1.035	-3.56454
1.036	0.78314
1.037	71.231
1.038	92.9158
1.039	88.384
1.04	56.5074
1.041	31.7796
1.042	25.2898
1.043	28.2123
1.044	31.7545
1.045	43.8149
1.046	29.9868
1.047	-40.2563
1.048	-65.2234
1.049	-57.5954
1.05	-19.5114
1.051	-1.86826
1.052	7.31407
1.053	0.47964
1.054	-3.65213
1.055	-6.34468
1.056	-15.8903
1.057	64.0365
1.058	92.3023
1.059	84.8742
1.06	47.1586
1.061	30.0144
1.062	18.123
1.063	22.2702
1.064	30.2531
1.065	36.7033
1.066	36.7139
1.067	-39.7664
1.068	-64.7717
1.069	-54.2647
1.07	-23.4946
1.071	-3.55287
1.072	7.77567
1.073	3.04991
1.074	1408.52
1.075	520.458
1.076	201.303
1.077	146.21
1.078	125.254
1.079	98.4749
1.08	61.3656
1.081	38.4154
1.082	27.3846
1.083	38.9814
1.084	37.9109
1.085	48.3342
1.086	48.8527
1.087	-24.0408
1.088	-55.5471
1.089	-41.8936
1.09	-14.7483
1.091	7.98727
1.092	12.1337
1.093	3.45547
1.094	0.84321
1.095	-0.09495
1.096	-4.22913
1.097	61.8445
1.098	83.3489
1.099	82.8299
1.1	52.4966
1.101	29.9693
1.102	22.8286
1.103	31.8566
1.104	38.1273
1.105	42.7079
1.106	40.5689
1.107	-28.57
1.108	-59.8181
1.109	-49.426
1.11	-15.9079
1.111	3.12784
1.112	13.2752
1.113	-9.23705
1.114	-5.99047
1.115	-24.0534
1.116	-15.6166
1.117	56.6094
1.118	84.4648
1.119	77.3627
1.12	40.6627
1.121	21.8258
1.122	15.2374
1.123	21.6226
1.124	31.8549
1.125	40.3579
1.126	42.0399
1.127	-30.0074
1.128	-57.776
1.129	-47.3977
1.13	-20.6714
1.131	7.83659
1.132	10.8788
1.133	-2.37874
1.134	-6.33859
1.135	-24.9884
1.136	-20.3261
1.137	54.8495
1.138	75.9691
1.139	72.1886
1.14	38.9973
1.141	23.8321
1.142	14.4616
1.143	21.4238
1.144	25.6688
1.145	41.2906
1.146	40.1265
1.147	-25.045
1.148	-52.6851
1.149	-48.9363
1.15	-19.1485
1.151	-0.88141
1.152	4.96293
1.153	-2.26422
1.154	-13.3511
1.155	-22.6356
1.156	-21.6606
1.157	49.967
1.158	77.5667
1.159	67.2843
1.16	37.617
1.161	16.2463
1.162	10.6313
1.163	21.397
1.164	26.153
1.165	48.8072
1.166	38.1336
1.167	-30.1059
1.168	-60.97
1.169	-50.741
1.17	-21.198
1.171	3.2793
1.172	5.38623
1.173	-5.61474
1.174	-13.8859
1.175	-26.8707
1.176	-29.4948
1.177	45.2414
1.178	69.5209
1.179	65.9322
1.18	29.9409
1.181	15.5075
1.182	7.03517
1.183	18.2575
1.184	23.4491
1.185	46.4739
1.186	39.3573
1.187	-32.0295
1.188	-56.3167
1.189	-52.8025
1.19	-16.9445
1.191	-2.68868
1.192	12.157
1.193	7.30398
1.194	-11.2308
1.195	-24.5446
1.196	-24.1072
1.197	43.9499
1.198	68.2598
1.199	64.8294
1.2	25.8186
1.201	11.7355
1.202	6.94646
1.203	11.9914
1.204	24.1219
1.205	40.8592
1.206	40.5065
1.207	-30.8129
1.208	-55.1575
1.209	-51.8186
1.21	-19.5225
1.211	0.96662
1.212	8.85912
1.213	-9.51868
1.214	-15.2294
1.215	-32.0843
1.216	-28.5097
1.217	39.5125
1.218	63.9063
1.219	63.9572
1.22	31.8045
1.221	11.4852
1.222	10.3479
1.223	25.6066
1.224	28.1708
1.225	48.4138
1.226	44.8868
1.227	-29.7214
1.228	-57.469
1.229	-47.7698
1.23	-15.7683
1.231	1.09125
1.232	5.34284
1.233	-3.4971
1.234	-9.4747
1.235	-29.7969
1.236	-23.0071
1.237	45.0554
1.238	66.3098
1.239	60.0253
1.24	34.7566
1.241	14.7788
1.242	7.40464
1.243	22.9652
1.244	22.4737
1.245	56.0088
1.246	42.6487
1.247	-25.4618
1.248	-56.6784
1.249	-47.2426
1.25	-15.5595
1.251	-2.32825
1.252	4.88574
1.253	-7.52004
1.254	-13.6978
1.255	-30.8335
1.256	-30.6128
1.257	40.8538
1.258	62.3202
1.259	62.8987
1.26	28.0961
1.261	11.747
1.262	7.97539
1.263	20.5028
1.264	30.0452
1.265	40.6274
1.266	40.3734
1.267	-27.8913
1.268	-56.065
1.269	-43.6519
1.27	-22.1776
1.271	-5.9996
1.272	-2.37714
1.273	-11.7276
1.274	-21.3314
1.275	-41.7831
1.276	-34.8999
1.277	36.7582
1.278	61.791
1.279	108.742
1.28	61.1496
1.281	28.7096
1.282	12.0844
1.283	31.4037
1.284	37.7652
1.285	41.7573
1.286	41.3689
1.287	-30.4268
1.288	-58.9271
1.289	-43.6023
1.29	-19.2268
1.291	3081.06
1.292	1167.53
1.293	431.546
1.294	149.154
1.295	36.7613
1.296	-5.59882
1.297	56.2013
1.298	74.5865
1.299	62.2139
1.3	30.8926
1.301	11.444
1.302	7.86708
1.303	17.3188
1.304	27.1014
1.305	44.5309
1.306	41.2845
1.307	-26.6762
1.308	-54.5651
1.309	-48.4979
1.31	-17.0214
1.311	15.6057
1.312	19.0773
1.313	-7.04054
1.314	-17.145
1.315	-31.6738
1.316	-32.1304
1.317	42.0055
1.318	56.392
1.319	56.6376
1.32	25.0078
1.321	5.50552
1.322	2.13301
1.323	5.4486
1.324	19.1508
1.325	34.0517
1.326	38.1948
1.327	-25.6903
1.328	-52.8934
1.329	-46.3078
1.33	-24.3943
1.331	1.71324
1.332	1.7047
1.333	-8.39185
1.334	-22.3897
1.335	-37.6479
1.336	-45.4631
1.337	37.7793
1.338	58.0817
1.339	51.2516
1.34	19.3312
1.341	6.34967
1.342	3.15987
1.343	16.7419
1.344	17.8707
1.345	43.3358
1.346	41.6523
1.347	-31.3711
1.348	-54.6538
1.349	-44.303
1.35	-18.8241
1.351	7.33566
1.352	7.15162
1.353	-3.32891
1.354	-27.7449
1.355	-37.094
1.356	-39.0479
1.357	33.6369
1.358	56.6246
1.359	52.6273
1.36	17.1538
1.361	4.12224
1.362	-2.18847
1.363	5.1832
1.364	29.8575
1.365	46.0946
1.366	25.364
1.367	-33.8456
1.368	-49.9768
1.369	-45.7681
1.37	-20.0364
1.371	2.88328
1.372	12.4049
1.373	-8.28931
1.374	-20.0549
1.375	-39.8748
1.376	-39.1899
1.377	36.154
1.378	52.0171
1.379	54.182
1.38	15.1786
1.381	-1.18837
1.382	-0.77266
1.383	10.2179
1.384	22.2166
1.385	42.3179
1.386	38.6464
1.387	-33.1169
1.388	-48.7253
1.389	-37.5442
1.39	-8.29223
1.391	1.52157
1.392	20.7673
1.393	-10.1051
1.394	-15.7479
1.395	-29.5398
1.396	-36.0201
1.397	32.1757
1.398	50.8279
1.399	49.3254
1.4	16.6755
1.401	-3.02659
1.402	0.80997
1.403	12.098
1.404	11.3753
1.405	31.9987
1.406	51.9063
1.407	-29.1758
1.408	-50.8828
1.409	-42.6266
1.41	-3.29522
1.411	9.85345
1.412	15.8218
1.413	-8.75582
1.414	-14.8092
1.415	-32.3874
1.416	-26.2509
1.417	31.5584
1.418	53.0422
1.419	44.6151
1.42	8.46998
1.421	-1.41434
1.422	-7.32659
1.423	7.51597
1.424	23.6241
1.425	38.1455
1.426	42.1239
1.427	-25.3056
1.428	-49.8627
1.429	-37.9829
1.43	-8.31599
1.431	11.4564
1.432	4.16218
1.433	12.2136
1.434	-33.6707
1.435	-35.2606
1.436	-36.1903
1.437	34.294
1.438	48.7816
1.439	40.0336
1.44	10.2731
1.441	-12.8096
1.442	-5.46466
1.443	12.9085
1.444	19.5077
1.445	37.7506
1.446	45.485
1.447	-18.1999
1.448	-48.9328
1.449	-40.0352
1.45	-6.89769
1.451	12.9166
1.452	12.0979
1.453	-3.10154
1.454	-13.1557
1.455	-28.3125
1.456	-32.976
1.457	27.2095
1.458	47.8929
1.459	35.5659
1.46	12.2089
1.461	-4.33664
1.462	-13.3359
1.463	5.25956
1.464	15.4713
1.465	40.6848
1.466	38.9793
1.467	-24.2918
1.468	-44.7973
1.469	-35.6228
1.47	-2.31992
1.471	14.2447
1.472	16.6233
1.473	-5.36308
1.474	0.71576
1.475	-34.5459
1.476	-36.3267
1.477	26.7507
1.478	47.0857
1.479	41.0685
1.48	10.975
1.481	-2.32048
1.482	-1.3688
1.483	-12.1669
1.484	27.934
1.485	43.642
1.486	29.1719
1.487	-20.5672
1.488	-50.6048
1.489	-34.599
1.49	-1.14351
1.491	15.4581
1.492	21.0438
1.493	2.15562
1.494	-15.0632
1.495	-27.6488
1.496	-46.2409
1.497	36.2045
1.498	49.6451
1.499	43.3842
1.5	3.27925
1.501	-10.0532
1.502	-12.3147
1.503	3.37254
1.504	14.1443
1.505	36.7532
1.506	42.3641
1.507	-26.7598
1.508	-46.6282
1.509	-36.9641
1.51	3.2112
1.511	16.563
1.512	28.6565
1.513	-10.1301
1.514	-24.3127
1.515	-30.632
1.516	-36.408
1.517	35.8422
1.518	52.2793
1.519	42.5049
1.52	8.83906
1.521	-7.81876
1.522	-19.8794
1.523	-0.74338
1.524	13.5555
1.525	33.1696
1.526	45.6761
1.527	-26.4225
1.528	-49.3012
1.529	-32.8451
1.53	-2.40192
1.531	17.5644
1.532	23.0217
1.533	0.5262
1.534	-13.8811
1.535	-46.7835
1.536	-36.4209
1.537	28.954
1.538	48.4136
1.539	35.1434
1.54	4.63619
1.541	-12.0615
1.542	-14.2041
1.543	1.7844
1.544	16.2969
1.545	32.8877
1.546	42.3957
1.547	-26.1284
1.548	-42.1759
1.549	-25.5207
1.55	-1.52922
1.551	18.4757
1.552	17.3057
1.553	7.82898
1.554	-3.49371
1.555	-30.0715
1.556	-29.8487
1.557	25.3895
1.558	51.1827
1.559	41.0104
1.56	7.09504
1.561	-16.2177
1.562	-11.7382
1.563	7.66331
1.564	12.5022
1.565	42.4846
1.566	45.6786
1.567	-19.2964
1.568	-41.6865
1.569	-34.7118
1.57	-4.0272
1.571	19.3046
1.572	18.0924
1.573	5.2095
1.574	-9.58312
1.575	-26.5232
1.576	-33.1268
1.577	28.44
1.578	44.1461
1.579	40.375
1.58	6.34771
1.581	-13.7148
1.582	-15.7733
1.583	0.45039
1.584	12.0365
1.585	35.6559
1.586	48.9504
1.587	-22.3664
1.588	-44.5454
1.589	-27.5387
1.59	-0.03417
1.591	23.3368
1.592	22.0918
1.593	9.10774
1.594	0.73286
1.595	-32.8492
1.596	-39.6762
1.597	24.9542
1.598	47.0331
1.599	36.5222
1.6	-0.90064
1.601	-14.4283
1.602	-9.88233
1.603	-0.14083
1.604	14.8847
1.605	28.8321
1.606	45.6296
1.607	-18.8946
1.608	-44.1653
1.609	-30.2886
1.61	0.60877
1.611	24.0212
1.612	19.4628
1.613	9.67808
1.614	-8.70523
1.615	-26.0299
1.616	-39.6392
1.617	28.0723
1.618	46.6742
1.619	32.7227
1.62	5.06313
1.621	-8.50553
1.622	-17.0898
1.623	-3.97667
1.624	14.4723
1.625	38.4583
1.626	39.01
1.627	-22.0284
1.628	-43.8302
1.629	-29.8072
1.63	-2.09962
1.631	27.9309
1.632	23.3539
1.633	6.9163
1.634	-8.30513
1.635	-32.3702
1.636	-36.2999
1.637	24.6466
1.638	46.3635
1.639	35.5587
1.64	4.51451
1.641	-12.3849
1.642	-20.9544
1.643	-1.19466
1.644	14.0843
1.645	38.2249
1.646	35.6638
1.647	-25.1953
1.648	-40.2551
1.649	-32.6722
1.65	8.28298
1.651	21.9161
1.652	23.905
1.653	10.692
1.654	-7.9275
1.655	-32.1377
1.656	-36.2334
1.657	27.8305
1.658	46.1
1.659	35.1629
1.66	0.73729
1.661	-12.9193
1.662	-14.906
1.663	-4.9539
1.664	10.4268
1.665	34.7034
1.666	42.1641
1.667	-21.8201
1.668	-43.3028
1.669	-29.0142
1.67	5.45686
1.671	22.4255
1.672	30.9888
1.673	7.86052
1.674	-14.1413
1.675	-31.9034
1.676	-36.1491
1.677	27.7582
1.678	42.5911
1.679	34.8165
1.68	-2.98891
1.681	-19.9826
1.682	-15.3945
1.683	-5.39722
1.684	16.6478
1.685	37.7578
1.686	38.7856
1.687	-21.7594
1.688	-39.8098
1.689	-28.6865
1.69	9.16339
1.691	22.8932
1.692	24.8837
1.693	11.5781
1.694	-7.21867
1.695	-28.3846
1.696	-36.0554
1.697	30.9954
1.698	42.4013
1.699	34.5072
1.7	-3.38707
1.701	-13.854
1.702	-19.1369
1.703	-2.52554
1.704	9.73191
1.705	37.5275
1.706	41.9738
1.707	-28.2969
1.708	-42.9251
1.709	-28.3973
1.71	6.252
1.711	20.0326
1.712	31.8976
1.713	8.69521
1.714	-10.172
1.715	-31.4401
1.716	-35.9462
1.717	27.6832
1.718	45.5358
1.719	37.5278
1.72	-0.45363
1.721	-20.8379
1.722	-22.846
1.723	-2.91997
1.724	2.82454
1.725	30.7144
1.726	41.853
1.727	-25.003
1.728	-42.7941
1.729	-28.1539
1.73	3.29571
1.731	20.4211
1.732	25.7287
1.733	12.3714
1.734	-3.26372
1.735	-34.4835
1.736	-32.5226
1.737	24.4084
1.738	48.7152
1.739	37.3075
1.74	2.52442
1.741	-14.6316
1.742	-23.2408
1.743	-3.30189
1.744	9.06789
1.745	37.0378
1.746	38.4152
1.747	-25.0357
1.748	-39.4196
1.749	-24.6693
1.75	3.58287
1.751	27.3482
1.752	22.821
1.753	12.7457
1.754	0.35736
1.755	-30.9349
1.756	-35.6471
1.757	27.749
1.758	38.7868
1.759	33.8459
1.76	2.25802
1.761	-21.5421
1.762	-20.3222
1.763	-0.38354
1.764	12.0214
1.765	33.4818
1.766	41.528
1.767	-21.8143
1.768	-39.3717
1.769	-24.5118
1.77	7.12293
1.771	24.3815
1.772	26.4696
1.773	13.1103
1.774	-5.88539
1.775	-24.0873
1.776	-32.1758
1.777	34.4038
1.778	42.0417
1.779	30.4164
1.78	-1.2658
1.781	-18.5612
1.782	-17.3836
1.783	-10.6072
1.784	11.6873
1.785	36.4921
1.786	38.0443
1.787	-25.1971
1.788	-39.3567
1.789	-27.6771
1.79	7.34204
1.791	27.9643
1.792	26.8118
1.793	13.468
1.794	-5.54605
1.795	-27.0867
1.796	-35.2533
1.797	31.228
1.798	45.3335
1.799	36.8874
1.8	-4.75838
1.801	-18.8449
1.802	-14.4317
1.803	-4.3875
1.804	11.3439
1.805	29.6181
1.806	41.1087
1.807	-22.0379
1.808	-39.3788
1.809	-27.5901
1.81	7.52968
1.811	24.9464
1.812	27.1392
1.813	10.533
1.814	-5.20029
1.815	-30.0695
1.816	-38.3053
1.817	28.0844
1.818	48.6613
1.819	36.8184
1.82	1.64772
1.821	-15.8118
1.822	-21.3238
1.823	-4.7337
1.824	10.9995
1.825	35.8846
1.826	40.8624
1.827	-22.1974
1.828	-42.7251
1.829	-24.2533
1.83	7.67995
1.831	25.184
1.832	24.1532
1.833	7.58282
1.834	-1.57019
1.835	-33.0443
1.836	-38.0496
1.837	28.2584
1.838	38.8725
1.839	30.2126
1.84	-1.77241
1.841	-16.0337
1.842	-21.6141
1.843	-5.06473
1.844	13.9479
1.845	32.2801
1.846	43.8881
1.847	-19.093
1.848	-42.8128
1.849	-30.8135
1.85	7.79819
1.851	25.3924
1.852	31.0082
1.853	11.1932
1.854	-4.52332
1.855	-32.7282
1.856	-37.7828
1.857	31.7389
1.858	45.5488
1.859	33.4992
1.86	1.41322
1.861	-19.5155
1.862	-18.5921
1.863	-5.37826
1.864	10.3284
1.865	28.674
1.866	37.0369
1.867	-22.5873
1.868	-42.9308
1.869	-30.8321
1.87	4.59255
1.871	25.5688
1.872	24.6853
1.873	11.5003
1.874	-4.19146
1.875	-29.1143
1.876	-37.4937
1.877	28.6761
1.878	45.689
1.879	33.5408
1.88	-5.22473
1.881	-22.9631
1.882	-22.1233
1.883	-5.68234
1.884	6.70329
1.885	34.9127
1.886	40.0186
1.887	-26.1213
1.888	-43.0923
1.889	-27.6054
1.89	7.92575
1.891	25.7165
1.892	28.2107
1.893	11.8047
1.894	-3.84851
1.895	-28.7654
1.896	-33.8839
1.897	28.9395
1.898	49.1572
1.899	30.3312
1.9	-5.25555
1.901	-23.1013
1.902	-22.3562
1.903	-5.98839
1.904	6.35296
1.905	31.263
1.906	36.3922
1.907	-23.1154
1.908	-40.0029
1.909	-27.7009
1.91	7.94363
1.911	29.1352
1.912	31.7305
1.913	12.1159
1.914	-3.48693
1.915	-25.0997
1.916	-33.5268
1.917	29.2415
1.918	42.7978
1.919	30.4413
1.92	-1.97568
1.921	-19.9399
1.922	-29.1668
1.923	-9.59638
1.924	12.5543
1.925	27.5802
1.926	39.3048
1.927	-23.4355
1.928	-46.8125
1.929	-31.1121
1.93	4.65509
1.931	25.9703
1.932	31.9665
1.933	12.4428
1.934	0.18845
1.935	-27.9773
1.936	-29.8437
1.937	29.5823
1.938	46.3395
1.939	30.5823
1.94	1.32647
1.941	-20.0557
1.942	-22.8257
1.943	-6.64137
1.944	8.86612
1.945	33.7279
1.946	38.8882
1.947	-27.0882
1.948	-40.5127
1.949	-24.6971
1.95	7.91413
1.951	29.3658
1.952	32.201
1.953	16.0714
1.954	-2.68577
1.955	-24.2407
1.956	-32.6927
1.957	26.6816
1.958	46.6371
1.959	34.0486
1.96	-1.92145
1.961	-20.158
1.962	-23.062
1.963	-10.2781
1.964	8.43846
1.965	26.6852
1.966	38.4283
1.967	-27.4971
1.968	-40.8302
1.969	-28.1798
1.97	4.57438
1.971	29.4635
1.972	29.1514
1.973	13.1408
1.974	-2.24286
1.975	-23.7548
1.976	-28.9221
1.977	27.1136
1.978	50.2649
1.979	30.9736
1.98	1.43195
1.981	-20.2488
1.982	-26.5896
1.983	-10.6445
1.984	11.2675
1.985	29.4654
1.986	37.9202
1.987	-27.9557
1.988	-44.483
1.989	-25.1256
1.99	4.49467
1.991	29.5474
1.992	29.3923
1.993	13.5168
1.994	-1.76704
1.995	-26.5127
1.996	-31.6767
1.997	30.887
1.998	47.3657
[truncated: 3,696 more rows]
