# Supplementary material for: Field emission effect in triboelectric nanogenerators
Source: Nat Commun. 2025 May 20;16:4706. doi: 10.1038/s41467-025-59927-4 (PMC12092747; doi:10.1038/s41467-025-59927-4)
Supplement: Supplementary file 3 — Source Data [file 41467_2025_59927_MOESM3_ESM.zip › Source Data/Source Data S14.xlsx]

## Sheet: a
Paschen curve		Case 1		Case 2		Case 3
Distance (um)	Voltage (V)	Distance (um)	Voltage (V)	Distance (um)	Voltage (V)	Distance (um)	Voltage (V)
4.5	3535.4	0.01	0.22589	0.01	0.45179	0.01	0.45009
4.5125	3287.01	0.02	0.4516	0.02	0.9032	0.02	0.89642
4.525	3072.92	0.03	0.67711	0.03	1.35423	0.03	1.33906
4.5375	2886.5	0.04	0.90244	0.04	1.80488	0.04	1.77804
4.55	2722.7	0.05	1.12758	0.05	2.25515	0.05	2.21341
4.5625	2577.64	0.06	1.35252	0.06	2.70505	0.06	2.64521
4.575	2448.3	0.07	1.57728	0.07	3.15457	0.07	3.07348
4.5875	2332.23	0.08	1.80186	0.08	3.60371	0.08	3.49828
4.6	2227.52	0.09	2.02624	0.09	4.05248	0.09	3.91963
4.6125	2132.56	0.1	2.25044	0.1	4.50087	0.1	4.3376
4.625	2046.05	0.11	2.47444	0.11	4.94889	0.11	4.7522
4.6375	1966.93	0.12	2.69827	0.12	5.39653	0.12	5.16349
4.65	1894.28	0.13	2.9219	0.13	5.8438	0.13	5.5715
4.6625	1827.33	0.14	3.14535	0.14	6.29069	0.14	5.97628
4.675	1765.46	0.15	3.36861	0.15	6.73722	0.15	6.37786
4.6875	1708.09	0.16	3.59168	0.16	7.18337	0.16	6.77627
4.7	1654.77	0.17	3.81457	0.17	7.62914	0.17	7.17157
4.7125	1605.06	0.18	4.03727	0.18	8.07455	0.18	7.56377
4.725	1558.63	0.19	4.25979	0.19	8.51958	0.19	7.95293
4.7375	1515.16	0.2	4.48212	0.2	8.96425	0.2	8.33907
4.75	1474.37	0.21	4.70427	0.21	9.40854	0.21	8.72223
4.7625	1436.02	0.22	4.92623	0.22	9.85247	0.22	9.10244
4.775	1399.91	0.23	5.14801	0.23	10.296	0.23	9.47974
4.7875	1365.84	0.24	5.3696	0.24	10.7392	0.24	9.85416
4.8	1333.64	0.25	5.59101	0.25	11.182	0.25	10.2257
4.8125	1303.17	0.26	5.81224	0.26	11.6245	0.26	10.5945
4.825	1274.29	0.27	6.03328	0.27	12.0666	0.27	10.9605
4.8375	1246.88	0.28	6.25413	0.28	12.5083	0.28	11.3237
4.85	1220.84	0.29	6.47481	0.29	12.9496	0.29	11.6842
4.8625	1196.05	0.3	6.6953	0.3	13.3906	0.3	12.042
4.875	1172.43	0.31	6.91561	0.31	13.8312	0.31	12.3972
4.8875	1149.91	0.32	7.13573	0.32	14.2715	0.32	12.7497
4.9	1128.41	0.33	7.35568	0.33	14.7113	0.33	13.0996
4.9125	1107.86	0.34	7.57544	0.34	15.1509	0.34	13.447
4.925	1088.2	0.35	7.79502	0.35	15.59	0.35	13.7918
4.9375	1069.37	0.36	8.01442	0.36	16.0288	0.36	14.1341
4.95	1051.33	0.37	8.23363	0.37	16.4673	0.37	14.4739
4.9625	1034.02	0.38	8.45267	0.38	16.9053	0.38	14.8113
4.975	1017.4	0.39	8.67152	0.39	17.343	0.39	15.1462
4.9875	1001.43	0.4	8.89019	0.4	17.7804	0.4	15.4787
5	986.076	0.41	9.10869	0.41	18.2174	0.41	15.8088
5.0125	971.301	0.42	9.327	0.42	18.654	0.42	16.1366
5.025	957.073	0.43	9.54513	0.43	19.0903	0.43	16.462
5.0375	943.363	0.44	9.76308	0.44	19.5262	0.44	16.7851
5.05	930.144	0.45	9.98085	0.45	19.9617	0.45	17.106
5.0625	917.389	0.46	10.1984	0.46	20.3969	0.46	17.4245
5.075	905.075	0.47	10.4159	0.47	20.8317	0.47	17.7409
5.0875	893.18	0.48	10.6331	0.48	21.2662	0.48	18.055
5.1	881.682	0.49	10.8501	0.49	21.7003	0.49	18.367
5.1125	870.563	0.5	11.067	0.5	22.134	0.5	18.6767
5.125	859.804	0.51	11.2837	0.51	22.5675	0.51	18.9844
5.1375	849.389	0.52	11.5002	0.52	23.0005	0.52	19.2899
5.15	839.3	0.53	11.7166	0.53	23.4332	0.53	19.5933
5.1625	829.524	0.54	11.9328	0.54	23.8655	0.54	19.8947
5.175	820.046	0.55	12.1487	0.55	24.2975	0.55	20.194
5.1875	810.854	0.56	12.3645	0.56	24.7291	0.56	20.4912
5.2	801.933	0.57	12.5802	0.57	25.1604	0.57	20.7864
5.2125	793.273	0.58	12.7956	0.58	25.5913	0.58	21.0797
5.225	784.863	0.59	13.0109	0.59	26.0219	0.59	21.371
5.2375	776.692	0.6	13.226	0.6	26.452	0.6	21.6603
5.25	768.75	0.61	13.441	0.61	26.8819	0.61	21.9476
5.2625	761.028	0.62	13.6557	0.62	27.3114	0.62	22.2331
5.275	753.517	0.63	13.8703	0.63	27.7406	0.63	22.5167
5.2875	746.209	0.64	14.0847	0.64	28.1694	0.64	22.7984
5.3	739.095	0.65	14.2989	0.65	28.5978	0.65	23.0782
5.3125	732.168	0.66	14.513	0.66	29.0259	0.66	23.3562
5.325	725.422	0.67	14.7268	0.67	29.4537	0.67	23.6323
5.3375	718.848	0.68	14.9405	0.68	29.8811	0.68	23.9067
5.35	712.442	0.69	15.1541	0.69	30.3081	0.69	24.1793
5.3625	706.195	0.7	15.3674	0.7	30.7348	0.7	24.4501
5.375	700.104	0.71	15.5806	0.71	31.1612	0.71	24.7191
5.3875	694.162	0.72	15.7936	0.72	31.5872	0.72	24.9865
5.4	688.363	0.73	16.0064	0.73	32.0128	0.73	25.2521
5.4125	682.704	0.74	16.2191	0.74	32.4382	0.74	25.516
5.425	677.178	0.75	16.4316	0.75	32.8631	0.75	25.7782
5.4375	671.782	0.76	16.6439	0.76	33.2877	0.76	26.0387
5.45	666.511	0.77	16.856	0.77	33.712	0.77	26.2976
5.4625	661.36	0.78	17.068	0.78	34.1359	0.78	26.5549
5.475	656.327	0.79	17.2798	0.79	34.5595	0.79	26.8105
5.4875	651.406	0.8	17.4914	0.8	34.9828	0.8	27.0645
5.5	646.595	0.81	17.7028	0.81	35.4057	0.81	27.3169
5.5125	641.889	0.82	17.9141	0.82	35.8282	0.82	27.5678
5.525	637.287	0.83	18.1252	0.83	36.2504	0.83	27.8171
5.5375	632.783	0.84	18.3361	0.84	36.6723	0.84	28.0648
5.55	628.375	0.85	18.5469	0.85	37.0938	0.85	28.311
5.5625	624.061	0.86	18.7575	0.86	37.515	0.86	28.5557
5.575	619.837	0.87	18.9679	0.87	37.9359	0.87	28.7989
5.5875	615.7	0.88	19.1782	0.88	38.3564	0.88	29.0406
5.6	611.649	0.89	19.3883	0.89	38.7765	0.89	29.2808
5.6125	607.68	0.9	19.5982	0.9	39.1963	0.9	29.5196
5.625	603.791	0.91	19.8079	0.91	39.6158	0.91	29.7569
5.6375	599.98	0.92	20.0175	0.92	40.035	0.92	29.9927
5.65	596.244	0.93	20.2269	0.93	40.4538	0.93	30.2272
5.6625	592.582	0.94	20.4361	0.94	40.8722	0.94	30.4602
5.675	588.99	0.95	20.6452	0.95	41.2904	0.95	30.6918
5.6875	585.469	0.96	20.8541	0.96	41.7082	0.96	30.9221
5.7	582.014	0.97	21.0628	0.97	42.1256	0.97	31.1509
5.7125	578.626	0.98	21.2714	0.98	42.5427	0.98	31.3784
5.725	575.301	0.99	21.4797	0.99	42.9595	0.99	31.6046
5.7375	572.038	1	21.688	1	43.376	1	31.8294
5.75	568.835	1.01	21.896	1.01	43.7921	1.01	32.0529
5.7625	565.691	1.02	22.1039	1.02	44.2078	1.02	32.2751
5.775	562.604	1.03	22.3116	1.03	44.6233	1.03	32.4959
5.7875	559.574	1.04	22.5192	1.04	45.0384	1.04	32.7155
5.8	556.597	1.05	22.7266	1.05	45.4531	1.05	32.9338
5.8125	553.673	1.06	22.9338	1.06	45.8676	1.06	33.1508
5.825	550.801	1.07	23.1408	1.07	46.2817	1.07	33.3666
5.8375	547.98	1.08	23.3477	1.08	46.6955	1.08	33.5812
5.85	545.207	1.09	23.5544	1.09	47.1089	1.09	33.7944
5.8625	542.482	1.1	23.761	1.1	47.522	1.1	34.0065
5.875	539.804	1.11	23.9674	1.11	47.9348	1.11	34.2174
5.8875	537.171	1.12	24.1736	1.12	48.3472	1.12	34.427
5.9	534.583	1.13	24.3797	1.13	48.7593	1.13	34.6355
5.9125	532.038	1.14	24.5856	1.14	49.1711	1.14	34.8427
5.925	529.535	1.15	24.7913	1.15	49.5826	1.15	35.0488
5.9375	527.074	1.16	24.9968	1.16	49.9937	1.16	35.2537
5.95	524.653	1.17	25.2022	1.17	50.4045	1.17	35.4575
5.9625	522.272	1.18	25.4075	1.18	50.8149	1.18	35.6602
5.975	519.929	1.19	25.6125	1.19	51.2251	1.19	35.8617
5.9875	517.624	1.2	25.8174	1.2	51.6349	1.2	36.062
6	515.355	1.21	26.0222	1.21	52.0444	1.21	36.2613
6.0125	513.122	1.22	26.2268	1.22	52.4535	1.22	36.4594
6.025	510.925	1.23	26.4312	1.23	52.8623	1.23	36.6565
6.0375	508.762	1.24	26.6354	1.24	53.2709	1.24	36.8524
6.05	506.633	1.25	26.8395	1.25	53.679	1.25	37.0473
6.0625	504.536	1.26	27.0434	1.26	54.0869	1.26	37.2411
6.075	502.472	1.27	27.2472	1.27	54.4944	1.27	37.4339
6.0875	500.439	1.28	27.4508	1.28	54.9016	1.28	37.6256
6.1	498.437	1.29	27.6542	1.29	55.3085	1.29	37.8162
6.1125	496.465	1.3	27.8575	1.3	55.715	1.3	38.0059
6.125	494.522	1.31	28.0606	1.31	56.1213	1.31	38.1945
6.1375	492.609	1.32	28.2636	1.32	56.5271	1.32	38.382
6.15	490.724	1.33	28.4664	1.33	56.9327	1.33	38.5686
6.1625	488.866	1.34	28.669	1.34	57.338	1.34	38.7541
6.175	487.036	1.35	28.8715	1.35	57.7429	1.35	38.9387
6.1875	485.232	1.36	29.0738	1.36	58.1475	1.36	39.1223
6.2	483.454	1.37	29.2759	1.37	58.5518	1.37	39.3049
6.2125	481.702	1.38	29.4779	1.38	58.9558	1.38	39.4865
6.225	479.975	1.39	29.6797	1.39	59.3595	1.39	39.6672
6.2375	478.272	1.4	29.8814	1.4	59.7628	1.4	39.8469
6.25	476.593	1.41	30.0829	1.41	60.1658	1.41	40.0256
6.2625	474.938	1.42	30.2842	1.42	60.5685	1.42	40.2034
6.275	473.306	1.43	30.4854	1.43	60.9709	1.43	40.3803
6.2875	471.697	1.44	30.6865	1.44	61.3729	1.44	40.5563
6.3	470.11	1.45	30.8873	1.45	61.7747	1.45	40.7313
6.3125	468.545	1.46	31.088	1.46	62.1761	1.46	40.9055
6.325	467.001	1.47	31.2886	1.47	62.5772	1.47	41.0787
6.3375	465.478	1.48	31.489	1.48	62.9779	1.48	41.251
6.35	463.976	1.49	31.6892	1.49	63.3784	1.49	41.4225
6.3625	462.493	1.5	31.8893	1.5	63.7786	1.5	41.593
6.375	461.031	1.51	32.0892	1.51	64.1784	1.51	41.7627
6.3875	459.588	1.52	32.289	1.52	64.5779	1.52	41.9315
6.4	458.165	1.53	32.4886	1.53	64.9771	1.53	42.0994
6.4125	456.76	1.54	32.688	1.54	65.376	1.54	42.2665
6.425	455.373	1.55	32.8873	1.55	65.7746	1.55	42.4328
6.4375	454.005	1.56	33.0864	1.56	66.1728	1.56	42.5982
6.45	452.654	1.57	33.2854	1.57	66.5708	1.57	42.7627
6.4625	451.321	1.58	33.4842	1.58	66.9684	1.58	42.9264
6.475	450.005	1.59	33.6829	1.59	67.3657	1.59	43.0893
6.4875	448.706	1.6	33.8814	1.6	67.7627	1.6	43.2514
6.5	447.423	1.61	34.0797	1.61	68.1594	1.61	43.4127
6.5125	446.157	1.62	34.2779	1.62	68.5558	1.62	43.5732
6.525	444.907	1.63	34.4759	1.63	68.9519	1.63	43.7328
6.5375	443.672	1.64	34.6738	1.64	69.3476	1.64	43.8917
6.55	442.453	1.65	34.8715	1.65	69.7431	1.65	44.0498
6.5625	441.249	1.66	35.0691	1.66	70.1382	1.66	44.2071
6.575	440.06	1.67	35.2665	1.67	70.533	1.67	44.3636
6.5875	438.885	1.68	35.4638	1.68	70.9276	1.68	44.5194
6.6	437.725	1.69	35.6609	1.69	71.3218	1.69	44.6743
6.6125	436.579	1.7	35.8578	1.7	71.7157	1.7	44.8286
6.625	435.448	1.71	36.0546	1.71	72.1093	1.71	44.982
6.6375	434.329	1.72	36.2513	1.72	72.5025	1.72	45.1348
6.65	433.225	1.73	36.4477	1.73	72.8955	1.73	45.2867
6.6625	432.134	1.74	36.6441	1.74	73.2882	1.74	45.438
6.675	431.055	1.75	36.8403	1.75	73.6805	1.75	45.5885
6.6875	429.99	1.76	37.0363	1.76	74.0726	1.76	45.7383
6.7	428.937	1.77	37.2322	1.77	74.4643	1.77	45.8873
6.7125	427.897	1.78	37.4279	1.78	74.8558	1.78	46.0357
6.725	426.869	1.79	37.6234	1.79	75.2469	1.79	46.1833
6.7375	425.853	1.8	37.8189	1.8	75.6377	1.8	46.3303
6.75	424.849	1.81	38.0141	1.81	76.0282	1.81	46.4765
6.7625	423.857	1.82	38.2092	1.82	76.4185	1.82	46.622
6.775	422.876	1.83	38.4042	1.83	76.8084	1.83	46.7669
6.7875	421.906	1.84	38.599	1.84	77.198	1.84	46.911
6.8	420.948	1.85	38.7936	1.85	77.5873	1.85	47.0545
6.8125	420.001	1.86	38.9881	1.86	77.9763	1.86	47.1973
6.825	419.064	1.87	39.1825	1.87	78.365	1.87	47.3394
6.8375	418.138	1.88	39.3767	1.88	78.7534	1.88	47.4809
6.85	417.223	1.89	39.5707	1.89	79.1415	1.89	47.6217
6.8625	416.318	1.9	39.7646	1.9	79.5293	1.9	47.7618
6.875	415.423	1.91	39.9584	1.91	79.9168	1.91	47.9013
6.8875	414.538	1.92	40.152	1.92	80.304	1.92	48.0401
6.9	413.663	1.93	40.3454	1.93	80.6908	1.93	48.1783
6.9125	412.798	1.94	40.5387	1.94	81.0774	1.94	48.3159
6.925	411.942	1.95	40.7319	1.95	81.4637	1.95	48.4528
6.9375	411.096	1.96	40.9248	1.96	81.8497	1.96	48.5891
6.95	410.26	1.97	41.1177	1.97	82.2354	1.97	48.7247
6.9625	409.432	1.98	41.3104	1.98	82.6208	1.98	48.8597
6.975	408.614	1.99	41.5029	1.99	83.0059	1.99	48.9942
6.9875	407.804	2	41.6953	2	83.3907	2	49.128
7	407.003	2.01	41.8876	2.01	83.7752	2.01	49.2612
7.0125	406.211	2.02	42.0797	2.02	84.1594	2.02	49.3938
7.025	405.428	2.03	42.2716	2.03	84.5433	2.03	49.5258
7.0375	404.652	2.04	42.4634	2.04	84.9269	2.04	49.6572
7.05	403.886	2.05	42.6551	2.05	85.3102	2.05	49.788
7.0625	403.127	2.06	42.8466	2.06	85.6932	2.06	49.9182
7.075	402.377	2.07	43.0379	2.07	86.0759	2.07	50.0478
7.0875	401.634	2.08	43.2291	2.08	86.4583	2.08	50.1768
7.1	400.899	2.09	43.4202	2.09	86.8404	2.09	50.3053
7.1125	400.173	2.1	43.6111	2.1	87.2223	2.1	50.4332
7.125	399.453	2.11	43.8019	2.11	87.6038	2.11	50.5605
7.1375	398.742	2.12	43.9925	2.12	87.985	2.12	50.6873
7.15	398.038	2.13	44.183	2.13	88.366	2.13	50.8135
7.1625	397.341	2.14	44.3733	2.14	88.7466	2.14	50.9391
7.175	396.651	2.15	44.5635	2.15	89.127	2.15	51.0642
7.1875	395.969	2.16	44.7535	2.16	89.507	2.16	51.1887
7.2	395.293	2.17	44.9434	2.17	89.8868	2.17	51.3127
7.2125	394.625	2.18	45.1332	2.18	90.2663	2.18	51.4361
7.225	393.964	2.19	45.3227	2.19	90.6455	2.19	51.559
7.2375	393.309	2.2	45.5122	2.2	91.0244	2.2	51.6814
7.25	392.661	2.21	45.7015	2.21	91.403	2.21	51.8032
7.2625	392.02	2.22	45.8907	2.22	91.7813	2.22	51.9245
7.275	391.385	2.23	46.0797	2.23	92.1593	2.23	52.0453
7.2875	390.756	2.24	46.2685	2.24	92.537	2.24	52.1656
7.3	390.134	2.25	46.4573	2.25	92.9145	2.25	52.2853
7.3125	389.519	2.26	46.6458	2.26	93.2917	2.26	52.4045
7.325	388.909	2.27	46.8343	2.27	93.6685	2.27	52.5232
7.3375	388.306	2.28	47.0225	2.28	94.0451	2.28	52.6414
7.35	387.708	2.29	47.2107	2.29	94.4214	2.29	52.7591
7.3625	387.117	2.3	47.3987	2.3	94.7974	2.3	52.8763
7.375	386.532	2.31	47.5865	2.31	95.1731	2.31	52.993
7.3875	385.952	2.32	47.7743	2.32	95.5485	2.32	53.1092
7.4	385.378	2.33	47.9618	2.33	95.9236	2.33	53.2249
7.4125	384.81	2.34	48.1493	2.34	96.2985	2.34	53.3401
7.425	384.247	2.35	48.3365	2.35	96.6731	2.35	53.4548
7.4375	383.69	2.36	48.5237	2.36	97.0473	2.36	53.569
7.45	383.139	2.37	48.7107	2.37	97.4213	2.37	53.6828
7.4625	382.593	2.38	48.8975	2.38	97.795	2.38	53.7961
7.475	382.052	2.39	49.0842	2.39	98.1685	2.39	53.9089
7.4875	381.516	2.4	49.2708	2.4	98.5416	2.4	54.0212
7.5	380.986	2.41	49.4572	2.41	98.9144	2.41	54.1331
7.5125	380.461	2.42	49.6435	2.42	99.287	2.42	54.2445
7.525	379.941	2.43	49.8296	2.43	99.6593	2.43	54.3554
7.5375	379.426	2.44	50.0156	2.44	100.031	2.44	54.4659
7.55	378.916	2.45	50.2015	2.45	100.403	2.45	54.5759
7.5625	378.411	2.46	50.3872	2.46	100.774	2.46	54.6854
7.575	377.911	2.47	50.5728	2.47	101.146	2.47	54.7946
7.5875	377.415	2.48	50.7582	2.48	101.516	2.48	54.9032
7.6	376.925	2.49	50.9435	2.49	101.887	2.49	55.0114
7.6125	376.439	2.5	51.1287	2.5	102.257	2.5	55.1192
7.625	375.957	2.51	51.3137	2.51	102.627	2.51	55.2265
7.6375	375.48	2.52	51.4986	2.52	102.997	2.52	55.3334
7.65	375.008	2.53	51.6833	2.53	103.367	2.53	55.4399
7.6625	374.54	2.54	51.8679	2.54	103.736	2.54	55.5459
7.675	374.077	2.55	52.0523	2.55	104.105	2.55	55.6515
7.6875	373.618	2.56	52.2366	2.56	104.473	2.56	55.7567
7.7	373.164	2.57	52.4208	2.57	104.842	2.57	55.8614
7.7125	372.713	2.58	52.6048	2.58	105.21	2.58	55.9657
7.725	372.267	2.59	52.7887	2.59	105.577	2.59	56.0696
7.7375	371.825	2.6	52.9725	2.6	105.945	2.6	56.1731
7.75	371.388	2.61	53.1561	2.61	106.312	2.61	56.2762
7.7625	370.954	2.62	53.3396	2.62	106.679	2.62	56.3788
7.775	370.524	2.63	53.5229	2.63	107.046	2.63	56.4811
7.7875	370.099	2.64	53.7061	2.64	107.412	2.64	56.5829
7.8	369.677	2.65	53.8891	2.65	107.778	2.65	56.6843
7.8125	369.26	2.66	54.0721	2.66	108.144	2.66	56.7854
7.825	368.846	2.67	54.2548	2.67	108.51	2.67	56.886
7.8375	368.436	2.68	54.4375	2.68	108.875	2.68	56.9862
7.85	368.03	2.69	54.62	2.69	109.24	2.69	57.0861
7.8625	367.627	2.7	54.8024	2.7	109.605	2.7	57.1855
7.875	367.228	2.71	54.9846	2.71	109.969	2.71	57.2846
7.8875	366.833	2.72	55.1667	2.72	110.333	2.72	57.3832
7.9	366.442	2.73	55.3486	2.73	110.697	2.73	57.4815
7.9125	366.054	2.74	55.5305	2.74	111.061	2.74	57.5794
7.925	365.67	2.75	55.7121	2.75	111.424	2.75	57.6769
7.9375	365.289	2.76	55.8937	2.76	111.787	2.76	57.7741
7.95	364.912	2.77	56.0751	2.77	112.15	2.77	57.8708
7.9625	364.538	2.78	56.2564	2.78	112.513	2.78	57.9672
7.975	364.168	2.79	56.4375	2.79	112.875	2.79	58.0632
7.9875	363.801	2.8	56.6185	2.8	113.237	2.8	58.1589
8	363.437	2.81	56.7994	2.81	113.599	2.81	58.2541
8.0125	363.076	2.82	56.9801	2.82	113.96	2.82	58.349
8.025	362.719	2.83	57.1607	2.83	114.321	2.83	58.4436
8.0375	362.365	2.84	57.3411	2.84	114.682	2.84	58.5378
8.05	362.015	2.85	57.5215	2.85	115.043	2.85	58.6316
8.0625	361.667	2.86	57.7017	2.86	115.403	2.86	58.725
8.075	361.323	2.87	57.8817	2.87	115.763	2.87	58.8181
8.0875	360.982	2.88	58.0616	2.88	116.123	2.88	58.9109
8.1	360.644	2.89	58.2414	2.89	116.483	2.89	59.0033
8.1125	360.308	2.9	58.421	2.9	116.842	2.9	59.0953
8.125	359.976	2.91	58.6005	2.91	117.201	2.91	59.187
8.1375	359.647	2.92	58.7799	2.92	117.56	2.92	59.2784
8.15	359.321	2.93	58.9592	2.93	117.918	2.93	59.3694
8.1625	358.998	2.94	59.1383	2.94	118.277	2.94	59.4601
8.175	358.677	2.95	59.3173	2.95	118.635	2.95	59.5504
8.1875	358.36	2.96	59.4961	2.96	118.992	2.96	59.6404
8.2	358.045	2.97	59.6748	2.97	119.35	2.97	59.73
8.2125	357.733	2.98	59.8534	2.98	119.707	2.98	59.8194
8.225	357.424	2.99	60.0318	2.99	120.064	2.99	59.9083
8.2375	357.118	3	60.2101	3	120.42	3	59.997
8.25	356.815	3.01	60.3883	3.01	120.777	3.01	60.0853
8.2625	356.514	3.02	60.5663	3.02	121.133	3.02	60.1733
8.275	356.216	3.03	60.7443	3.03	121.489	3.03	60.261
8.2875	355.92	3.04	60.922	3.04	121.844	3.04	60.3484
8.3	355.627	3.05	61.0997	3.05	122.199	3.05	60.4354
8.3125	355.337	3.06	61.2772	3.06	122.554	3.06	60.5221
8.325	355.049	3.07	61.4546	3.07	122.909	3.07	60.6085
8.3375	354.764	3.08	61.6318	3.08	123.264	3.08	60.6946
8.35	354.481	3.09	61.8089	3.09	123.618	3.09	60.7803
8.3625	354.201	3.1	61.9859	3.1	123.972	3.1	60.8658
8.375	353.924	3.11	62.1628	3.11	124.326	3.11	60.9509
8.3875	353.648	3.12	62.3395	3.12	124.679	3.12	61.0357
8.4	353.376	3.13	62.5161	3.13	125.032	3.13	61.1202
8.4125	353.105	3.14	62.6926	3.14	125.385	3.14	61.2045
8.425	352.837	3.15	62.8689	3.15	125.738	3.15	61.2884
8.4375	352.572	3.16	63.0451	3.16	126.09	3.16	61.372
8.45	352.309	3.17	63.2212	3.17	126.442	3.17	61.4553
8.4625	352.048	3.18	63.3971	3.18	126.794	3.18	61.5383
8.475	351.789	3.19	63.5729	3.19	127.146	3.19	61.621
8.4875	351.533	3.2	63.7486	3.2	127.497	3.2	61.7034
8.5	351.279	3.21	63.9241	3.21	127.848	3.21	61.7855
8.5125	351.027	3.22	64.0995	3.22	128.199	3.22	61.8673
8.525	350.777	3.23	64.2748	3.23	128.55	3.23	61.9489
8.5375	350.53	3.24	64.45	3.24	128.9	3.24	62.0301
8.55	350.285	3.25	64.625	3.25	129.25	3.25	62.1111
8.5625	350.041	3.26	64.7999	3.26	129.6	3.26	62.1917
8.575	349.801	3.27	64.9747	3.27	129.949	3.27	62.2721
8.5875	349.562	3.28	65.1493	3.28	130.299	3.28	62.3522
8.6	349.325	3.29	65.3238	3.29	130.648	3.29	62.432
8.6125	349.09	3.3	65.4982	3.3	130.996	3.3	62.5115
8.625	348.858	3.31	65.6725	3.31	131.345	3.31	62.5908
8.6375	348.627	3.32	65.8466	3.32	131.693	3.32	62.6698
8.65	348.399	3.33	66.0206	3.33	132.041	3.33	62.7485
8.6625	348.172	3.34	66.1945	3.34	132.389	3.34	62.8269
8.675	347.948	3.35	66.3682	3.35	132.736	3.35	62.905
8.6875	347.725	3.36	66.5418	3.36	133.084	3.36	62.9829
8.7	347.505	3.37	66.7153	3.37	133.431	3.37	63.0605
8.7125	347.286	3.38	66.8887	3.38	133.777	3.38	63.1379
8.725	347.07	3.39	67.0619	3.39	134.124	3.39	63.2149
8.7375	346.855	3.4	67.235	3.4	134.47	3.4	63.2917
8.75	346.642	3.41	67.408	3.41	134.816	3.41	63.3683
8.7625	346.431	3.42	67.5808	3.42	135.162	3.42	63.4445
8.775	346.222	3.43	67.7536	3.43	135.507	3.43	63.5206
8.7875	346.015	3.44	67.9261	3.44	135.852	3.44	63.5963
8.8	345.809	3.45	68.0986	3.45	136.197	3.45	63.6718
8.8125	345.605	3.46	68.271	3.46	136.542	3.46	63.747
8.825	345.404	3.47	68.4432	3.47	136.886	3.47	63.822
8.8375	345.203	3.48	68.6153	3.48	137.231	3.48	63.8967
8.85	345.005	3.49	68.7872	3.49	137.574	3.49	63.9712
8.8625	344.809	3.5	68.9591	3.5	137.918	3.5	64.0454
8.875	344.614	3.51	69.1308	3.51	138.262	3.51	64.1193
8.8875	344.421	3.52	69.3024	3.52	138.605	3.52	64.193
8.9	344.229	3.53	69.4738	3.53	138.948	3.53	64.2665
8.9125	344.039	3.54	69.6452	3.54	139.29	3.54	64.3397
8.925	343.851	3.55	69.8164	3.55	139.633	3.55	64.4127
8.9375	343.665	3.56	69.9874	3.56	139.975	3.56	64.4854
8.95	343.48	3.57	70.1584	3.57	140.317	3.57	64.5579
8.9625	343.297	3.58	70.3293	3.58	140.659	3.58	64.6301
8.975	343.116	3.59	70.5	3.59	141	3.59	64.7021
8.9875	342.936	3.6	70.6706	3.6	141.341	3.6	64.7738
9	342.758	3.61	70.841	3.61	141.682	3.61	64.8453
9.0125	342.581	3.62	71.0113	3.62	142.023	3.62	64.9166
9.025	342.406	3.63	71.1816	3.63	142.363	3.63	64.9876
9.0375	342.232	3.64	71.3517	3.64	142.703	3.64	65.0584
9.05	342.06	3.65	71.5216	3.65	143.043	3.65	65.129
9.0625	341.89	3.66	71.6915	3.66	143.383	3.66	65.1993
9.075	341.721	3.67	71.8612	3.67	143.722	3.67	65.2694
9.0875	341.554	3.68	72.0308	3.68	144.062	3.68	65.3393
9.1	341.388	3.69	72.2002	3.69	144.4	3.69	65.4089
9.1125	341.223	3.7	72.3696	3.7	144.739	3.7	65.4783
9.125	341.06	3.71	72.5388	3.71	145.078	3.71	65.5475
9.1375	340.899	3.72	72.7079	3.72	145.416	3.72	65.6165
9.15	340.739	3.73	72.8769	3.73	145.754	3.73	65.6852
9.1625	340.58	3.74	73.0457	3.74	146.091	3.74	65.7537
9.175	340.423	3.75	73.2145	3.75	146.429	3.75	65.822
9.1875	340.267	3.76	73.3831	3.76	146.766	3.76	65.89
9.2	340.113	3.77	73.5516	3.77	147.103	3.77	65.9578
9.2125	339.96	3.78	73.7199	3.78	147.44	3.78	66.0255
9.225	339.808	3.79	73.8882	3.79	147.776	3.79	66.0928
9.2375	339.658	3.8	74.0563	3.8	148.113	3.8	66.16
9.25	339.509	3.81	74.2243	3.81	148.449	3.81	66.227
9.2625	339.362	3.82	74.3922	3.82	148.784	3.82	66.2937
9.275	339.215	3.83	74.56	3.83	149.12	3.83	66.3602
9.2875	339.071	3.84	74.7276	3.84	149.455	3.84	66.4266
9.3	338.927	3.85	74.8951	3.85	149.79	3.85	66.4927
9.3125	338.785	3.86	75.0625	3.86	150.125	3.86	66.5585
9.325	338.644	3.87	75.2298	3.87	150.46	3.87	66.6242
9.3375	338.504	3.88	75.3969	3.88	150.794	3.88	66.6897
9.35	338.366	3.89	75.564	3.89	151.128	3.89	66.755
9.3625	338.229	3.9	75.7309	3.9	151.462	3.9	66.82
9.375	338.093	3.91	75.8977	3.91	151.795	3.91	66.8849
9.3875	337.958	3.92	76.0643	3.92	152.129	3.92	66.9495
9.4	337.825	3.93	76.2309	3.93	152.462	3.93	67.0139
9.4125	337.693	3.94	76.3973	3.94	152.795	3.94	67.0782
9.425	337.562	3.95	76.5636	3.95	153.127	3.95	67.1422
9.4375	337.432	3.96	76.7298	3.96	153.46	3.96	67.206
9.45	337.304	3.97	76.8959	3.97	153.792	3.97	67.2696
9.4625	337.177	3.98	77.0618	3.98	154.124	3.98	67.3331
9.475	337.051	3.99	77.2277	3.99	154.455	3.99	67.3963
9.4875	336.926	4	77.3934	4	154.787	4	67.4593
9.5	336.802	4.01	77.559	4.01	155.118	4.01	67.5221
9.5125	336.679	4.02	77.7245	4.02	155.449	4.02	67.5848
9.525	336.558	4.03	77.8898	4.03	155.78	4.03	67.6472
9.5375	336.438	4.04	78.055	4.04	156.11	4.04	67.7095
9.55	336.318	4.05	78.2202	4.05	156.44	4.05	67.7715
9.5625	336.2	4.06	78.3852	4.06	156.77	4.06	67.8334
9.575	336.084	4.07	78.55	4.07	157.1	4.07	67.895
9.5875	335.968	4.08	78.7148	4.08	157.43	4.08	67.9565
9.6	335.853	4.09	78.8795	4.09	157.759	4.09	68.0178
9.6125	335.739	4.1	79.044	4.1	158.088	4.1	68.0789
9.625	335.627	4.11	79.2084	4.11	158.417	4.11	68.1398
9.6375	335.515	4.12	79.3727	4.12	158.745	4.12	68.2005
9.65	335.405	4.13	79.5369	4.13	159.074	4.13	68.261
9.6625	335.296	4.14	79.7009	4.14	159.402	4.14	68.3214
9.675	335.187	4.15	79.8649	4.15	159.73	4.15	68.3816
9.6875	335.08	4.16	80.0287	4.16	160.057	4.16	68.4415
9.7	334.974	4.17	80.1924	4.17	160.385	4.17	68.5013
9.7125	334.869	4.18	80.356	4.18	160.712	4.18	68.561
9.725	334.765	4.19	80.5195	4.19	161.039	4.19	68.6204
9.7375	334.662	4.2	80.6828	4.2	161.366	4.2	68.6796
9.75	334.56	4.21	80.8461	4.21	161.692	4.21	68.7387
9.7625	334.459	4.22	81.0092	4.22	162.018	4.22	68.7976
9.775	334.358	4.23	81.1722	4.23	162.344	4.23	68.8563
9.7875	334.259	4.24	81.3351	4.24	162.67	4.24	68.9149
9.8	334.161	4.25	81.4978	4.25	162.996	4.25	68.9732
9.8125	334.064	4.26	81.6605	4.26	163.321	4.26	69.0314
9.825	333.968	4.27	81.823	4.27	163.646	4.27	69.0894
9.8375	333.873	4.28	81.9855	4.28	163.971	4.28	69.1472
9.85	333.778	4.29	82.1478	4.29	164.296	4.29	69.2049
9.8625	333.685	4.3	82.31	4.3	164.62	4.3	69.2624
9.875	333.593	4.31	82.472	4.31	164.944	4.31	69.3197
9.8875	333.501	4.32	82.634	4.32	165.268	4.32	69.3769
9.9	333.411	4.33	82.7959	4.33	165.592	4.33	69.4338
9.9125	333.321	4.34	82.9576	4.34	165.915	4.34	69.4906
9.925	333.232	4.35	83.1192	4.35	166.238	4.35	69.5473
9.9375	333.145	4.36	83.2807	4.36	166.561	4.36	69.6038
9.95	333.058	4.37	83.4421	4.37	166.884	4.37	69.6601
9.9625	332.972	4.38	83.6034	4.38	167.207	4.38	69.7162
9.975	332.887	4.39	83.7645	4.39	167.529	4.39	69.7722
9.9875	332.802	4.4	83.9256	4.4	167.851	4.4	69.828
10	332.719	4.41	84.0865	4.41	168.173	4.41	69.8836
10.0125	332.637	4.42	84.2473	4.42	168.495	4.42	69.9391
10.025	332.555	4.43	84.408	4.43	168.816	4.43	69.9944
10.0375	332.474	4.44	84.5686	4.44	169.137	4.44	70.0496
10.05	332.395	4.45	84.7291	4.45	169.458	4.45	70.1046
10.0625	332.315	4.46	84.8895	4.46	169.779	4.46	70.1594
10.075	332.237	4.47	85.0497	4.47	170.099	4.47	70.2141
10.0875	332.16	4.48	85.2099	4.48	170.42	4.48	70.2686
10.1	332.083	4.49	85.3699	4.49	170.74	4.49	70.3229
10.1125	332.008	4.5	85.5298	4.5	171.06	4.5	70.3771
10.125	331.933	4.51	85.6896	4.51	171.379	4.51	70.4311
10.1375	331.859	4.52	85.8493	4.52	171.699	4.52	70.485
10.15	331.786	4.53	86.0088	4.53	172.018	4.53	70.5387
10.1625	331.713	4.54	86.1683	4.54	172.337	4.54	70.5923
10.175	331.642	4.55	86.3277	4.55	172.655	4.55	70.6457
10.1875	331.571	4.56	86.4869	4.56	172.974	4.56	70.699
10.2	331.501	4.57	86.646	4.57	173.292	4.57	70.7521
10.2125	331.431	4.58	86.805	4.58	173.61	4.58	70.805
10.225	331.363	4.59	86.9639	4.59	173.928	4.59	70.8578
10.2375	331.295	4.6	87.1227	4.6	174.245	4.6	70.9105
10.25	331.228	4.61	87.2814	4.61	174.563	4.61	70.963
10.2625	331.162	4.62	87.4399	4.62	174.88	4.62	71.0154
10.275	331.097	4.63	87.5984	4.63	175.197	4.63	71.0676
10.2875	331.032	4.64	87.7567	4.64	175.513	4.64	71.1196
10.3	330.968	4.65	87.915	4.65	175.83	4.65	71.1715
10.3125	330.905	4.66	88.0731	4.66	176.146	4.66	71.2233
10.325	330.842	4.67	88.2311	4.67	176.462	4.67	71.2749
10.3375	330.781	4.68	88.389	4.68	176.778	4.68	71.3264
10.35	330.72	4.69	88.5468	4.69	177.094	4.69	71.3777
10.3625	330.659	4.7	88.7044	4.7	177.409	4.7	71.4288
10.375	330.6	4.71	88.862	4.71	177.724	4.71	71.4799
10.3875	330.541	4.72	89.0195	4.72	178.039	4.72	71.5308
10.4	330.483	4.73	89.1768	4.73	178.354	4.73	71.5815
10.4125	330.425	4.74	89.334	4.74	178.668	4.74	71.6321
10.425	330.369	4.75	89.4912	4.75	178.982	4.75	71.6826
10.4375	330.313	4.76	89.6482	4.76	179.296	4.76	71.7329
10.45	330.257	4.77	89.8051	4.77	179.61	4.77	71.7831
10.4625	330.203	4.78	89.9619	4.78	179.924	4.78	71.8331
10.475	330.149	4.79	90.1185	4.79	180.237	4.79	71.883
10.4875	330.096	4.8	90.2751	4.8	180.55	4.8	71.9327
10.5	330.043	4.81	90.4316	4.81	180.863	4.81	71.9824
10.5125	329.991	4.82	90.5879	4.82	181.176	4.82	72.0318
10.525	329.94	4.83	90.7442	4.83	181.488	4.83	72.0812
10.5375	329.889	4.84	90.9003	4.84	181.801	4.84	72.1304
10.55	329.839	4.85	91.0563	4.85	182.113	4.85	72.1795
10.5625	329.79	4.86	91.2123	4.86	182.425	4.86	72.2284
10.575	329.741	4.87	91.3681	4.87	182.736	4.87	72.2772
10.5875	329.693	4.88	91.5238	4.88	183.048	4.88	72.3259
10.6	329.646	4.89	91.6794	4.89	183.359	4.89	72.3744
10.6125	329.599	4.9	91.8349	4.9	183.67	4.9	72.4228
10.625	329.553	4.91	91.9902	4.91	183.98	4.91	72.4711
10.6375	329.508	4.92	92.1455	4.92	184.291	4.92	72.5192
10.65	329.463	4.93	92.3007	4.93	184.601	4.93	72.5672
10.6625	329.419	4.94	92.4557	4.94	184.911	4.94	72.6151
10.675	329.375	4.95	92.6107	4.95	185.221	4.95	72.6628
10.6875	329.332	4.96	92.7655	4.96	185.531	4.96	72.7104
10.7	329.29	4.97	92.9202	4.97	185.84	4.97	72.7579
10.7125	329.248	4.98	93.0748	4.98	186.15	4.98	72.8053
10.725	329.207	4.99	93.2293	4.99	186.459	4.99	72.8525
10.7375	329.167	5	93.3838	5	186.768	5	72.8996
10.75	329.127	5.01	93.5381	5.01	187.076	5.01	72.9466
10.7625	329.087	5.02	93.6923	5.02	187.385	5.02	72.9934
10.775	329.048	5.03	93.8463	5.03	187.693	5.03	73.0401
10.7875	329.01	5.04	94.0003	5.04	188.001	5.04	73.0867
10.8	328.973	5.05	94.1542	5.05	188.308	5.05	73.1332
10.8125	328.936	5.06	94.308	5.06	188.616	5.06	73.1795
10.825	328.899	5.07	94.4616	5.07	188.923	5.07	73.2257
10.8375	328.863	5.08	94.6152	5.08	189.23	5.08	73.2718
10.85	328.828	5.09	94.7686	5.09	189.537	5.09	73.3178
10.8625	328.793	5.1	94.9219	5.1	189.844	5.1	73.3636
10.875	328.759	5.11	95.0752	5.11	190.15	5.11	73.4093
10.8875	328.726	5.12	95.2283	5.12	190.457	5.12	73.4549
10.9	328.693	5.13	95.3813	5.13	190.763	5.13	73.5004
10.9125	328.66	5.14	95.5343	5.14	191.069	5.14	73.5458
10.925	328.628	5.15	95.6871	5.15	191.374	5.15	73.591
10.9375	328.597	5.16	95.8398	5.16	191.68	5.16	73.6361
10.95	328.566	5.17	95.9924	5.17	191.985	5.17	73.6811
10.9625	328.536	5.18	96.1449	5.18	192.29	5.18	73.726
10.975	328.506	5.19	96.2973	5.19	192.595	5.19	73.7708
10.9875	328.476	5.2	96.4495	5.2	192.899	5.2	73.8154
11	328.448	5.21	96.6017	5.21	193.203	5.21	73.8599
11.0125	328.42	5.22	96.7538	5.22	193.508	5.22	73.9043
11.025	328.392	5.23	96.9058	5.23	193.812	5.23	73.9486
11.0375	328.365	5.24	97.0576	5.24	194.115	5.24	73.9928
11.05	328.338	5.25	97.2094	5.25	194.419	5.25	74.0369
11.0625	328.312	5.26	97.3611	5.26	194.722	5.26	74.0808
11.075	328.286	5.27	97.5126	5.27	195.025	5.27	74.1246
11.0875	328.261	5.28	97.6641	5.28	195.328	5.28	74.1684
11.1	328.237	5.29	97.8154	5.29	195.631	5.29	74.212
11.1125	328.212	5.3	97.9666	5.3	195.933	5.3	74.2554
11.125	328.189	5.31	98.1178	5.31	196.236	5.31	74.2988
11.1375	328.166	5.32	98.2688	5.32	196.538	5.32	74.3421
11.15	328.143	5.33	98.4197	5.33	196.839	5.33	74.3852
11.1625	328.121	5.34	98.5706	5.34	197.141	5.34	74.4283
11.175	328.099	5.35	98.7213	5.35	197.443	5.35	74.4712
11.1875	328.078	5.36	98.8719	5.36	197.744	5.36	74.514
11.2	328.058	5.37	99.0224	5.37	198.045	5.37	74.5567
11.2125	328.037	5.38	99.1728	5.38	198.346	5.38	74.5993
11.225	328.018	5.39	99.3231	5.39	198.646	5.39	74.6418
11.2375	327.998	5.4	99.4733	5.4	198.947	5.4	74.6842
11.25	327.98	5.41	99.6235	5.41	199.247	5.41	74.7264
11.2625	327.961	5.42	99.7734	5.42	199.547	5.42	74.7686
11.275	327.943	5.43	99.9233	5.43	199.847	5.43	74.8106
11.2875	327.926	5.44	100.073	5.44	200.146	5.44	74.8526
11.3	327.909	5.45	100.223	5.45	200.446	5.45	74.8944
11.3125	327.893	5.46	100.372	5.46	200.745	5.46	74.9361
11.325	327.877	5.47	100.522	5.47	201.044	5.47	74.9778
11.3375	327.861	5.48	100.671	5.48	201.343	5.48	75.0193
11.35	327.846	5.49	100.821	5.49	201.641	5.49	75.0607
11.3625	327.831	5.5	100.97	5.5	201.94	5.5	75.102
11.375	327.817	5.51	101.119	5.51	202.238	5.51	75.1432
11.3875	327.803	5.52	101.268	5.52	202.536	5.52	75.1843
11.4	327.79	5.53	101.417	5.53	202.833	5.53	75.2253
11.4125	327.777	5.54	101.565	5.54	203.131	5.54	75.2662
11.425	327.765	5.55	101.714	5.55	203.428	5.55	75.307
11.4375	327.753	5.56	101.863	5.56	203.725	5.56	75.3476
11.45	327.741	5.57	102.011	5.57	204.022	5.57	75.3882
11.4625	327.73	5.58	102.16	5.58	204.319	5.58	75.4287
11.475	327.719	5.59	102.308	5.59	204.616	5.59	75.4691
11.4875	327.709	5.6	102.456	5.6	204.912	5.6	75.5093
11.5	327.699	5.61	102.604	5.61	205.208	5.61	75.5495
11.5125	327.69	5.62	102.752	5.62	205.504	5.62	75.5896
11.525	327.681	5.63	102.9	5.63	205.8	5.63	75.6296
11.5375	327.672	5.64	103.048	5.64	206.095	5.64	75.6694
11.55	327.664	5.65	103.195	5.65	206.391	5.65	75.7092
11.5625	327.656	5.66	103.343	5.66	206.686	5.66	75.7489
11.575	327.649	5.67	103.49	5.67	206.981	5.67	75.7885
11.5875	327.642	5.68	103.638	5.68	207.276	5.68	75.828
11.6	327.635	5.69	103.785	5.69	207.57	5.69	75.8674
11.6125	327.629	5.7	103.932	5.7	207.864	5.7	75.9066
11.625	327.623	5.71	104.079	5.71	208.159	5.71	75.9458
11.6375	327.618	5.72	104.226	5.72	208.452	5.72	75.9849
11.65	327.613	5.73	104.373	5.73	208.746	5.73	76.0239
11.6625	327.608	5.74	104.52	5.74	209.04	5.74	76.0628
11.675	327.604	5.75	104.667	5.75	209.333	5.75	76.1016
11.6875	327.6	5.76	104.813	5.76	209.626	5.76	76.1403
11.7	327.597	5.77	104.96	5.77	209.919	5.77	76.1789
11.7125	327.594	5.78	105.106	5.78	210.212	5.78	76.2174
11.725	327.591	5.79	105.252	5.79	210.504	5.79	76.2559
11.7375	327.589	5.8	105.398	5.8	210.797	5.8	76.2942
11.75	327.587	5.81	105.544	5.81	211.089	5.81	76.3324
11.7625	327.585	5.82	105.69	5.82	211.381	5.82	76.3706
11.775	327.584	5.83	105.836	5.83	211.673	5.83	76.4086
11.7875	327.583	5.84	105.982	5.84	211.964	5.84	76.4466
11.8	327.583	5.85	106.128	5.85	212.256	5.85	76.4845
11.8125	327.583	5.86	106.273	5.86	212.547	5.86	76.5222
11.825	327.583	5.87	106.419	5.87	212.838	5.87	76.5599
11.8375	327.584	5.88	106.564	5.88	213.129	5.88	76.5975
11.85	327.585	5.89	106.71	5.89	213.419	5.89	76.635
11.8625	327.586	5.9	106.855	5.9	213.709	5.9	76.6724
11.875	327.588	5.91	107	5.91	214	5.91	76.7097
11.8875	327.59	5.92	107.145	5.92	214.29	5.92	76.747
11.9	327.593	5.93	107.29	5.93	214.579	5.93	76.7841
11.9125	327.596	5.94	107.435	5.94	214.869	5.94	76.8212
11.925	327.599	5.95	107.579	5.95	215.158	5.95	76.8581
11.9375	327.602	5.96	107.724	5.96	215.448	5.96	76.895
11.95	327.606	5.97	107.868	5.97	215.737	5.97	76.9318
11.9625	327.61	5.98	108.013	5.98	216.026	5.98	76.9685
11.975	327.615	5.99	108.157	5.99	216.314	5.99	77.0051
11.9875	327.62	6	108.301	6	216.603	6	77.0416
12	327.625	6.01	108.445	6.01	216.891	6.01	77.078
12.0125	327.631	6.02	108.589	6.02	217.179	6.02	77.1144
12.025	327.637	6.03	108.733	6.03	217.467	6.03	77.1506
12.0375	327.643	6.04	108.877	6.04	217.754	6.04	77.1868
12.05	327.649	6.05	109.021	6.05	218.042	6.05	77.2229
12.0625	327.656	6.06	109.165	6.06	218.329	6.06	77.2589
12.075	327.664	6.07	109.308	6.07	218.616	6.07	77.2948
12.0875	327.671	6.08	109.452	6.08	218.903	6.08	77.3307
12.1	327.679	6.09	109.595	6.09	219.19	6.09	77.3664
12.1125	327.687	6.1	109.738	6.1	219.476	6.1	77.4021
12.125	327.696	6.11	109.881	6.11	219.763	6.11	77.4377
12.1375	327.705	6.12	110.024	6.12	220.049	6.12	77.4732
12.15	327.714	6.13	110.167	6.13	220.335	6.13	77.5086
12.1625	327.724	6.14	110.31	6.14	220.621	6.14	77.5439
12.175	327.733	6.15	110.453	6.15	220.906	6.15	77.5791
12.1875	327.744	6.16	110.596	6.16	221.191	6.16	77.6143
12.2	327.754	6.17	110.738	6.17	221.477	6.17	77.6494
12.2125	327.765	6.18	110.881	6.18	221.762	6.18	77.6844
12.225	327.776	6.19	111.023	6.19	222.046	6.19	77.7193
12.2375	327.787	6.2	111.165	6.2	222.331	6.2	77.7542
12.25	327.799	6.21	111.308	6.21	222.615	6.21	77.7889
12.2625	327.811	6.22	111.45	6.22	222.9	6.22	77.8236
12.275	327.823	6.23	111.592	6.23	223.184	6.23	77.8582
12.2875	327.836	6.24	111.734	6.24	223.468	6.24	77.8927
12.3	327.849	6.25	111.876	6.25	223.751	6.25	77.9271
12.3125	327.862	6.26	112.017	6.26	224.035	6.26	77.9615
12.325	327.876	6.27	112.159	6.27	224.318	6.27	77.9958
12.3375	327.889	6.28	112.301	6.28	224.601	6.28	78.03
12.35	327.904	6.29	112.442	6.29	224.884	6.29	78.0641
12.3625	327.918	6.3	112.583	6.3	225.167	6.3	78.0981
12.375	327.933	6.31	112.725	6.31	225.449	6.31	78.1321
12.3875	327.948	6.32	112.866	6.32	225.732	6.32	78.166
12.4	327.963	6.33	113.007	6.33	226.014	6.33	78.1998
12.4125	327.978	6.34	113.148	6.34	226.296	6.34	78.2335
12.425	327.994	6.35	113.289	6.35	226.577	6.35	78.2672
12.4375	328.01	6.36	113.43	6.36	226.859	6.36	78.3007
12.45	328.027	6.37	113.57	6.37	227.14	6.37	78.3342
12.4625	328.044	6.38	113.711	6.38	227.422	6.38	78.3676
12.475	328.061	6.39	113.851	6.39	227.703	6.39	78.401
12.4875	328.078	6.4	113.992	6.4	227.984	6.4	78.4343
12.5	328.095	6.41	114.132	6.41	228.264	6.41	78.4674
12.5125	328.113	6.42	114.272	6.42	228.545	6.42	78.5006
12.525	328.131	6.43	114.412	6.43	228.825	6.43	78.5336
12.5375	328.15	6.44	114.553	6.44	229.105	6.44	78.5666
12.55	328.168	6.45	114.693	6.45	229.385	6.45	78.5995
12.5625	328.187	6.46	114.832	6.46	229.665	6.46	78.6323
12.575	328.206	6.47	114.972	6.47	229.944	6.47	78.665
12.5875	328.226	6.48	115.112	6.48	230.224	6.48	78.6977
12.6	328.246	6.49	115.251	6.49	230.503	6.49	78.7303
12.6125	328.266	6.5	115.391	6.5	230.782	6.5	78.7628
12.625	328.286	6.51	115.53	6.51	231.061	6.51	78.7953
12.6375	328.306	6.52	115.67	6.52	231.339	6.52	78.8276
12.65	328.327	6.53	115.809	6.53	231.618	6.53	78.8599
12.6625	328.348	6.54	115.948	6.54	231.896	6.54	78.8922
12.675	328.369	6.55	116.087	6.55	232.174	6.55	78.9243
12.6875	328.391	6.56	116.226	6.56	232.452	6.56	78.9564
12.7	328.413	6.57	116.365	6.57	232.73	6.57	78.9884
12.7125	328.435	6.58	116.504	6.58	233.007	6.58	79.0204
12.725	328.457	6.59	116.642	6.59	233.285	6.59	79.0523
12.7375	328.48	6.6	116.781	6.6	233.562	6.6	79.0841
12.75	328.503	6.61	116.919	6.61	233.839	6.61	79.1158
12.7625	328.526	6.62	117.058	6.62	234.116	6.62	79.1475
12.775	328.549	6.63	117.196	6.63	234.392	6.63	79.1791
12.7875	328.573	6.64	117.334	6.64	234.669	6.64	79.2106
12.8	328.596	6.65	117.472	6.65	234.945	6.65	79.242
12.8125	328.621	6.66	117.61	6.66	235.221	6.66	79.2734
12.825	328.645	6.67	117.748	6.67	235.497	6.67	79.3047
12.8375	328.669	6.68	117.886	6.68	235.773	6.68	79.3359
12.85	328.694	6.69	118.024	6.69	236.048	6.69	79.3671
12.8625	328.719	6.7	118.162	6.7	236.323	6.7	79.3982
12.875	328.745	6.71	118.299	6.71	236.599	6.71	79.4293
12.8875	328.77	6.72	118.437	6.72	236.874	6.72	79.4602
12.9	328.796	6.73	118.574	6.73	237.148	6.73	79.4911
12.9125	328.822	6.74	118.712	6.74	237.423	6.74	79.522
12.925	328.848	6.75	118.849	6.75	237.697	6.75	79.5527
12.9375	328.875	6.76	118.986	6.76	237.972	6.76	79.5834
12.95	328.901	6.77	119.123	6.77	238.246	6.77	79.6141
12.9625	328.928	6.78	119.26	6.78	238.52	6.78	79.6446
12.975	328.956	6.79	119.397	6.79	238.794	6.79	79.6751
12.9875	328.983	6.8	119.534	6.8	239.067	6.8	79.7056
13	329.011	6.81	119.67	6.81	239.34	6.81	79.7359
13.0125	329.038	6.82	119.807	6.82	239.614	6.82	79.7662
13.025	329.067	6.83	119.943	6.83	239.887	6.83	79.7964
13.0375	329.095	6.84	120.08	6.84	240.16	6.84	79.8266
13.05	329.123	6.85	120.216	6.85	240.432	6.85	79.8567
13.0625	329.152	6.86	120.352	6.86	240.705	6.86	79.8868
13.075	329.181	6.87	120.488	6.87	240.977	6.87	79.9167
13.0875	329.21	6.88	120.625	6.88	241.249	6.88	79.9466
13.1	329.24	6.89	120.761	6.89	241.521	6.89	79.9765
13.1125	329.27	6.9	120.896	6.9	241.793	6.9	80.0063
13.125	329.299	6.91	121.032	6.91	242.064	6.91	80.036
13.1375	329.33	6.92	121.168	6.92	242.336	6.92	80.0656
13.15	329.36	6.93	121.304	6.93	242.607	6.93	80.0952
13.1625	329.39	6.94	121.439	6.94	242.878	6.94	80.1247
13.175	329.421	6.95	121.575	6.95	243.149	6.95	80.1542
13.1875	329.452	6.96	121.71	6.96	243.42	6.96	80.1836
13.2	329.483	6.97	121.845	6.97	243.69	6.97	80.2129
13.2125	329.515	6.98	121.98	6.98	243.961	6.98	80.2422
13.225	329.546	6.99	122.115	6.99	244.231	6.99	80.2714
13.2375	329.578	7	122.25	7	244.501	7	80.3006
13.25	329.61	7.01	122.385	7.01	244.771	7.01	80.3296
13.2625	329.642	7.02	122.52	7.02	245.04	7.02	80.3587
13.275	329.675	7.03	122.655	7.03	245.31	7.03	80.3876
13.2875	329.707	7.04	122.79	7.04	245.579	7.04	80.4165
13.3	329.74	7.05	122.924	7.05	245.848	7.05	80.4454
13.3125	329.773	7.06	123.059	7.06	246.117	7.06	80.4741
13.325	329.807	7.07	123.193	7.07	246.386	7.07	80.5028
13.3375	329.84	7.08	123.327	7.08	246.655	7.08	80.5315
13.35	329.874	7.09	123.462	7.09	246.923	7.09	80.5601
13.3625	329.908	7.1	123.596	7.1	247.191	7.1	80.5886
13.375	329.942	7.11	123.73	7.11	247.46	7.11	80.6171
13.3875	329.976	7.12	123.864	7.12	247.727	7.12	80.6455
13.4	330.01	7.13	123.998	7.13	247.995	7.13	80.6739
13.4125	330.045	7.14	124.131	7.14	248.263	7.14	80.7022
13.425	330.08	7.15	124.265	7.15	248.53	7.15	80.7304
13.4375	330.115	7.16	124.399	7.16	248.797	7.16	80.7586
13.45	330.15	7.17	124.532	7.17	249.065	7.17	80.7867
13.4625	330.186	7.18	124.666	7.18	249.331	7.18	80.8148
13.475	330.221	7.19	124.799	7.19	249.598	7.19	80.8428
13.4875	330.257	7.2	124.932	7.2	249.865	7.2	80.8707
13.5	330.293	7.21	125.066	7.21	250.131	7.21	80.8986
13.5125	330.329	7.22	125.199	7.22	250.397	7.22	80.9264
13.525	330.366	7.23	125.332	7.23	250.663	7.23	80.9542
13.5375	330.402	7.24	125.465	7.24	250.929	7.24	80.9819
13.55	330.439	7.25	125.597	7.25	251.195	7.25	81.0096
13.5625	330.476	7.26	125.73	7.26	251.46	7.26	81.0371
13.575	330.513	7.27	125.863	7.27	251.726	7.27	81.0647
13.5875	330.551	7.28	125.995	7.28	251.991	7.28	81.0922
13.6	330.588	7.29	126.128	7.29	252.256	7.29	81.1196
13.6125	330.626	7.3	126.26	7.3	252.521	7.3	81.147
13.625	330.664	7.31	126.393	7.31	252.785	7.31	81.1743
13.6375	330.702	7.32	126.525	7.32	253.05	7.32	81.2015
13.65	330.74	7.33	126.657	7.33	253.314	7.33	81.2287
13.6625	330.779	7.34	126.789	7.34	253.578	7.34	81.2559
13.675	330.817	7.35	126.921	7.35	253.842	7.35	81.2829
13.6875	330.856	7.36	127.053	7.36	254.106	7.36	81.31
13.7	330.895	7.37	127.185	7.37	254.37	7.37	81.337
13.7125	330.934	7.38	127.317	7.38	254.633	7.38	81.3639
13.725	330.974	7.39	127.448	7.39	254.897	7.39	81.3907
13.7375	331.013	7.4	127.58	7.4	255.16	7.4	81.4176
13.75	331.053	7.41	127.711	7.41	255.423	7.41	81.4443
13.7625	331.093	7.42	127.843	7.42	255.685	7.42	81.471
13.775	331.133	7.43	127.974	7.43	255.948	7.43	81.4976
13.7875	331.173	7.44	128.105	7.44	256.211	7.44	81.5242
13.8	331.213	7.45	128.236	7.45	256.473	7.45	81.5508
13.8125	331.254	7.46	128.367	7.46	256.735	7.46	81.5773
13.825	331.294	7.47	128.498	7.47	256.997	7.47	81.6037
13.8375	331.335	7.48	128.629	7.48	257.259	7.48	81.6301
13.85	331.376	7.49	128.76	7.49	257.52	7.49	81.6564
13.8625	331.418	7.5	128.891	7.5	257.782	7.5	81.6827
13.875	331.459	7.51	129.022	7.51	258.043	7.51	81.7089
13.8875	331.501	7.52	129.152	7.52	258.304	7.52	81.735
13.9	331.542	7.53	129.283	7.53	258.565	7.53	81.7612
13.9125	331.584	7.54	129.413	7.54	258.826	7.54	81.7872
13.925	331.626	7.55	129.543	7.55	259.087	7.55	81.8132
13.9375	331.669	7.56	129.674	7.56	259.347	7.56	81.8392
13.95	331.711	7.57	129.804	7.57	259.607	7.57	81.8651
13.9625	331.753	7.58	129.934	7.58	259.867	7.58	81.8909
13.975	331.796	7.59	130.064	7.59	260.127	7.59	81.9167
13.9875	331.839	7.6	130.194	7.6	260.387	7.6	81.9425
14	331.882	7.61	130.323	7.61	260.647	7.61	81.9682
14.0125	331.925	7.62	130.453	7.62	260.906	7.62	81.9938
14.025	331.969	7.63	130.583	7.63	261.166	7.63	82.0194
14.0375	332.012	7.64	130.712	7.64	261.425	7.64	82.0449
14.05	332.056	7.65	130.842	7.65	261.684	7.65	82.0704
14.0625	332.1	7.66	130.971	7.66	261.943	7.66	82.0959
14.075	332.144	7.67	131.101	7.67	262.201	7.67	82.1213
14.0875	332.188	7.68	131.23	7.68	262.46	7.68	82.1466
14.1	332.232	7.69	131.359	7.69	262.718	7.69	82.1719
14.1125	332.277	7.7	131.488	7.7	262.976	7.7	82.1971
14.125	332.321	7.71	131.617	7.71	263.234	7.71	82.2223
14.1375	332.366	7.72	131.746	7.72	263.492	7.72	82.2474
14.15	332.411	7.73	131.875	7.73	263.75	7.73	82.2725
14.1625	332.456	7.74	132.004	7.74	264.007	7.74	82.2976
14.175	332.501	7.75	132.132	7.75	264.264	7.75	82.3226
14.1875	332.547	7.76	132.261	7.76	264.522	7.76	82.3475
14.2	332.592	7.77	132.389	7.77	264.779	7.77	82.3724
14.2125	332.638	7.78	132.518	7.78	265.035	7.78	82.3972
14.225	332.684	7.79	132.646	7.79	265.292	7.79	82.422
14.2375	332.73	7.8	132.774	7.8	265.549	7.8	82.4468
14.25	332.776	7.81	132.903	7.81	265.805	7.81	82.4715
14.2625	332.822	7.82	133.031	7.82	266.061	7.82	82.4961
14.275	332.868	7.83	133.159	7.83	266.317	7.83	82.5207
14.2875	332.915	7.84	133.287	7.84	266.573	7.84	82.5453
14.3	332.962	7.85	133.414	7.85	266.829	7.85	82.5698
14.3125	333.008	7.86	133.542	7.86	267.084	7.86	82.5942
14.325	333.055	7.87	133.67	7.87	267.34	7.87	82.6186
14.3375	333.103	7.88	133.797	7.88	267.595	7.88	82.643
14.35	333.15	7.89	133.925	7.89	267.85	7.89	82.6673
14.3625	333.197	7.9	134.052	7.9	268.105	7.9	82.6916
14.375	333.245	7.91	134.18	7.91	268.36	7.91	82.7158
14.3875	333.293	7.92	134.307	7.92	268.614	7.92	82.7399
14.4	333.34	7.93	134.434	7.93	268.869	7.93	82.7641
14.4125	333.388	7.94	134.561	7.94	269.123	7.94	82.7882
14.425	333.436	7.95	134.689	7.95	269.377	7.95	82.8122
14.4375	333.485	7.96	134.815	7.96	269.631	7.96	82.8362
14.45	333.533	7.97	134.942	7.97	269.885	7.97	82.8601
14.4625	333.582	7.98	135.069	7.98	270.138	7.98	82.884
14.475	333.63	7.99	135.196	7.99	270.392	7.99	82.9078
14.4875	333.679	8	135.323	8	270.645	8	82.9316
14.5	333.728	8.01	135.449	8.01	270.898	8.01	82.9554
14.5125	333.777	8.02	135.576	8.02	271.151	8.02	82.9791
14.525	333.826	8.03	135.702	8.03	271.404	8.03	83.0028
14.5375	333.876	8.04	135.828	8.04	271.657	8.04	83.0264
14.55	333.925	8.05	135.955	8.05	271.909	8.05	83.0499
14.5625	333.975	8.06	136.081	8.06	272.162	8.06	83.0735
14.575	334.025	8.07	136.207	8.07	272.414	8.07	83.097
14.5875	334.075	8.08	136.333	8.08	272.666	8.08	83.1204
14.6	334.125	8.09	136.459	8.09	272.918	8.09	83.1438
14.6125	334.175	8.1	136.585	8.1	273.169	8.1	83.1671
14.625	334.225	8.11	136.71	8.11	273.421	8.11	83.1904
14.6375	334.275	8.12	136.836	8.12	273.672	8.12	83.2137
14.65	334.326	8.13	136.962	8.13	273.924	8.13	83.2369
14.6625	334.377	8.14	137.087	8.14	274.175	8.14	83.2601
14.675	334.427	8.15	137.213	8.15	274.426	8.15	83.2832
14.6875	334.478	8.16	137.338	8.16	274.676	8.16	83.3063
14.7	334.529	8.17	137.464	8.17	274.927	8.17	83.3293
14.7125	334.581	8.18	137.589	8.18	275.178	8.18	83.3523
14.725	334.632	8.19	137.714	8.19	275.428	8.19	83.3753
14.7375	334.683	8.2	137.839	8.2	275.678	8.2	83.3982
14.75	334.735	8.21	137.964	8.21	275.928	8.21	83.421
14.7625	334.787	8.22	138.089	8.22	276.178	8.22	83.4439
14.775	334.838	8.23	138.214	8.23	276.427	8.23	83.4666
14.7875	334.89	8.24	138.339	8.24	276.677	8.24	83.4894
14.8	334.942	8.25	138.463	8.25	276.926	8.25	83.5121
14.8125	334.995	8.26	138.588	8.26	277.176	8.26	83.5347
14.825	335.047	8.27	138.712	8.27	277.425	8.27	83.5573
14.8375	335.099	8.28	138.837	8.28	277.674	8.28	83.5799
14.85	335.152	8.29	138.961	8.29	277.922	8.29	83.6024
14.8625	335.205	8.3	139.085	8.3	278.171	8.3	83.6249
14.875	335.257	8.31	139.21	8.31	278.419	8.31	83.6473
14.8875	335.31	8.32	139.334	8.32	278.668	8.32	83.6697
14.9	335.363	8.33	139.458	8.33	278.916	8.33	83.6921
14.9125	335.416	8.34	139.582	8.34	279.164	8.34	83.7144
14.925	335.47	8.35	139.706	8.35	279.412	8.35	83.7367
14.9375	335.523	8.36	139.83	8.36	279.659	8.36	83.7589
14.95	335.577	8.37	139.953	8.37	279.907	8.37	83.7811
14.9625	335.63	8.38	140.077	8.38	280.154	8.38	83.8032
14.975	335.684	8.39	140.201	8.39	280.401	8.39	83.8253
14.9875	335.738	8.4	140.324	8.4	280.648	8.4	83.8474
15	335.792	8.41	140.448	8.41	280.895	8.41	83.8694
15.0125	335.846	8.42	140.571	8.42	281.142	8.42	83.8914
15.025	335.9	8.43	140.694	8.43	281.389	8.43	83.9133
15.0375	335.954	8.44	140.817	8.44	281.635	8.44	83.9352
15.05	336.009	8.45	140.941	8.45	281.881	8.45	83.9571
15.0625	336.063	8.46	141.064	8.46	282.127	8.46	83.9789
15.075	336.118	8.47	141.187	8.47	282.373	8.47	84.0007
15.0875	336.173	8.48	141.31	8.48	282.619	8.48	84.0225
15.1	336.228	8.49	141.432	8.49	282.865	8.49	84.0442
15.1125	336.283	8.5	141.555	8.5	283.11	8.5	84.0658
15.125	336.338	8.51	141.678	8.51	283.356	8.51	84.0874
15.1375	336.393	8.52	141.8	8.52	283.601	8.52	84.109
15.15	336.448	8.53	141.923	8.53	283.846	8.53	84.1306
15.1625	336.504	8.54	142.045	8.54	284.091	8.54	84.1521
15.175	336.559	8.55	142.168	8.55	284.336	8.55	84.1735
15.1875	336.615	8.56	142.29	8.56	284.58	8.56	84.195
15.2	336.671	8.57	142.412	8.57	284.825	8.57	84.2163
15.2125	336.727	8.58	142.535	8.58	285.069	8.58	84.2377
15.225	336.783	8.59	142.657	8.59	285.313	8.59	84.259
15.2375	336.839	8.6	142.779	8.6	285.557	8.6	84.2803
15.25	336.895	8.61	142.901	8.61	285.801	8.61	84.3015
15.2625	336.951	8.62	143.022	8.62	286.045	8.62	84.3227
15.275	337.008	8.63	143.144	8.63	286.288	8.63	84.3438
15.2875	337.064	8.64	143.266	8.64	286.532	8.64	84.3649
15.3	337.121	8.65	143.388	8.65	286.775	8.65	84.386
15.3125	337.178	8.66	143.509	8.66	287.018	8.66	84.4071
15.325	337.234	8.67	143.631	8.67	287.261	8.67	84.4281
15.3375	337.291	8.68	143.752	8.68	287.504	8.68	84.449
15.35	337.348	8.69	143.873	8.69	287.747	8.69	84.4699
15.3625	337.405	8.7	143.995	8.7	287.989	8.7	84.4908
15.375	337.463	8.71	144.116	8.71	288.231	8.71	84.5117
15.3875	337.52	8.72	144.237	8.72	288.474	8.72	84.5325
15.4	337.578	8.73	144.358	8.73	288.716	8.73	84.5533
15.4125	337.635	8.74	144.479	8.74	288.958	8.74	84.574
15.425	337.693	8.75	144.6	8.75	289.199	8.75	84.5947
15.4375	337.75	8.76	144.721	8.76	289.441	8.76	84.6154
15.45	337.808	8.77	144.841	8.77	289.683	8.77	84.636
15.4625	337.866	8.78	144.962	8.78	289.924	8.78	84.6566
15.475	337.924	8.79	145.083	8.79	290.165	8.79	84.6771
15.4875	337.983	8.8	145.203	8.8	290.406	8.8	84.6976
15.5	338.041	8.81	145.323	8.81	290.647	8.81	84.7181
15.5125	338.099	8.82	145.444	8.82	290.888	8.82	84.7386
15.525	338.158	8.83	145.564	8.83	291.128	8.83	84.759
15.5375	338.216	8.84	145.684	8.84	291.369	8.84	84.7793
15.55	338.275	8.85	145.804	8.85	291.609	8.85	84.7997
15.5625	338.334	8.86	145.925	8.86	291.849	8.86	84.82
15.575	338.392	8.87	146.045	8.87	292.089	8.87	84.8402
15.5875	338.451	8.88	146.164	8.88	292.329	8.88	84.8604
15.6	338.51	8.89	146.284	8.89	292.569	8.89	84.8806
15.6125	338.57	8.9	146.404	8.9	292.808	8.9	84.9008
15.625	338.629	8.91	146.524	8.91	293.048	8.91	84.9209
15.6375	338.688	8.92	146.643	8.92	293.287	8.92	84.941
15.65	338.747	8.93	146.763	8.93	293.526	8.93	84.961
15.6625	338.807	8.94	146.882	8.94	293.765	8.94	84.981
15.675	338.867	8.95	147.002	8.95	294.004	8.95	85.001
15.6875	338.926	8.96	147.121	8.96	294.242	8.96	85.0209
15.7	338.986	8.97	147.24	8.97	294.481	8.97	85.0409
15.7125	339.046	8.98	147.36	8.98	294.719	8.98	85.0607
15.725	339.106	8.99	147.479	8.99	294.958	8.99	85.0806
15.7375	339.166	9	147.598	9	295.196	9	85.1004
15.75	339.226	9.01	147.717	9.01	295.434	9.01	85.1201
15.7625	339.286	9.02	147.836	9.02	295.671	9.02	85.1398
15.775	339.347	9.03	147.955	9.03	295.909	9.03	85.1595
15.7875	339.407	9.04	148.073	9.04	296.147	9.04	85.1792
15.8	339.468	9.05	148.192	9.05	296.384	9.05	85.1988
15.8125	339.528	9.06	148.311	9.06	296.621	9.06	85.2184
15.825	339.589	9.07	148.429	9.07	296.858	9.07	85.238
15.8375	339.65	9.08	148.548	9.08	297.095	9.08	85.2575
15.85	339.711	9.09	148.666	9.09	297.332	9.09	85.277
15.8625	339.772	9.1	148.784	9.1	297.569	9.1	85.2964
15.875	339.833	9.11	148.903	9.11	297.805	9.11	85.3159
15.8875	339.894	9.12	149.021	9.12	298.042	9.12	85.3353
15.9	339.955	9.13	149.139	9.13	298.278	9.13	85.3546
15.9125	340.017	9.14	149.257	9.14	298.514	9.14	85.3739
15.925	340.078	9.15	149.375	9.15	298.75	9.15	85.3932
15.9375	340.14	9.16	149.493	9.16	298.986	9.16	85.4125
15.95	340.201	9.17	149.611	9.17	299.221	9.17	85.4317
15.9625	340.263	9.18	149.728	9.18	299.457	9.18	85.4509
15.975	340.325	9.19	149.846	9.19	299.692	9.19	85.47
15.9875	340.386	9.2	149.964	9.2	299.927	9.2	85.4891
16	340.448	9.21	150.081	9.21	300.162	9.21	85.5082
16.0125	340.51	9.22	150.199	9.22	300.397	9.22	85.5273
16.025	340.572	9.23	150.316	9.23	300.632	9.23	85.5463
16.0375	340.635	9.24	150.433	9.24	300.867	9.24	85.5653
16.05	340.697	9.25	150.551	9.25	301.101	9.25	85.5843
16.0625	340.759	9.26	150.668	9.26	301.336	9.26	85.6032
16.075	340.822	9.27	150.785	9.27	301.57	9.27	85.6221
16.0875	340.884	9.28	150.902	9.28	301.804	9.28	85.6409
16.1	340.947	9.29	151.019	9.29	302.038	9.29	85.6598
16.1125	341.01	9.3	151.136	9.3	302.272	9.3	85.6786
16.125	341.072	9.31	151.253	9.31	302.505	9.31	85.6973
16.1375	341.135	9.32	151.369	9.32	302.739	9.32	85.716
16.15	341.198	9.33	151.486	9.33	302.972	9.33	85.7347
16.1625	341.261	9.34	151.603	9.34	303.205	9.34	85.7534
16.175	341.324	9.35	151.719	9.35	303.439	9.35	85.772
16.1875	341.387	9.36	151.836	9.36	303.672	9.36	85.7906
16.2	341.451	9.37	151.952	9.37	303.904	9.37	85.8092
16.2125	341.514	9.38	152.069	9.38	304.137	9.38	85.8278
16.225	341.577	9.39	152.185	9.39	304.37	9.39	85.8463
16.2375	341.641	9.4	152.301	9.4	304.602	9.4	85.8647
16.25	341.705	9.41	152.417	9.41	304.834	9.41	85.8832
16.2625	341.768	9.42	152.533	9.42	305.066	9.42	85.9016
16.275	341.832	9.43	152.649	9.43	305.298	9.43	85.92
16.2875	341.896	9.44	152.765	9.44	305.53	9.44	85.9383
16.3	341.96	9.45	152.881	9.45	305.762	9.45	85.9567
16.3125	342.024	9.46	152.997	9.46	305.993	9.46	85.975
16.325	342.088	9.47	153.112	9.47	306.225	9.47	85.9932
16.3375	342.152	9.48	153.228	9.48	306.456	9.48	86.0114
16.35	342.216	9.49	153.344	9.49	306.687	9.49	86.0296
16.3625	342.28	9.5	153.459	9.5	306.918	9.5	86.0478
16.375	342.345	9.51	153.575	9.51	307.149	9.51	86.0659
16.3875	342.409	9.52	153.69	9.52	307.38	9.52	86.084
16.4	342.474	9.53	153.805	9.53	307.61	9.53	86.1021
16.4125	342.538	9.54	153.92	9.54	307.841	9.54	86.1202
16.425	342.603	9.55	154.036	9.55	308.071	9.55	86.1382
16.4375	342.668	9.56	154.151	9.56	308.301	9.56	86.1562
16.45	342.732	9.57	154.266	9.57	308.531	9.57	86.1741
16.4625	342.797	9.58	154.381	9.58	308.761	9.58	86.192
16.475	342.862	9.59	154.495	9.59	308.991	9.59	86.2099
16.4875	342.927	9.6	154.61	9.6	309.221	9.6	86.2278
16.5	342.992	9.61	154.725	9.61	309.45	9.61	86.2456
16.5125	343.058	9.62	154.84	9.62	309.679	9.62	86.2634
16.525	343.123	9.63	154.954	9.63	309.909	9.63	86.2812
16.5375	343.188	9.64	155.069	9.64	310.138	9.64	86.299
16.55	343.254	9.65	155.183	9.65	310.367	9.65	86.3167
16.5625	343.319	9.66	155.298	9.66	310.595	9.66	86.3344
16.575	343.385	9.67	155.412	9.67	310.824	9.67	86.352
16.5875	343.45	9.68	155.526	9.68	311.053	9.68	86.3696
16.6	343.516	9.69	155.64	9.69	311.281	9.69	86.3872
16.6125	343.582	9.7	155.755	9.7	311.509	9.7	86.4048
16.625	343.647	9.71	155.869	9.71	311.737	9.71	86.4224
16.6375	343.713	9.72	155.983	9.72	311.965	9.72	86.4399
16.65	343.779	9.73	156.097	9.73	312.193	9.73	86.4574
16.6625	343.845	9.74	156.21	9.74	312.421	9.74	86.4748
16.675	343.911	9.75	156.324	9.75	312.648	9.75	86.4922
16.6875	343.978	9.76	156.438	9.76	312.876	9.76	86.5096
16.7	344.044	9.77	156.552	9.77	313.103	9.77	86.527
16.7125	344.11	9.78	156.665	9.78	313.33	9.78	86.5443
16.725	344.177	9.79	156.779	9.79	313.557	9.79	86.5617
16.7375	344.243	9.8	156.892	9.8	313.784	9.8	86.5789
16.75	344.31	9.81	157.006	9.81	314.011	9.81	86.5962
16.7625	344.376	9.82	157.119	9.82	314.238	9.82	86.6134
16.775	344.443	9.83	157.232	9.83	314.464	9.83	86.6306
16.7875	344.51	9.84	157.345	9.84	314.69	9.84	86.6478
16.8	344.576	9.85	157.458	9.85	314.917	9.85	86.6649
16.8125	344.643	9.86	157.571	9.86	315.143	9.86	86.682
16.825	344.71	9.87	157.684	9.87	315.369	9.87	86.6991
16.8375	344.777	9.88	157.797	9.88	315.595	9.88	86.7162
16.85	344.844	9.89	157.91	9.89	315.82	9.89	86.7332
16.8625	344.911	9.9	158.023	9.9	316.046	9.9	86.7502
16.875	344.979	9.91	158.136	9.91	316.271	9.91	86.7672
16.8875	345.046	9.92	158.248	9.92	316.496	9.92	86.7841
16.9	345.113	9.93	158.361	9.93	316.722	9.93	86.8011
16.9125	345.181	9.94	158.473	9.94	316.947	9.94	86.8179
16.925	345.248	9.95	158.586	9.95	317.172	9.95	86.8348
16.9375	345.316	9.96	158.698	9.96	317.396	9.96	86.8517
16.95	345.383	9.97	158.81	9.97	317.621	9.97	86.8685
16.9625	345.451	9.98	158.923	9.98	317.845	9.98	86.8852
16.975	345.519	9.99	159.035	9.99	318.07	9.99	86.902
16.9875	345.586	10	159.147	10	318.294	10	86.9187
17	345.654	10.01	159.259	10.01	318.518	10.01	86.9354
17.0125	345.722	10.02	159.371	10.02	318.742	10.02	86.9521
17.025	345.79	10.03	159.483	10.03	318.966	10.03	86.9688
17.0375	345.858	10.04	159.595	10.04	319.189	10.04	86.9854
17.05	345.926	10.05	159.707	10.05	319.413	10.05	87.002
17.0625	345.995	10.06	159.818	10.06	319.636	10.06	87.0185
17.075	346.063	10.07	159.93	10.07	319.86	10.07	87.0351
17.0875	346.131	10.08	160.041	10.08	320.083	10.08	87.0516
17.1	346.199	10.09	160.153	10.09	320.306	10.09	87.0681
17.1125	346.268	10.1	160.264	10.1	320.529	10.1	87.0845
17.125	346.336	10.11	160.376	10.11	320.752	10.11	87.101
17.1375	346.405	10.12	160.487	10.12	320.974	10.12	87.1174
17.15	346.473	10.13	160.598	10.13	321.197	10.13	87.1338
17.1625	346.542	10.14	160.71	10.14	321.419	10.14	87.1501
17.175	346.611	10.15	160.821	10.15	321.641	10.15	87.1665
17.1875	346.68	10.16	160.932	10.16	321.863	10.16	87.1828
17.2	346.748	10.17	161.043	10.17	322.085	10.17	87.199
17.2125	346.817	10.18	161.154	10.18	322.307	10.18	87.2153
17.225	346.886	10.19	161.264	10.19	322.529	10.19	87.2315
17.2375	346.955	10.2	161.375	10.2	322.751	10.2	87.2477
17.25	347.024	10.21	161.486	10.21	322.972	10.21	87.2639
17.2625	347.094	10.22	161.597	10.22	323.193	10.22	87.28
17.275	347.163	10.23	161.707	10.23	323.415	10.23	87.2962
17.2875	347.232	10.24	161.818	10.24	323.636	10.24	87.3123
17.3	347.301	10.25	161.928	10.25	323.857	10.25	87.3283
17.3125	347.371	10.26	162.039	10.26	324.077	10.26	87.3444
17.325	347.44	10.27	162.149	10.27	324.298	10.27	87.3604
17.3375	347.51	10.28	162.259	10.28	324.519	10.28	87.3764
17.35	347.579	10.29	162.37	10.29	324.739	10.29	87.3924
17.3625	347.649	10.3	162.48	10.3	324.959	10.3	87.4083
17.375	347.719	10.31	162.59	10.31	325.179	10.31	87.4242
17.3875	347.788	10.32	162.7	10.32	325.4	10.32	87.4401
17.4	347.858	10.33	162.81	10.33	325.619	10.33	87.456
17.4125	347.928	10.34	162.92	10.34	325.839	10.34	87.4719
17.425	347.998	10.35	163.029	10.35	326.059	10.35	87.4877
17.4375	348.068	10.36	163.139	10.36	326.278	10.36	87.5035
17.45	348.138	10.37	163.249	10.37	326.498	10.37	87.5192
17.4625	348.208	10.38	163.358	10.38	326.717	10.38	87.535
17.475	348.278	10.39	163.468	10.39	326.936	10.39	87.5507
17.4875	348.348	10.4	163.578	10.4	327.155	10.4	87.5664
17.5	348.418	10.41	163.687	10.41	327.374	10.41	87.5821
17.5125	348.489	10.42	163.796	10.42	327.593	10.42	87.5977
17.525	348.559	10.43	163.906	10.43	327.811	10.43	87.6134
17.5375	348.63	10.44	164.015	10.44	328.03	10.44	87.629
17.55	348.7	10.45	164.124	10.45	328.248	10.45	87.6445
17.5625	348.771	10.46	164.233	10.46	328.466	10.46	87.6601
17.575	348.841	10.47	164.342	10.47	328.685	10.47	87.6756
17.5875	348.912	10.48	164.451	10.48	328.903	10.48	87.6911
17.6	348.982	10.49	164.56	10.49	329.12	10.49	87.7066
17.6125	349.053	10.5	164.669	10.5	329.338	10.5	87.722
17.625	349.124	10.51	164.778	10.51	329.556	10.51	87.7375
17.6375	349.195	10.52	164.887	10.52	329.773	10.52	87.7529
17.65	349.266	10.53	164.995	10.53	329.991	10.53	87.7683
17.6625	349.337	10.54	165.104	10.54	330.208	10.54	87.7836
17.675	349.408	10.55	165.212	10.55	330.425	10.55	87.799
17.6875	349.479	10.56	165.321	10.56	330.642	10.56	87.8143
17.7	349.55	10.57	165.429	10.57	330.859	10.57	87.8296
17.7125	349.621	10.58	165.538	10.58	331.075	10.58	87.8448
17.725	349.692	10.59	165.646	10.59	331.292	10.59	87.8601
17.7375	349.763	10.6	165.754	10.6	331.508	10.6	87.8753
17.75	349.835	10.61	165.862	10.61	331.725	10.61	87.8905
17.7625	349.906	10.62	165.971	10.62	331.941	10.62	87.9056
17.775	349.978	10.63	166.079	10.63	332.157	10.63	87.9208
17.7875	350.049	10.64	166.187	10.64	332.373	10.64	87.9359
17.8	350.12	10.65	166.294	10.65	332.589	10.65	87.951
17.8125	350.192	10.66	166.402	10.66	332.805	10.66	87.9661
17.825	350.264	10.67	166.51	10.67	333.02	10.67	87.9811
17.8375	350.335	10.68	166.618	10.68	333.236	10.68	87.9962
17.85	350.407	10.69	166.726	10.69	333.451	10.69	88.0112
17.8625	350.479	10.7	166.833	10.7	333.666	10.7	88.0262
17.875	350.551	10.71	166.941	10.71	333.881	10.71	88.0411
17.8875	350.623	10.72	167.048	10.72	334.096	10.72	88.0561
17.9	350.695	10.73	167.156	10.73	334.311	10.73	88.071
17.9125	350.766	10.74	167.263	10.74	334.526	10.74	88.0859
17.925	350.839	10.75	167.37	10.75	334.74	10.75	88.1008
17.9375	350.911	10.76	167.477	10.76	334.955	10.76	88.1156
17.95	350.983	10.77	167.585	10.77	335.169	10.77	88.1304
17.9625	351.055	10.78	167.692	10.78	335.383	10.78	88.1452
17.975	351.127	10.79	167.799	10.79	335.598	10.79	88.16
17.9875	351.199	10.8	167.906	10.8	335.812	10.8	88.1748
18	351.272	10.81	168.013	10.81	336.025	10.81	88.1895
18.0125	351.344	10.82	168.12	10.82	336.239	10.82	88.2042
18.025	351.416	10.83	168.226	10.83	336.453	10.83	88.2189
18.0375	351.489	10.84	168.333	10.84	336.666	10.84	88.2336
18.05	351.561	10.85	168.44	10.85	336.879	10.85	88.2482
18.0625	351.634	10.86	168.546	10.86	337.093	10.86	88.2629
18.075	351.707	10.87	168.653	10.87	337.306	10.87	88.2775
18.0875	351.779	10.88	168.759	10.88	337.519	10.88	88.2921
18.1	351.852	10.89	168.866	10.89	337.732	10.89	88.3066
18.1125	351.925	10.9	168.972	10.9	337.944	10.9	88.3212
18.125	351.998	10.91	169.079	10.91	338.157	10.91	88.3357
18.1375	352.07	10.92	169.185	10.92	338.37	10.92	88.3502
18.15	352.143	10.93	169.291	10.93	338.582	10.93	88.3646
18.1625	352.216	10.94	169.397	10.94	338.794	10.94	88.3791
18.175	352.289	10.95	169.503	10.95	339.006	10.95	88.3935
18.1875	352.362	10.96	169.609	10.96	339.218	10.96	88.4079
18.2	352.435	10.97	169.715	10.97	339.43	10.97	88.4223
18.2125	352.508	10.98	169.821	10.98	339.642	10.98	88.4367
18.225	352.582	10.99	169.927	10.99	339.854	10.99	88.451
18.2375	352.655	11	170.033	11	340.065	11	88.4653
18.25	352.728	11.01	170.138	11.01	340.276	11.01	88.4796
18.2625	352.801	11.02	170.244	11.02	340.488	11.02	88.4939
18.275	352.875	11.03	170.349	11.03	340.699	11.03	88.5082
18.2875	352.948	11.04	170.455	11.04	340.91	11.04	88.5224
18.3	353.022	11.05	170.56	11.05	341.121	11.05	88.5366
18.3125	353.095	11.06	170.666	11.06	341.332	11.06	88.5508
18.325	353.169	11.07	170.771	11.07	341.542	11.07	88.565
18.3375	353.242	11.08	170.876	11.08	341.753	11.08	88.5791
18.35	353.316	11.09	170.982	11.09	341.963	11.09	88.5933
18.3625	353.389	11.1	171.087	11.1	342.174	11.1	88.6074
18.375	353.463	11.11	171.192	11.11	342.384	11.11	88.6215
18.3875	353.537	11.12	171.297	11.12	342.594	11.12	88.6355
18.4	353.611	11.13	171.402	11.13	342.804	11.13	88.6496
18.4125	353.685	11.14	171.507	11.14	343.014	11.14	88.6636
18.425	353.758	11.15	171.612	11.15	343.223	11.15	88.6776
18.4375	353.832	11.16	171.716	11.16	343.433	11.16	88.6916
18.45	353.906	11.17	171.821	11.17	343.642	11.17	88.7056
18.4625	353.98	11.18	171.926	11.18	343.852	11.18	88.7195
18.475	354.054	11.19	172.03	11.19	344.061	11.19	88.7334
18.4875	354.128	11.2	172.135	11.2	344.27	11.2	88.7473
18.5	354.203	11.21	172.24	11.21	344.479	11.21	88.7612
18.5125	354.277	11.22	172.344	11.22	344.688	11.22	88.7751
18.525	354.351	11.23	172.448	11.23	344.897	11.23	88.7889
18.5375	354.425	11.24	172.553	11.24	345.105	11.24	88.8027
18.55	354.5	11.25	172.657	11.25	345.314	11.25	88.8165
18.5625	354.574	11.26	172.761	11.26	345.522	11.26	88.8303
18.575	354.648	11.27	172.865	11.27	345.73	11.27	88.8441
18.5875	354.723	11.28	172.969	11.28	345.939	11.28	88.8578
18.6	354.797	11.29	173.073	11.29	346.147	11.29	88.8715
18.6125	354.872	11.3	173.177	11.3	346.355	11.3	88.8852
18.625	354.946	11.31	173.281	11.31	346.562	11.31	88.8989
18.6375	355.021	11.32	173.385	11.32	346.77	11.32	88.9126
18.65	355.096	11.33	173.489	11.33	346.978	11.33	88.9262
18.6625	355.17	11.34	173.593	11.34	347.185	11.34	88.9398
18.675	355.245	11.35	173.696	11.35	347.392	11.35	88.9534
18.6875	355.32	11.36	173.8	11.36	347.6	11.36	88.967
18.7	355.395	11.37	173.903	11.37	347.807	11.37	88.9806
18.7125	355.469	11.38	174.007	11.38	348.014	11.38	88.9941
18.725	355.544	11.39	174.11	11.39	348.221	11.39	89.0076
18.7375	355.619	11.4	174.214	11.4	348.427	11.4	89.0211
18.75	355.694	11.41	174.317	11.41	348.634	11.41	89.0346
18.7625	355.769	11.42	174.42	11.42	348.84	11.42	89.0481
18.775	355.844	11.43	174.523	11.43	349.047	11.43	89.0615
18.7875	355.919	11.44	174.627	11.44	349.253	11.44	89.0749
18.8	355.994	11.45	174.73	11.45	349.459	11.45	89.0883
18.8125	356.07	11.46	174.833	11.46	349.665	11.46	89.1017
18.825	356.145	11.47	174.936	11.47	349.871	11.47	89.1151
18.8375	356.22	11.48	175.038	11.48	350.077	11.48	89.1284
18.85	356.295	11.49	175.141	11.49	350.283	11.49	89.1418
18.8625	356.371	11.5	175.244	11.5	350.488	11.5	89.1551
18.875	356.446	11.51	175.347	11.51	350.694	11.51	89.1684
18.8875	356.521	11.52	175.45	11.52	350.899	11.52	89.1816
18.9	356.597	11.53	175.552	11.53	351.104	11.53	89.1949
18.9125	356.672	11.54	175.655	11.54	351.309	11.54	89.2081
18.925	356.748	11.55	175.757	11.55	351.514	11.55	89.2213
18.9375	356.823	11.56	175.86	11.56	351.719	11.56	89.2345
18.95	356.899	11.57	175.962	11.57	351.924	11.57	89.2477
18.9625	356.974	11.58	176.064	11.58	352.129	11.58	89.2608
18.975	357.05	11.59	176.167	11.59	352.333	11.59	89.274
18.9875	357.126	11.6	176.269	11.6	352.538	11.6	89.2871
19	357.202	11.61	176.371	11.61	352.742	11.61	89.3002
19.0125	357.277	11.62	176.473	11.62	352.946	11.62	89.3133
19.025	357.353	11.63	176.575	11.63	353.15	11.63	89.3263
19.0375	357.429	11.64	176.677	11.64	353.354	11.64	89.3394
19.05	357.505	11.65	176.779	11.65	353.558	11.65	89.3524
19.0625	357.581	11.66	176.881	11.66	353.762	11.66	89.3654
19.075	357.657	11.67	176.983	11.67	353.965	11.67	89.3784
19.0875	357.733	11.68	177.084	11.68	354.169	11.68	89.3914
19.1	357.809	11.69	177.186	11.69	354.372	11.69	89.4043
19.1125	357.885	11.7	177.288	11.7	354.575	11.7	89.4172
19.125	357.961	11.71	177.389	11.71	354.778	11.71	89.4301
19.1375	358.037	11.72	177.491	11.72	354.981	11.72	89.443
19.15	358.113	11.73	177.592	11.73	355.184	11.73	89.4559
19.1625	358.189	11.74	177.694	11.74	355.387	11.74	89.4688
19.175	358.266	11.75	177.795	11.75	355.59	11.75	89.4816
19.1875	358.342	11.76	177.896	11.76	355.792	11.76	89.4945
19.2	358.418	11.77	177.997	11.77	355.995	11.77	89.5072
19.2125	358.495	11.78	178.099	11.78	356.197	11.78	89.52
19.225	358.571	11.79	178.2	11.79	356.399	11.79	89.5328
19.2375	358.647	11.8	178.301	11.8	356.602	11.8	89.5456
19.25	358.724	11.81	178.402	11.81	356.804	11.81	89.5583
19.2625	358.8	11.82	178.503	11.82	357.005	11.82	89.571
19.275	358.877	11.83	178.604	11.83	357.207	11.83	89.5837
19.2875	358.953	11.84	178.704	11.84	357.409	11.84	89.5964
19.3	359.03	11.85	178.805	11.85	357.61	11.85	89.609
19.3125	359.107	11.86	178.906	11.86	357.812	11.86	89.6217
19.325	359.183	11.87	179.007	11.87	358.013	11.87	89.6343
19.3375	359.26	11.88	179.107	11.88	358.214	11.88	89.6469
19.35	359.337	11.89	179.208	11.89	358.416	11.89	89.6595
19.3625	359.413	11.9	179.308	11.9	358.617	11.9	89.6721
19.375	359.49	11.91	179.409	11.91	358.817	11.91	89.6846
19.3875	359.567	11.92	179.509	11.92	359.018	11.92	89.6972
19.4	359.644	11.93	179.609	11.93	359.219	11.93	89.7097
19.4125	359.721	11.94	179.71	11.94	359.419	11.94	89.7222
19.425	359.798	11.95	179.81	11.95	359.62	11.95	89.7347
19.4375	359.875	11.96	179.91	11.96	359.82	11.96	89.7471
19.45	359.952	11.97	180.01	11.97	360.02	11.97	89.7596
19.4625	360.029	11.98	180.11	11.98	360.22	11.98	89.772
19.475	360.106	11.99	180.21	11.99	360.42	11.99	89.7844
19.4875	360.183	12	180.31	12	360.62	12	89.7968
19.5	360.26	12.01	180.41	12.01	360.82	12.01	89.8092
19.5125	360.337	12.02	180.51	12.02	361.02	12.02	89.8216
19.525	360.414	12.03	180.61	12.03	361.219	12.03	89.8339
19.5375	360.492	12.04	180.709	12.04	361.419	12.04	89.8462
19.55	360.569	12.05	180.809	12.05	361.618	12.05	89.8586
19.5625	360.646	12.06	180.909	12.06	361.817	12.06	89.8709
19.575	360.724	12.07	181.008	12.07	362.016	12.07	89.8831
19.5875	360.801	12.08	181.108	12.08	362.215	12.08	89.8954
19.6	360.878	12.09	181.207	12.09	362.414	12.09	89.9076
19.6125	360.956	12.1	181.306	12.1	362.613	12.1	89.9199
19.625	361.033	12.11	181.406	12.11	362.811	12.11	89.9321
19.6375	361.111	12.12	181.505	12.12	363.01	12.12	89.9443
19.65	361.188	12.13	181.604	12.13	363.208	12.13	89.9565
19.6625	361.266	12.14	181.703	12.14	363.407	12.14	89.9686
19.675	361.343	12.15	181.802	12.15	363.605	12.15	89.9808
19.6875	361.421	12.16	181.902	12.16	363.803	12.16	89.9929
19.7	361.499	12.17	182.001	12.17	364.001	12.17	90.005
19.7125	361.576	12.18	182.099	12.18	364.199	12.18	90.0171
19.725	361.654	12.19	182.198	12.19	364.397	12.19	90.0292
19.7375	361.732	12.2	182.297	12.2	364.594	12.2	90.0412
19.75	361.809	12.21	182.396	12.21	364.792	12.21	90.0533
19.7625	361.887	12.22	182.495	12.22	364.989	12.22	90.0653
19.775	361.965	12.23	182.593	12.23	365.187	12.23	90.0773
19.7875	362.043	12.24	182.692	12.24	365.384	12.24	90.0893
19.8	362.121	12.25	182.79	12.25	365.581	12.25	90.1013
19.8125	362.199	12.26	182.889	12.26	365.778	12.26	90.1132
19.825	362.277	12.27	182.987	12.27	365.975	12.27	90.1252
19.8375	362.355	12.28	183.086	12.28	366.172	12.28	90.1371
19.85	362.433	12.29	183.184	12.29	366.368	12.29	90.149
19.8625	362.511	12.3	183.282	12.3	366.565	12.3	90.1609
19.875	362.589	12.31	183.381	12.31	366.761	12.31	90.1728
19.8875	362.667	12.32	183.479	12.32	366.958	12.32	90.1847
19.9	362.745	12.33	183.577	12.33	367.154	12.33	90.1965
19.9125	362.823	12.34	183.675	12.34	367.35	12.34	90.2083
19.925	362.901	12.35	183.773	12.35	367.546	12.35	90.2202
19.9375	362.98	12.36	183.871	12.36	367.742	12.36	90.2319
19.95	363.058	12.37	183.969	12.37	367.938	12.37	90.2437
19.9625	363.136	12.38	184.067	12.38	368.133	12.38	90.2555
19.975	363.214	12.39	184.164	12.39	368.329	12.39	90.2673
19.9875	363.293	12.4	184.262	12.4	368.524	12.4	90.279
20	363.371	12.41	184.36	12.41	368.72	12.41	90.2907
20.0125	363.449	12.42	184.458	12.42	368.915	12.42	90.3024
20.025	363.528	12.43	184.555	12.43	369.11	12.43	90.3141
20.0375	363.606	12.44	184.653	12.44	369.305	12.44	90.3258
20.05	363.685	12.45	184.75	12.45	369.5	12.45	90.3374
20.0625	363.763	12.46	184.848	12.46	369.695	12.46	90.3491
20.075	363.842	12.47	184.945	12.47	369.89	12.47	90.3607
20.0875	363.92	12.48	185.042	12.48	370.084	12.48	90.3723
20.1	363.999	12.49	185.139	12.49	370.279	12.49	90.3839
20.1125	364.078	12.5	185.237	12.5	370.473	12.5	90.3955
20.125	364.156	12.51	185.334	12.51	370.668	12.51	90.407
20.1375	364.235	12.52	185.431	12.52	370.862	12.52	90.4186
20.15	364.314	12.53	185.528	12.53	371.056	12.53	90.4301
20.1625	364.392	12.54	185.625	12.54	371.25	12.54	90.4416
20.175	364.471	12.55	185.722	12.55	371.444	12.55	90.4531
20.1875	364.55	12.56	185.819	12.56	371.637	12.56	90.4646
20.2	364.629	12.57	185.916	12.57	371.831	12.57	90.4761
20.2125	364.708	12.58	186.012	12.58	372.025	12.58	90.4875
20.225	364.786	12.59	186.109	12.59	372.218	12.59	90.499
20.2375	364.865	12.6	186.206	12.6	372.411	12.6	90.5104
20.25	364.944	12.61	186.302	12.61	372.605	12.61	90.5218
20.2625	365.023	12.62	186.399	12.62	372.798	12.62	90.5332
20.275	365.102	12.63	186.495	12.63	372.991	12.63	90.5446
20.2875	365.181	12.64	186.592	12.64	373.184	12.64	90.556
20.3	365.26	12.65	186.688	12.65	373.376	12.65	90.5673
20.3125	365.339	12.66	186.785	12.66	373.569	12.66	90.5786
20.325	365.418	12.67	186.881	12.67	373.762	12.67	90.59
20.3375	365.497	12.68	186.977	12.68	373.954	12.68	90.6013
20.35	365.577	12.69	187.073	12.69	374.147	12.69	90.6125
20.3625	365.656	12.7	187.169	12.7	374.339	12.7	90.6238
20.375	365.735	12.71	187.266	12.71	374.531	12.71	90.6351
20.3875	365.814	12.72	187.362	12.72	374.723	12.72	90.6463
20.4	365.893	12.73	187.458	12.73	374.915	12.73	90.6576
20.4125	365.973	12.74	187.553	12.74	375.107	12.74	90.6688
20.425	366.052	12.75	187.649	12.75	375.299	12.75	90.68
20.4375	366.131	12.76	187.745	12.76	375.49	12.76	90.6911
20.45	366.211	12.77	187.841	12.77	375.682	12.77	90.7023
20.4625	366.29	12.78	187.937	12.78	375.873	12.78	90.7135
20.475	366.369	12.79	188.032	12.79	376.065	12.79	90.7246
20.4875	366.449	12.8	188.128	12.8	376.256	12.8	90.7357
20.5	366.528	12.81	188.224	12.81	376.447	12.81	90.7468
20.5125	366.608	12.82	188.319	12.82	376.638	12.82	90.7579
20.525	366.687	12.83	188.414	12.83	376.829	12.83	90.769
20.5375	366.767	12.84	188.51	12.84	377.02	12.84	90.7801
20.55	366.846	12.85	188.605	12.85	377.21	12.85	90.7912
20.5625	366.926	12.86	188.701	12.86	377.401	12.86	90.8022
20.575	367.005	12.87	188.796	12.87	377.592	12.87	90.8132
20.5875	367.085	12.88	188.891	12.88	377.782	12.88	90.8242
20.6	367.165	12.89	188.986	12.89	377.972	12.89	90.8352
20.6125	367.244	12.9	189.081	12.9	378.162	12.9	90.8462
20.625	367.324	12.91	189.176	12.91	378.353	12.91	90.8572
20.6375	367.404	12.92	189.271	12.92	378.543	12.92	90.8681
20.65	367.484	12.93	189.366	12.93	378.732	12.93	90.879
20.6625	367.563	12.94	189.461	12.94	378.922	12.94	90.89
20.675	367.643	12.95	189.556	12.95	379.112	12.95	90.9009
20.6875	367.723	12.96	189.651	12.96	379.301	12.96	90.9118
20.7	367.803	12.97	189.745	12.97	379.491	12.97	90.9227
20.7125	367.883	12.98	189.84	12.98	379.68	12.98	90.9335
20.725	367.963	12.99	189.935	12.99	379.869	12.99	90.9444
20.7375	368.042	13	190.029	13	380.059	13	90.9552
20.75	368.122	13.01	190.124	13.01	380.248	13.01	90.966
20.7625	368.202	13.02	190.218	13.02	380.437	13.02	90.9768
20.775	368.282	13.03	190.313	13.03	380.625	13.03	90.9876
20.7875	368.362	13.04	190.407	13.04	380.814	13.04	90.9984
20.8	368.442	13.05	190.501	13.05	381.003	13.05	91.0092
20.8125	368.522	13.06	190.596	13.06	381.191	13.06	91.0199
20.825	368.603	13.07	190.69	13.07	381.38	13.07	91.0307
20.8375	368.683	13.08	190.784	13.08	381.568	13.08	91.0414
20.85	368.763	13.09	190.878	13.09	381.756	13.09	91.0521
20.8625	368.843	13.1	190.972	13.1	381.945	13.1	91.0628
20.875	368.923	13.11	191.066	13.11	382.133	13.11	91.0735
20.8875	369.003	13.12	191.16	13.12	382.32	13.12	91.0842
20.9	369.083	13.13	191.254	13.13	382.508	13.13	91.0948
20.9125	369.164	13.14	191.348	13.14	382.696	13.14	91.1055
20.925	369.244	13.15	191.442	13.15	382.884	13.15	91.1161
20.9375	369.324	13.16	191.536	13.16	383.071	13.16	91.1267
20.95	369.405	13.17	191.629	13.17	383.259	13.17	91.1373
20.9625	369.485	13.18	191.723	13.18	383.446	13.18	91.1479
20.975	369.565	13.19	191.817	13.19	383.633	13.19	91.1585
20.9875	369.646	13.2	191.91	13.2	383.82	13.2	91.169
21	369.726	13.21	192.004	13.21	384.007	13.21	91.1796
21.0125	369.806	13.22	192.097	13.22	384.194	13.22	91.1901
21.025	369.887	13.23	192.19	13.23	384.381	13.23	91.2006
21.0375	369.967	13.24	192.284	13.24	384.568	13.24	91.2111
21.05	370.048	13.25	192.377	13.25	384.754	13.25	91.2216
21.0625	370.128	13.26	192.47	13.26	384.941	13.26	91.2321
21.075	370.209	13.27	192.564	13.27	385.127	13.27	91.2426
21.0875	370.289	13.28	192.657	13.28	385.314	13.28	91.253
21.1	370.37	13.29	192.75	13.29	385.5	13.29	91.2635
21.1125	370.451	13.3	192.843	13.3	385.686	13.3	91.2739
21.125	370.531	13.31	192.936	13.31	385.872	13.31	91.2843
21.1375	370.612	13.32	193.029	13.32	386.058	13.32	91.2947
21.15	370.693	13.33	193.122	13.33	386.244	13.33	91.3051
21.1625	370.773	13.34	193.215	13.34	386.429	13.34	91.3155
21.175	370.854	13.35	193.307	13.35	386.615	13.35	91.3258
21.1875	370.935	13.36	193.4	13.36	386.8	13.36	91.3362
21.2	371.015	13.37	193.493	13.37	386.986	13.37	91.3465
21.2125	371.096	13.38	193.586	13.38	387.171	13.38	91.3568
21.225	371.177	13.39	193.678	13.39	387.356	13.39	91.3671
21.2375	371.258	13.4	193.771	13.4	387.541	13.4	91.3774
21.25	371.339	13.41	193.863	13.41	387.726	13.41	91.3877
21.2625	371.42	13.42	193.956	13.42	387.911	13.42	91.398
21.275	371.5	13.43	194.048	13.43	388.096	13.43	91.4082
21.2875	371.581	13.44	194.14	13.44	388.281	13.44	91.4185
21.3	371.662	13.45	194.233	13.45	388.465	13.45	91.4287
21.3125	371.743	13.46	194.325	13.46	388.65	13.46	91.4389
21.325	371.824	13.47	194.417	13.47	388.834	13.47	91.4492
21.3375	371.905	13.48	194.509	13.48	389.019	13.48	91.4593
21.35	371.986	13.49	194.601	13.49	389.203	13.49	91.4695
21.3625	372.067	13.5	194.694	13.5	389.387	13.5	91.4797
21.375	372.148	13.51	194.786	13.51	389.571	13.51	91.4898
21.3875	372.229	13.52	194.877	13.52	389.755	13.52	91.5
21.4	372.31	13.53	194.969	13.53	389.939	13.53	91.5101
21.4125	372.391	13.54	195.061	13.54	390.123	13.54	91.5202
21.425	372.473	13.55	195.153	13.55	390.306	13.55	91.5303
21.4375	372.554	13.56	195.245	13.56	390.49	13.56	91.5404
21.45	372.635	13.57	195.337	13.57	390.673	13.57	91.5505
21.4625	372.716	13.58	195.428	13.58	390.856	13.58	91.5606
21.475	372.797	13.59	195.52	13.59	391.04	13.59	91.5706
21.4875	372.878	13.6	195.611	13.6	391.223	13.6	91.5806
21.5	372.96	13.61	195.703	13.61	391.406	13.61	91.5907
21.5125	373.041	13.62	195.794	13.62	391.589	13.62	91.6007
21.525	373.122	13.63	195.886	13.63	391.772	13.63	91.6107
21.5375	373.204	13.64	195.977	13.64	391.954	13.64	91.6207
21.55	373.285	13.65	196.069	13.65	392.137	13.65	91.6307
21.5625	373.366	13.66	196.16	13.66	392.32	13.66	91.6406
21.575	373.448	13.67	196.251	13.67	392.502	13.67	91.6506
21.5875	373.529	13.68	196.342	13.68	392.684	13.68	91.6605
21.6	373.61	13.69	196.433	13.69	392.867	13.69	91.6704
21.6125	373.692	13.7	196.524	13.7	393.049	13.7	91.6803
21.625	373.773	13.71	196.615	13.71	393.231	13.71	91.6903
21.6375	373.855	13.72	196.706	13.72	393.413	13.72	91.7001
21.65	373.936	13.73	196.797	13.73	393.595	13.73	91.71
21.6625	374.018	13.74	196.888	13.74	393.776	13.74	91.7199
21.675	374.099	13.75	196.979	13.75	393.958	13.75	91.7297
21.6875	374.181	13.76	197.07	13.76	394.14	13.76	91.7396
21.7	374.262	13.77	197.161	13.77	394.321	13.77	91.7494
21.7125	374.344	13.78	197.251	13.78	394.503	13.78	91.7592
21.725	374.425	13.79	197.342	13.79	394.684	13.79	91.769
21.7375	374.507	13.8	197.433	13.8	394.865	13.8	91.7788
21.75	374.589	13.81	197.523	13.81	395.046	13.81	91.7886
21.7625	374.67	13.82	197.614	13.82	395.227	13.82	91.7984
21.775	374.752	13.83	197.704	13.83	395.408	13.83	91.8081
21.7875	374.834	13.84	197.794	13.84	395.589	13.84	91.8179
21.8	374.915	13.85	197.885	13.85	395.77	13.85	91.8276
21.8125	374.997	13.86	197.975	13.86	395.95	13.86	91.8373
21.825	375.079	13.87	198.065	13.87	396.131	13.87	91.847
21.8375	375.161	13.88	198.156	13.88	396.311	13.88	91.8567
21.85	375.242	13.89	198.246	13.89	396.491	13.89	91.8664
21.8625	375.324	13.9	198.336	13.9	396.672	13.9	91.8761
21.875	375.406	13.91	198.426	13.91	396.852	13.91	91.8857
21.8875	375.488	13.92	198.516	13.92	397.032	13.92	91.8954
21.9	375.57	13.93	198.606	13.93	397.212	13.93	91.905
21.9125	375.651	13.94	198.696	13.94	397.392	13.94	91.9146
21.925	375.733	13.95	198.786	13.95	397.571	13.95	91.9243
21.9375	375.815	13.96	198.876	13.96	397.751	13.96	91.9339
21.95	375.897	13.97	198.965	13.97	397.931	13.97	91.9434
21.9625	375.979	13.98	199.055	13.98	398.11	13.98	91.953
21.975	376.061	13.99	199.145	13.99	398.289	13.99	91.9626
21.9875	376.143	14	199.234	14	398.469	14	91.9721
22	376.225	14.01	199.324	14.01	398.648	14.01	91.9817
22.0125	376.307	14.02	199.414	14.02	398.827	14.02	91.9912
22.025	376.389	14.03	199.503	14.03	399.006	14.03	92.0007
22.0375	376.471	14.04	199.592	14.04	399.185	14.04	92.0102
22.05	376.553	14.05	199.682	14.05	399.364	14.05	92.0197
22.0625	376.635	14.06	199.771	14.06	399.542	14.06	92.0292
22.075	376.717	14.07	199.861	14.07	399.721	14.07	92.0387
22.0875	376.799	14.08	199.95	14.08	399.9	14.08	92.0482
22.1	376.882	14.09	200.039	14.09	400.078	14.09	92.0576
22.1125	376.964	14.1	200.128	14.1	400.256	14.1	92.067
22.125	377.046	14.11	200.217	14.11	400.435	14.11	92.0765
22.1375	377.128	14.12	200.306	14.12	400.613	14.12	92.0859
22.15	377.21	14.13	200.395	14.13	400.791	14.13	92.0953
22.1625	377.292	14.14	200.484	14.14	400.969	14.14	92.1047
22.175	377.375	14.15	200.573	14.15	401.147	14.15	92.1141
22.1875	377.457	14.16	200.662	14.16	401.324	14.16	92.1235
22.2	377.539	14.17	200.751	14.17	401.502	14.17	92.1328
22.2125	377.621	14.18	200.84	14.18	401.68	14.18	92.1422
22.225	377.704	14.19	200.929	14.19	401.857	14.19	92.1515
22.2375	377.786	14.2	201.017	14.2	402.035	14.2	92.1608
22.25	377.868	14.21	201.106	14.21	402.212	14.21	92.1701
22.2625	377.951	14.22	201.195	14.22	402.389	14.22	92.1794
22.275	378.033	14.23	201.283	14.23	402.566	14.23	92.1887
22.2875	378.115	14.24	201.372	14.24	402.743	14.24	92.198
22.3	378.198	14.25	201.46	14.25	402.92	14.25	92.2073
22.3125	378.28	14.26	201.548	14.26	403.097	14.26	92.2165
22.325	378.363	14.27	201.637	14.27	403.274	14.27	92.2258
22.3375	378.445	14.28	201.725	14.28	403.45	14.28	92.235
22.35	378.528	14.29	201.813	14.29	403.627	14.29	92.2442
22.3625	378.61	14.3	201.902	14.3	403.803	14.3	92.2535
22.375	378.692	14.31	201.99	14.31	403.98	14.31	92.2626
22.3875	378.775	14.32	202.078	14.32	404.156	14.32	92.2719
22.4	378.858	14.33	202.166	14.33	404.332	14.33	92.281
22.4125	378.94	14.34	202.254	14.34	404.508	14.34	92.2902
22.425	379.023	14.35	202.342	14.35	404.684	14.35	92.2994
22.4375	379.105	14.36	202.43	14.36	404.86	14.36	92.3085
22.45	379.188	14.37	202.518	14.37	405.036	14.37	92.3176
22.4625	379.27	14.38	202.606	14.38	405.212	14.38	92.3268
22.475	379.353	14.39	202.694	14.39	405.387	14.39	92.3359
22.4875	379.436	14.4	202.781	14.4	405.563	14.4	92.345
22.5	379.518	14.41	202.869	14.41	405.738	14.41	92.3541
22.5125	379.601	14.42	202.957	14.42	405.914	14.42	92.3632
22.525	379.684	14.43	203.045	14.43	406.089	14.43	92.3722
22.5375	379.766	14.44	203.132	14.44	406.264	14.44	92.3813
22.55	379.849	14.45	203.22	14.45	406.439	14.45	92.3903
22.5625	379.932	14.46	203.307	14.46	406.614	14.46	92.3994
22.575	380.014	14.47	203.395	14.47	406.789	14.47	92.4084
22.5875	380.097	14.48	203.482	14.48	406.964	14.48	92.4174
22.6	380.18	14.49	203.569	14.49	407.139	14.49	92.4264
22.6125	380.263	14.5	203.657	14.5	407.313	14.5	92.4354
22.625	380.346	14.51	203.744	14.51	407.488	14.51	92.4444
22.6375	380.428	14.52	203.831	14.52	407.662	14.52	92.4534
22.65	380.511	14.53	203.918	14.53	407.837	14.53	92.4624
22.6625	380.594	14.54	204.005	14.54	408.011	14.54	92.4713
22.675	380.677	14.55	204.093	14.55	408.185	14.55	92.4803
22.6875	380.76	14.56	204.18	14.56	408.359	14.56	92.4892
22.7	380.843	14.57	204.267	14.57	408.533	14.57	92.4981
22.7125	380.926	14.58	204.354	14.58	408.707	14.58	92.507
22.725	381.008	14.59	204.44	14.59	408.881	14.59	92.5159
22.7375	381.091	14.6	204.527	14.6	409.055	14.6	92.5248
22.75	381.174	14.61	204.614	14.61	409.228	14.61	92.5337
22.7625	381.257	14.62	204.701	14.62	409.402	14.62	92.5426
22.775	381.34	14.63	204.788	14.63	409.575	14.63	92.5514
22.7875	381.423	14.64	204.874	14.64	409.749	14.64	92.5603
22.8	381.506	14.65	204.961	14.65	409.922	14.65	92.5691
22.8125	381.589	14.66	205.048	14.66	410.095	14.66	92.578
22.825	381.672	14.67	205.134	14.67	410.268	14.67	92.5868
22.8375	381.755	14.68	205.221	14.68	410.441	14.68	92.5956
22.85	381.838	14.69	205.307	14.69	410.614	14.69	92.6044
22.8625	381.921	14.7	205.393	14.7	410.787	14.7	92.6132
22.875	382.005	14.71	205.48	14.71	410.96	14.71	92.6219
22.8875	382.088	14.72	205.566	14.72	411.132	14.72	92.6307
22.9	382.171	14.73	205.652	14.73	411.305	14.73	92.6395
22.9125	382.254	14.74	205.739	14.74	411.477	14.74	92.6482
22.925	382.337	14.75	205.825	14.75	411.65	14.75	92.6569
22.9375	382.42	14.76	205.911	14.76	411.822	14.76	92.6657
22.95	382.503	14.77	205.997	14.77	411.994	14.77	92.6744
22.9625	382.586	14.78	206.083	14.78	412.166	14.78	92.6831
22.975	382.67	14.79	206.169	14.79	412.338	14.79	92.6918
22.9875	382.753	14.8	206.255	14.8	412.51	14.8	92.7005
23	382.836	14.81	206.341	14.81	412.682	14.81	92.7091
23.0125	382.919	14.82	206.427	14.82	412.854	14.82	92.7178
23.025	383.003	14.83	206.513	14.83	413.025	14.83	92.7265
23.0375	383.086	14.84	206.599	14.84	413.197	14.84	92.7351
23.05	383.169	14.85	206.684	14.85	413.368	14.85	92.7437
23.0625	383.252	14.86	206.77	14.86	413.54	14.86	92.7524
23.075	383.336	14.87	206.856	14.87	413.711	14.87	92.761
23.0875	383.419	14.88	206.941	14.88	413.882	14.88	92.7696
23.1	383.502	14.89	207.027	14.89	414.054	14.89	92.7782
23.1125	383.586	14.9	207.112	14.9	414.225	14.9	92.7868
23.125	383.669	14.91	207.198	14.91	414.396	14.91	92.7953
23.1375	383.752	14.92	207.283	14.92	414.566	14.92	92.8039
23.15	383.836	14.93	207.369	14.93	414.737	14.93	92.8125
23.1625	383.919	14.94	207.454	14.94	414.908	14.94	92.821
23.175	384.003	14.95	207.539	14.95	415.078	14.95	92.8295
23.1875	384.086	14.96	207.624	14.96	415.249	14.96	92.8381
23.2	384.17	14.97	207.71	14.97	415.419	14.97	92.8466
23.2125	384.253	14.98	207.795	14.98	415.59	14.98	92.8551
23.225	384.336	14.99	207.88	14.99	415.76	14.99	92.8636
23.2375	384.42	15	207.965	15	415.93	15	92.8721
23.25	384.503	15.01	208.05	15.01	416.1	15.01	92.8805
23.2625	384.587	15.02	208.135	15.02	416.27	15.02	92.889
23.275	384.67	15.03	208.22	15.03	416.44	15.03	92.8975
23.2875	384.754	15.04	208.305	15.04	416.61	15.04	92.9059
23.3	384.837	15.05	208.39	15.05	416.78	15.05	92.9143
23.3125	384.921	15.06	208.475	15.06	416.949	15.06	92.9228
23.325	385.005	15.07	208.559	15.07	417.119	15.07	92.9312
23.3375	385.088	15.08	208.644	15.08	417.288	15.08	92.9396
23.35	385.172	15.09	208.729	15.09	417.458	15.09	92.948
23.3625	385.255	15.1	208.813	15.1	417.627	15.1	92.9564
23.375	385.339	15.11	208.898	15.11	417.796	15.11	92.9648
23.3875	385.423	15.12	208.983	15.12	417.965	15.12	92.9732
23.4	385.506	15.13	209.067	15.13	418.134	15.13	92.9815
23.4125	385.59	15.14	209.152	15.14	418.303	15.14	92.9899
23.425	385.673	15.15	209.236	15.15	418.472	15.15	92.9982
23.4375	385.757	15.16	209.32	15.16	418.641	15.16	93.0065
23.45	385.841	15.17	209.405	15.17	418.809	15.17	93.0149
23.4625	385.925	15.18	209.489	15.18	418.978	15.18	93.0232
23.475	386.008	15.19	209.573	15.19	419.147	15.19	93.0315
23.4875	386.092	15.2	209.657	15.2	419.315	15.2	93.0398
23.5	386.176	15.21	209.742	15.21	419.483	15.21	93.0481
23.5125	386.259	15.22	209.826	15.22	419.652	15.22	93.0563
23.525	386.343	15.23	209.91	15.23	419.82	15.23	93.0646
23.5375	386.427	15.24	209.994	15.24	419.988	15.24	93.0729
23.55	386.511	15.25	210.078	15.25	420.156	15.25	93.0811
23.5625	386.595	15.26	210.162	15.26	420.324	15.26	93.0893
23.575	386.678	15.27	210.246	15.27	420.491	15.27	93.0976
23.5875	386.762	15.28	210.33	15.28	420.659	15.28	93.1058
23.6	386.846	15.29	210.413	15.29	420.827	15.29	93.114
23.6125	386.93	15.3	210.497	15.3	420.994	15.3	93.1222
23.625	387.014	15.31	210.581	15.31	421.162	15.31	93.1304
23.6375	387.098	15.32	210.665	15.32	421.329	15.32	93.1386
23.65	387.181	15.33	210.748	15.33	421.497	15.33	93.1467
23.6625	387.265	15.34	210.832	15.34	421.664	15.34	93.1549
23.675	387.349	15.35	210.915	15.35	421.831	15.35	93.1631
23.6875	387.433	15.36	210.999	15.36	421.998	15.36	93.1712
23.7	387.517	15.37	211.082	15.37	422.165	15.37	93.1793
23.7125	387.601	15.38	211.166	15.38	422.332	15.38	93.1875
23.725	387.685	15.39	211.249	15.39	422.499	15.39	93.1956
23.7375	387.769	15.4	211.333	15.4	422.665	15.4	93.2037
23.75	387.853	15.41	211.416	15.41	422.832	15.41	93.2118
23.7625	387.937	15.42	211.499	15.42	422.998	15.42	93.2199
23.775	388.021	15.43	211.582	15.43	423.165	15.43	93.228
23.7875	388.105	15.44	211.666	15.44	423.331	15.44	93.236
23.8	388.189	15.45	211.749	15.45	423.498	15.45	93.2441
23.8125	388.273	15.46	211.832	15.46	423.664	15.46	93.2522
23.825	388.357	15.47	211.915	15.47	423.83	15.47	93.2602
23.8375	388.441	15.48	211.998	15.48	423.996	15.48	93.2682
23.85	388.525	15.49	212.081	15.49	424.162	15.49	93.2763
23.8625	388.609	15.5	212.164	15.5	424.328	15.5	93.2843
23.875	388.693	15.51	212.247	15.51	424.493	15.51	93.2923
23.8875	388.777	15.52	212.33	15.52	424.659	15.52	93.3003
23.9	388.861	15.53	212.412	15.53	424.825	15.53	93.3083
23.9125	388.945	15.54	212.495	15.54	424.99	15.54	93.3163
23.925	389.03	15.55	212.578	15.55	425.156	15.55	93.3242
23.9375	389.114	15.56	212.661	15.56	425.321	15.56	93.3322
23.95	389.198	15.57	212.743	15.57	425.486	15.57	93.3402
23.9625	389.282	15.58	212.826	15.58	425.651	15.58	93.3481
23.975	389.366	15.59	212.908	15.59	425.817	15.59	93.356
23.9875	389.45	15.6	212.991	15.6	425.982	15.6	93.364
24	389.534	15.61	213.073	15.61	426.147	15.61	93.3719
24.0125	389.619	15.62	213.156	15.62	426.311	15.62	93.3798
24.025	389.703	15.63	213.238	15.63	426.476	15.63	93.3877
24.0375	389.787	15.64	213.32	15.64	426.641	15.64	93.3956
24.05	389.871	15.65	213.403	15.65	426.805	15.65	93.4035
24.0625	389.956	15.66	213.485	15.66	426.97	15.66	93.4114
24.075	390.04	15.67	213.567	15.67	427.134	15.67	93.4192
24.0875	390.124	15.68	213.649	15.68	427.299	15.68	93.4271
24.1	390.208	15.69	213.731	15.69	427.463	15.69	93.4349
24.1125	390.293	15.7	213.814	15.7	427.627	15.7	93.4428
24.125	390.377	15.71	213.896	15.71	427.791	15.71	93.4506
24.1375	390.461	15.72	213.978	15.72	427.955	15.72	93.4584
24.15	390.545	15.73	214.06	15.73	428.119	15.73	93.4663
24.1625	390.63	15.74	214.142	15.74	428.283	15.74	93.4741
24.175	390.714	15.75	214.223	15.75	428.447	15.75	93.4819
24.1875	390.798	15.76	214.305	15.76	428.611	15.76	93.4897
24.2	390.883	15.77	214.387	15.77	428.774	15.77	93.4974
24.2125	390.967	15.78	214.469	15.78	428.938	15.78	93.5052
24.225	391.052	15.79	214.551	15.79	429.101	15.79	93.513
24.2375	391.136	15.8	214.632	15.8	429.264	15.8	93.5207
24.25	391.22	15.81	214.714	15.81	429.428	15.81	93.5285
24.2625	391.305	15.82	214.795	15.82	429.591	15.82	93.5362
24.275	391.389	15.83	214.877	15.83	429.754	15.83	93.5439
24.2875	391.474	15.84	214.959	15.84	429.917	15.84	93.5517
24.3	391.558	15.85	215.04	15.85	430.08	15.85	93.5594
24.3125	391.642	15.86	215.121	15.86	430.243	15.86	93.5671
24.325	391.727	15.87	215.203	15.87	430.406	15.87	93.5748
24.3375	391.811	15.88	215.284	15.88	430.568	15.88	93.5825
24.35	391.896	15.89	215.365	15.89	430.731	15.89	93.5901
24.3625	391.98	15.9	215.447	15.9	430.893	15.9	93.5978
24.375	392.065	15.91	215.528	15.91	431.056	15.91	93.6055
24.3875	392.149	15.92	215.609	15.92	431.218	15.92	93.6131
24.4	392.234	15.93	215.69	15.93	431.381	15.93	93.6208
24.4125	392.318	15.94	215.771	15.94	431.543	15.94	93.6284
24.425	392.403	15.95	215.852	15.95	431.705	15.95	93.636
24.4375	392.487	15.96	215.933	15.96	431.867	15.96	93.6437
24.45	392.572	15.97	216.014	15.97	432.029	15.97	93.6513
24.4625	392.656	15.98	216.095	15.98	432.191	15.98	93.6589
24.475	392.741	15.99	216.176	15.99	432.353	15.99	93.6665
24.4875	392.825	16	216.257	16	432.514	16	93.6741
24.5	392.91	16.01	216.338	16.01	432.676	16.01	93.6817
24.5125	392.995	16.02	216.419	16.02	432.837	16.02	93.6892
24.525	393.079	16.03	216.499	16.03	432.999	16.03	93.6968
24.5375	393.164	16.04	216.58	16.04	433.16	16.04	93.7043
24.55	393.248	16.05	216.661	16.05	433.322	16.05	93.7119
24.5625	393.333	16.06	216.741	16.06	433.483	16.06	93.7194
24.575	393.418	16.07	216.822	16.07	433.644	16.07	93.727
24.5875	393.502	16.08	216.903	16.08	433.805	16.08	93.7345
24.6	393.587	16.09	216.983	16.09	433.966	16.09	93.742
24.6125	393.672	16.1	217.063	16.1	434.127	16.1	93.7495
24.625	393.756	16.11	217.144	16.11	434.288	16.11	93.757
24.6375	393.841	16.12	217.224	16.12	434.449	16.12	93.7645
24.65	393.926	16.13	217.305	16.13	434.609	16.13	93.772
24.6625	394.01	16.14	217.385	16.14	434.77	16.14	93.7794
24.675	394.095	16.15	217.465	16.15	434.93	16.15	93.7869
24.6875	394.18	16.16	217.545	16.16	435.091	16.16	93.7944
24.7	394.265	16.17	217.626	16.17	435.251	16.17	93.8018
24.7125	394.349	16.18	217.706	16.18	435.411	16.18	93.8093
24.725	394.434	16.19	217.786	16.19	435.572	16.19	93.8167
24.7375	394.519	16.2	217.866	16.2	435.732	16.2	93.8241
24.75	394.604	16.21	217.946	16.21	435.892	16.21	93.8315
24.7625	394.688	16.22	218.026	16.22	436.052	16.22	93.8389
24.775	394.773	16.23	218.106	16.23	436.211	16.23	93.8463
24.7875	394.858	16.24	218.186	16.24	436.371	16.24	93.8537
24.8	394.943	16.25	218.265	16.25	436.531	16.25	93.8611
24.8125	395.027	16.26	218.345	16.26	436.691	16.26	93.8685
24.825	395.112	16.27	218.425	16.27	436.85	16.27	93.8759
24.8375	395.197	16.28	218.505	16.28	437.01	16.28	93.8832
24.85	395.282	16.29	218.584	16.29	437.169	16.29	93.8906
24.8625	395.367	16.3	218.664	16.3	437.328	16.3	93.8979
24.875	395.452	16.31	218.744	16.31	437.487	16.31	93.9053
24.8875	395.536	16.32	218.823	16.32	437.647	16.32	93.9126
24.9	395.621	16.33	218.903	16.33	437.806	16.33	93.9199
24.9125	395.706	16.34	218.982	16.34	437.965	16.34	93.9272
24.925	395.791	16.35	219.062	16.35	438.124	16.35	93.9345
24.9375	395.876	16.36	219.141	16.36	438.282	16.36	93.9418
24.95	395.961	16.37	219.221	16.37	438.441	16.37	93.9491
24.9625	396.046	16.38	219.3	16.38	438.6	16.38	93.9564
24.975	396.131	16.39	219.379	16.39	438.758	16.39	93.9637
24.9875	396.216	16.4	219.458	16.4	438.917	16.4	93.971
25	396.3	16.41	219.538	16.41	439.075	16.41	93.9782
25.0125	396.385	16.42	219.617	16.42	439.234	16.42	93.9855
25.025	396.47	16.43	219.696	16.43	439.392	16.43	93.9927
25.0375	396.555	16.44	219.775	16.44	439.55	16.44	94
25.05	396.64	16.45	219.854	16.45	439.708	16.45	94.0072
25.0625	396.725	16.46	219.933	16.46	439.866	16.46	94.0144
25.075	396.81	16.47	220.012	16.47	440.024	16.47	94.0216
25.0875	396.895	16.48	220.091	16.48	440.182	16.48	94.0288
25.1	396.98	16.49	220.17	16.49	440.34	16.49	94.036
25.1125	397.065	16.5	220.249	16.5	440.498	16.5	94.0432
25.125	397.15	16.51	220.328	16.51	440.655	16.51	94.0504
25.1375	397.235	16.52	220.406	16.52	440.813	16.52	94.0576
25.15	397.32	16.53	220.485	16.53	440.97	16.53	94.0648
25.1625	397.405	16.54	220.564	16.54	441.128	16.54	94.0719
25.175	397.49	16.55	220.643	16.55	441.285	16.55	94.0791
25.1875	397.575	16.56	220.721	16.56	441.442	16.56	94.0862
25.2	397.66	16.57	220.8	16.57	441.6	16.57	94.0933
25.2125	397.745	16.58	220.878	16.58	441.757	16.58	94.1005
25.225	397.83	16.59	220.957	16.59	441.914	16.59	94.1076
25.2375	397.916	16.6	221.035	16.6	442.071	16.6	94.1147
25.25	398.001	16.61	221.114	16.61	442.228	16.61	94.1218
25.2625	398.086	16.62	221.192	16.62	442.384	16.62	94.1289
25.275	398.171	16.63	221.271	16.63	442.541	16.63	94.136
25.2875	398.256	16.64	221.349	16.64	442.698	16.64	94.1431
25.3	398.341	16.65	221.427	16.65	442.854	16.65	94.1502
25.3125	398.426	16.66	221.505	16.66	443.011	16.66	94.1573
25.325	398.511	16.67	221.584	16.67	443.167	16.67	94.1643
25.3375	398.596	16.68	221.662	16.68	443.324	16.68	94.1714
25.35	398.682	16.69	221.74	16.69	443.48	16.69	94.1784
25.3625	398.767	16.7	221.818	16.7	443.636	16.7	94.1855
25.375	398.852	16.71	221.896	16.71	443.792	16.71	94.1925
25.3875	398.937	16.72	221.974	16.72	443.948	16.72	94.1995
25.4	399.022	16.73	222.052	16.73	444.104	16.73	94.2065
25.4125	399.107	16.74	222.13	16.74	444.26	16.74	94.2135
25.425	399.193	16.75	222.208	16.75	444.416	16.75	94.2206
25.4375	399.278	16.76	222.286	16.76	444.571	16.76	94.2275
25.45	399.363	16.77	222.364	16.77	444.727	16.77	94.2345
25.4625	399.448	16.78	222.441	16.78	444.883	16.78	94.2415
25.475	399.533	16.79	222.519	16.79	445.038	16.79	94.2485
25.4875	399.619	16.8	222.597	16.8	445.193	16.8	94.2555
25.5	399.704	16.81	222.674	16.81	445.349	16.81	94.2624
25.5125	399.789	16.82	222.752	16.82	445.504	16.82	94.2694
25.525	399.874	16.83	222.83	16.83	445.659	16.83	94.2763
25.5375	399.96	16.84	222.907	16.84	445.814	16.84	94.2833
25.55	400.045	16.85	222.985	16.85	445.969	16.85	94.2902
25.5625	400.13	16.86	223.062	16.86	446.124	16.86	94.2971
25.575	400.215	16.87	223.14	16.87	446.279	16.87	94.304
25.5875	400.301	16.88	223.217	16.88	446.434	16.88	94.311
25.6	400.386	16.89	223.294	16.89	446.589	16.89	94.3179
25.6125	400.471	16.9	223.372	16.9	446.743	16.9	94.3247
25.625	400.556	16.91	223.449	16.91	446.898	16.91	94.3316
25.6375	400.642	16.92	223.526	16.92	447.052	16.92	94.3385
25.65	400.727	16.93	223.603	16.93	447.207	16.93	94.3454
25.6625	400.812	16.94	223.681	16.94	447.361	16.94	94.3523
25.675	400.898	16.95	223.758	16.95	447.515	16.95	94.3591
25.6875	400.983	16.96	223.835	16.96	447.67	16.96	94.366
25.7	401.068	16.97	223.912	16.97	447.824	16.97	94.3728
25.7125	401.154	16.98	223.989	16.98	447.978	16.98	94.3797
25.725	401.239	16.99	224.066	16.99	448.132	16.99	94.3865
25.7375	401.324	17	224.143	17	448.286	17	94.3933
25.75	401.41	17.01	224.22	17.01	448.439	17.01	94.4001
25.7625	401.495	17.02	224.297	17.02	448.593	17.02	94.4069
25.775	401.581	17.03	224.373	17.03	448.747	17.03	94.4137
25.7875	401.666	17.04	224.45	17.04	448.9	17.04	94.4205
25.8	401.751	17.05	224.527	17.05	449.054	17.05	94.4273
25.8125	401.837	17.06	224.604	17.06	449.207	17.06	94.4341
25.825	401.922	17.07	224.68	17.07	449.361	17.07	94.4409
25.8375	402.008	17.08	224.757	17.08	449.514	17.08	94.4477
25.85	402.093	17.09	224.834	17.09	449.667	17.09	94.4544
25.8625	402.178	17.1	224.91	17.1	449.82	17.1	94.4612
25.875	402.264	17.11	224.987	17.11	449.973	17.11	94.4679
25.8875	402.349	17.12	225.063	17.12	450.126	17.12	94.4747
25.9	402.435	17.13	225.14	17.13	450.279	17.13	94.4814
25.9125	402.52	17.14	225.216	17.14	450.432	17.14	94.4881
25.925	402.606	17.15	225.292	17.15	450.585	17.15	94.4948
25.9375	402.691	17.16	225.369	17.16	450.738	17.16	94.5016
25.95	402.776	17.17	225.445	17.17	450.89	17.17	94.5083
25.9625	402.862	17.18	225.521	17.18	451.043	17.18	94.515
25.975	402.947	17.19	225.598	17.19	451.195	17.19	94.5217
25.9875	403.033	17.2	225.674	17.2	451.348	17.2	94.5284
26	403.118	17.21	225.75	17.21	451.5	17.21	94.535
26.0125	403.204	17.22	225.826	17.22	451.652	17.22	94.5417
26.025	403.289	17.23	225.902	17.23	451.804	17.23	94.5484
26.0375	403.375	17.24	225.978	17.24	451.956	17.24	94.555
26.05	403.46	17.25	226.054	17.25	452.108	17.25	94.5617
26.0625	403.546	17.26	226.13	17.26	452.26	17.26	94.5683
26.075	403.632	17.27	226.206	17.27	452.412	17.27	94.575
26.0875	403.717	17.28	226.282	17.28	452.564	17.28	94.5816
26.1	403.803	17.29	226.358	17.29	452.716	17.29	94.5882
26.1125	403.888	17.3	226.434	17.3	452.867	17.3	94.5948
26.125	403.974	17.31	226.51	17.31	453.019	17.31	94.6014
26.1375	404.059	17.32	226.585	17.32	453.171	17.32	94.6081
26.15	404.145	17.33	226.661	17.33	453.322	17.33	94.6146
26.1625	404.23	17.34	226.737	17.34	453.473	17.34	94.6212
26.175	404.316	17.35	226.812	17.35	453.625	17.35	94.6278
26.1875	404.402	17.36	226.888	17.36	453.776	17.36	94.6344
26.2	404.487	17.37	226.963	17.37	453.927	17.37	94.641
26.2125	404.573	17.38	227.039	17.38	454.078	17.38	94.6475
26.225	404.658	17.39	227.114	17.39	454.229	17.39	94.6541
26.2375	404.744	17.4	227.19	17.4	454.38	17.4	94.6607
26.25	404.83	17.41	227.265	17.41	454.531	17.41	94.6672
26.2625	404.915	17.42	227.341	17.42	454.681	17.42	94.6737
26.275	405.001	17.43	227.416	17.43	454.832	17.43	94.6803
26.2875	405.086	17.44	227.491	17.44	454.983	17.44	94.6868
26.3	405.172	17.45	227.567	17.45	455.133	17.45	94.6933
26.3125	405.258	17.46	227.642	17.46	455.284	17.46	94.6998
26.325	405.343	17.47	227.717	17.47	455.434	17.47	94.7063
26.3375	405.429	17.48	227.792	17.48	455.585	17.48	94.7128
26.35	405.515	17.49	227.867	17.49	455.735	17.49	94.7193
26.3625	405.6	17.5	227.942	17.5	455.885	17.5	94.7258
26.375	405.686	17.51	228.018	17.51	456.035	17.51	94.7323
26.3875	405.772	17.52	228.093	17.52	456.185	17.52	94.7387
26.4	405.857	17.53	228.168	17.53	456.335	17.53	94.7452
26.4125	405.943	17.54	228.243	17.54	456.485	17.54	94.7517
26.425	406.029	17.55	228.317	17.55	456.635	17.55	94.7581
26.4375	406.114	17.56	228.392	17.56	456.785	17.56	94.7646
26.45	406.2	17.57	228.467	17.57	456.934	17.57	94.771
26.4625	406.286	17.58	228.542	17.58	457.084	17.58	94.7775
26.475	406.371	17.59	228.617	17.59	457.233	17.59	94.7839
26.4875	406.457	17.6	228.691	17.6	457.383	17.6	94.7903
26.5	406.543	17.61	228.766	17.61	457.532	17.61	94.7967
26.5125	406.629	17.62	228.841	17.62	457.682	17.62	94.8031
26.525	406.714	17.63	228.915	17.63	457.831	17.63	94.8095
26.5375	406.8	17.64	228.99	17.64	457.98	17.64	94.8159
26.55	406.886	17.65	229.065	17.65	458.129	17.65	94.8223
26.5625	406.972	17.66	229.139	17.66	458.278	17.66	94.8287
26.575	407.057	17.67	229.214	17.67	458.427	17.67	94.8351
26.5875	407.143	17.68	229.288	17.68	458.576	17.68	94.8414
26.6	407.229	17.69	229.362	17.69	458.725	17.69	94.8478
26.6125	407.315	17.7	229.437	17.7	458.873	17.7	94.8542
26.625	407.4	17.71	229.511	17.71	459.022	17.71	94.8605
26.6375	407.486	17.72	229.585	17.72	459.171	17.72	94.8669
26.65	407.572	17.73	229.66	17.73	459.319	17.73	94.8732
26.6625	407.658	17.74	229.734	17.74	459.468	17.74	94.8795
26.675	407.743	17.75	229.808	17.75	459.616	17.75	94.8859
26.6875	407.829	17.76	229.882	17.76	459.764	17.76	94.8922
26.7	407.915	17.77	229.956	17.77	459.913	17.77	94.8985
26.7125	408.001	17.78	230.03	17.78	460.061	17.78	94.9048
26.725	408.087	17.79	230.104	17.79	460.209	17.79	94.9111
26.7375	408.173	17.8	230.178	17.8	460.357	17.8	94.9174
26.75	408.258	17.81	230.252	17.81	460.505	17.81	94.9237
26.7625	408.344	17.82	230.326	17.82	460.653	17.82	94.93
26.775	408.43	17.83	230.4	17.83	460.801	17.83	94.9362
26.7875	408.516	17.84	230.474	17.84	460.948	17.84	94.9425
26.8	408.602	17.85	230.548	17.85	461.096	17.85	94.9488
26.8125	408.688	17.86	230.622	17.86	461.244	17.86	94.955
26.825	408.773	17.87	230.696	17.87	461.391	17.87	94.9613
26.8375	408.859	17.88	230.769	17.88	461.539	17.88	94.9675
26.85	408.945	17.89	230.843	17.89	461.686	17.89	94.9738
26.8625	409.031	17.9	230.917	17.9	461.833	17.9	94.98
26.875	409.117	17.91	230.99	17.91	461.981	17.91	94.9862
26.8875	409.203	17.92	231.064	17.92	462.128	17.92	94.9924
26.9	409.289	17.93	231.137	17.93	462.275	17.93	94.9986
26.9125	409.375	17.94	231.211	17.94	462.422	17.94	95.0049
26.925	409.46	17.95	231.284	17.95	462.569	17.95	95.0111
26.9375	409.546	17.96	231.358	17.96	462.716	17.96	95.0173
26.95	409.632	17.97	231.431	17.97	462.863	17.97	95.0234
26.9625	409.718	17.98	231.505	17.98	463.009	17.98	95.0296
26.975	409.804	17.99	231.578	17.99	463.156	17.99	95.0358
26.9875	409.89	18	231.651	18	463.303	18	95.042
27	409.976	18.01	231.725	18.01	463.449	18.01	95.0481
27.0125	410.062	18.02	231.798	18.02	463.596	18.02	95.0543
27.025	410.148	18.03	231.871	18.03	463.742	18.03	95.0605
27.0375	410.234	18.04	231.944	18.04	463.888	18.04	95.0666
27.05	410.32	18.05	232.017	18.05	464.035	18.05	95.0727
27.0625	410.405	18.06	232.09	18.06	464.181	18.06	95.0789
27.075	410.491	18.07	232.163	18.07	464.327	18.07	95.085
27.0875	410.577	18.08	232.236	18.08	464.473	18.08	95.0911
27.1	410.663	18.09	232.309	18.09	464.619	18.09	95.0973
27.1125	410.749	18.1	232.382	18.1	464.765	18.1	95.1034
27.125	410.835	18.11	232.455	18.11	464.911	18.11	95.1095
27.1375	410.921	18.12	232.528	18.12	465.056	18.12	95.1156
27.15	411.007	18.13	232.601	18.13	465.202	18.13	95.1217
27.1625	411.093	18.14	232.674	18.14	465.348	18.14	95.1277
27.175	411.179	18.15	232.747	18.15	465.493	18.15	95.1338
27.1875	411.265	18.16	232.819	18.16	465.639	18.16	95.1399
27.2	411.351	18.17	232.892	18.17	465.784	18.17	95.146
27.2125	411.437	18.18	232.965	18.18	465.93	18.18	95.152
27.225	411.523	18.19	233.037	18.19	466.075	18.19	95.1581
27.2375	411.609	18.2	233.11	18.2	466.22	18.2	95.1642
27.25	411.695	18.21	233.183	18.21	466.365	18.21	95.1702
27.2625	411.781	18.22	233.255	18.22	466.51	18.22	95.1762
27.275	411.867	18.23	233.328	18.23	466.655	18.23	95.1823
27.2875	411.953	18.24	233.4	18.24	466.8	18.24	95.1883
27.3	412.039	18.25	233.473	18.25	466.945	18.25	95.1943
27.3125	412.125	18.26	233.545	18.26	467.09	18.26	95.2003
27.325	412.211	18.27	233.617	18.27	467.235	18.27	95.2063
27.3375	412.297	18.28	233.69	18.28	467.379	18.28	95.2124
27.35	412.383	18.29	233.762	18.29	467.524	18.29	95.2184
27.3625	412.469	18.3	233.834	18.3	467.669	18.3	95.2243
27.375	412.555	18.31	233.907	18.31	467.813	18.31	95.2303
27.3875	412.641	18.32	233.979	18.32	467.957	18.32	95.2363
27.4	412.727	18.33	234.051	18.33	468.102	18.33	95.2423
27.4125	412.814	18.34	234.123	18.34	468.246	18.34	95.2483
27.425	412.9	18.35	234.195	18.35	468.39	18.35	95.2542
27.4375	412.986	18.36	234.267	18.36	468.534	18.36	95.2602
27.45	413.072	18.37	234.339	18.37	468.678	18.37	95.2661
27.4625	413.158	18.38	234.411	18.38	468.822	18.38	95.2721
27.475	413.244	18.39	234.483	18.39	468.966	18.39	95.278
27.4875	413.33	18.4	234.555	18.4	469.11	18.4	95.284
27.5	413.416	18.41	234.627	18.41	469.254	18.41	95.2899
27.5125	413.502	18.42	234.699	18.42	469.398	18.42	95.2958
27.525	413.588	18.43	234.771	18.43	469.541	18.43	95.3017
27.5375	413.674	18.44	234.842	18.44	469.685	18.44	95.3076
27.55	413.76	18.45	234.914	18.45	469.828	18.45	95.3136
27.5625	413.847	18.46	234.986	18.46	469.972	18.46	95.3195
27.575	413.933	18.47	235.058	18.47	470.115	18.47	95.3254
27.5875	414.019	18.48	235.129	18.48	470.258	18.48	95.3312
27.6	414.105	18.49	235.201	18.49	470.402	18.49	95.3371
27.6125	414.191	18.5	235.272	18.5	470.545	18.5	95.343
27.625	414.277	18.51	235.344	18.51	470.688	18.51	95.3489
27.6375	414.363	18.52	235.415	18.52	470.831	18.52	95.3547
27.65	414.449	18.53	235.487	18.53	470.974	18.53	95.3606
27.6625	414.536	18.54	235.558	18.54	471.117	18.54	95.3665
27.675	414.622	18.55	235.63	18.55	471.26	18.55	95.3723
27.6875	414.708	18.56	235.701	18.56	471.402	18.56	95.3782
27.7	414.794	18.57	235.773	18.57	471.545	18.57	95.384
27.7125	414.88	18.58	235.844	18.58	471.688	18.58	95.3898
27.725	414.966	18.59	235.915	18.59	471.83	18.59	95.3957
27.7375	415.052	18.6	235.986	18.6	471.973	18.6	95.4015
27.75	415.139	18.61	236.058	18.61	472.115	18.61	95.4073
27.7625	415.225	18.62	236.129	18.62	472.258	18.62	95.4131
27.775	415.311	18.63	236.2	18.63	472.4	18.63	95.4189
27.7875	415.397	18.64	236.271	18.64	472.542	18.64	95.4247
27.8	415.483	18.65	236.342	18.65	472.684	18.65	95.4305
27.8125	415.569	18.66	236.413	18.66	472.826	18.66	95.4363
27.825	415.656	18.67	236.484	18.67	472.968	18.67	95.4421
27.8375	415.742	18.68	236.555	18.68	473.11	18.68	95.4479
27.85	415.828	18.69	236.626	18.69	473.252	18.69	95.4537
27.8625	415.914	18.7	236.697	18.7	473.394	18.7	95.4594
27.875	416	18.71	236.768	18.71	473.536	18.71	95.4652
27.8875	416.087	18.72	236.839	18.72	473.678	18.72	95.4709
27.9	416.173	18.73	236.91	18.73	473.819	18.73	95.4767
27.9125	416.259	18.74	236.98	18.74	473.961	18.74	95.4824
27.925	416.345	18.75	237.051	18.75	474.102	18.75	95.4882
27.9375	416.431	18.76	237.122	18.76	474.244	18.76	95.4939
27.95	416.518	18.77	237.192	18.77	474.385	18.77	95.4997
27.9625	416.604	18.78	237.263	18.78	474.526	18.78	95.5054
27.975	416.69	18.79	237.334	18.79	474.667	18.79	95.5111
27.9875	416.776	18.8	237.404	18.8	474.809	18.8	95.5168
28	416.863	18.81	237.475	18.81	474.95	18.81	95.5225
28.0125	416.949	18.82	237.545	18.82	475.091	18.82	95.5282
28.025	417.035	18.83	237.616	18.83	475.232	18.83	95.5339
28.0375	417.121	18.84	237.686	18.84	475.373	18.84	95.5396
28.05	417.207	18.85	237.757	18.85	475.513	18.85	95.5453
28.0625	417.294	18.86	237.827	18.86	475.654	18.86	95.551
28.075	417.38	18.87	237.897	18.87	475.795	18.87	95.5567
28.0875	417.466	18.88	237.968	18.88	475.936	18.88	95.5623
28.1	417.552	18.89	238.038	18.89	476.076	18.89	95.568
28.1125	417.639	18.9	238.108	18.9	476.217	18.9	95.5737
28.125	417.725	18.91	238.179	18.91	476.357	18.91	95.5793
28.1375	417.811	18.92	238.249	18.92	476.497	18.92	95.585
28.15	417.898	18.93	238.319	18.93	476.638	18.93	95.5906
28.1625	417.984	18.94	238.389	18.94	476.778	18.94	95.5962
28.175	418.07	18.95	238.459	18.95	476.918	18.95	95.6019
28.1875	418.156	18.96	238.529	18.96	477.058	18.96	95.6075
28.2	418.243	18.97	238.599	18.97	477.198	18.97	95.6131
28.2125	418.329	18.98	238.669	18.98	477.338	18.98	95.6187
28.225	418.415	18.99	238.739	18.99	477.478	18.99	95.6244
28.2375	418.501	19	238.809	19	477.618	19	95.63
28.25	418.588	19.01	238.879	19.01	477.758	19.01	95.6356
28.2625	418.674	19.02	238.949	19.02	477.897	19.02	95.6412
28.275	418.76	19.03	239.019	19.03	478.037	19.03	95.6467
28.2875	418.847	19.04	239.088	19.04	478.177	19.04	95.6523
28.3	418.933	19.05	239.158	19.05	478.316	19.05	95.6579
28.3125	419.019	19.06	239.228	19.06	478.456	19.06	95.6635
28.325	419.106	19.07	239.298	19.07	478.595	19.07	95.6691
28.3375	419.192	19.08	239.367	19.08	478.734	19.08	95.6746
28.35	419.278	19.09	239.437	19.09	478.874	19.09	95.6802
28.3625	419.365	19.1	239.506	19.1	479.013	19.1	95.6857
28.375	419.451	19.11	239.576	19.11	479.152	19.11	95.6913
28.3875	419.537	19.12	239.645	19.12	479.291	19.12	95.6968
28.4	419.623	19.13	239.715	19.13	479.43	19.13	95.7024
28.4125	419.71	19.14	239.784	19.14	479.569	19.14	95.7079
28.425	419.796	19.15	239.854	19.15	479.708	19.15	95.7134
28.4375	419.882	19.16	239.923	19.16	479.847	19.16	95.719
28.45	419.969	19.17	239.993	19.17	479.985	19.17	95.7245
28.4625	420.055	19.18	240.062	19.18	480.124	19.18	95.73
28.475	420.142	19.19	240.131	19.19	480.263	19.19	95.7355
28.4875	420.228	19.2	240.201	19.2	480.401	19.2	95.741
28.5	420.314	19.21	240.27	19.21	480.54	19.21	95.7465
28.5125	420.401	19.22	240.339	19.22	480.678	19.22	95.752
28.525	420.487	19.23	240.408	19.23	480.816	19.23	95.7575
28.5375	420.573	19.24	240.477	19.24	480.955	19.24	95.763
28.55	420.66	19.25	240.546	19.25	481.093	19.25	95.7685
28.5625	420.746	19.26	240.616	19.26	481.231	19.26	95.7739
28.575	420.832	19.27	240.685	19.27	481.369	19.27	95.7794
28.5875	420.919	19.28	240.754	19.28	481.507	19.28	95.7849
28.6	421.005	19.29	240.823	19.29	481.645	19.29	95.7903
28.6125	421.091	19.3	240.892	19.3	481.783	19.3	95.7958
28.625	421.178	19.31	240.96	19.31	481.921	19.31	95.8012
28.6375	421.264	19.32	241.029	19.32	482.059	19.32	95.8067
28.65	421.351	19.33	241.098	19.33	482.196	19.33	95.8121
28.6625	421.437	19.34	241.167	19.34	482.334	19.34	95.8175
28.675	421.523	19.35	241.236	19.35	482.472	19.35	95.823
28.6875	421.61	19.36	241.305	19.36	482.609	19.36	95.8284
28.7	421.696	19.37	241.373	19.37	482.747	19.37	95.8338
28.7125	421.783	19.38	241.442	19.38	482.884	19.38	95.8392
28.725	421.869	19.39	241.511	19.39	483.021	19.39	95.8446
28.7375	421.955	19.4	241.579	19.4	483.159	19.4	95.85
28.75	422.042	19.41	241.648	19.41	483.296	19.41	95.8554
28.7625	422.128	19.42	241.716	19.42	483.433	19.42	95.8608
28.775	422.215	19.43	241.785	19.43	483.57	19.43	95.8662
28.7875	422.301	19.44	241.853	19.44	483.707	19.44	95.8716
28.8	422.387	19.45	241.922	19.45	483.844	19.45	95.877
28.8125	422.474	19.46	241.99	19.46	483.981	19.46	95.8824
28.825	422.56	19.47	242.059	19.47	484.118	19.47	95.8877
28.8375	422.647	19.48	242.127	19.48	484.254	19.48	95.8931
28.85	422.733	19.49	242.196	19.49	484.391	19.49	95.8984
28.8625	422.819	19.5	242.264	19.5	484.528	19.5	95.9038
28.875	422.906	19.51	242.332	19.51	484.664	19.51	95.9091
28.8875	422.992	19.52	242.4	19.52	484.801	19.52	95.9145
28.9	423.079	19.53	242.469	19.53	484.937	19.53	95.9198
28.9125	423.165	19.54	242.537	19.54	485.074	19.54	95.9252
28.925	423.252	19.55	242.605	19.55	485.21	19.55	95.9305
28.9375	423.338	19.56	242.673	19.56	485.346	19.56	95.9358
28.95	423.424	19.57	242.741	19.57	485.482	19.57	95.9411
28.9625	423.511	19.58	242.809	19.58	485.619	19.58	95.9465
28.975	423.597	19.59	242.877	19.59	485.755	19.59	95.9518
28.9875	423.684	19.6	242.945	19.6	485.891	19.6	95.9571
29	423.77	19.61	243.013	19.61	486.027	19.61	95.9624
29.0125	423.857	19.62	243.081	19.62	486.162	19.62	95.9677
29.025	423.943	19.63	243.149	19.63	486.298	19.63	95.973
29.0375	424.03	19.64	243.217	19.64	486.434	19.64	95.9783
29.05	424.116	19.65	243.285	19.65	486.57	19.65	95.9835
29.0625	424.203	19.66	243.353	19.66	486.705	19.66	95.9888
29.075	424.289	19.67	243.42	19.67	486.841	19.67	95.9941
29.0875	424.375	19.68	243.488	19.68	486.976	19.68	95.9993
29.1	424.462	19.69	243.556	19.69	487.112	19.69	96.0046
29.1125	424.548	19.7	243.624	19.7	487.247	19.7	96.0099
29.125	424.635	19.71	243.691	19.71	487.382	19.71	96.0151
29.1375	424.721	19.72	243.759	19.72	487.518	19.72	96.0204
29.15	424.808	19.73	243.826	19.73	487.653	19.73	96.0256
29.1625	424.894	19.74	243.894	19.74	487.788	19.74	96.0309
29.175	424.981	19.75	243.962	19.75	487.923	19.75	96.0361
29.1875	425.067	19.76	244.029	19.76	488.058	19.76	96.0413
29.2	425.154	19.77	244.097	19.77	488.193	19.77	96.0465
29.2125	425.24	19.78	244.164	19.78	488.328	19.78	96.0517
29.225	425.327	19.79	244.231	19.79	488.463	19.79	96.057
29.2375	425.413	19.8	244.299	19.8	488.598	19.8	96.0622
29.25	425.5	19.81	244.366	19.81	488.732	19.81	96.0674
29.2625	425.586	19.82	244.433	19.82	488.867	19.82	96.0726
29.275	425.673	19.83	244.501	19.83	489.001	19.83	96.0778
29.2875	425.759	19.84	244.568	19.84	489.136	19.84	96.083
29.3	425.846	19.85	244.635	19.85	489.27	19.85	96.0882
29.3125	425.932	19.86	244.702	19.86	489.405	19.86	96.0933
29.325	426.019	19.87	244.77	19.87	489.539	19.87	96.0985
29.3375	426.105	19.88	244.837	19.88	489.673	19.88	96.1037
29.35	426.192	19.89	244.904	19.89	489.808	19.89	96.1089
29.3625	426.278	19.9	244.971	19.9	489.942	19.9	96.114
29.375	426.365	19.91	245.038	19.91	490.076	19.91	96.1192
29.3875	426.451	19.92	245.105	19.92	490.21	19.92	96.1243
29.4	426.538	19.93	245.172	19.93	490.344	19.93	96.1295
29.4125	426.624	19.94	245.239	19.94	490.478	19.94	96.1346
29.425	426.711	19.95	245.306	19.95	490.612	19.95	96.1398
29.4375	426.797	19.96	245.373	19.96	490.745	19.96	96.1449
29.45	426.884	19.97	245.44	19.97	490.879	19.97	96.15
29.4625	426.97	19.98	245.506	19.98	491.013	19.98	96.1552
[truncated: 8,002 more rows]

## Sheet: b
Modified Paschen curve		Case 1		Case 2		Case 3
Distance (um)	Voltage (V)	Distance (um)	Voltage (V)	Distance (um)	Voltage (V)	Distance (um)	Voltage (V)
0.1	9.13259	0.01	1.12522	0.01	1.5753	0.01	3.37565
0.2	17.3525	0.02	2.24106	0.02	3.13749	0.02	6.72319
0.3	25.2609	0.03	3.34765	0.03	4.68671	0.03	10.0429
0.4	32.9648	0.04	4.4451	0.04	6.22313	0.04	13.3353
0.5	40.5127	0.05	5.53351	0.05	7.74692	0.05	16.6005
0.6	47.9321	0.06	6.61301	0.06	9.25822	0.06	19.839
0.7	55.241	0.07	7.6837	0.07	10.7572	0.07	23.0511
0.8	62.4517	0.08	8.74569	0.08	12.244	0.08	26.2371
0.9	69.5735	0.09	9.79909	0.09	13.7187	0.09	29.3973
1	76.6133	0.1	10.844	0.1	15.1816	0.1	32.532
1.1	83.5765	0.11	11.8805	0.11	16.6327	0.11	35.6415
1.2	90.4678	0.12	12.9087	0.12	18.0722	0.12	38.7262
1.3	97.2906	0.13	13.9288	0.13	19.5003	0.13	41.7863
1.4	104.048	0.14	14.9407	0.14	20.917	0.14	44.8221
1.5	110.743	0.15	15.9446	0.15	22.3225	0.15	47.8339
1.6	117.377	0.16	16.9407	0.16	23.717	0.16	50.822
1.7	123.952	0.17	17.9289	0.17	25.1005	0.17	53.7867
1.8	130.47	0.18	18.9094	0.18	26.4732	0.18	56.7283
1.9	136.933	0.19	19.8823	0.19	27.8352	0.19	59.6469
2	143.341	0.2	20.8477	0.2	29.1867	0.2	62.543
2.1	149.696	0.21	21.8056	0.21	30.5278	0.21	65.4167
2.2	155.999	0.22	22.7561	0.22	31.8585	0.22	68.2683
2.3	162.25	0.23	23.6993	0.23	33.1791	0.23	71.098
2.4	168.45	0.24	24.6354	0.24	34.4896	0.24	73.9062
2.5	174.6	0.25	25.5643	0.25	35.7901	0.25	76.693
2.6	180.701	0.26	26.4862	0.26	37.0807	0.26	79.4587
2.7	186.753	0.27	27.4012	0.27	38.3616	0.27	82.2035
2.8	192.756	0.28	28.3092	0.28	39.633	0.28	84.9278
2.9	198.711	0.29	29.2105	0.29	40.8947	0.29	87.6316
3	204.617	0.3	30.1051	0.3	42.1471	0.3	90.3152
3.1	210.476	0.31	30.993	0.31	43.3901	0.31	92.9789
3.2	216.287	0.32	31.8743	0.32	44.624	0.32	95.6229
3.3	222.05	0.33	32.7491	0.33	45.8488	0.33	98.2473
3.4	227.765	0.34	33.6175	0.34	47.0645	0.34	100.853
3.5	233.433	0.35	34.4795	0.35	48.2713	0.35	103.439
3.6	239.052	0.36	35.3353	0.36	49.4694	0.36	106.006
3.7	244.623	0.37	36.1848	0.37	50.6587	0.37	108.554
3.8	250.145	0.38	37.0282	0.38	51.8394	0.38	111.084
3.9	255.617	0.39	37.8654	0.39	53.0116	0.39	113.596
4	261.04	0.4	38.6967	0.4	54.1754	0.4	116.09
4.1	266.412	0.41	39.522	0.41	55.3308	0.41	118.566
4.2	271.732	0.42	40.3414	0.42	56.478	0.42	121.024
4.3	277	0.43	41.155	0.43	57.617	0.43	123.465
4.4	282.214	0.44	41.9628	0.44	58.7479	0.44	125.888
4.5	287.374	0.45	42.7649	0.45	59.8708	0.45	128.295
4.6	292.476	0.46	43.5613	0.46	60.9859	0.46	130.684
4.7	297.521	0.47	44.3522	0.47	62.0931	0.47	133.057
4.8	302.505	0.48	45.1376	0.48	63.1926	0.48	135.413
4.9	307.426	0.49	45.9174	0.49	64.2844	0.49	137.752
5	312.282	0.5	46.6919	0.5	65.3686	0.5	140.076
5.1	317.07	0.51	47.461	0.51	66.4454	0.51	142.383
5.2	321.785	0.52	48.2248	0.52	67.5147	0.52	144.674
5.3	326.425	0.53	48.9833	0.53	68.5767	0.53	146.95
5.4	330.985	0.54	49.7367	0.54	69.6313	0.54	149.21
5.5	335.458	0.55	50.4849	0.55	70.6788	0.55	151.455
5.6	339.839	0.56	51.228	0.56	71.7192	0.56	153.684
5.7	344.121	0.57	51.9661	0.57	72.7525	0.57	155.898
5.8	348.296	0.58	52.6992	0.58	73.7789	0.58	158.098
5.9	352.352	0.59	53.4274	0.59	74.7983	0.59	160.282
6	356.278	0.6	54.1506	0.6	75.8109	0.6	162.452
6.1	360.06	0.61	54.8691	0.61	76.8167	0.61	164.607
6.2	363.681	0.62	55.5827	0.62	77.8158	0.62	166.748
6.3	367.12	0.63	56.2917	0.63	78.8083	0.63	168.875
6.4	370.353	0.64	56.9959	0.64	79.7942	0.64	170.988
6.5	373.347	0.65	57.6955	0.65	80.7737	0.65	173.086
6.6	376.066	0.66	58.3904	0.66	81.7466	0.66	175.171
6.7	378.461	0.67	59.0809	0.67	82.7132	0.67	177.243
6.8	380.476	0.68	59.7668	0.68	83.6735	0.68	179.3
6.9	382.042	0.69	60.4482	0.69	84.6275	0.69	181.345
7	383.075	0.7	61.1252	0.7	85.5753	0.7	183.376
7.1	383.49	0.71	61.7979	0.71	86.517	0.71	185.394
7.2	383.207	0.72	62.4662	0.72	87.4526	0.72	187.398
7.3	382.182	0.73	63.1302	0.73	88.3822	0.73	189.391
7.4	380.439	0.74	63.7899	0.74	89.3059	0.74	191.37
7.5	378.092	0.75	64.4454	0.75	90.2236	0.75	193.336
7.6	375.326	0.76	65.0968	0.76	91.1355	0.76	195.29
7.7	372.338	0.77	65.744	0.77	92.0416	0.77	197.232
7.8	369.293	0.78	66.3872	0.78	92.942	0.78	199.161
7.9	366.302	0.79	67.0262	0.79	93.8367	0.79	201.079
8	363.429	0.8	67.6613	0.8	94.7258	0.8	202.984
8.1	360.705	0.81	68.2924	0.81	95.6093	0.81	204.877
8.2	358.141	0.82	68.9195	0.82	96.4873	0.82	206.758
8.3	355.739	0.83	69.5427	0.83	97.3598	0.83	208.628
8.4	353.493	0.84	70.1621	0.84	98.2269	0.84	210.486
8.5	351.396	0.85	70.7776	0.85	99.0886	0.85	212.333
8.6	349.439	0.86	71.3893	0.86	99.945	0.86	214.168
8.7	347.615	0.87	71.9973	0.87	100.796	0.87	215.992
8.8	345.914	0.88	72.6015	0.88	101.642	0.88	217.805
8.9	344.329	0.89	73.202	0.89	102.483	0.89	219.606
9	342.852	0.9	73.7989	0.9	103.318	0.9	221.397
9.1	341.476	0.91	74.3922	0.91	104.149	0.91	223.177
9.2	340.196	0.92	74.9818	0.92	104.975	0.92	224.945
9.3	339.006	0.93	75.5679	0.93	105.795	0.93	226.704
9.4	337.899	0.94	76.1505	0.94	106.611	0.94	228.451
9.5	336.871	0.95	76.7295	0.95	107.421	0.95	230.189
9.6	335.918	0.96	77.3051	0.96	108.227	0.96	231.915
9.7	335.035	0.97	77.8773	0.97	109.028	0.97	233.632
9.8	334.218	0.98	78.4461	0.98	109.824	0.98	235.338
9.9	333.464	0.99	79.0114	0.99	110.616	0.99	237.034
10	332.768	1	79.5735	1	111.403	1	238.72
10.1	332.129	1.01	80.1322	1.01	112.185	1.01	240.397
10.2	331.543	1.02	80.6877	1.02	112.963	1.02	242.063
10.3	331.007	1.03	81.2398	1.03	113.736	1.03	243.719
10.4	330.519	1.04	81.7888	1.04	114.504	1.04	245.366
10.5	330.076	1.05	82.3345	1.05	115.268	1.05	247.004
10.6	329.676	1.06	82.8771	1.06	116.028	1.06	248.631
10.7	329.317	1.07	83.4166	1.07	116.783	1.07	250.25
10.8	328.997	1.08	83.9529	1.08	117.534	1.08	251.859
10.9	328.714	1.09	84.4861	1.09	118.281	1.09	253.458
11	328.466	1.1	85.0163	1.1	119.023	1.1	255.049
11.1	328.253	1.11	85.5434	1.11	119.761	1.11	256.63
11.2	328.071	1.12	86.0675	1.12	120.495	1.12	258.203
11.3	327.92	1.13	86.5886	1.13	121.224	1.13	259.766
11.4	327.799	1.14	87.1068	1.14	121.95	1.14	261.32
11.5	327.706	1.15	87.6221	1.15	122.671	1.15	262.866
11.6	327.64	1.16	88.1344	1.16	123.388	1.16	264.403
11.7	327.599	1.17	88.6438	1.17	124.101	1.17	265.931
11.8	327.583	1.18	89.1504	1.18	124.811	1.18	267.451
11.9	327.591	1.19	89.6541	1.19	125.516	1.19	268.962
12	327.621	1.2	90.1551	1.2	126.217	1.2	270.465
12.1	327.673	1.21	90.6532	1.21	126.914	1.21	271.96
12.2	327.746	1.22	91.1486	1.22	127.608	1.22	273.446
12.3	327.839	1.23	91.6412	1.23	128.298	1.23	274.924
12.4	327.952	1.24	92.1311	1.24	128.984	1.24	276.393
12.5	328.082	1.25	92.6183	1.25	129.666	1.25	277.855
12.6	328.231	1.26	93.1029	1.26	130.344	1.26	279.309
12.7	328.396	1.27	93.5847	1.27	131.019	1.27	280.754
12.8	328.578	1.28	94.064	1.28	131.69	1.28	282.192
12.9	328.776	1.29	94.5406	1.29	132.357	1.29	283.622
13	328.989	1.3	95.0147	1.3	133.021	1.3	285.044
13.1	329.217	1.31	95.4861	1.31	133.681	1.31	286.458
13.2	329.459	1.32	95.9551	1.32	134.337	1.32	287.865
13.3	329.714	1.33	96.4215	1.33	134.99	1.33	289.264
13.4	329.983	1.34	96.8854	1.34	135.639	1.34	290.656
13.5	330.264	1.35	97.3468	1.35	136.285	1.35	292.04
13.6	330.558	1.36	97.8057	1.36	136.928	1.36	293.417
13.7	330.863	1.37	98.2622	1.37	137.567	1.37	294.787
13.8	331.18	1.38	98.7163	1.38	138.203	1.38	296.149
13.9	331.508	1.39	99.1679	1.39	138.835	1.39	297.504
14	331.846	1.4	99.6172	1.4	139.464	1.4	298.852
14.1	332.195	1.41	100.064	1.41	140.09	1.41	300.192
14.2	332.554	1.42	100.509	1.42	140.712	1.42	301.526
14.3	332.922	1.43	100.951	1.43	141.331	1.43	302.853
14.4	333.3	1.44	101.391	1.44	141.947	1.44	304.172
14.5	333.686	1.45	101.828	1.45	142.56	1.45	305.485
14.6	334.081	1.46	102.264	1.46	143.169	1.46	306.791
14.7	334.485	1.47	102.697	1.47	143.775	1.47	308.09
14.8	334.897	1.48	103.128	1.48	144.379	1.48	309.383
14.9	335.317	1.49	103.556	1.49	144.979	1.49	310.668
15	335.744	1.5	103.983	1.5	145.576	1.5	311.948
15.1	336.179	1.51	104.407	1.51	146.169	1.51	313.22
15.2	336.621	1.52	104.829	1.52	146.76	1.52	314.486
15.3	337.069	1.53	105.249	1.53	147.348	1.53	315.746
15.4	337.525	1.54	105.666	1.54	147.933	1.54	316.999
15.5	337.987	1.55	106.082	1.55	148.515	1.55	318.246
15.6	338.456	1.56	106.495	1.56	149.094	1.56	319.486
15.7	338.931	1.57	106.907	1.57	149.67	1.57	320.72
15.8	339.411	1.58	107.316	1.58	150.243	1.58	321.948
15.9	339.898	1.59	107.723	1.59	150.813	1.59	323.17
16	340.39	1.6	108.129	1.6	151.38	1.6	324.386
16.1	340.887	1.61	108.532	1.61	151.944	1.61	325.595
16.2	341.39	1.62	108.933	1.62	152.506	1.62	326.799
16.3	341.898	1.63	109.332	1.63	153.065	1.63	327.996
16.4	342.411	1.64	109.729	1.64	153.621	1.64	329.188
16.5	342.929	1.65	110.124	1.65	154.174	1.65	330.373
16.6	343.451	1.66	110.518	1.66	154.725	1.66	331.553
16.7	343.978	1.67	110.909	1.67	155.273	1.67	332.727
16.8	344.51	1.68	111.298	1.68	155.818	1.68	333.895
16.9	345.046	1.69	111.686	1.69	156.36	1.69	335.058
17	345.586	1.7	112.071	1.7	156.9	1.7	336.214
17.1	346.13	1.71	112.455	1.71	157.437	1.71	337.365
17.2	346.678	1.72	112.837	1.72	157.972	1.72	338.511
17.3	347.23	1.73	113.217	1.73	158.504	1.73	339.651
17.4	347.786	1.74	113.595	1.74	159.033	1.74	340.785
17.5	348.346	1.75	113.971	1.75	159.56	1.75	341.914
17.6	348.909	1.76	114.346	1.76	160.084	1.76	343.037
17.7	349.475	1.77	114.718	1.77	160.606	1.77	344.155
17.8	350.045	1.78	115.089	1.78	161.125	1.78	345.268
17.9	350.618	1.79	115.458	1.79	161.642	1.79	346.375
18	351.195	1.8	115.826	1.8	162.156	1.8	347.477
18.1	351.774	1.81	116.191	1.81	162.668	1.81	348.574
18.2	352.357	1.82	116.555	1.82	163.177	1.82	349.665
18.3	352.942	1.83	116.917	1.83	163.684	1.83	350.751
18.4	353.53	1.84	117.278	1.84	164.189	1.84	351.833
18.5	354.121	1.85	117.636	1.85	164.691	1.85	352.909
18.6	354.715	1.86	117.993	1.86	165.19	1.86	353.98
18.7	355.312	1.87	118.349	1.87	165.688	1.87	355.046
18.8	355.911	1.88	118.702	1.88	166.183	1.88	356.106
18.9	356.512	1.89	119.054	1.89	166.676	1.89	357.162
19	357.116	1.9	119.404	1.9	167.166	1.9	358.213
19.1	357.723	1.91	119.753	1.91	167.654	1.91	359.26
19.2	358.331	1.92	120.1	1.92	168.14	1.92	360.301
19.3	358.942	1.93	120.446	1.93	168.624	1.93	361.337
19.4	359.556	1.94	120.79	1.94	169.106	1.94	362.369
19.5	360.171	1.95	121.132	1.95	169.585	1.95	363.396
19.6	360.788	1.96	121.473	1.96	170.062	1.96	364.418
19.7	361.408	1.97	121.812	1.97	170.537	1.97	365.435
19.8	362.03	1.98	122.149	1.98	171.009	1.98	366.448
19.9	362.653	1.99	122.485	1.99	171.48	1.99	367.456
20	363.278	2	122.82	2	171.948	2	368.46
20.1	363.905	2.01	123.153	2.01	172.414	2.01	369.459
20.2	364.534	2.02	123.484	2.02	172.878	2.02	370.453
20.3	365.165	2.03	123.814	2.03	173.34	2.03	371.443
20.4	365.798	2.04	124.143	2.04	173.8	2.04	372.429
20.5	366.432	2.05	124.47	2.05	174.258	2.05	373.41
20.6	367.068	2.06	124.795	2.06	174.714	2.06	374.386
20.7	367.705	2.07	125.119	2.07	175.167	2.07	375.358
20.8	368.344	2.08	125.442	2.08	175.619	2.08	376.326
20.9	368.984	2.09	125.763	2.09	176.069	2.09	377.29
21	369.626	2.1	126.083	2.1	176.516	2.1	378.249
21.1	370.269	2.11	126.401	2.11	176.962	2.11	379.204
21.2	370.914	2.12	126.718	2.12	177.405	2.12	380.154
21.3	371.56	2.13	127.034	2.13	177.847	2.13	381.101
21.4	372.208	2.14	127.348	2.14	178.287	2.14	382.043
21.5	372.856	2.15	127.66	2.15	178.725	2.15	382.981
21.6	373.506	2.16	127.972	2.16	179.161	2.16	383.915
21.7	374.157	2.17	128.282	2.17	179.594	2.17	384.845
21.8	374.81	2.18	128.59	2.18	180.026	2.18	385.771
21.9	375.463	2.19	128.898	2.19	180.457	2.19	386.693
22	376.118	2.2	129.204	2.2	180.885	2.2	387.611
22.1	376.774	2.21	129.508	2.21	181.311	2.21	388.524
22.2	377.431	2.22	129.811	2.22	181.736	2.22	389.434
22.3	378.089	2.23	130.113	2.23	182.159	2.23	390.34
22.4	378.748	2.24	130.414	2.24	182.579	2.24	391.242
22.5	379.408	2.25	130.713	2.25	182.999	2.25	392.14
22.6	380.069	2.26	131.011	2.26	183.416	2.26	393.034
22.7	380.731	2.27	131.308	2.27	183.831	2.27	393.924
22.8	381.394	2.28	131.604	2.28	184.245	2.28	394.811
22.9	382.058	2.29	131.898	2.29	184.657	2.29	395.693
23	382.723	2.3	132.191	2.3	185.067	2.3	396.572
23.1	383.388	2.31	132.482	2.31	185.475	2.31	397.447
23.2	384.055	2.32	132.773	2.32	185.882	2.32	398.319
23.3	384.722	2.33	133.062	2.33	186.287	2.33	399.187
23.4	385.39	2.34	133.35	2.34	186.69	2.34	400.051
23.5	386.059	2.35	133.637	2.35	187.092	2.35	400.911
23.6	386.729	2.36	133.923	2.36	187.492	2.36	401.768
23.7	387.399	2.37	134.207	2.37	187.89	2.37	402.621
23.8	388.07	2.38	134.49	2.38	188.286	2.38	403.471
23.9	388.742	2.39	134.772	2.39	188.681	2.39	404.317
24	389.415	2.4	135.053	2.4	189.074	2.4	405.159
24.1	390.088	2.41	135.333	2.41	189.466	2.41	405.998
24.2	390.762	2.42	135.611	2.42	189.856	2.42	406.833
24.3	391.436	2.43	135.888	2.43	190.244	2.43	407.665
24.4	392.112	2.44	136.165	2.44	190.631	2.44	408.494
24.5	392.787	2.45	136.44	2.45	191.016	2.45	409.319
24.6	393.464	2.46	136.714	2.46	191.399	2.46	410.141
24.7	394.141	2.47	136.986	2.47	191.781	2.47	410.959
24.8	394.818	2.48	137.258	2.48	192.161	2.48	411.774
24.9	395.496	2.49	137.529	2.49	192.54	2.49	412.586
25	396.175	2.5	137.798	2.5	192.917	2.5	413.394
25.1	396.854	2.51	138.066	2.51	193.293	2.51	414.199
25.2	397.533	2.52	138.334	2.52	193.667	2.52	415.001
25.3	398.214	2.53	138.6	2.53	194.04	2.53	415.799
25.4	398.894	2.54	138.865	2.54	194.411	2.54	416.594
25.5	399.575	2.55	139.129	2.55	194.78	2.55	417.386
25.6	400.257	2.56	139.392	2.56	195.148	2.56	418.175
25.7	400.938	2.57	139.654	2.57	195.515	2.57	418.96
25.8	401.621	2.58	139.914	2.58	195.88	2.58	419.743
25.9	402.304	2.59	140.174	2.59	196.244	2.59	420.522
26	402.987	2.6	140.433	2.6	196.606	2.6	421.298
26.1	403.67	2.61	140.69	2.61	196.967	2.61	422.071
26.2	404.354	2.62	140.947	2.62	197.326	2.62	422.841
26.3	405.039	2.63	141.203	2.63	197.684	2.63	423.608
26.4	405.723	2.64	141.457	2.64	198.04	2.64	424.372
26.5	406.408	2.65	141.711	2.65	198.395	2.65	425.133
26.6	407.094	2.66	141.963	2.66	198.749	2.66	425.89
26.7	407.779	2.67	142.215	2.67	199.101	2.67	426.645
26.8	408.465	2.68	142.466	2.68	199.452	2.68	427.397
26.9	409.152	2.69	142.715	2.69	199.801	2.69	428.146
27	409.838	2.7	142.964	2.7	200.149	2.7	428.891
27.1	410.525	2.71	143.211	2.71	200.496	2.71	429.634
27.2	411.213	2.72	143.458	2.72	200.841	2.72	430.374
27.3	411.9	2.73	143.704	2.73	201.185	2.73	431.111
27.4	412.588	2.74	143.949	2.74	201.528	2.74	431.846
27.5	413.276	2.75	144.192	2.75	201.869	2.75	432.577
27.6	413.964	2.76	144.435	2.76	202.209	2.76	433.305
27.7	414.653	2.77	144.677	2.77	202.548	2.77	434.031
27.8	415.341	2.78	144.918	2.78	202.885	2.78	434.754
27.9	416.03	2.79	145.158	2.79	203.221	2.79	435.474
28	416.72	2.8	145.397	2.8	203.556	2.8	436.191
28.1	417.409	2.81	145.635	2.81	203.889	2.81	436.906
28.2	418.099	2.82	145.873	2.82	204.222	2.82	437.618
28.3	418.788	2.83	146.109	2.83	204.553	2.83	438.327
28.4	419.478	2.84	146.344	2.84	204.882	2.84	439.033
28.5	420.168	2.85	146.579	2.85	205.21	2.85	439.737
28.6	420.859	2.86	146.813	2.86	205.538	2.86	440.438
28.7	421.549	2.87	147.045	2.87	205.863	2.87	441.136
28.8	422.24	2.88	147.277	2.88	206.188	2.88	441.832
28.9	422.931	2.89	147.508	2.89	206.511	2.89	442.525
29	423.622	2.9	147.738	2.9	206.834	2.9	443.215
29.1	424.313	2.91	147.968	2.91	207.155	2.91	443.903
29.2	425.004	2.92	148.196	2.92	207.474	2.92	444.588
29.3	425.696	2.93	148.423	2.93	207.793	2.93	445.27
29.4	426.387	2.94	148.65	2.94	208.11	2.94	445.95
29.5	427.079	2.95	148.876	2.95	208.426	2.95	446.628
29.6	427.77	2.96	149.101	2.96	208.741	2.96	447.303
29.7	428.462	2.97	149.325	2.97	209.055	2.97	447.975
29.8	429.154	2.98	149.548	2.98	209.368	2.98	448.645
29.9	429.846	2.99	149.771	2.99	209.679	2.99	449.313
30	430.538	3	149.993	3	209.989	3	449.978
30.1	431.231	3.01	150.213	3.01	210.299	3.01	450.64
30.2	431.923	3.02	150.433	3.02	210.607	3.02	451.3
30.3	432.615	3.03	150.653	3.03	210.914	3.03	451.958
30.4	433.308	3.04	150.871	3.04	211.219	3.04	452.613
30.5	434	3.05	151.088	3.05	211.524	3.05	453.265
30.6	434.693	3.06	151.305	3.06	211.827	3.06	453.916
30.7	435.386	3.07	151.521	3.07	212.13	3.07	454.564
30.8	436.078	3.08	151.736	3.08	212.431	3.08	455.209
30.9	436.771	3.09	151.951	3.09	212.731	3.09	455.852
31	437.464	3.1	152.164	3.1	213.03	3.1	456.493
31.1	438.157	3.11	152.377	3.11	213.328	3.11	457.132
31.2	438.85	3.12	152.589	3.12	213.625	3.12	457.768
31.3	439.543	3.13	152.801	3.13	213.921	3.13	458.402
31.4	440.236	3.14	153.011	3.14	214.216	3.14	459.033
31.5	440.928	3.15	153.221	3.15	214.509	3.15	459.663
31.6	441.621	3.16	153.43	3.16	214.802	3.16	460.29
31.7	442.315	3.17	153.638	3.17	215.093	3.17	460.915
31.8	443.008	3.18	153.846	3.18	215.384	3.18	461.537
31.9	443.701	3.19	154.052	3.19	215.673	3.19	462.157
32	444.394	3.2	154.258	3.2	215.962	3.2	462.776
32.1	445.087	3.21	154.464	3.21	216.249	3.21	463.391
32.2	445.78	3.22	154.668	3.22	216.536	3.22	464.005
32.3	446.473	3.23	154.872	3.23	216.821	3.23	464.616
32.4	447.166	3.24	155.075	3.24	217.105	3.24	465.226
32.5	447.859	3.25	155.278	3.25	217.389	3.25	465.833
32.6	448.552	3.26	155.479	3.26	217.671	3.26	466.438
32.7	449.245	3.27	155.68	3.27	217.952	3.27	467.041
32.8	449.938	3.28	155.881	3.28	218.233	3.28	467.641
32.9	450.631	3.29	156.08	3.29	218.512	3.29	468.24
33	451.324	3.3	156.279	3.3	218.79	3.3	468.837
33.1	452.017	3.31	156.477	3.31	219.068	3.31	469.431
33.2	452.71	3.32	156.674	3.32	219.344	3.32	470.023
33.3	453.402	3.33	156.871	3.33	219.62	3.33	470.614
33.4	454.095	3.34	157.067	3.34	219.894	3.34	471.202
33.5	454.788	3.35	157.263	3.35	220.168	3.35	471.788
33.6	455.481	3.36	157.457	3.36	220.44	3.36	472.372
33.7	456.174	3.37	157.651	3.37	220.712	3.37	472.954
33.8	456.866	3.38	157.845	3.38	220.982	3.38	473.534
33.9	457.559	3.39	158.037	3.39	221.252	3.39	474.112
34	458.251	3.4	158.229	3.4	221.521	3.4	474.688
34.1	458.944	3.41	158.421	3.41	221.789	3.41	475.262
34.2	459.636	3.42	158.611	3.42	222.056	3.42	475.834
34.3	460.329	3.43	158.801	3.43	222.322	3.43	476.404
34.4	461.021	3.44	158.991	3.44	222.587	3.44	476.972
34.5	461.713	3.45	159.179	3.45	222.851	3.45	477.538
34.6	462.405	3.46	159.368	3.46	223.115	3.46	478.103
34.7	463.098	3.47	159.555	3.47	223.377	3.47	478.665
34.8	463.79	3.48	159.742	3.48	223.638	3.48	479.225
34.9	464.482	3.49	159.928	3.49	223.899	3.49	479.784
35	465.174	3.5	160.113	3.5	224.159	3.5	480.34
35.1	465.865	3.51	160.298	3.51	224.418	3.51	480.895
35.2	466.557	3.52	160.483	3.52	224.676	3.52	481.448
35.3	467.249	3.53	160.666	3.53	224.933	3.53	481.999
35.4	467.94	3.54	160.849	3.54	225.189	3.54	482.548
35.5	468.632	3.55	161.032	3.55	225.444	3.55	483.095
35.6	469.323	3.56	161.213	3.56	225.699	3.56	483.64
35.7	470.015	3.57	161.395	3.57	225.953	3.57	484.184
35.8	470.706	3.58	161.575	3.58	226.205	3.58	484.726
35.9	471.397	3.59	161.755	3.59	226.457	3.59	485.266
36	472.088	3.6	161.935	3.6	226.708	3.6	485.804
36.1	472.779	3.61	162.113	3.61	226.959	3.61	486.34
36.2	473.47	3.62	162.292	3.62	227.208	3.62	486.875
36.3	474.161	3.63	162.469	3.63	227.457	3.63	487.407
36.4	474.852	3.64	162.646	3.64	227.705	3.64	487.938
36.5	475.542	3.65	162.822	3.65	227.951	3.65	488.467
36.6	476.233	3.66	162.998	3.66	228.198	3.66	488.995
36.7	476.923	3.67	163.174	3.67	228.443	3.67	489.521
36.8	477.614	3.68	163.348	3.68	228.688	3.68	490.045
36.9	478.304	3.69	163.522	3.69	228.931	3.69	490.567
37	478.994	3.7	163.696	3.7	229.174	3.7	491.087
37.1	479.684	3.71	163.869	3.71	229.416	3.71	491.606
37.2	480.374	3.72	164.041	3.72	229.658	3.72	492.123
37.3	481.063	3.73	164.213	3.73	229.898	3.73	492.639
37.4	481.753	3.74	164.384	3.74	230.138	3.74	493.153
37.5	482.443	3.75	164.555	3.75	230.377	3.75	493.665
37.6	483.132	3.76	164.725	3.76	230.615	3.76	494.175
37.7	483.821	3.77	164.895	3.77	230.852	3.77	494.684
37.8	484.511	3.78	165.064	3.78	231.089	3.78	495.191
37.9	485.2	3.79	165.232	3.79	231.325	3.79	495.696
38	485.889	3.8	165.4	3.8	231.56	3.8	496.2
38.1	486.577	3.81	165.567	3.81	231.794	3.81	496.702
38.2	487.266	3.82	165.734	3.82	232.028	3.82	497.203
38.3	487.955	3.83	165.901	3.83	232.261	3.83	497.702
38.4	488.643	3.84	166.066	3.84	232.493	3.84	498.199
38.5	489.331	3.85	166.232	3.85	232.724	3.85	498.695
38.6	490.02	3.86	166.396	3.86	232.955	3.86	499.189
38.7	490.708	3.87	166.561	3.87	233.185	3.87	499.682
38.8	491.396	3.88	166.724	3.88	233.414	3.88	500.173
38.9	492.084	3.89	166.887	3.89	233.642	3.89	500.662
39	492.771	3.9	167.05	3.9	233.87	3.9	501.15
39.1	493.459	3.91	167.212	3.91	234.097	3.91	501.636
39.2	494.146	3.92	167.374	3.92	234.323	3.92	502.121
39.3	494.834	3.93	167.535	3.93	234.549	3.93	502.604
39.4	495.521	3.94	167.695	3.94	234.774	3.94	503.086
39.5	496.208	3.95	167.855	3.95	234.998	3.95	503.566
39.6	496.895	3.96	168.015	3.96	235.221	3.96	504.045
39.7	497.581	3.97	168.174	3.97	235.444	3.97	504.522
39.8	498.268	3.98	168.333	3.98	235.666	3.98	504.998
39.9	498.955	3.99	168.491	3.99	235.887	3.99	505.472
40	499.641	4	168.648	4	236.108	4	505.945
40.1	500.327	4.01	168.805	4.01	236.327	4.01	506.416
40.2	501.013	4.02	168.962	4.02	236.547	4.02	506.886
40.3	501.699	4.03	169.118	4.03	236.765	4.03	507.354
40.4	502.385	4.04	169.274	4.04	236.983	4.04	507.821
40.5	503.071	4.05	169.429	4.05	237.2	4.05	508.286
40.6	503.756	4.06	169.583	4.06	237.417	4.06	508.75
40.7	504.441	4.07	169.738	4.07	237.633	4.07	509.213
40.8	505.127	4.08	169.891	4.08	237.848	4.08	509.674
40.9	505.812	4.09	170.044	4.09	238.062	4.09	510.133
41	506.497	4.1	170.197	4.1	238.276	4.1	510.592
41.1	507.182	4.11	170.349	4.11	238.489	4.11	511.048
41.2	507.866	4.12	170.501	4.12	238.702	4.12	511.504
41.3	508.551	4.13	170.653	4.13	238.914	4.13	511.958
41.4	509.235	4.14	170.803	4.14	239.125	4.14	512.41
41.5	509.919	4.15	170.954	4.15	239.335	4.15	512.862
41.6	510.603	4.16	171.104	4.16	239.545	4.16	513.312
41.7	511.287	4.17	171.253	4.17	239.755	4.17	513.76
41.8	511.971	4.18	171.402	4.18	239.963	4.18	514.207
41.9	512.654	4.19	171.551	4.19	240.171	4.19	514.653
42	513.338	4.2	171.699	4.2	240.379	4.2	515.097
42.1	514.021	4.21	171.847	4.21	240.585	4.21	515.54
42.2	514.704	4.22	171.994	4.22	240.792	4.22	515.982
42.3	515.387	4.23	172.141	4.23	240.997	4.23	516.422
42.4	516.07	4.24	172.287	4.24	241.202	4.24	516.861
42.5	516.753	4.25	172.433	4.25	241.406	4.25	517.299
42.6	517.435	4.26	172.578	4.26	241.61	4.26	517.735
42.7	518.118	4.27	172.724	4.27	241.813	4.27	518.171
42.8	518.8	4.28	172.868	4.28	242.015	4.28	518.604
42.9	519.482	4.29	173.012	4.29	242.217	4.29	519.037
43	520.164	4.3	173.156	4.3	242.418	4.3	519.468
43.1	520.846	4.31	173.299	4.31	242.619	4.31	519.898
43.2	521.527	4.32	173.442	4.32	242.819	4.32	520.326
43.3	522.209	4.33	173.585	4.33	243.018	4.33	520.754
43.4	522.89	4.34	173.727	4.34	243.217	4.34	521.18
43.5	523.571	4.35	173.868	4.35	243.415	4.35	521.605
43.6	524.252	4.36	174.009	4.36	243.613	4.36	522.028
43.7	524.933	4.37	174.15	4.37	243.81	4.37	522.45
43.8	525.614	4.38	174.29	4.38	244.007	4.38	522.871
43.9	526.294	4.39	174.43	4.39	244.203	4.39	523.291
44	526.974	4.4	174.57	4.4	244.398	4.4	523.71
44.1	527.654	4.41	174.709	4.41	244.593	4.41	524.127
44.2	528.334	4.42	174.848	4.42	244.787	4.42	524.543
44.3	529.014	4.43	174.986	4.43	244.98	4.43	524.958
44.4	529.694	4.44	175.124	4.44	245.173	4.44	525.372
44.5	530.374	4.45	175.261	4.45	245.366	4.45	525.784
44.6	531.053	4.46	175.398	4.46	245.558	4.46	526.195
44.7	531.732	4.47	175.535	4.47	245.749	4.47	526.605
44.8	532.411	4.48	175.671	4.48	245.94	4.48	527.014
44.9	533.09	4.49	175.807	4.49	246.13	4.49	527.422
45	533.769	4.5	175.943	4.5	246.32	4.5	527.828
45.1	534.447	4.51	176.078	4.51	246.509	4.51	528.234
45.2	535.126	4.52	176.213	4.52	246.698	4.52	528.638
45.3	535.804	4.53	176.347	4.53	246.886	4.53	529.041
45.4	536.482	4.54	176.481	4.54	247.073	4.54	529.442
45.5	537.16	4.55	176.614	4.55	247.26	4.55	529.843
45.6	537.838	4.56	176.747	4.56	247.446	4.56	530.242
45.7	538.515	4.57	176.88	4.57	247.632	4.57	530.641
45.8	539.193	4.58	177.013	4.58	247.818	4.58	531.038
45.9	539.87	4.59	177.145	4.59	248.002	4.59	531.434
46	540.547	4.6	177.276	4.6	248.187	4.6	531.829
46.1	541.224	4.61	177.408	4.61	248.371	4.61	532.223
46.2	541.901	4.62	177.538	4.62	248.554	4.62	532.615
46.3	542.577	4.63	177.669	4.63	248.736	4.63	533.007
46.4	543.254	4.64	177.799	4.64	248.919	4.64	533.397
46.5	543.93	4.65	177.929	4.65	249.1	4.65	533.786
46.6	544.606	4.66	178.058	4.66	249.281	4.66	534.175
46.7	545.282	4.67	178.187	4.67	249.462	4.67	534.562
46.8	545.958	4.68	178.316	4.68	249.642	4.68	534.948
46.9	546.633	4.69	178.444	4.69	249.822	4.69	535.333
47	547.309	4.7	178.572	4.7	250.001	4.7	535.716
47.1	547.984	4.71	178.7	4.71	250.18	4.71	536.099
47.2	548.659	4.72	178.827	4.72	250.358	4.72	536.481
47.3	549.334	4.73	178.954	4.73	250.535	4.73	536.861
47.4	550.009	4.74	179.08	4.74	250.712	4.74	537.241
47.5	550.683	4.75	179.206	4.75	250.889	4.75	537.619
47.6	551.358	4.76	179.332	4.76	251.065	4.76	537.997
47.7	552.032	4.77	179.458	4.77	251.241	4.77	538.373
47.8	552.706	4.78	179.583	4.78	251.416	4.78	538.748
47.9	553.38	4.79	179.707	4.79	251.59	4.79	539.122
48	554.054	4.8	179.832	4.8	251.765	4.8	539.496
48.1	554.727	4.81	179.956	4.81	251.938	4.81	539.868
48.2	555.401	4.82	180.08	4.82	252.111	4.82	540.239
48.3	556.074	4.83	180.203	4.83	252.284	4.83	540.609
48.4	556.747	4.84	180.326	4.84	252.456	4.84	540.978
48.5	557.42	4.85	180.449	4.85	252.628	4.85	541.346
48.6	558.093	4.86	180.571	4.86	252.799	4.86	541.713
48.7	558.765	4.87	180.693	4.87	252.97	4.87	542.079
48.8	559.438	4.88	180.815	4.88	253.141	4.88	542.444
48.9	560.11	4.89	180.936	4.89	253.31	4.89	542.808
49	560.782	4.9	181.057	4.9	253.48	4.9	543.171
49.1	561.454	4.91	181.178	4.91	253.649	4.91	543.533
49.2	562.126	4.92	181.298	4.92	253.817	4.92	543.894
49.3	562.797	4.93	181.418	4.93	253.985	4.93	544.254
49.4	563.469	4.94	181.538	4.94	254.153	4.94	544.613
49.5	564.14	4.95	181.657	4.95	254.32	4.95	544.971
49.6	564.811	4.96	181.776	4.96	254.487	4.96	545.328
49.7	565.482	4.97	181.895	4.97	254.653	4.97	545.684
49.8	566.152	4.98	182.013	4.98	254.818	4.98	546.039
49.9	566.823	4.99	182.131	4.99	254.984	4.99	546.394
50	567.493	5	182.249	5	255.149	5	546.747
50.1	568.164	5.01	182.366	5.01	255.313	5.01	547.099
50.2	568.834	5.02	182.483	5.02	255.477	5.02	547.45
50.3	569.504	5.03	182.6	5.03	255.64	5.03	547.801
50.4	570.173	5.04	182.717	5.04	255.803	5.04	548.15
50.5	570.843	5.05	182.833	5.05	255.966	5.05	548.499
50.6	571.512	5.06	182.949	5.06	256.128	5.06	548.846
50.7	572.181	5.07	183.064	5.07	256.29	5.07	549.193
50.8	572.85	5.08	183.18	5.08	256.451	5.08	549.539
50.9	573.519	5.09	183.294	5.09	256.612	5.09	549.883
51	574.188	5.1	183.409	5.1	256.773	5.1	550.227
51.1	574.857	5.11	183.523	5.11	256.933	5.11	550.57
51.2	575.525	5.12	183.637	5.12	257.092	5.12	550.912
51.3	576.193	5.13	183.751	5.13	257.251	5.13	551.253
51.4	576.861	5.14	183.864	5.14	257.41	5.14	551.593
51.5	577.529	5.15	183.978	5.15	257.569	5.15	551.933
51.6	578.197	5.16	184.09	5.16	257.726	5.16	552.271
51.7	578.864	5.17	184.203	5.17	257.884	5.17	552.608
51.8	579.532	5.18	184.315	5.18	258.041	5.18	552.945
51.9	580.199	5.19	184.427	5.19	258.198	5.19	553.281
52	580.866	5.2	184.539	5.2	258.354	5.2	553.616
52.1	581.533	5.21	184.65	5.21	258.51	5.21	553.949
52.2	582.199	5.22	184.761	5.22	258.665	5.22	554.283
52.3	582.866	5.23	184.872	5.23	258.82	5.23	554.615
52.4	583.532	5.24	184.982	5.24	258.975	5.24	554.946
52.5	584.199	5.25	185.092	5.25	259.129	5.25	555.276
52.6	584.865	5.26	185.202	5.26	259.283	5.26	555.606
52.7	585.53	5.27	185.312	5.27	259.436	5.27	555.935
52.8	586.196	5.28	185.421	5.28	259.589	5.28	556.263
52.9	586.862	5.29	185.53	5.29	259.742	5.29	556.59
53	587.527	5.3	185.639	5.3	259.894	5.3	556.916
53.1	588.192	5.31	185.747	5.31	260.046	5.31	557.241
53.2	588.857	5.32	185.855	5.32	260.197	5.32	557.565
53.3	589.522	5.33	185.963	5.33	260.348	5.33	557.889
53.4	590.187	5.34	186.071	5.34	260.499	5.34	558.212
53.5	590.851	5.35	186.178	5.35	260.649	5.35	558.534
53.6	591.515	5.36	186.285	5.36	260.799	5.36	558.855
53.7	592.18	5.37	186.392	5.37	260.948	5.37	559.175
53.8	592.844	5.38	186.498	5.38	261.098	5.38	559.495
53.9	593.508	5.39	186.604	5.39	261.246	5.39	559.813
54	594.171	5.4	186.71	5.4	261.395	5.4	560.131
54.1	594.835	5.41	186.816	5.41	261.542	5.41	560.448
54.2	595.498	5.42	186.921	5.42	261.69	5.42	560.764
54.3	596.161	5.43	187.027	5.43	261.837	5.43	561.08
54.4	596.824	5.44	187.131	5.44	261.984	5.44	561.394
54.5	597.487	5.45	187.236	5.45	262.13	5.45	561.708
54.6	598.15	5.46	187.34	5.46	262.276	5.46	562.021
54.7	598.812	5.47	187.444	5.47	262.422	5.47	562.333
54.8	599.475	5.48	187.548	5.48	262.567	5.48	562.645
54.9	600.137	5.49	187.652	5.49	262.712	5.49	562.955
55	600.799	5.5	187.755	5.5	262.857	5.5	563.265
55.1	601.461	5.51	187.858	5.51	263.001	5.51	563.574
55.2	602.122	5.52	187.961	5.52	263.145	5.52	563.882
55.3	602.784	5.53	188.063	5.53	263.288	5.53	564.19
55.4	603.445	5.54	188.165	5.54	263.432	5.54	564.496
55.5	604.106	5.55	188.267	5.55	263.574	5.55	564.802
55.6	604.767	5.56	188.369	5.56	263.717	5.56	565.107
55.7	605.428	5.57	188.471	5.57	263.859	5.57	565.412
55.8	606.089	5.58	188.572	5.58	264	5.58	565.715
55.9	606.749	5.59	188.673	5.59	264.142	5.59	566.018
56	607.41	5.6	188.773	5.6	264.283	5.6	566.32
56.1	608.07	5.61	188.874	5.61	264.423	5.61	566.621
56.2	608.73	5.62	188.974	5.62	264.564	5.62	566.922
56.3	609.39	5.63	189.074	5.63	264.704	5.63	567.222
56.4	610.05	5.64	189.174	5.64	264.843	5.64	567.521
56.5	610.709	5.65	189.273	5.65	264.982	5.65	567.819
56.6	611.369	5.66	189.372	5.66	265.121	5.66	568.117
56.7	612.028	5.67	189.471	5.67	265.26	5.67	568.414
56.8	612.687	5.68	189.57	5.68	265.398	5.68	568.71
56.9	613.346	5.69	189.668	5.69	265.536	5.69	569.005
57	614.004	5.7	189.767	5.7	265.673	5.7	569.3
57.1	614.663	5.71	189.865	5.71	265.81	5.71	569.594
57.2	615.321	5.72	189.962	5.72	265.947	5.72	569.887
57.3	615.98	5.73	190.06	5.73	266.084	5.73	570.179
57.4	616.638	5.74	190.157	5.74	266.22	5.74	570.471
57.5	617.295	5.75	190.254	5.75	266.356	5.75	570.762
57.6	617.953	5.76	190.351	5.76	266.491	5.76	571.052
57.7	618.611	5.77	190.447	5.77	266.626	5.77	571.342
57.8	619.268	5.78	190.544	5.78	266.761	5.78	571.631
57.9	619.925	5.79	190.64	5.79	266.896	5.79	571.919
58	620.583	5.8	190.736	5.8	267.03	5.8	572.207
58.1	621.239	5.81	190.831	5.81	267.164	5.81	572.493
58.2	621.896	5.82	190.926	5.82	267.297	5.82	572.779
58.3	622.553	5.83	191.022	5.83	267.43	5.83	573.065
58.4	623.209	5.84	191.116	5.84	267.563	5.84	573.349
58.5	623.866	5.85	191.211	5.85	267.696	5.85	573.633
58.6	624.522	5.86	191.306	5.86	267.828	5.86	573.917
58.7	625.178	5.87	191.4	5.87	267.96	5.87	574.199
58.8	625.833	5.88	191.494	5.88	268.091	5.88	574.481
58.9	626.489	5.89	191.588	5.89	268.223	5.89	574.763
59	627.144	5.9	191.681	5.9	268.353	5.9	575.043
59.1	627.8	5.91	191.774	5.91	268.484	5.91	575.323
59.2	628.455	5.92	191.867	5.92	268.614	5.92	575.602
59.3	629.11	5.93	191.96	5.93	268.744	5.93	575.881
59.4	629.765	5.94	192.053	5.94	268.874	5.94	576.159
59.5	630.419	5.95	192.145	5.95	269.003	5.95	576.436
59.6	631.074	5.96	192.237	5.96	269.132	5.96	576.712
59.7	631.728	5.97	192.329	5.97	269.261	5.97	576.988
59.8	632.382	5.98	192.421	5.98	269.39	5.98	577.264
59.9	633.036	5.99	192.513	5.99	269.518	5.99	577.538
60	633.69	6	192.604	6	269.646	6	577.812
60.1	634.344	6.01	192.695	6.01	269.773	6.01	578.085
60.2	634.998	6.02	192.786	6.02	269.9	6.02	578.358
60.3	635.651	6.03	192.877	6.03	270.027	6.03	578.63
60.4	636.304	6.04	192.967	6.04	270.154	6.04	578.901
60.5	636.957	6.05	193.057	6.05	270.28	6.05	579.172
60.6	637.61	6.06	193.147	6.06	270.406	6.06	579.442
60.7	638.263	6.07	193.237	6.07	270.532	6.07	579.711
60.8	638.915	6.08	193.327	6.08	270.657	6.08	579.98
60.9	639.568	6.09	193.416	6.09	270.782	6.09	580.248
61	640.22	6.1	193.505	6.1	270.907	6.1	580.516
61.1	640.872	6.11	193.594	6.11	271.032	6.11	580.782
61.2	641.524	6.12	193.683	6.12	271.156	6.12	581.049
61.3	642.176	6.13	193.771	6.13	271.28	6.13	581.314
61.4	642.828	6.14	193.86	6.14	271.404	6.14	581.579
61.5	643.479	6.15	193.948	6.15	271.527	6.15	581.844
61.6	644.131	6.16	194.036	6.16	271.65	6.16	582.107
61.7	644.782	6.17	194.124	6.17	271.773	6.17	582.37
61.8	645.433	6.18	194.211	6.18	271.895	6.18	582.633
61.9	646.084	6.19	194.298	6.19	272.018	6.19	582.895
62	646.734	6.2	194.385	6.2	272.14	6.2	583.156
62.1	647.385	6.21	194.472	6.21	272.261	6.21	583.417
62.2	648.035	6.22	194.559	6.22	272.383	6.22	583.677
62.3	648.685	6.23	194.645	6.23	272.504	6.23	583.936
62.4	649.335	6.24	194.732	6.24	272.624	6.24	584.195
62.5	649.985	6.25	194.818	6.25	272.745	6.25	584.454
62.6	650.635	6.26	194.904	6.26	272.865	6.26	584.711
62.7	651.285	6.27	194.989	6.27	272.985	6.27	584.968
62.8	651.934	6.28	195.075	6.28	273.105	6.28	585.225
62.9	652.583	6.29	195.16	6.29	273.224	6.29	585.481
63	653.233	6.3	195.245	6.3	273.343	6.3	585.736
63.1	653.882	6.31	195.33	6.31	273.462	6.31	585.991
63.2	654.53	6.32	195.415	6.32	273.581	6.32	586.245
63.3	655.179	6.33	195.499	6.33	273.699	6.33	586.498
63.4	655.828	6.34	195.584	6.34	273.817	6.34	586.751
63.5	656.476	6.35	195.668	6.35	273.935	6.35	587.004
63.6	657.124	6.36	195.752	6.36	274.053	6.36	587.255
63.7	657.772	6.37	195.836	6.37	274.17	6.37	587.507
63.8	658.42	6.38	195.919	6.38	274.287	6.38	587.757
63.9	659.068	6.39	196.002	6.39	274.403	6.39	588.007
64	659.716	6.4	196.086	6.4	274.52	6.4	588.257
64.1	660.363	6.41	196.169	6.41	274.636	6.41	588.506
64.2	661.01	6.42	196.251	6.42	274.752	6.42	588.754
64.3	661.657	6.43	196.334	6.43	274.868	6.43	589.002
64.4	662.304	6.44	196.416	6.44	274.983	6.44	589.249
64.5	662.951	6.45	196.499	6.45	275.098	6.45	589.496
64.6	663.598	6.46	196.581	6.46	275.213	6.46	589.742
64.7	664.244	6.47	196.663	6.47	275.328	6.47	589.988
64.8	664.891	6.48	196.744	6.48	275.442	6.48	590.233
64.9	665.537	6.49	196.826	6.49	275.556	6.49	590.477
65	666.183	6.5	196.907	6.5	275.67	6.5	590.721
65.1	666.829	6.51	196.988	6.51	275.783	6.51	590.965
65.2	667.475	6.52	197.069	6.52	275.897	6.52	591.207
65.3	668.12	6.53	197.15	6.53	276.01	6.53	591.45
65.4	668.766	6.54	197.23	6.54	276.123	6.54	591.691
65.5	669.411	6.55	197.311	6.55	276.235	6.55	591.933
65.6	670.056	6.56	197.391	6.56	276.347	6.56	592.173
65.7	670.701	6.57	197.471	6.57	276.46	6.57	592.413
65.8	671.346	6.58	197.551	6.58	276.571	6.58	592.653
65.9	671.991	6.59	197.631	6.59	276.683	6.59	592.892
66	672.635	6.6	197.71	6.6	276.794	6.6	593.13
66.1	673.28	6.61	197.789	6.61	276.905	6.61	593.368
66.2	673.924	6.62	197.869	6.62	277.016	6.62	593.606
66.3	674.568	6.63	197.948	6.63	277.127	6.63	593.843
66.4	675.212	6.64	198.026	6.64	277.237	6.64	594.079
66.5	675.856	6.65	198.105	6.65	277.347	6.65	594.315
66.6	676.5	6.66	198.184	6.66	277.457	6.66	594.55
66.7	677.143	6.67	198.262	6.67	277.566	6.67	594.785
66.8	677.786	6.68	198.34	6.68	277.676	6.68	595.02
66.9	678.43	6.69	198.418	6.69	277.785	6.69	595.253
67	679.073	6.7	198.496	6.7	277.894	6.7	595.487
67.1	679.716	6.71	198.573	6.71	278.002	6.71	595.72
67.2	680.358	6.72	198.651	6.72	278.111	6.72	595.952
67.3	681.001	6.73	198.728	6.73	278.219	6.73	596.184
67.4	681.643	6.74	198.805	6.74	278.327	6.74	596.415
67.5	682.286	6.75	198.882	6.75	278.435	6.75	596.646
67.6	682.928	6.76	198.959	6.76	278.542	6.76	596.876
67.7	683.57	6.77	199.035	6.77	278.649	6.77	597.105
67.8	684.212	6.78	199.112	6.78	278.756	6.78	597.335
67.9	684.854	6.79	199.188	6.79	278.863	6.79	597.563
68	685.495	6.8	199.264	6.8	278.969	6.8	597.792
68.1	686.137	6.81	199.34	6.81	279.076	6.81	598.019
68.2	686.778	6.82	199.416	6.82	279.182	6.82	598.247
68.3	687.419	6.83	199.491	6.83	279.288	6.83	598.473
68.4	688.06	6.84	199.567	6.84	279.393	6.84	598.7
68.5	688.701	6.85	199.642	6.85	279.499	6.85	598.925
68.6	689.342	6.86	199.717	6.86	279.604	6.86	599.151
68.7	689.982	6.87	199.792	6.87	279.709	6.87	599.375
68.8	690.622	6.88	199.867	6.88	279.813	6.88	599.6
68.9	691.263	6.89	199.941	6.89	279.918	6.89	599.824
69	691.903	6.9	200.016	6.9	280.022	6.9	600.047
69.1	692.543	6.91	200.09	6.91	280.126	6.91	600.27
69.2	693.183	6.92	200.164	6.92	280.23	6.92	600.492
69.3	693.822	6.93	200.238	6.93	280.333	6.93	600.714
69.4	694.462	6.94	200.312	6.94	280.437	6.94	600.936
69.5	695.101	6.95	200.385	6.95	280.54	6.95	601.156
69.6	695.741	6.96	200.459	6.96	280.643	6.96	601.377
69.7	696.38	6.97	200.532	6.97	280.745	6.97	601.597
69.8	697.019	6.98	200.606	6.98	280.848	6.98	601.816
69.9	697.657	6.99	200.679	6.99	280.95	6.99	602.036
70	698.296	7	200.751	7	281.052	7	602.254
70.1	698.935	7.01	200.824	7.01	281.154	7.01	602.472
70.2	699.573	7.02	200.897	7.02	281.255	7.02	602.69
70.3	700.211	7.03	200.969	7.03	281.357	7.03	602.907
70.4	700.849	7.04	201.041	7.04	281.458	7.04	603.124
70.5	701.487	7.05	201.113	7.05	281.559	7.05	603.34
70.6	702.125	7.06	201.185	7.06	281.659	7.06	603.556
70.7	702.763	7.07	201.257	7.07	281.76	7.07	603.771
70.8	703.4	7.08	201.329	7.08	281.86	7.08	603.986
70.9	704.038	7.09	201.4	7.09	281.96	7.09	604.201
71	704.675	7.1	201.472	7.1	282.06	7.1	604.415
71.1	705.312	7.11	201.543	7.11	282.16	7.11	604.628
71.2	705.949	7.12	201.614	7.12	282.259	7.12	604.841
71.3	706.586	7.13	201.685	7.13	282.359	7.13	605.054
71.4	707.222	7.14	201.755	7.14	282.458	7.14	605.266
71.5	707.859	7.15	201.826	7.15	282.556	7.15	605.478
71.6	708.495	7.16	201.896	7.16	282.655	7.16	605.689
71.7	709.132	7.17	201.967	7.17	282.753	7.17	605.9
71.8	709.768	7.18	202.037	7.18	282.852	7.18	606.111
71.9	710.404	7.19	202.107	7.19	282.95	7.19	606.321
72	711.04	7.2	202.177	7.2	283.047	7.2	606.53
72.1	711.675	7.21	202.246	7.21	283.145	7.21	606.739
72.2	712.311	7.22	202.316	7.22	283.242	7.22	606.948
72.3	712.946	7.23	202.385	7.23	283.34	7.23	607.156
72.4	713.581	7.24	202.455	7.24	283.437	7.24	607.364
72.5	714.217	7.25	202.524	7.25	283.533	7.25	607.572
72.6	714.852	7.26	202.593	7.26	283.63	7.26	607.779
72.7	715.486	7.27	202.662	7.27	283.726	7.27	607.985
72.8	716.121	7.28	202.73	7.28	283.823	7.28	608.191
72.9	716.756	7.29	202.799	7.29	283.919	7.29	608.397
73	717.39	7.3	202.867	7.3	284.014	7.3	608.602
73.1	718.024	7.31	202.936	7.31	284.11	7.31	608.807
73.2	718.659	7.32	203.004	7.32	284.205	7.32	609.011
73.3	719.293	7.33	203.072	7.33	284.3	7.33	609.215
73.4	719.926	7.34	203.14	7.34	284.396	7.34	609.419
73.5	720.56	7.35	203.207	7.35	284.49	7.35	609.622
73.6	721.194	7.36	203.275	7.36	284.585	7.36	609.825
73.7	721.827	7.37	203.342	7.37	284.679	7.37	610.027
73.8	722.461	7.38	203.41	7.38	284.774	7.38	610.229
73.9	723.094	7.39	203.477	7.39	284.868	7.39	610.431
74	723.727	7.4	203.544	7.4	284.961	7.4	610.632
74.1	724.36	7.41	203.611	7.41	285.055	7.41	610.832
74.2	724.992	7.42	203.678	7.42	285.149	7.42	611.033
74.3	725.625	7.43	203.744	7.43	285.242	7.43	611.232
74.4	726.258	7.44	203.811	7.44	285.335	7.44	611.432
74.5	726.89	7.45	203.877	7.45	285.428	7.45	611.631
74.6	727.522	7.46	203.943	7.46	285.52	7.46	611.829
74.7	728.154	7.47	204.009	7.47	285.613	7.47	612.028
74.8	728.786	7.48	204.075	7.48	285.705	7.48	612.226
74.9	729.418	7.49	204.141	7.49	285.797	7.49	612.423
75	730.05	7.5	204.207	7.5	285.889	7.5	612.62
75.1	730.681	7.51	204.272	7.51	285.981	7.51	612.817
75.2	731.313	7.52	204.338	7.52	286.073	7.52	613.013
75.3	731.944	7.53	204.403	7.53	286.164	7.53	613.209
75.4	732.575	7.54	204.468	7.54	286.255	7.54	613.404
75.5	733.206	7.55	204.533	7.55	286.346	7.55	613.599
75.6	733.837	7.56	204.598	7.56	286.437	7.56	613.794
75.7	734.468	7.57	204.663	7.57	286.528	7.57	613.988
75.8	735.098	7.58	204.727	7.58	286.618	7.58	614.182
75.9	735.729	7.59	204.792	7.59	286.709	7.59	614.375
76	736.359	7.6	204.856	7.6	286.799	7.6	614.569
76.1	736.989	7.61	204.92	7.61	286.889	7.61	614.761
76.2	737.619	7.62	204.985	7.62	286.978	7.62	614.954
76.3	738.249	7.63	205.048	7.63	287.068	7.63	615.145
76.4	738.879	7.64	205.112	7.64	287.157	7.64	615.337
76.5	739.509	7.65	205.176	7.65	287.247	7.65	615.528
76.6	740.138	7.66	205.24	7.66	287.336	7.66	615.719
76.7	740.768	7.67	205.303	7.67	287.424	7.67	615.909
76.8	741.397	7.68	205.366	7.68	287.513	7.68	616.099
76.9	742.026	7.69	205.43	7.69	287.602	7.69	616.289
77	742.655	7.7	205.493	7.7	287.69	7.7	616.478
77.1	743.284	7.71	205.556	7.71	287.778	7.71	616.667
77.2	743.913	7.72	205.619	7.72	287.866	7.72	616.856
77.3	744.541	7.73	205.681	7.73	287.954	7.73	617.044
77.4	745.17	7.74	205.744	7.74	288.041	7.74	617.232
77.5	745.798	7.75	205.806	7.75	288.129	7.75	617.419
77.6	746.426	7.76	205.869	7.76	288.216	7.76	617.606
77.7	747.054	7.77	205.931	7.77	288.303	7.77	617.793
77.8	747.682	7.78	205.993	7.78	288.39	7.78	617.979
77.9	748.31	7.79	206.055	7.79	288.477	7.79	618.165
78	748.938	7.8	206.117	7.8	288.564	7.8	618.351
78.1	749.565	7.81	206.179	7.81	288.65	7.81	618.536
78.2	750.193	7.82	206.24	7.82	288.736	7.82	618.721
78.3	750.82	7.83	206.302	7.83	288.822	7.83	618.905
78.4	751.447	7.84	206.363	7.84	288.908	7.84	619.089
78.5	752.074	7.85	206.424	7.85	288.994	7.85	619.273
78.6	752.701	7.86	206.486	7.86	289.08	7.86	619.457
78.7	753.328	7.87	206.547	7.87	289.165	7.87	619.64
78.8	753.955	7.88	206.607	7.88	289.25	7.88	619.822
78.9	754.581	7.89	206.668	7.89	289.336	7.89	620.005
79	755.207	7.9	206.729	7.9	289.42	7.9	620.187
79.1	755.834	7.91	206.789	7.91	289.505	7.91	620.368
79.2	756.46	7.92	206.85	7.92	289.59	7.92	620.55
79.3	757.086	7.93	206.91	7.93	289.674	7.93	620.731
79.4	757.712	7.94	206.97	7.94	289.759	7.94	620.911
79.5	758.337	7.95	207.03	7.95	289.843	7.95	621.091
79.6	758.963	7.96	207.09	7.96	289.927	7.96	621.271
79.7	759.588	7.97	207.15	7.97	290.01	7.97	621.451
79.8	760.214	7.98	207.21	7.98	290.094	7.98	621.63
79.9	760.839	7.99	207.27	7.99	290.177	7.99	621.809
80	761.464	8	207.329	8	290.261	8	621.987
80.1	762.089	8.01	207.388	8.01	290.344	8.01	622.165
80.2	762.714	8.02	207.448	8.02	290.427	8.02	622.343
80.3	763.339	8.03	207.507	8.03	290.51	8.03	622.521
80.4	763.963	8.04	207.566	8.04	290.592	8.04	622.698
80.5	764.588	8.05	207.625	8.05	290.675	8.05	622.875
80.6	765.212	8.06	207.684	8.06	290.757	8.06	623.051
80.7	765.836	8.07	207.742	8.07	290.839	8.07	623.227
80.8	766.46	8.08	207.801	8.08	290.921	8.08	623.403
80.9	767.084	8.09	207.859	8.09	291.003	8.09	623.578
81	767.708	8.1	207.918	8.1	291.085	8.1	623.753
81.1	768.332	8.11	207.976	8.11	291.166	8.11	623.928
81.2	768.955	8.12	208.034	8.12	291.248	8.12	624.103
81.3	769.579	8.13	208.092	8.13	291.329	8.13	624.277
81.4	770.202	8.14	208.15	8.14	291.41	8.14	624.451
81.5	770.825	8.15	208.208	8.15	291.491	8.15	624.624
81.6	771.448	8.16	208.266	8.16	291.572	8.16	624.797
81.7	772.071	8.17	208.323	8.17	291.653	8.17	624.97
81.8	772.694	8.18	208.381	8.18	291.733	8.18	625.142
81.9	773.317	8.19	208.438	8.19	291.813	8.19	625.314
82	773.939	8.2	208.495	8.2	291.894	8.2	625.486
82.1	774.562	8.21	208.553	8.21	291.974	8.21	625.658
82.2	775.184	8.22	208.61	8.22	292.053	8.22	625.829
82.3	775.806	8.23	208.667	8.23	292.133	8.23	626
82.4	776.428	8.24	208.723	8.24	292.213	8.24	626.17
82.5	777.05	8.25	208.78	8.25	292.292	8.25	626.34
82.6	777.672	8.26	208.837	8.26	292.371	8.26	626.51
82.7	778.294	8.27	208.893	8.27	292.451	8.27	626.68
82.8	778.915	8.28	208.95	8.28	292.53	8.28	626.849
82.9	779.537	8.29	209.006	8.29	292.608	8.29	627.018
83	780.158	8.3	209.062	8.3	292.687	8.3	627.187
83.1	780.779	8.31	209.118	8.31	292.766	8.31	627.355
83.2	781.4	8.32	209.174	8.32	292.844	8.32	627.523
83.3	782.021	8.33	209.23	8.33	292.922	8.33	627.691
83.4	782.642	8.34	209.286	8.34	293	8.34	627.858
83.5	783.263	8.35	209.342	8.35	293.078	8.35	628.025
83.6	783.883	8.36	209.397	8.36	293.156	8.36	628.192
83.7	784.504	8.37	209.453	8.37	293.234	8.37	628.358
83.8	785.124	8.38	209.508	8.38	293.311	8.38	628.524
83.9	785.744	8.39	209.563	8.39	293.389	8.39	628.69
84	786.364	8.4	209.618	8.4	293.466	8.4	628.855
84.1	786.984	8.41	209.674	8.41	293.543	8.41	629.021
84.2	787.604	8.42	209.729	8.42	293.62	8.42	629.186
84.3	788.224	8.43	209.783	8.43	293.697	8.43	629.35
84.4	788.843	8.44	209.838	8.44	293.773	8.44	629.514
84.5	789.463	8.45	209.893	8.45	293.85	8.45	629.678
84.6	790.082	8.46	209.947	8.46	293.926	8.46	629.842
84.7	790.701	8.47	210.002	8.47	294.002	8.47	630.005
84.8	791.32	8.48	210.056	8.48	294.079	8.48	630.168
84.9	791.939	8.49	210.11	8.49	294.155	8.49	630.331
85	792.558	8.5	210.165	8.5	294.23	8.5	630.494
85.1	793.177	8.51	210.219	8.51	294.306	8.51	630.656
85.2	793.796	8.52	210.273	8.52	294.382	8.52	630.818
85.3	794.414	8.53	210.326	8.53	294.457	8.53	630.979
85.4	795.033	8.54	210.38	8.54	294.532	8.54	631.14
85.5	795.651	8.55	210.434	8.55	294.607	8.55	631.301
85.6	796.269	8.56	210.487	8.56	294.682	8.56	631.462
85.7	796.887	8.57	210.541	8.57	294.757	8.57	631.623
85.8	797.505	8.58	210.594	8.58	294.832	8.58	631.783
85.9	798.123	8.59	210.647	8.59	294.906	8.59	631.942
86	798.74	8.6	210.701	8.6	294.981	8.6	632.102
86.1	799.358	8.61	210.754	8.61	295.055	8.61	632.261
86.2	799.975	8.62	210.807	8.62	295.129	8.62	632.42
86.3	800.593	8.63	210.86	8.63	295.203	8.63	632.579
86.4	801.21	8.64	210.912	8.64	295.277	8.64	632.737
86.5	801.827	8.65	210.965	8.65	295.351	8.65	632.895
86.6	802.444	8.66	211.018	8.66	295.425	8.66	633.053
86.7	803.061	8.67	211.07	8.67	295.498	8.67	633.21
86.8	803.677	8.68	211.123	8.68	295.572	8.68	633.368
86.9	804.294	8.69	211.175	8.69	295.645	8.69	633.525
87	804.91	8.7	211.227	8.7	295.718	8.7	633.681
87.1	805.527	8.71	211.279	8.71	295.791	8.71	633.838
87.2	806.143	8.72	211.331	8.72	295.864	8.72	633.994
87.3	806.759	8.73	211.383	8.73	295.936	8.73	634.149
87.4	807.375	8.74	211.435	8.74	296.009	8.74	634.305
87.5	807.991	8.75	211.487	8.75	296.081	8.75	634.46
87.6	808.607	8.76	211.538	8.76	296.154	8.76	634.615
87.7	809.223	8.77	211.59	8.77	296.226	8.77	634.77
87.8	809.838	8.78	211.641	8.78	296.298	8.78	634.924
87.9	810.453	8.79	211.693	8.79	296.37	8.79	635.078
88	811.069	8.8	211.744	8.8	296.442	8.8	635.232
88.1	811.684	8.81	211.795	8.81	296.513	8.81	635.386
88.2	812.299	8.82	211.846	8.82	296.585	8.82	635.539
88.3	812.914	8.83	211.897	8.83	296.656	8.83	635.692
88.4	813.529	8.84	211.948	8.84	296.728	8.84	635.845
88.5	814.144	8.85	211.999	8.85	296.799	8.85	635.997
88.6	814.758	8.86	212.05	8.86	296.87	8.86	636.15
88.7	815.373	8.87	212.101	8.87	296.941	8.87	636.302
88.8	815.987	8.88	212.151	8.88	297.012	8.88	636.453
88.9	816.601	8.89	212.202	8.89	297.082	8.89	636.605
89	817.215	8.9	212.252	8.9	297.153	8.9	636.756
89.1	817.829	8.91	212.302	8.91	297.223	8.91	636.907
89.2	818.443	8.92	212.352	8.92	297.293	8.92	637.057
89.3	819.057	8.93	212.403	8.93	297.364	8.93	637.208
89.4	819.671	8.94	212.453	8.94	297.434	8.94	637.358
89.5	820.284	8.95	212.503	8.95	297.504	8.95	637.508
89.6	820.898	8.96	212.552	8.96	297.573	8.96	637.657
89.7	821.511	8.97	212.602	8.97	297.643	8.97	637.806
89.8	822.124	8.98	212.652	8.98	297.712	8.98	637.955
89.9	822.738	8.99	212.701	8.99	297.782	8.99	638.104
90	823.351	9	212.751	9	297.851	9	638.253
90.1	823.963	9.01	212.8	9.01	297.92	9.01	638.401
90.2	824.576	9.02	212.85	9.02	297.989	9.02	638.549
90.3	825.189	9.03	212.899	9.03	298.058	9.03	638.697
90.4	825.801	9.04	212.948	9.04	298.127	9.04	638.844
90.5	826.414	9.05	212.997	9.05	298.196	9.05	638.991
90.6	827.026	9.06	213.046	9.06	298.264	9.06	639.138
90.7	827.638	9.07	213.095	9.07	298.333	9.07	639.285
90.8	828.25	9.08	213.144	9.08	298.401	9.08	639.431
90.9	828.862	9.09	213.192	9.09	298.469	9.09	639.577
91	829.474	9.1	213.241	9.1	298.538	9.1	639.723
91.1	830.086	9.11	213.29	9.11	298.606	9.11	639.869
91.2	830.698	9.12	213.338	9.12	298.673	9.12	640.014
91.3	831.309	9.13	213.387	9.13	298.741	9.13	640.16
91.4	831.921	9.14	213.435	9.14	298.809	9.14	640.304
91.5	832.532	9.15	213.483	9.15	298.876	9.15	640.449
91.6	833.143	9.16	213.531	9.16	298.944	9.16	640.593
91.7	833.754	9.17	213.579	9.17	299.011	9.17	640.738
91.8	834.365	9.18	213.627	9.18	299.078	9.18	640.882
91.9	834.976	9.19	213.675	9.19	299.145	9.19	641.025
92	835.587	9.2	213.723	9.2	299.212	9.2	641.169
92.1	836.197	9.21	213.771	9.21	299.279	9.21	641.312
92.2	836.808	9.22	213.818	9.22	299.346	9.22	641.455
92.3	837.418	9.23	213.866	9.23	299.412	9.23	641.597
92.4	838.029	9.24	213.913	9.24	299.479	9.24	641.74
92.5	838.639	9.25	213.961	9.25	299.545	9.25	641.882
92.6	839.249	9.26	214.008	9.26	299.611	9.26	642.024
92.7	839.859	9.27	214.055	9.27	299.677	9.27	642.166
92.8	840.469	9.28	214.102	9.28	299.743	9.28	642.307
92.9	841.078	9.29	214.149	9.29	299.809	9.29	642.448
93	841.688	9.3	214.196	9.3	299.875	9.3	642.589
93.1	842.298	9.31	214.243	9.31	299.941	9.31	642.73
93.2	842.907	9.32	214.29	9.32	300.006	9.32	642.87
93.3	843.516	9.33	214.337	9.33	300.072	9.33	643.011
93.4	844.125	9.34	214.384	9.34	300.137	9.34	643.151
93.5	844.734	9.35	214.43	9.35	300.202	9.35	643.29
93.6	845.343	9.36	214.477	9.36	300.267	9.36	643.43
93.7	845.952	9.37	214.523	9.37	300.332	9.37	643.569
93.8	846.561	9.38	214.569	9.38	300.397	9.38	643.708
93.9	847.17	9.39	214.616	9.39	300.462	9.39	643.847
94	847.778	9.4	214.662	9.4	300.527	9.4	643.986
94.1	848.387	9.41	214.708	9.41	300.591	9.41	644.124
94.2	848.995	9.42	214.754	9.42	300.656	9.42	644.262
94.3	849.603	9.43	214.8	9.43	300.72	9.43	644.4
94.4	850.211	9.44	214.846	9.44	300.784	9.44	644.538
94.5	850.819	9.45	214.892	9.45	300.848	9.45	644.675
94.6	851.427	9.46	214.937	9.46	300.912	9.46	644.812
94.7	852.035	9.47	214.983	9.47	300.976	9.47	644.949
94.8	852.643	9.48	215.029	9.48	301.04	9.48	645.086
94.9	853.25	9.49	215.074	9.49	301.104	9.49	645.222
95	853.858	9.5	215.119	9.5	301.167	9.5	645.359
95.1	854.465	9.51	215.165	9.51	301.231	9.51	645.495
95.2	855.072	9.52	215.21	9.52	301.294	9.52	645.63
95.3	855.679	9.53	215.255	9.53	301.357	9.53	645.766
95.4	856.286	9.54	215.3	9.54	301.421	9.54	645.901
95.5	856.893	9.55	215.345	9.55	301.484	9.55	646.036
95.6	857.5	9.56	215.39	9.56	301.547	9.56	646.171
95.7	858.107	9.57	215.435	9.57	301.609	9.57	646.306
95.8	858.713	9.58	215.48	9.58	301.672	9.58	646.44
95.9	859.32	9.59	215.525	9.59	301.735	9.59	646.575
96	859.926	9.6	215.57	9.6	301.797	9.6	646.709
96.1	860.532	9.61	215.614	9.61	301.86	9.61	646.842
96.2	861.139	9.62	215.659	9.62	301.922	9.62	646.976
96.3	861.745	9.63	215.703	9.63	301.984	9.63	647.109
96.4	862.351	9.64	215.747	9.64	302.046	9.64	647.242
96.5	862.956	9.65	215.792	9.65	302.108	9.65	647.375
96.6	863.562	9.66	215.836	9.66	302.17	9.66	647.508
96.7	864.168	9.67	215.88	9.67	302.232	9.67	647.64
96.8	864.773	9.68	215.924	9.68	302.294	9.68	647.772
96.9	865.379	9.69	215.968	9.69	302.355	9.69	647.904
97	865.984	9.7	216.012	9.7	302.417	9.7	648.036
97.1	866.589	9.71	216.056	9.71	302.478	9.71	648.168
97.2	867.194	9.72	216.1	9.72	302.54	9.72	648.299
97.3	867.799	9.73	216.143	9.73	302.601	9.73	648.43
97.4	868.404	9.74	216.187	9.74	302.662	9.74	648.561
97.5	869.009	9.75	216.231	9.75	302.723	9.75	648.692
97.6	869.614	9.76	216.274	9.76	302.784	9.76	648.822
97.7	870.218	9.77	216.318	9.77	302.845	9.77	648.953
97.8	870.823	9.78	216.361	9.78	302.905	9.78	649.083
97.9	871.427	9.79	216.404	9.79	302.966	9.79	649.212
98	872.031	9.8	216.447	9.8	303.026	9.8	649.342
98.1	872.636	9.81	216.49	9.81	303.087	9.81	649.471
98.2	873.24	9.82	216.534	9.82	303.147	9.82	649.601
98.3	873.844	9.83	216.577	9.83	303.207	9.83	649.73
98.4	874.447	9.84	216.619	9.84	303.267	9.84	649.858
98.5	875.051	9.85	216.662	9.85	303.327	9.85	649.987
98.6	875.655	9.86	216.705	9.86	303.387	9.86	650.115
98.7	876.258	9.87	216.748	9.87	303.447	9.87	650.243
98.8	876.862	9.88	216.79	9.88	303.507	9.88	650.371
98.9	877.465	9.89	216.833	9.89	303.566	9.89	650.499
99	878.068	9.9	216.876	9.9	303.626	9.9	650.627
99.1	878.671	9.91	216.918	9.91	303.685	9.91	650.754
99.2	879.274	9.92	216.96	9.92	303.744	9.92	650.881
99.3	879.877	9.93	217.003	9.93	303.804	9.93	651.008
99.4	880.48	9.94	217.045	9.94	303.863	9.94	651.135
99.5	881.083	9.95	217.087	9.95	303.922	9.95	651.261
99.6	881.686	9.96	217.129	9.96	303.981	9.96	651.387
99.7	882.288	9.97	217.171	9.97	304.04	9.97	651.513
99.8	882.89	9.98	217.213	9.98	304.098	9.98	651.639
99.9	883.493	9.99	217.255	9.99	304.157	9.99	651.765
100	884.095	10	217.297	10	304.216	10	651.89
		10.01	217.339	10.01	304.274	10.01	652.016
		10.02	217.38	10.02	304.332	10.02	652.141
		10.03	217.422	10.03	304.391	10.03	652.266
		10.04	217.463	10.04	304.449	10.04	652.39
		10.05	217.505	10.05	304.507	10.05	652.515
		10.06	217.546	10.06	304.565	10.06	652.639
		10.07	217.588	10.07	304.623	10.07	652.763
		10.08	217.629	10.08	304.681	10.08	652.887
		10.09	217.67	10.09	304.738	10.09	653.011
		10.1	217.711	10.1	304.796	10.1	653.134
		10.11	217.752	10.11	304.853	10.11	653.257
		10.12	217.793	10.12	304.911	10.12	653.38
		10.13	217.834	10.13	304.968	10.13	653.503
		10.14	217.875	10.14	305.025	10.14	653.626
		10.15	217.916	10.15	305.083	10.15	653.748
		10.16	217.957	10.16	305.14	10.16	653.871
		10.17	217.998	10.17	305.197	10.17	653.993
		10.18	218.038	10.18	305.254	10.18	654.115
		10.19	218.079	10.19	305.31	10.19	654.236
		10.2	218.119	10.2	305.367	10.2	654.358
		10.21	218.16	10.21	305.424	10.21	654.479
		10.22	218.2	10.22	305.48	10.22	654.6
		10.23	218.24	10.23	305.537	10.23	654.721
		10.24	218.281	10.24	305.593	10.24	654.842
		10.25	218.321	10.25	305.649	10.25	654.963
		10.26	218.361	10.26	305.705	10.26	655.083
		10.27	218.401	10.27	305.761	10.27	655.203
		10.28	218.441	10.28	305.817	10.28	655.323
		10.29	218.481	10.29	305.873	10.29	655.443
		10.3	218.521	10.3	305.929	10.3	655.562
		10.31	218.561	10.31	305.985	10.31	655.682
		10.32	218.6	10.32	306.04	10.32	655.801
		10.33	218.64	10.33	306.096	10.33	655.92
		10.34	218.68	10.34	306.151	10.34	656.039
		10.35	218.719	10.35	306.207	10.35	656.158
		10.36	218.759	10.36	306.262	10.36	656.276
		10.37	218.798	10.37	306.317	10.37	656.394
		10.38	218.837	10.38	306.372	10.38	656.512
		10.39	218.877	10.39	306.428	10.39	656.63
		10.4	218.916	10.4	306.482	10.4	656.748
		10.41	218.955	10.41	306.537	10.41	656.866
		10.42	218.994	10.42	306.592	10.42	656.983
		10.43	219.033	10.43	306.647	10.43	657.1
		10.44	219.072	10.44	306.701	10.44	657.217
		10.45	219.111	10.45	306.756	10.45	657.334
		10.46	219.15	10.46	306.81	10.46	657.451
		10.47	219.189	10.47	306.865	10.47	657.567
		10.48	219.228	10.48	306.919	10.48	657.683
		10.49	219.266	10.49	306.973	10.49	657.799
		10.5	219.305	10.5	307.027	10.5	657.915
		10.51	219.344	10.51	307.081	10.51	658.031
		10.52	219.382	10.52	307.135	10.52	658.147
		10.53	219.421	10.53	307.189	10.53	658.262
		10.54	219.459	10.54	307.243	10.54	658.377
		10.55	219.497	10.55	307.296	10.55	658.492
		10.56	219.536	10.56	307.35	10.56	658.607
		10.57	219.574	10.57	307.403	10.57	658.722
		10.58	219.612	10.58	307.457	10.58	658.836
		10.59	219.65	10.59	307.51	10.59	658.951
		10.6	219.688	10.6	307.563	10.6	659.065
		10.61	219.726	10.61	307.617	10.61	659.179
		10.62	219.764	10.62	307.67	10.62	659.292
		10.63	219.802	10.63	307.723	10.63	659.406
		10.64	219.84	10.64	307.776	10.64	659.519
		10.65	219.878	10.65	307.829	10.65	659.633
		10.66	219.915	10.66	307.881	10.66	659.746
		10.67	219.953	10.67	307.934	10.67	659.859
		10.68	219.99	10.68	307.987	10.68	659.971
		10.69	220.028	10.69	308.039	10.69	660.084
		10.7	220.065	10.7	308.092	10.7	660.196
		10.71	220.103	10.71	308.144	10.71	660.309
		10.72	220.14	10.72	308.196	10.72	660.421
		10.73	220.177	10.73	308.248	10.73	660.532
		10.74	220.215	10.74	308.301	10.74	660.644
		10.75	220.252	10.75	308.353	10.75	660.756
		10.76	220.289	10.76	308.405	10.76	660.867
		10.77	220.326	10.77	308.457	10.77	660.978
		10.78	220.363	10.78	308.508	10.78	661.089
		10.79	220.4	10.79	308.56	10.79	661.2
		10.8	220.437	10.8	308.612	10.8	661.311
		10.81	220.474	10.81	308.663	10.81	661.421
		10.82	220.511	10.82	308.715	10.82	661.532
		10.83	220.547	10.83	308.766	10.83	661.642
		10.84	220.584	10.84	308.818	10.84	661.752
		10.85	220.621	10.85	308.869	10.85	661.862
		10.86	220.657	10.86	308.92	10.86	661.971
		10.87	220.694	10.87	308.971	10.87	662.081
		10.88	220.73	10.88	309.022	10.88	662.19
		10.89	220.767	10.89	309.073	10.89	662.3
		10.9	220.803	10.9	309.124	10.9	662.409
		10.91	220.839	10.91	309.175	10.91	662.517
		10.92	220.875	10.92	309.226	10.92	662.626
		10.93	220.912	10.93	309.276	10.93	662.735
		10.94	220.948	10.94	309.327	10.94	662.843
		10.95	220.984	10.95	309.377	10.95	662.951
		10.96	221.02	10.96	309.428	10.96	663.059
		10.97	221.056	10.97	309.478	10.97	663.167
		10.98	221.092	10.98	309.528	10.98	663.275
		10.99	221.128	10.99	309.579	10.99	663.383
		11	221.163	11	309.629	11	663.49
		11.01	221.199	11.01	309.679	11.01	663.597
		11.02	221.235	11.02	309.729	11.02	663.704
		11.03	221.27	11.03	309.779	11.03	663.811
		11.04	221.306	11.04	309.828	11.04	663.918
		11.05	221.342	11.05	309.878	11.05	664.025
		11.06	221.377	11.06	309.928	11.06	664.131
		11.07	221.412	11.07	309.977	11.07	664.237
		11.08	221.448	11.08	310.027	11.08	664.343
		11.09	221.483	11.09	310.076	11.09	664.449
		11.1	221.518	11.1	310.126	11.1	664.555
		11.11	221.554	11.11	310.175	11.11	664.661
		11.12	221.589	11.12	310.224	11.12	664.766
		11.13	221.624	11.13	310.273	11.13	664.872
		11.14	221.659	11.14	310.323	11.14	664.977
		11.15	221.694	11.15	310.372	11.15	665.082
		11.16	221.729	11.16	310.421	11.16	665.187
		11.17	221.764	11.17	310.469	11.17	665.292
		11.18	221.799	11.18	310.518	11.18	665.396
		11.19	221.834	11.19	310.567	11.19	665.501
		11.2	221.868	11.2	310.616	11.2	665.605
		11.21	221.903	11.21	310.664	11.21	665.709
		11.22	221.938	11.22	310.713	11.22	665.813
		11.23	221.972	11.23	310.761	11.23	665.917
		11.24	222.007	11.24	310.81	11.24	666.02
		11.25	222.041	11.25	310.858	11.25	666.124
		11.26	222.076	11.26	310.906	11.26	666.227
		11.27	222.11	11.27	310.954	11.27	666.33
		11.28	222.144	11.28	311.002	11.28	666.433
		11.29	222.179	11.29	311.05	11.29	666.536
		11.3	222.213	11.3	311.098	11.3	666.639
		11.31	222.247	11.31	311.146	11.31	666.742
		11.32	222.281	11.32	311.194	11.32	666.844
		11.33	222.315	11.33	311.242	11.33	666.946
		11.34	222.35	11.34	311.289	11.34	667.049
		11.35	222.384	11.35	311.337	11.35	667.151
		11.36	222.417	11.36	311.384	11.36	667.252
		11.37	222.451	11.37	311.432	11.37	667.354
		11.38	222.485	11.38	311.479	11.38	667.456
		11.39	222.519	11.39	311.527	11.39	667.557
		11.4	222.553	11.4	311.574	11.4	667.658
		11.41	222.587	11.41	311.621	11.41	667.76
		11.42	222.62	11.42	311.668	11.42	667.86
		11.43	222.654	11.43	311.715	11.43	667.961
		11.44	222.687	11.44	311.762	11.44	668.062
		11.45	222.721	11.45	311.809	11.45	668.162
		11.46	222.754	11.46	311.856	11.46	668.263
		11.47	222.788	11.47	311.903	11.47	668.363
		11.48	222.821	11.48	311.95	11.48	668.463
		11.49	222.854	11.49	311.996	11.49	668.563
		11.5	222.888	11.5	312.043	11.5	668.663
		11.51	222.921	11.51	312.089	11.51	668.763
		11.52	222.954	11.52	312.136	11.52	668.862
		11.53	222.987	11.53	312.182	11.53	668.962
		11.54	223.02	11.54	312.228	11.54	669.061
		11.55	223.053	11.55	312.275	11.55	669.16
		11.56	223.086	11.56	312.321	11.56	669.259
		11.57	223.119	11.57	312.367	11.57	669.358
		11.58	223.152	11.58	312.413	11.58	669.456
		11.59	223.185	11.59	312.459	11.59	669.555
		11.6	223.218	11.6	312.505	11.6	669.653
		11.61	223.25	11.61	312.551	11.61	669.751
		11.62	223.283	11.62	312.596	11.62	669.85
		11.63	223.316	11.63	312.642	11.63	669.947
		11.64	223.348	11.64	312.688	11.64	670.045
		11.65	223.381	11.65	312.733	11.65	670.143
		11.66	223.414	11.66	312.779	11.66	670.241
		11.67	223.446	11.67	312.824	11.67	670.338
		11.68	223.478	11.68	312.87	11.68	670.435
		11.69	223.511	11.69	312.915	11.69	670.532
		11.7	223.543	11.7	312.96	11.7	670.629
		11.71	223.575	11.71	313.006	11.71	670.726
		11.72	223.608	11.72	313.051	11.72	670.823
		11.73	223.64	11.73	313.096	11.73	670.919
		11.74	223.672	11.74	313.141	11.74	671.016
		11.75	223.704	11.75	313.186	11.75	671.112
		11.76	223.736	11.76	313.231	11.76	671.208
		11.77	223.768	11.77	313.275	11.77	671.304
		11.78	223.8	11.78	313.32	11.78	671.4
		11.79	223.832	11.79	313.365	11.79	671.496
		11.8	223.864	11.8	313.409	11.8	671.592
		11.81	223.896	11.81	313.454	11.81	671.687
		11.82	223.928	11.82	313.499	11.82	671.783
		11.83	223.959	11.83	313.543	11.83	671.878
		11.84	223.991	11.84	313.587	11.84	671.973
		11.85	224.023	11.85	313.632	11.85	672.068
		11.86	224.054	11.86	313.676	11.86	672.163
		11.87	224.086	11.87	313.72	11.87	672.257
		11.88	224.117	11.88	313.764	11.88	672.352
		11.89	224.149	11.89	313.808	11.89	672.446
		11.9	224.18	11.9	313.852	11.9	672.541
		11.91	224.212	11.91	313.896	11.91	672.635
		11.92	224.243	11.92	313.94	11.92	672.729
		11.93	224.274	11.93	313.984	11.93	672.823
		11.94	224.305	11.94	314.028	11.94	672.916
		11.95	224.337	11.95	314.071	11.95	673.01
		11.96	224.368	11.96	314.115	11.96	673.104
		11.97	224.399	11.97	314.159	11.97	673.197
		11.98	224.43	11.98	314.202	11.98	673.29
		11.99	224.461	11.99	314.246	11.99	673.383
		12	224.492	12	314.289	12	673.476
		12.01	224.523	12.01	314.332	12.01	673.569
		12.02	224.554	12.02	314.376	12.02	673.662
		12.03	224.585	12.03	314.419	12.03	673.754
		12.04	224.616	12.04	314.462	12.04	673.847
		12.05	224.646	12.05	314.505	12.05	673.939
		12.06	224.677	12.06	314.548	12.06	674.031
		12.07	224.708	12.07	314.591	12.07	674.124
		12.08	224.738	12.08	314.634	12.08	674.216
		12.09	224.769	12.09	314.677	12.09	674.307
		12.1	224.8	12.1	314.72	12.1	674.399
		12.11	224.83	12.11	314.762	12.11	674.491
		12.12	224.861	12.12	314.805	12.12	674.582
		12.13	224.891	12.13	314.848	12.13	674.673
		12.14	224.922	12.14	314.89	12.14	674.765
		12.15	224.952	12.15	314.933	12.15	674.856
		12.16	224.982	12.16	314.975	12.16	674.947
		12.17	225.012	12.17	315.017	12.17	675.037
		12.18	225.043	12.18	315.06	12.18	675.128
		12.19	225.073	12.19	315.102	12.19	675.219
		12.2	225.103	12.2	315.144	12.2	675.309
		12.21	225.133	12.21	315.186	12.21	675.399
		12.22	225.163	12.22	315.229	12.22	675.49
		12.23	225.193	12.23	315.271	12.23	675.58
		12.24	225.223	12.24	315.313	12.24	675.67
		12.25	225.253	12.25	315.354	12.25	675.76
		12.26	225.283	12.26	315.396	12.26	675.849
		12.27	225.313	12.27	315.438	12.27	675.939
		12.28	225.343	12.28	315.48	12.28	676.028
		12.29	225.373	12.29	315.522	12.29	676.118
		12.3	225.402	12.3	315.563	12.3	676.207
		12.31	225.432	12.31	315.605	12.31	676.296
		12.32	225.462	12.32	315.646	12.32	676.385
		12.33	225.491	12.33	315.688	12.33	676.474
		12.34	225.521	12.34	315.729	12.34	676.563
		12.35	225.55	12.35	315.771	12.35	676.651
		12.36	225.58	12.36	315.812	12.36	676.74
		12.37	225.609	12.37	315.853	12.37	676.828
		12.38	225.639	12.38	315.894	12.38	676.916
		12.39	225.668	12.39	315.935	12.39	677.004
		12.4	225.697	12.4	315.976	12.4	677.092
		12.41	225.727	12.41	316.017	12.41	677.18
		12.42	225.756	12.42	316.058	12.42	677.268
		12.43	225.785	12.43	316.099	12.43	677.356
		12.44	225.814	12.44	316.14	12.44	677.443
		12.45	225.844	12.45	316.181	12.45	677.531
		12.46	225.873	12.46	316.222	12.46	677.618
		12.47	225.902	12.47	316.262	12.47	677.705
		12.48	225.931	12.48	316.303	12.48	677.792
		12.49	225.96	12.49	316.344	12.49	677.879
		12.5	225.989	12.5	316.384	12.5	677.966
		12.51	226.018	12.51	316.425	12.51	678.053
		12.52	226.046	12.52	316.465	12.52	678.139
		12.53	226.075	12.53	316.505	12.53	678.226
		12.54	226.104	12.54	316.546	12.54	678.312
		12.55	226.133	12.55	316.586	12.55	678.399
		12.56	226.162	12.56	316.626	12.56	678.485
		12.57	226.19	12.57	316.666	12.57	678.571
		12.58	226.219	12.58	316.706	12.58	678.657
		12.59	226.247	12.59	316.746	12.59	678.742
		12.6	226.276	12.6	316.786	12.6	678.828
		12.61	226.305	12.61	316.826	12.61	678.914
		12.62	226.333	12.62	316.866	12.62	678.999
		12.63	226.361	12.63	316.906	12.63	679.084
		12.64	226.39	12.64	316.946	12.64	679.17
		12.65	226.418	12.65	316.986	12.65	679.255
		12.66	226.447	12.66	317.025	12.66	679.34
		12.67	226.475	12.67	317.065	12.67	679.425
		12.68	226.503	12.68	317.104	12.68	679.509
		12.69	226.531	12.69	317.144	12.69	679.594
		12.7	226.56	12.7	317.183	12.7	679.679
		12.71	226.588	12.71	317.223	12.71	679.763
		12.72	226.616	12.72	317.262	12.72	679.847
		12.73	226.644	12.73	317.301	12.73	679.932
		12.74	226.672	12.74	317.341	12.74	680.016
		12.75	226.7	12.75	317.38	12.75	680.1
		12.76	226.728	12.76	317.419	12.76	680.184
		12.77	226.756	12.77	317.458	12.77	680.267
		12.78	226.784	12.78	317.497	12.78	680.351
		12.79	226.812	12.79	317.536	12.79	680.435
		12.8	226.839	12.8	317.575	12.8	680.518
		12.81	226.867	12.81	317.614	12.81	680.601
		12.82	226.895	12.82	317.653	12.82	680.685
		12.83	226.923	12.83	317.692	12.83	680.768
		12.84	226.95	12.84	317.73	12.84	680.851
		12.85	226.978	12.85	317.769	12.85	680.934
		12.86	227.005	12.86	317.808	12.86	681.016
		12.87	227.033	12.87	317.846	12.87	681.099
		12.88	227.061	12.88	317.885	12.88	681.182
		12.89	227.088	12.89	317.923	12.89	681.264
		12.9	227.115	12.9	317.962	12.9	681.346
		12.91	227.143	12.91	318	12.91	681.429
		12.92	227.17	12.92	318.038	12.92	681.511
		12.93	227.198	12.93	318.077	12.93	681.593
		12.94	227.225	12.94	318.115	12.94	681.675
		12.95	227.252	12.95	318.153	12.95	681.757
		12.96	227.279	12.96	318.191	12.96	681.838
		12.97	227.307	12.97	318.229	12.97	681.92
		12.98	227.334	12.98	318.267	12.98	682.001
		12.99	227.361	12.99	318.305	12.99	682.083
		13	227.388	13	318.343	13	682.164
		13.01	227.415	13.01	318.381	13.01	682.245
		13.02	227.442	13.02	318.419	13.02	682.326
		13.03	227.469	13.03	318.457	13.03	682.407
		13.04	227.496	13.04	318.494	13.04	682.488
		13.05	227.523	13.05	318.532	13.05	682.569
		13.06	227.55	13.06	318.57	13.06	682.65
		13.07	227.577	13.07	318.607	13.07	682.73
		13.08	227.603	13.08	318.645	13.08	682.811
		13.09	227.63	13.09	318.682	13.09	682.891
		13.1	227.657	13.1	318.72	13.1	682.971
		13.11	227.684	13.11	318.757	13.11	683.051
		13.12	227.71	13.12	318.795	13.12	683.131
		13.13	227.737	13.13	318.832	13.13	683.211
		13.14	227.764	13.14	318.869	13.14	683.291
		13.15	227.79	13.15	318.906	13.15	683.371
		13.16	227.817	13.16	318.943	13.16	683.45
		13.17	227.843	13.17	318.981	13.17	683.53
		13.18	227.87	13.18	319.018	13.18	683.609
		13.19	227.896	13.19	319.055	13.19	683.689
		13.2	227.923	13.2	319.092	13.2	683.768
		13.21	227.949	13.21	319.129	13.21	683.847
		13.22	227.975	13.22	319.165	13.22	683.926
		13.23	228.002	13.23	319.202	13.23	684.005
		13.24	228.028	13.24	319.239	13.24	684.084
		13.25	228.054	13.25	319.276	13.25	684.162
		13.26	228.08	13.26	319.312	13.26	684.241
		13.27	228.106	13.27	319.349	13.27	684.319
		13.28	228.133	13.28	319.386	13.28	684.398
		13.29	228.159	13.29	319.422	13.29	684.476
		13.3	228.185	13.3	319.459	13.3	684.554
		13.31	228.211	13.31	319.495	13.31	684.632
		13.32	228.237	13.32	319.532	13.32	684.71
		13.33	228.263	13.33	319.568	13.33	684.788
		13.34	228.289	13.34	319.604	13.34	684.866
		13.35	228.315	13.35	319.64	13.35	684.944
		13.36	228.34	13.36	319.677	13.36	685.021
		13.37	228.366	13.37	319.713	13.37	685.099
		13.38	228.392	13.38	319.749	13.38	685.176
		13.39	228.418	13.39	319.785	13.39	685.254
		13.4	228.444	13.4	319.821	13.4	685.331
		13.41	228.469	13.41	319.857	13.41	685.408
		13.42	228.495	13.42	319.893	13.42	685.485
		13.43	228.521	13.43	319.929	13.43	685.562
		13.44	228.546	13.44	319.965	13.44	685.639
		13.45	228.572	13.45	320.001	13.45	685.715
		13.46	228.597	13.46	320.036	13.46	685.792
		13.47	228.623	13.47	320.072	13.47	685.869
		13.48	228.648	13.48	320.108	13.48	685.945
		13.49	228.674	13.49	320.143	13.49	686.021
		13.5	228.699	13.5	320.179	13.5	686.098
		13.51	228.725	13.51	320.214	13.51	686.174
		13.52	228.75	13.52	320.25	13.52	686.25
		13.53	228.775	13.53	320.285	13.53	686.326
		13.54	228.801	13.54	320.321	13.54	686.402
		13.55	228.826	13.55	320.356	13.55	686.477
		13.56	228.851	13.56	320.391	13.56	686.553
		13.57	228.876	13.57	320.427	13.57	686.629
		13.58	228.901	13.58	320.462	13.58	686.704
		13.59	228.927	13.59	320.497	13.59	686.78
		13.6	228.952	13.6	320.532	13.6	686.855
		13.61	228.977	13.61	320.567	13.61	686.93
		13.62	229.002	13.62	320.602	13.62	687.005
		13.63	229.027	13.63	320.637	13.63	687.08
		13.64	229.052	13.64	320.672	13.64	687.155
		13.65	229.077	13.65	320.707	13.65	687.23
		13.66	229.102	13.66	320.742	13.66	687.305
		13.67	229.126	13.67	320.777	13.67	687.379
		13.68	229.151	13.68	320.812	13.68	687.454
		13.69	229.176	13.69	320.846	13.69	687.528
		13.7	229.201	13.7	320.881	13.7	687.603
		13.71	229.226	13.71	320.916	13.71	687.677
		13.72	229.25	13.72	320.95	13.72	687.751
		13.73	229.275	13.73	320.985	13.73	687.825
		13.74	229.3	13.74	321.02	13.74	687.899
		13.75	229.324	13.75	321.054	13.75	687.973
		13.76	229.349	13.76	321.089	13.76	688.047
		13.77	229.374	13.77	321.123	13.77	688.12
		13.78	229.398	13.78	321.157	13.78	688.194
		13.79	229.423	13.79	321.192	13.79	688.268
		13.8	229.447	13.8	321.226	13.8	688.341
		13.81	229.471	13.81	321.26	13.81	688.414
		13.82	229.496	13.82	321.294	13.82	688.488
		13.83	229.52	13.83	321.328	13.83	688.561
		13.84	229.545	13.84	321.363	13.84	688.634
		13.85	229.569	13.85	321.397	13.85	688.707
		13.86	229.593	13.86	321.431	13.86	688.78
		13.87	229.618	13.87	321.465	13.87	688.853
		13.88	229.642	13.88	321.499	13.88	688.925
		13.89	229.666	13.89	321.532	13.89	688.998
		13.9	229.69	13.9	321.566	13.9	689.071
		13.91	229.714	13.91	321.6	13.91	689.143
		13.92	229.738	13.92	321.634	13.92	689.215
		13.93	229.763	13.93	321.668	13.93	689.288
		13.94	229.787	13.94	321.701	13.94	689.36
		13.95	229.811	13.95	321.735	13.95	689.432
		13.96	229.835	13.96	321.769	13.96	689.504
		13.97	229.859	13.97	321.802	13.97	689.576
		13.98	229.883	13.98	321.836	13.98	689.648
		13.99	229.906	13.99	321.869	13.99	689.719
		14	229.93	14	321.903	14	689.791
		14.01	229.954	14.01	321.936	14.01	689.863
		14.02	229.978	14.02	321.969	14.02	689.934
		14.03	230.002	14.03	322.003	14.03	690.006
		14.04	230.026	14.04	322.036	14.04	690.077
		14.05	230.049	14.05	322.069	14.05	690.148
		14.06	230.073	14.06	322.102	14.06	690.219
		14.07	230.097	14.07	322.135	14.07	690.29
		14.08	230.12	14.08	322.169	14.08	690.361
		14.09	230.144	14.09	322.202	14.09	690.432
		14.1	230.168	14.1	322.235	14.1	690.503
		14.11	230.191	14.11	322.268	14.11	690.574
		14.12	230.215	14.12	322.301	14.12	690.644
		14.13	230.238	14.13	322.334	14.13	690.715
		14.14	230.262	14.14	322.366	14.14	690.785
		14.15	230.285	14.15	322.399	14.15	690.856
		14.16	230.309	14.16	322.432	14.16	690.926
		14.17	230.332	14.17	322.465	14.17	690.996
		14.18	230.355	14.18	322.498	14.18	691.066
		14.19	230.379	14.19	322.53	14.19	691.136
		14.2	230.402	14.2	322.563	14.2	691.206
		14.21	230.425	14.21	322.595	14.21	691.276
		14.22	230.449	14.22	322.628	14.22	691.346
		14.23	230.472	14.23	322.661	14.23	691.415
		14.24	230.495	14.24	322.693	14.24	691.485
		14.25	230.518	14.25	322.725	14.25	691.555
		14.26	230.541	14.26	322.758	14.26	691.624
		14.27	230.564	14.27	322.79	14.27	691.693
		14.28	230.588	14.28	322.823	14.28	691.763
		14.29	230.611	14.29	322.855	14.29	691.832
		14.3	230.634	14.3	322.887	14.3	691.901
		14.31	230.657	14.31	322.919	14.31	691.97
		14.32	230.68	14.32	322.951	14.32	692.039
		14.33	230.703	14.33	322.984	14.33	692.108
		14.34	230.725	14.34	323.016	14.34	692.176
		14.35	230.748	14.35	323.048	14.35	692.245
		14.36	230.771	14.36	323.08	14.36	692.314
		14.37	230.794	14.37	323.112	14.37	692.382
		14.38	230.817	14.38	323.144	14.38	692.451
		14.39	230.84	14.39	323.176	14.39	692.519
		14.4	230.862	14.4	323.207	14.4	692.587
		14.41	230.885	14.41	323.239	14.41	692.656
		14.42	230.908	14.42	323.271	14.42	692.724
		14.43	230.931	14.43	323.303	14.43	692.792
		14.44	230.953	14.44	323.335	14.44	692.86
		14.45	230.976	14.45	323.366	14.45	692.928
		14.46	230.998	14.46	323.398	14.46	692.995
		14.47	231.021	14.47	323.429	14.47	693.063
		14.48	231.044	14.48	323.461	14.48	693.131
		14.49	231.066	14.49	323.493	14.49	693.198
		14.5	231.089	14.5	323.524	14.5	693.266
		14.51	231.111	14.51	323.555	14.51	693.333
		14.52	231.133	14.52	323.587	14.52	693.4
		14.53	231.156	14.53	323.618	14.53	693.468
		14.54	231.178	14.54	323.65	14.54	693.535
		14.55	231.201	14.55	323.681	14.55	693.602
		14.56	231.223	14.56	323.712	14.56	693.669
		14.57	231.245	14.57	323.743	14.57	693.736
		14.58	231.268	14.58	323.775	14.58	693.803
		14.59	231.29	14.59	323.806	14.59	693.869
		14.6	231.312	14.6	323.837	14.6	693.936
		14.61	231.334	14.61	323.868	14.61	694.003
		14.62	231.356	14.62	323.899	14.62	694.069
		14.63	231.379	14.63	323.93	14.63	694.136
		14.64	231.401	14.64	323.961	14.64	694.202
		14.65	231.423	14.65	323.992	14.65	694.268
		14.66	231.445	14.66	324.023	14.66	694.335
		14.67	231.467	14.67	324.054	14.67	694.401
		14.68	231.489	14.68	324.084	14.68	694.467
		14.69	231.511	14.69	324.115	14.69	694.533
		14.7	231.533	14.7	324.146	14.7	694.599
		14.71	231.555	14.71	324.177	14.71	694.664
		14.72	231.577	14.72	324.207	14.72	694.73
		14.73	231.599	14.73	324.238	14.73	694.796
		14.74	231.62	14.74	324.269	14.74	694.862
		14.75	231.642	14.75	324.299	14.75	694.927
		14.76	231.664	14.76	324.33	14.76	694.992
		14.77	231.686	14.77	324.36	14.77	695.058
		14.78	231.708	14.78	324.391	14.78	695.123
		14.79	231.729	14.79	324.421	14.79	695.188
		14.8	231.751	14.8	324.452	14.8	695.253
		14.81	231.773	14.81	324.482	14.81	695.319
		14.82	231.795	14.82	324.512	14.82	695.384
		14.83	231.816	14.83	324.543	14.83	695.448
		14.84	231.838	14.84	324.573	14.84	695.513
		14.85	231.859	14.85	324.603	14.85	695.578
		14.86	231.881	14.86	324.633	14.86	695.643
		14.87	231.902	14.87	324.663	14.87	695.707
		14.88	231.924	14.88	324.694	14.88	695.772
		14.89	231.945	14.89	324.724	14.89	695.836
		14.9	231.967	14.9	324.754	14.9	695.901
		14.91	231.988	14.91	324.784	14.91	695.965
		14.92	232.01	14.92	324.814	14.92	696.029
		14.93	232.031	14.93	324.844	14.93	696.093
		14.94	232.053	14.94	324.874	14.94	696.158
		14.95	232.074	14.95	324.903	14.95	696.222
		14.96	232.095	14.96	324.933	14.96	696.285
		14.97	232.116	14.97	324.963	14.97	696.349
		14.98	232.138	14.98	324.993	14.98	696.413
		14.99	232.159	14.99	325.023	14.99	696.477
		15	232.18	15	325.052	15	696.541
		15.01	232.201	15.01	325.082	15.01	696.604
		15.02	232.223	15.02	325.112	15.02	696.668
		15.03	232.244	15.03	325.141	15.03	696.731
		15.04	232.265	15.04	325.171	15.04	696.794
		15.05	232.286	15.05	325.2	15.05	696.858
		15.06	232.307	15.06	325.23	15.06	696.921
		15.07	232.328	15.07	325.259	15.07	696.984
		15.08	232.349	15.08	325.289	15.08	697.047
		15.09	232.37	15.09	325.318	15.09	697.11
		15.1	232.391	15.1	325.347	15.1	697.173
		15.11	232.412	15.11	325.377	15.11	697.236
		15.12	232.433	15.12	325.406	15.12	697.299
		15.13	232.454	15.13	325.435	15.13	697.361
		15.14	232.475	15.14	325.465	15.14	697.424
		15.15	232.496	15.15	325.494	15.15	697.487
		15.16	232.516	15.16	325.523	15.16	697.549
		15.17	232.537	15.17	325.552	15.17	697.611
		15.18	232.558	15.18	325.581	15.18	697.674
		15.19	232.579	15.19	325.61	15.19	697.736
		15.2	232.599	15.2	325.639	15.2	697.798
		15.21	232.62	15.21	325.668	15.21	697.86
		15.22	232.641	15.22	325.697	15.22	697.922
		15.23	232.661	15.23	325.726	15.23	697.984
		15.24	232.682	15.24	325.755	15.24	698.046
		15.25	232.703	15.25	325.784	15.25	698.108
		15.26	232.723	15.26	325.813	15.26	698.17
		15.27	232.744	15.27	325.841	15.27	698.232
		15.28	232.764	15.28	325.87	15.28	698.293
		15.29	232.785	15.29	325.899	15.29	698.355
		15.3	232.805	15.3	325.928	15.3	698.416
		15.31	232.826	15.31	325.956	15.31	698.478
		15.32	232.846	15.32	325.985	15.32	698.539
		15.33	232.867	15.33	326.014	15.33	698.601
		15.34	232.887	15.34	326.042	15.34	698.662
		15.35	232.908	15.35	326.071	15.35	698.723
		15.36	232.928	15.36	326.099	15.36	698.784
		15.37	232.948	15.37	326.128	15.37	698.845
		15.38	232.969	15.38	326.156	15.38	698.906
		15.39	232.989	15.39	326.185	15.39	698.967
		15.4	233.009	15.4	326.213	15.4	699.028
		15.41	233.029	15.41	326.241	15.41	699.088
		15.42	233.05	15.42	326.27	15.42	699.149
		15.43	233.07	15.43	326.298	15.43	699.21
		15.44	233.09	15.44	326.326	15.44	699.27
		15.45	233.11	15.45	326.354	15.45	699.331
		15.46	233.13	15.46	326.383	15.46	699.391
		15.47	233.151	15.47	326.411	15.47	699.452
		15.48	233.171	15.48	326.439	15.48	699.512
		15.49	233.191	15.49	326.467	15.49	699.572
		15.5	233.211	15.5	326.495	15.5	699.632
		15.51	233.231	15.51	326.523	15.51	699.692
		15.52	233.251	15.52	326.551	15.52	699.752
		15.53	233.271	15.53	326.579	15.53	699.812
		15.54	233.291	15.54	326.607	15.54	699.872
		15.55	233.311	15.55	326.635	15.55	699.932
		15.56	233.331	15.56	326.663	15.56	699.992
		15.57	233.35	15.57	326.691	15.57	700.051
		15.58	233.37	15.58	326.718	15.58	700.111
		15.59	233.39	15.59	326.746	15.59	700.17
		15.6	233.41	15.6	326.774	15.6	700.23
		15.61	233.43	15.61	326.802	15.61	700.289
		15.62	233.45	15.62	326.829	15.62	700.349
		15.63	233.469	15.63	326.857	15.63	700.408
		15.64	233.489	15.64	326.885	15.64	700.467
		15.65	233.509	15.65	326.912	15.65	700.526
		15.66	233.528	15.66	326.94	15.66	700.585
		15.67	233.548	15.67	326.967	15.67	700.644
		15.68	233.568	15.68	326.995	15.68	700.703
		15.69	233.587	15.69	327.022	15.69	700.762
		15.7	233.607	15.7	327.05	15.7	700.821
		15.71	233.627	15.71	327.077	15.71	700.88
		15.72	233.646	15.72	327.105	15.72	700.938
		15.73	233.666	15.73	327.132	15.73	700.997
		15.74	233.685	15.74	327.159	15.74	701.056
		15.75	233.705	15.75	327.187	15.75	701.114
		15.76	233.724	15.76	327.214	15.76	701.172
		15.77	233.744	15.77	327.241	15.77	701.231
		15.78	233.763	15.78	327.268	15.78	701.289
		15.79	233.782	15.79	327.295	15.79	701.347
		15.8	233.802	15.8	327.323	15.8	701.405
		15.81	233.821	15.81	327.35	15.81	701.464
		15.82	233.841	15.82	327.377	15.82	701.522
		15.83	233.86	15.83	327.404	15.83	701.58
		15.84	233.879	15.84	327.431	15.84	701.638
		15.85	233.898	15.85	327.458	15.85	701.695
		15.86	233.918	15.86	327.485	15.86	701.753
		15.87	233.937	15.87	327.512	15.87	701.811
		15.88	233.956	15.88	327.539	15.88	701.869
		15.89	233.975	15.89	327.566	15.89	701.926
		15.9	233.995	15.9	327.592	15.9	701.984
		15.91	234.014	15.91	327.619	15.91	702.041
		15.92	234.033	15.92	327.646	15.92	702.099
		15.93	234.052	15.93	327.673	15.93	702.156
		15.94	234.071	15.94	327.699	15.94	702.213
		15.95	234.09	15.95	327.726	15.95	702.27
		15.96	234.109	15.96	327.753	15.96	702.328
		15.97	234.128	15.97	327.779	15.97	702.385
		15.98	234.147	15.98	327.806	15.98	702.442
		15.99	234.166	15.99	327.833	15.99	702.499
		16	234.185	16	327.859	16	702.556
		16.01	234.204	16.01	327.886	16.01	702.612
		16.02	234.223	16.02	327.912	16.02	702.669
		16.03	234.242	16.03	327.939	16.03	702.726
		16.04	234.261	16.04	327.965	16.04	702.783
		16.05	234.28	16.05	327.992	16.05	702.839
		16.06	234.299	16.06	328.018	16.06	702.896
		16.07	234.317	16.07	328.044	16.07	702.952
		16.08	234.336	16.08	328.071	16.08	703.009
		16.09	234.355	16.09	328.097	16.09	703.065
		16.1	234.374	16.1	328.123	16.1	703.121
		16.11	234.392	16.11	328.149	16.11	703.177
		16.12	234.411	16.12	328.176	16.12	703.234
		16.13	234.43	16.13	328.202	16.13	703.29
		16.14	234.449	16.14	328.228	16.14	703.346
		16.15	234.467	16.15	328.254	16.15	703.402
		16.16	234.486	16.16	328.28	16.16	703.458
		16.17	234.505	16.17	328.306	16.17	703.514
		16.18	234.523	16.18	328.332	16.18	703.569
		16.19	234.542	16.19	328.358	16.19	703.625
		16.2	234.56	16.2	328.384	16.2	703.681
		16.21	234.579	16.21	328.41	16.21	703.736
		16.22	234.597	16.22	328.436	16.22	703.792
		16.23	234.616	16.23	328.462	16.23	703.848
		16.24	234.634	16.24	328.488	16.24	703.903
		16.25	234.653	16.25	328.514	16.25	703.958
		16.26	234.671	16.26	328.54	16.26	704.014
		16.27	234.69	16.27	328.566	16.27	704.069
		16.28	234.708	16.28	328.591	16.28	704.124
		16.29	234.726	16.29	328.617	16.29	704.179
		16.3	234.745	16.3	328.643	16.3	704.234
		16.31	234.763	16.31	328.668	16.31	704.29
		16.32	234.781	16.32	328.694	16.32	704.344
		16.33	234.8	16.33	328.72	16.33	704.399
		16.34	234.818	16.34	328.745	16.34	704.454
		16.35	234.836	16.35	328.771	16.35	704.509
		16.36	234.855	16.36	328.796	16.36	704.564
		16.37	234.873	16.37	328.822	16.37	704.619
		16.38	234.891	16.38	328.847	16.38	704.673
		16.39	234.909	16.39	328.873	16.39	704.728
		16.4	234.927	16.4	328.898	16.4	704.782
		16.41	234.946	16.41	328.924	16.41	704.837
		16.42	234.964	16.42	328.949	16.42	704.891
		16.43	234.982	16.43	328.975	16.43	704.945
		16.44	235	16.44	329	16.44	705
		16.45	235.018	16.45	329.025	16.45	705.054
		16.46	235.036	16.46	329.05	16.46	705.108
		16.47	235.054	16.47	329.076	16.47	705.162
		16.48	235.072	16.48	329.101	16.48	705.216
		16.49	235.09	16.49	329.126	16.49	705.27
		16.5	235.108	16.5	329.151	16.5	705.324
		16.51	235.126	16.51	329.176	16.51	705.378
		16.52	235.144	16.52	329.202	16.52	705.432
		16.53	235.162	16.53	329.227	16.53	705.486
		16.54	235.18	16.54	329.252	16.54	705.539
		16.55	235.198	16.55	329.277	16.55	705.593
		16.56	235.216	16.56	329.302	16.56	705.647
		16.57	235.233	16.57	329.327	16.57	705.7
		16.58	235.251	16.58	329.352	16.58	705.754
		16.59	235.269	16.59	329.377	16.59	705.807
		16.6	235.287	16.6	329.401	16.6	705.86
		16.61	235.305	16.61	329.426	16.61	705.914
		16.62	235.322	16.62	329.451	16.62	705.967
		16.63	235.34	16.63	329.476	16.63	706.02
		16.64	235.358	16.64	329.501	16.64	706.073
		16.65	235.375	16.65	329.526	16.65	706.126
		16.66	235.393	16.66	329.55	16.66	706.179
		16.67	235.411	16.67	329.575	16.67	706.232
		16.68	235.428	16.68	329.6	16.68	706.285
		16.69	235.446	16.69	329.624	16.69	706.338
		16.7	235.464	16.7	329.649	16.7	706.391
		16.71	235.481	16.71	329.674	16.71	706.444
		16.72	235.499	16.72	329.698	16.72	706.496
		16.73	235.516	16.73	329.723	16.73	706.549
		16.74	235.534	16.74	329.747	16.74	706.602
		16.75	235.551	16.75	329.772	16.75	706.654
		16.76	235.569	16.76	329.796	16.76	706.707
		16.77	235.586	16.77	329.821	16.77	706.759
		16.78	235.604	16.78	329.845	16.78	706.811
		16.79	235.621	16.79	329.87	16.79	706.864
		16.8	235.639	16.8	329.894	16.8	706.916
		16.81	235.656	16.81	329.918	16.81	706.968
		16.82	235.673	16.82	329.943	16.82	707.02
		16.83	235.691	16.83	329.967	16.83	707.072
		16.84	235.708	16.84	329.991	16.84	707.124
		16.85	235.725	16.85	330.016	16.85	707.176
		16.86	235.743	16.86	330.04	16.86	707.228
		16.87	235.76	16.87	330.064	16.87	707.28
		16.88	235.777	16.88	330.088	16.88	707.332
		16.89	235.795	16.89	330.112	16.89	707.384
		16.9	235.812	16.9	330.137	16.9	707.436
		16.91	235.829	16.91	330.161	16.91	707.487
		16.92	235.846	16.92	330.185	16.92	707.539
		16.93	235.863	16.93	330.209	16.93	707.59
		16.94	235.881	16.94	330.233	16.94	707.642
		16.95	235.898	16.95	330.257	16.95	707.693
		16.96	235.915	16.96	330.281	16.96	707.745
		16.97	235.932	16.97	330.305	16.97	707.796
		16.98	235.949	16.98	330.329	16.98	707.847
		16.99	235.966	16.99	330.353	16.99	707.899
		17	235.983	17	330.377	17	707.95
		17.01	236	17.01	330.4	17.01	708.001
		17.02	236.017	17.02	330.424	17.02	708.052
		17.03	236.034	17.03	330.448	17.03	708.103
		17.04	236.051	17.04	330.472	17.04	708.154
		17.05	236.068	17.05	330.496	17.05	708.205
		17.06	236.085	17.06	330.519	17.06	708.256
		17.07	236.102	17.07	330.543	17.07	708.307
		17.08	236.119	17.08	330.567	17.08	708.357
		17.09	236.136	17.09	330.59	17.09	708.408
		17.1	236.153	17.1	330.614	17.1	708.459
		17.11	236.17	17.11	330.638	17.11	708.509
		17.12	236.187	17.12	330.661	17.12	708.56
		17.13	236.203	17.13	330.685	17.13	708.611
		17.14	236.22	17.14	330.708	17.14	708.661
		17.15	236.237	17.15	330.732	17.15	708.711
		17.16	236.254	17.16	330.755	17.16	708.762
		17.17	236.271	17.17	330.779	17.17	708.812
		17.18	236.287	17.18	330.802	17.18	708.862
		17.19	236.304	17.19	330.826	17.19	708.912
		17.2	236.321	17.2	330.849	17.2	708.963
		17.21	236.338	17.21	330.873	17.21	709.013
		17.22	236.354	17.22	330.896	17.22	709.063
		17.23	236.371	17.23	330.919	17.23	709.113
		17.24	236.388	17.24	330.943	17.24	709.163
		17.25	236.404	17.25	330.966	17.25	709.213
		17.26	236.421	17.26	330.989	17.26	709.262
		17.27	236.437	17.27	331.012	17.27	709.312
		17.28	236.454	17.28	331.036	17.28	709.362
		17.29	236.471	17.29	331.059	17.29	709.412
		17.3	236.487	17.3	331.082	17.3	709.461
		17.31	236.504	17.31	331.105	17.31	709.511
		17.32	236.52	17.32	331.128	17.32	709.56
		17.33	236.537	17.33	331.151	17.33	709.61
		17.34	236.553	17.34	331.174	17.34	709.659
		17.35	236.57	17.35	331.197	17.35	709.709
		17.36	236.586	17.36	331.22	17.36	709.758
		17.37	236.602	17.37	331.243	17.37	709.807
		17.38	236.619	17.38	331.266	17.38	709.857
		17.39	236.635	17.39	331.289	17.39	709.906
		17.4	236.652	17.4	331.312	17.4	709.955
		17.41	236.668	17.41	331.335	17.41	710.004
		17.42	236.684	17.42	331.358	17.42	710.053
		17.43	236.701	17.43	331.381	17.43	710.102
		17.44	236.717	17.44	331.404	17.44	710.151
		17.45	236.733	17.45	331.427	17.45	710.2
		17.46	236.75	17.46	331.449	17.46	710.249
		17.47	236.766	17.47	331.472	17.47	710.297
		17.48	236.782	17.48	331.495	17.48	710.346
		17.49	236.798	17.49	331.518	17.49	710.395
		17.5	236.815	17.5	331.54	17.5	710.444
		17.51	236.831	17.51	331.563	17.51	710.492
		17.52	236.847	17.52	331.586	17.52	710.541
		17.53	236.863	17.53	331.608	17.53	710.589
		17.54	236.879	17.54	331.631	17.54	710.638
		17.55	236.895	17.55	331.653	17.55	710.686
		17.56	236.911	17.56	331.676	17.56	710.734
		17.57	236.928	17.57	331.699	17.57	710.783
		17.58	236.944	17.58	331.721	17.58	710.831
		17.59	236.96	17.59	331.744	17.59	710.879
		17.6	236.976	17.6	331.766	17.6	710.927
		17.61	236.992	17.61	331.789	17.61	710.975
		17.62	237.008	17.62	331.811	17.62	711.023
		17.63	237.024	17.63	331.833	17.63	711.071
		17.64	237.04	17.64	331.856	17.64	711.119
		17.65	237.056	17.65	331.878	17.65	711.167
		17.66	237.072	17.66	331.9	17.66	711.215
		17.67	237.088	17.67	331.923	17.67	711.263
		17.68	237.104	17.68	331.945	17.68	711.311
		17.69	237.12	17.69	331.967	17.69	711.359
		17.7	237.135	17.7	331.99	17.7	711.406
		17.71	237.151	17.71	332.012	17.71	711.454
		17.72	237.167	17.72	332.034	17.72	711.501
		17.73	237.183	17.73	332.056	17.73	711.549
		17.74	237.199	17.74	332.078	17.74	711.596
		17.75	237.215	17.75	332.1	17.75	711.644
		17.76	237.23	17.76	332.123	17.76	711.691
		17.77	237.246	17.77	332.145	17.77	711.739
		17.78	237.262	17.78	332.167	17.78	711.786
		17.79	237.278	17.79	332.189	17.79	711.833
		17.8	237.293	17.8	332.211	17.8	711.88
		17.81	237.309	17.81	332.233	17.81	711.928
		17.82	237.325	17.82	332.255	17.82	711.975
		17.83	237.341	17.83	332.277	17.83	712.022
		17.84	237.356	17.84	332.299	17.84	712.069
		17.85	237.372	17.85	332.321	17.85	712.116
		17.86	237.388	17.86	332.343	17.86	712.163
		17.87	237.403	17.87	332.364	17.87	712.21
		17.88	237.419	17.88	332.386	17.88	712.256
		17.89	237.434	17.89	332.408	17.89	712.303
		17.9	237.45	17.9	332.43	17.9	712.35
		17.91	237.466	17.91	332.452	17.91	712.397
		17.92	237.481	17.92	332.474	17.92	712.443
		17.93	237.497	17.93	332.495	17.93	712.49
		17.94	237.512	17.94	332.517	17.94	712.536
		17.95	237.528	17.95	332.539	17.95	712.583
		17.96	237.543	17.96	332.56	17.96	712.629
		17.97	237.559	17.97	332.582	17.97	712.676
		17.98	237.574	17.98	332.604	17.98	712.722
		17.99	237.59	17.99	332.625	17.99	712.769
		18	237.605	18	332.647	18	712.815
		18.01	237.62	18.01	332.668	18.01	712.861
		18.02	237.636	18.02	332.69	18.02	712.907
		18.03	237.651	18.03	332.712	18.03	712.953
		18.04	237.667	18.04	332.733	18.04	713
		18.05	237.682	18.05	332.755	18.05	713.046
		18.06	237.697	18.06	332.776	18.06	713.092
		18.07	237.713	18.07	332.798	18.07	713.138
		18.08	237.728	18.08	332.819	18.08	713.183
		18.09	237.743	18.09	332.84	18.09	713.229
		18.1	237.758	18.1	332.862	18.1	713.275
		18.11	237.774	18.11	332.883	18.11	713.321
		18.12	237.789	18.12	332.904	18.12	713.367
		18.13	237.804	18.13	332.926	18.13	713.412
		18.14	237.819	18.14	332.947	18.14	713.458
		18.15	237.835	18.15	332.968	18.15	713.504
		18.16	237.85	18.16	332.99	18.16	713.549
		18.17	237.865	18.17	333.011	18.17	713.595
		18.18	237.88	18.18	333.032	18.18	713.64
		18.19	237.895	18.19	333.053	18.19	713.686
		18.2	237.91	18.2	333.075	18.2	713.731
		18.21	237.925	18.21	333.096	18.21	713.776
		18.22	237.941	18.22	333.117	18.22	713.822
		18.23	237.956	18.23	333.138	18.23	713.867
		18.24	237.971	18.24	333.159	18.24	713.912
		18.25	237.986	18.25	333.18	18.25	713.957
		18.26	238.001	18.26	333.201	18.26	714.003
		18.27	238.016	18.27	333.222	18.27	714.048
		18.28	238.031	18.28	333.243	18.28	714.093
		18.29	238.046	18.29	333.264	18.29	714.138
		18.3	238.061	18.3	333.285	18.3	714.183
		18.31	238.076	18.31	333.306	18.31	714.227
		18.32	238.091	18.32	333.327	18.32	714.272
		18.33	238.106	18.33	333.348	18.33	714.317
		18.34	238.121	18.34	333.369	18.34	714.362
		18.35	238.136	18.35	333.39	18.35	714.407
		18.36	238.15	18.36	333.411	18.36	714.451
		18.37	238.165	18.37	333.431	18.37	714.496
		18.38	238.18	18.38	333.452	18.38	714.541
		18.39	238.195	18.39	333.473	18.39	714.585
		18.4	238.21	18.4	333.494	18.4	714.63
		18.41	238.225	18.41	333.515	18.41	714.674
		18.42	238.24	18.42	333.535	18.42	714.719
		18.43	238.254	18.43	333.556	18.43	714.763
		18.44	238.269	18.44	333.577	18.44	714.807
		18.45	238.284	18.45	333.597	18.45	714.852
		18.46	238.299	18.46	333.618	18.46	714.896
		18.47	238.313	18.47	333.639	18.47	714.94
		18.48	238.328	18.48	333.659	18.48	714.984
		18.49	238.343	18.49	333.68	18.49	715.028
		18.5	238.358	18.5	333.701	18.5	715.073
		18.51	238.372	18.51	333.721	18.51	715.117
		18.52	238.387	18.52	333.742	18.52	715.161
		18.53	238.402	18.53	333.762	18.53	715.205
		18.54	238.416	18.54	333.783	18.54	715.249
		18.55	238.431	18.55	333.803	18.55	715.292
		18.56	238.445	18.56	333.824	18.56	715.336
		18.57	238.46	18.57	333.844	18.57	715.38
		18.58	238.475	18.58	333.864	18.58	715.424
		18.59	238.489	18.59	333.885	18.59	715.468
		18.6	238.504	18.6	333.905	18.6	715.511
		18.61	238.518	18.61	333.926	18.61	715.555
		18.62	238.533	18.62	333.946	18.62	715.598
		18.63	238.547	18.63	333.966	18.63	715.642
		18.64	238.562	18.64	333.987	18.64	715.685
		18.65	238.576	18.65	334.007	18.65	715.729
		18.66	238.591	18.66	334.027	18.66	715.772
		18.67	238.605	18.67	334.047	18.67	715.816
		18.68	238.62	18.68	334.068	18.68	715.859
		18.69	238.634	18.69	334.088	18.69	715.902
		18.7	238.649	18.7	334.108	18.7	715.946
		18.71	238.663	18.71	334.128	18.71	715.989
		18.72	238.677	18.72	334.148	18.72	716.032
		18.73	238.692	18.73	334.168	18.73	716.075
		18.74	238.706	18.74	334.189	18.74	716.118
		18.75	238.72	18.75	334.209	18.75	716.161
		18.76	238.735	18.76	334.229	18.76	716.204
		18.77	238.749	18.77	334.249	18.77	716.247
		18.78	238.763	18.78	334.269	18.78	716.29
		18.79	238.778	18.79	334.289	18.79	716.333
		18.8	238.792	18.8	334.309	18.8	716.376
		18.81	238.806	18.81	334.329	18.81	716.419
		18.82	238.821	18.82	334.349	18.82	716.462
		18.83	238.835	18.83	334.369	18.83	716.504
		18.84	238.849	18.84	334.389	18.84	716.547
		18.85	238.863	18.85	334.409	18.85	716.59
		18.86	238.877	18.86	334.428	18.86	716.632
		18.87	238.892	18.87	334.448	18.87	716.675
		18.88	238.906	18.88	334.468	18.88	716.717
		18.89	238.92	18.89	334.488	18.89	716.76
		18.9	238.934	18.9	334.508	18.9	716.802
		18.91	238.948	18.91	334.528	18.91	716.845
		18.92	238.962	18.92	334.547	18.92	716.887
		18.93	238.976	18.93	334.567	18.93	716.929
		18.94	238.991	18.94	334.587	18.94	716.972
		18.95	239.005	18.95	334.607	18.95	717.014
		18.96	239.019	18.96	334.626	18.96	717.056
		18.97	239.033	18.97	334.646	18.97	717.098
		18.98	239.047	18.98	334.666	18.98	717.141
		18.99	239.061	18.99	334.685	18.99	717.183
		19	239.075	19	334.705	19	717.225
		19.01	239.089	19.01	334.724	19.01	717.267
		19.02	239.103	19.02	334.744	19.02	717.309
		19.03	239.117	19.03	334.764	19.03	717.351
		19.04	239.131	19.04	334.783	19.04	717.393
		19.05	239.145	19.05	334.803	19.05	717.434
		19.06	239.159	19.06	334.822	19.06	717.476
		19.07	239.173	19.07	334.842	19.07	717.518
		19.08	239.187	19.08	334.861	19.08	717.56
		19.09	239.2	19.09	334.881	19.09	717.601
		19.1	239.214	19.1	334.9	19.1	717.643
		19.11	239.228	19.11	334.92	19.11	717.685
		19.12	239.242	19.12	334.939	19.12	717.726
		19.13	239.256	19.13	334.958	19.13	717.768
		19.14	239.27	19.14	334.978	19.14	717.809
		19.15	239.284	19.15	334.997	19.15	717.851
		19.16	239.297	19.16	335.016	19.16	717.892
		19.17	239.311	19.17	335.036	19.17	717.934
		19.18	239.325	19.18	335.055	19.18	717.975
		19.19	239.339	19.19	335.074	19.19	718.016
		19.2	239.353	19.2	335.094	19.2	718.058
		19.21	239.366	19.21	335.113	19.21	718.099
		19.22	239.38	19.22	335.132	19.22	718.14
		19.23	239.394	19.23	335.151	19.23	718.181
		19.24	239.407	19.24	335.17	19.24	718.222
		19.25	239.421	19.25	335.19	19.25	718.263
		19.26	239.435	19.26	335.209	19.26	718.305
		19.27	239.449	19.27	335.228	19.27	718.346
		19.28	239.462	19.28	335.247	19.28	718.387
		19.29	239.476	19.29	335.266	19.29	718.427
		19.3	239.489	19.3	335.285	19.3	718.468
		19.31	239.503	19.31	335.304	19.31	718.509
		19.32	239.517	19.32	335.323	19.32	718.55
		19.33	239.53	19.33	335.342	19.33	718.591
		19.34	239.544	19.34	335.361	19.34	718.632
		19.35	239.557	19.35	335.38	19.35	718.672
		19.36	239.571	19.36	335.399	19.36	718.713
		19.37	239.585	19.37	335.418	19.37	718.754
		19.38	239.598	19.38	335.437	19.38	718.794
		19.39	239.612	19.39	335.456	19.39	718.835
		19.4	239.625	19.4	335.475	19.4	718.875
		19.41	239.639	19.41	335.494	19.41	718.916
		19.42	239.652	19.42	335.513	19.42	718.956
		19.43	239.666	19.43	335.532	19.43	718.997
		19.44	239.679	19.44	335.551	19.44	719.037
		19.45	239.692	19.45	335.569	19.45	719.077
		19.46	239.706	19.46	335.588	19.46	719.118
		19.47	239.719	19.47	335.607	19.47	719.158
		19.48	239.733	19.48	335.626	19.48	719.198
		19.49	239.746	19.49	335.645	19.49	719.238
		19.5	239.76	19.5	335.663	19.5	719.279
		19.51	239.773	19.51	335.682	19.51	719.319
		19.52	239.786	19.52	335.701	19.52	719.359
		19.53	239.8	19.53	335.719	19.53	719.399
		19.54	239.813	19.54	335.738	19.54	719.439
		19.55	239.826	19.55	335.757	19.55	719.479
		19.56	239.84	19.56	335.775	19.56	719.519
		19.57	239.853	19.57	335.794	19.57	719.559
		19.58	239.866	19.58	335.813	19.58	719.598
		19.59	239.879	19.59	335.831	19.59	719.638
		19.6	239.893	19.6	335.85	19.6	719.678
		19.61	239.906	19.61	335.868	19.61	719.718
		19.62	239.919	19.62	335.887	19.62	719.758
		19.63	239.932	19.63	335.905	19.63	719.797
		19.64	239.946	19.64	335.924	19.64	719.837
		19.65	239.959	19.65	335.942	19.65	719.876
		19.66	239.972	19.66	335.961	19.66	719.916
		19.67	239.985	19.67	335.979	19.67	719.956
		19.68	239.998	19.68	335.998	19.68	719.995
		19.69	240.012	19.69	336.016	19.69	720.035
		19.7	240.025	19.7	336.035	19.7	720.074
		19.71	240.038	19.71	336.053	19.71	720.113
		19.72	240.051	19.72	336.071	19.72	720.153
		19.73	240.064	19.73	336.09	19.73	720.192
		19.74	240.077	19.74	336.108	19.74	720.231
		19.75	240.09	19.75	336.126	19.75	720.271
		19.76	240.103	19.76	336.145	19.76	720.31
		19.77	240.116	19.77	336.163	19.77	720.349
		19.78	240.129	19.78	336.181	19.78	720.388
		19.79	240.142	19.79	336.199	19.79	720.427
		19.8	240.155	19.8	336.218	19.8	720.466
		19.81	240.168	19.81	336.236	19.81	720.505
		19.82	240.181	19.82	336.254	19.82	720.544
		19.83	240.194	19.83	336.272	19.83	720.583
		19.84	240.207	19.84	336.29	19.84	720.622
		19.85	240.22	19.85	336.309	19.85	720.661
		19.86	240.233	19.86	336.327	19.86	720.7
		19.87	240.246	19.87	336.345	19.87	720.739
		19.88	240.259	19.88	336.363	19.88	720.778
		19.89	240.272	19.89	336.381	19.89	720.816
		19.9	240.285	19.9	336.399	19.9	720.855
		19.91	240.298	19.91	336.417	19.91	720.894
		19.92	240.311	19.92	336.435	19.92	720.933
		19.93	240.324	19.93	336.453	19.93	720.971
		19.94	240.337	19.94	336.471	19.94	721.01
		19.95	240.349	19.95	336.489	19.95	721.048
		19.96	240.362	19.96	336.507	19.96	721.087
		19.97	240.375	19.97	336.525	19.97	721.125
		19.98	240.388	19.98	336.543	19.98	721.164
[truncated: 8,002 more rows]
