# Supplementary material for: Field emission effect in triboelectric nanogenerators
Source: Nat Commun. 2025 May 20;16:4706. doi: 10.1038/s41467-025-59927-4 (PMC12092747; doi:10.1038/s41467-025-59927-4)
Supplement: Supplementary file 3 — Source Data [file 41467_2025_59927_MOESM3_ESM.zip › Source Data/Source Data S2.xlsx]

## Sheet: Sheet1
Thickness	Voltage (V)	Current (pA)			Mean	Standard deviation
6 um	100	11.5	11.4	10.7	11.2	0.43589
	400	56.1	54.5	50.3	53.6333	2.99555
50 um	100	10.7	9.4	10.4	10.1667	0.68069
	400	12	11.6	11.9	11.8333	0.20817
