# Supplementary material for: Field emission effect in triboelectric nanogenerators
Source: Nat Commun. 2025 May 20;16:4706. doi: 10.1038/s41467-025-59927-4 (PMC12092747; doi:10.1038/s41467-025-59927-4)
Supplement: Supplementary file 3 — Source Data [file 41467_2025_59927_MOESM3_ESM.zip › Source Data/Source Data S3.xlsx]

## Sheet: Sheet1
	200 um	100 um	50 um	20 um	10 um	5 um	2 um	1 um
Distance (um)	Charge transfer ratio (%)
0.01	0.000183466	0.000366865	0.000733462	0.00183	0.00366	0.00729	0.01802	0.0354
0.02	0.000366865	0.000733462	0.00147	0.00366	0.00729	0.01447	0.0354	0.06838
0.03	0.000550197	0.0011	0.0022	0.00547	0.01089	0.02155	0.05218	0.09918
0.04	0.000733462	0.00147	0.00293	0.00729	0.01447	0.02852	0.06838	0.12801
0.05	0.000916659	0.00183	0.00366	0.00909	0.01802	0.0354	0.08404	0.15505
0.06	0.0011	0.0022	0.00438	0.01089	0.02155	0.04218	0.09918	0.18046
0.07	0.00128	0.00256	0.00511	0.01268	0.02505	0.04887	0.11383	0.20439
0.08	0.00147	0.00293	0.00584	0.01447	0.02852	0.05546	0.12801	0.22696
0.09	0.00165	0.00329	0.00656	0.01625	0.03197	0.06197	0.14174	0.24829
0.1	0.00183	0.00366	0.00729	0.01802	0.0354	0.06838	0.15505	0.26847
0.11	0.00201	0.00402	0.00801	0.01979	0.0388	0.07471	0.16795	0.2876
0.12	0.0022	0.00438	0.00873	0.02155	0.04218	0.08095	0.18046	0.30575
0.13	0.00238	0.00475	0.00945	0.0233	0.04554	0.08711	0.1926	0.323
0.14	0.00256	0.00511	0.01017	0.02505	0.04887	0.09318	0.20439	0.33941
0.15	0.00274	0.00547	0.01089	0.02679	0.05218	0.09918	0.21584	0.35505
0.16	0.00293	0.00584	0.01161	0.02852	0.05546	0.1051	0.22696	0.36996
0.17	0.00311	0.0062	0.01232	0.03025	0.05873	0.11094	0.23778	0.3842
0.18	0.00329	0.00656	0.01304	0.03197	0.06197	0.1167	0.24829	0.39781
0.19	0.00347	0.00692	0.01375	0.03369	0.06518	0.12239	0.25852	0.41083
0.2	0.00366	0.00729	0.01447	0.0354	0.06838	0.12801	0.26847	0.4233
0.21	0.00384	0.00765	0.01518	0.03711	0.07156	0.13355	0.27816	0.43525
0.22	0.00402	0.00801	0.01589	0.0388	0.07471	0.13903	0.2876	0.44672
0.23	0.0042	0.00837	0.0166	0.0405	0.07784	0.14444	0.29679	0.45773
0.24	0.00438	0.00873	0.01731	0.04218	0.08095	0.14978	0.30575	0.46831
0.25	0.00457	0.00909	0.01802	0.04386	0.08404	0.15505	0.31448	0.47849
0.26	0.00475	0.00945	0.01873	0.04554	0.08711	0.16026	0.323	0.48828
0.27	0.00493	0.00981	0.01943	0.04721	0.09016	0.1654	0.3313	0.49771
0.28	0.00511	0.01017	0.02014	0.04887	0.09318	0.17048	0.33941	0.50681
0.29	0.00529	0.01053	0.02084	0.05053	0.09619	0.1755	0.34732	0.51557
0.3	0.00547	0.01089	0.02155	0.05218	0.09918	0.18046	0.35505	0.52404
0.31	0.00566	0.01125	0.02225	0.05382	0.10215	0.18536	0.36259	0.53221
0.32	0.00584	0.01161	0.02295	0.05546	0.1051	0.1902	0.36996	0.5401
0.33	0.00602	0.01197	0.02365	0.0571	0.10803	0.19499	0.37716	0.54774
0.34	0.0062	0.01232	0.02435	0.05873	0.11094	0.19972	0.3842	0.55512
0.35	0.00638	0.01268	0.02505	0.06035	0.11383	0.20439	0.39108	0.56227
0.36	0.00656	0.01304	0.02574	0.06197	0.1167	0.20901	0.39781	0.56919
0.37	0.00674	0.0134	0.02644	0.06358	0.11956	0.21358	0.40439	0.57589
0.38	0.00692	0.01375	0.02714	0.06518	0.12239	0.21809	0.41083	0.58239
0.39	0.00711	0.01411	0.02783	0.06679	0.12521	0.22255	0.41713	0.5887
0.4	0.00729	0.01447	0.02852	0.06838	0.12801	0.22696	0.4233	0.59481
0.41	0.00747	0.01482	0.02921	0.06997	0.13079	0.23133	0.42934	0.60075
0.42	0.00765	0.01518	0.02991	0.07156	0.13355	0.23564	0.43525	0.60652
0.43	0.00783	0.01554	0.0306	0.07313	0.1363	0.2399	0.44104	0.61212
0.44	0.00801	0.01589	0.03129	0.07471	0.13903	0.24412	0.44672	0.61756
0.45	0.00819	0.01625	0.03197	0.07628	0.14174	0.24829	0.45228	0.62285
0.46	0.00837	0.0166	0.03266	0.07784	0.14444	0.25241	0.45773	0.628
0.47	0.00855	0.01696	0.03335	0.0794	0.14711	0.25649	0.46307	0.63301
0.48	0.00873	0.01731	0.03403	0.08095	0.14978	0.26053	0.46831	0.63789
0.49	0.00891	0.01767	0.03472	0.0825	0.15242	0.26452	0.47345	0.64264
0.5	0.00909	0.01802	0.0354	0.08404	0.15505	0.26847	0.47849	0.64727
0.51	0.00927	0.01837	0.03608	0.08558	0.15766	0.27238	0.48343	0.65177
0.52	0.00945	0.01873	0.03676	0.08711	0.16026	0.27624	0.48828	0.65617
0.53	0.00963	0.01908	0.03745	0.08863	0.16284	0.28007	0.49304	0.66045
0.54	0.00981	0.01943	0.03812	0.09016	0.1654	0.28385	0.49771	0.66463
0.55	0.00999	0.01979	0.0388	0.09167	0.16795	0.2876	0.5023	0.66871
0.56	0.01017	0.02014	0.03948	0.09318	0.17048	0.2913	0.50681	0.67269
0.57	0.01035	0.02049	0.04016	0.09469	0.173	0.29497	0.51123	0.67657
0.58	0.01053	0.02084	0.04083	0.09619	0.1755	0.2986	0.51557	0.68037
0.59	0.01071	0.02119	0.04151	0.09769	0.17799	0.30219	0.51984	0.68407
0.6	0.01089	0.02155	0.04218	0.09918	0.18046	0.30575	0.52404	0.6877
0.61	0.01107	0.0219	0.04286	0.10067	0.18292	0.30927	0.52816	0.69123
0.62	0.01125	0.02225	0.04353	0.10215	0.18536	0.31275	0.53221	0.69469
0.63	0.01143	0.0226	0.0442	0.10363	0.18779	0.3162	0.53619	0.69808
0.64	0.01161	0.02295	0.04487	0.1051	0.1902	0.31962	0.5401	0.70139
0.65	0.01179	0.0233	0.04554	0.10656	0.1926	0.323	0.54395	0.70462
0.66	0.01197	0.02365	0.04621	0.10803	0.19499	0.32635	0.54774	0.70779
0.67	0.01215	0.024	0.04687	0.10948	0.19736	0.32966	0.55146	0.71089
0.68	0.01232	0.02435	0.04754	0.11094	0.19972	0.33294	0.55512	0.71393
0.69	0.0125	0.0247	0.0482	0.11239	0.20206	0.33619	0.55872	0.7169
0.7	0.01268	0.02505	0.04887	0.11383	0.20439	0.33941	0.56227	0.71981
0.71	0.01286	0.0254	0.04953	0.11527	0.20671	0.3426	0.56576	0.72266
0.72	0.01304	0.02574	0.0502	0.1167	0.20901	0.34576	0.56919	0.72546
0.73	0.01322	0.02609	0.05086	0.11813	0.2113	0.34888	0.57257	0.72819
0.74	0.0134	0.02644	0.05152	0.11956	0.21358	0.35198	0.57589	0.73088
0.75	0.01358	0.02679	0.05218	0.12098	0.21584	0.35505	0.57917	0.73351
0.76	0.01375	0.02714	0.05284	0.12239	0.21809	0.35809	0.58239	0.73609
0.77	0.01393	0.02748	0.05349	0.1238	0.22033	0.3611	0.58557	0.73862
0.78	0.01411	0.02783	0.05415	0.12521	0.22255	0.36408	0.5887	0.74111
0.79	0.01429	0.02818	0.05481	0.12661	0.22476	0.36703	0.59178	0.74354
0.8	0.01447	0.02852	0.05546	0.12801	0.22696	0.36996	0.59481	0.74593
0.81	0.01465	0.02887	0.05612	0.1294	0.22915	0.37286	0.5978	0.74828
0.82	0.01482	0.02921	0.05677	0.13079	0.23133	0.37573	0.60075	0.75059
0.83	0.015	0.02956	0.05742	0.13217	0.23349	0.37858	0.60365	0.75285
0.84	0.01518	0.02991	0.05808	0.13355	0.23564	0.3814	0.60652	0.75507
0.85	0.01536	0.03025	0.05873	0.13493	0.23778	0.3842	0.60934	0.75725
0.86	0.01554	0.0306	0.05938	0.1363	0.2399	0.38697	0.61212	0.7594
0.87	0.01571	0.03094	0.06002	0.13767	0.24202	0.38972	0.61486	0.7615
0.88	0.01589	0.03129	0.06067	0.13903	0.24412	0.39244	0.61756	0.76357
0.89	0.01607	0.03163	0.06132	0.14039	0.24621	0.39513	0.62023	0.7656
0.9	0.01625	0.03197	0.06197	0.14174	0.24829	0.39781	0.62285	0.7676
0.91	0.01642	0.03232	0.06261	0.14309	0.25036	0.40046	0.62545	0.76957
0.92	0.0166	0.03266	0.06326	0.14444	0.25241	0.40308	0.628	0.7715
0.93	0.01678	0.033	0.0639	0.14578	0.25446	0.40569	0.63053	0.7734
0.94	0.01696	0.03335	0.06454	0.14711	0.25649	0.40827	0.63301	0.77527
0.95	0.01713	0.03369	0.06518	0.14845	0.25852	0.41083	0.63547	0.77711
0.96	0.01731	0.03403	0.06583	0.14978	0.26053	0.41337	0.63789	0.77892
0.97	0.01749	0.03438	0.06647	0.1511	0.26253	0.41588	0.64028	0.7807
0.98	0.01767	0.03472	0.06711	0.15242	0.26452	0.41837	0.64264	0.78245
0.99	0.01784	0.03506	0.06774	0.15374	0.2665	0.42085	0.64497	0.78417
1	0.01802	0.0354	0.06838	0.15505	0.26847	0.4233	0.64727	0.78587
1.01	0.0182	0.03574	0.06902	0.15636	0.27043	0.42573	0.64953	0.78754
1.02	0.01837	0.03608	0.06965	0.15766	0.27238	0.42814	0.65177	0.78918
1.03	0.01855	0.03642	0.07029	0.15896	0.27432	0.43053	0.65399	0.7908
1.04	0.01873	0.03676	0.07092	0.16026	0.27624	0.4329	0.65617	0.79239
1.05	0.0189	0.03711	0.07156	0.16155	0.27816	0.43525	0.65832	0.79396
1.06	0.01908	0.03745	0.07219	0.16284	0.28007	0.43758	0.66045	0.79551
1.07	0.01926	0.03779	0.07282	0.16412	0.28197	0.4399	0.66256	0.79703
1.08	0.01943	0.03812	0.07345	0.1654	0.28385	0.44219	0.66463	0.79853
1.09	0.01961	0.03846	0.07408	0.16668	0.28573	0.44446	0.66668	0.80001
1.1	0.01979	0.0388	0.07471	0.16795	0.2876	0.44672	0.66871	0.80147
1.11	0.01996	0.03914	0.07534	0.16922	0.28945	0.44896	0.67071	0.80291
1.12	0.02014	0.03948	0.07596	0.17048	0.2913	0.45118	0.67269	0.80432
1.13	0.02031	0.03982	0.07659	0.17174	0.29314	0.45338	0.67464	0.80572
1.14	0.02049	0.04016	0.07721	0.173	0.29497	0.45556	0.67657	0.80709
1.15	0.02067	0.0405	0.07784	0.17425	0.29679	0.45773	0.67848	0.80845
1.16	0.02084	0.04083	0.07846	0.1755	0.2986	0.45988	0.68037	0.80978
1.17	0.02102	0.04117	0.07909	0.17675	0.3004	0.46201	0.68223	0.8111
1.18	0.02119	0.04151	0.07971	0.17799	0.30219	0.46413	0.68407	0.8124
1.19	0.02137	0.04185	0.08033	0.17923	0.30397	0.46623	0.6859	0.81369
1.2	0.02155	0.04218	0.08095	0.18046	0.30575	0.46831	0.6877	0.81495
1.21	0.02172	0.04252	0.08157	0.18169	0.30751	0.47038	0.68947	0.8162
1.22	0.0219	0.04286	0.08219	0.18292	0.30927	0.47243	0.69123	0.81743
1.23	0.02207	0.04319	0.08281	0.18414	0.31101	0.47446	0.69297	0.81865
1.24	0.02225	0.04353	0.08342	0.18536	0.31275	0.47648	0.69469	0.81985
1.25	0.02242	0.04386	0.08404	0.18658	0.31448	0.47849	0.69639	0.82103
1.26	0.0226	0.0442	0.08465	0.18779	0.3162	0.48048	0.69808	0.8222
1.27	0.02277	0.04453	0.08527	0.189	0.31791	0.48245	0.69974	0.82335
1.28	0.02295	0.04487	0.08588	0.1902	0.31962	0.48441	0.70139	0.82449
1.29	0.02312	0.0452	0.0865	0.19141	0.32131	0.48635	0.70301	0.82561
1.3	0.0233	0.04554	0.08711	0.1926	0.323	0.48828	0.70462	0.82672
1.31	0.02347	0.04587	0.08772	0.1938	0.32468	0.4902	0.70622	0.82781
1.32	0.02365	0.04621	0.08833	0.19499	0.32635	0.4921	0.70779	0.8289
1.33	0.02382	0.04654	0.08894	0.19618	0.32801	0.49398	0.70935	0.82996
1.34	0.024	0.04687	0.08955	0.19736	0.32966	0.49586	0.71089	0.83102
1.35	0.02417	0.04721	0.09016	0.19854	0.3313	0.49771	0.71242	0.83206
1.36	0.02435	0.04754	0.09076	0.19972	0.33294	0.49956	0.71393	0.83309
1.37	0.02452	0.04787	0.09137	0.20089	0.33457	0.50139	0.71542	0.8341
1.38	0.0247	0.0482	0.09198	0.20206	0.33619	0.50321	0.7169	0.83511
1.39	0.02487	0.04854	0.09258	0.20323	0.33781	0.50501	0.71836	0.8361
1.4	0.02505	0.04887	0.09318	0.20439	0.33941	0.50681	0.71981	0.83708
1.41	0.02522	0.0492	0.09379	0.20555	0.34101	0.50859	0.72124	0.83805
1.42	0.0254	0.04953	0.09439	0.20671	0.3426	0.51035	0.72266	0.83901
1.43	0.02557	0.04986	0.09499	0.20786	0.34418	0.5121	0.72407	0.83995
1.44	0.02574	0.0502	0.09559	0.20901	0.34576	0.51385	0.72546	0.84089
1.45	0.02592	0.05053	0.09619	0.21016	0.34732	0.51557	0.72683	0.84181
1.46	0.02609	0.05086	0.09679	0.2113	0.34888	0.51729	0.72819	0.84272
1.47	0.02627	0.05119	0.09739	0.21244	0.35043	0.51899	0.72954	0.84363
1.48	0.02644	0.05152	0.09799	0.21358	0.35198	0.52069	0.73088	0.84452
1.49	0.02661	0.05185	0.09858	0.21471	0.35352	0.52237	0.7322	0.8454
1.5	0.02679	0.05218	0.09918	0.21584	0.35505	0.52404	0.73351	0.84627
1.51	0.02696	0.05251	0.09978	0.21697	0.35657	0.52569	0.73481	0.84713
1.52	0.02714	0.05284	0.10037	0.21809	0.35809	0.52734	0.73609	0.84799
1.53	0.02731	0.05317	0.10096	0.21921	0.35959	0.52897	0.73736	0.84883
1.54	0.02748	0.05349	0.10156	0.22033	0.3611	0.5306	0.73862	0.84966
1.55	0.02766	0.05382	0.10215	0.22144	0.36259	0.53221	0.73987	0.85049
1.56	0.02783	0.05415	0.10274	0.22255	0.36408	0.53381	0.74111	0.85131
1.57	0.028	0.05448	0.10333	0.22366	0.36556	0.5354	0.74233	0.85211
1.58	0.02818	0.05481	0.10392	0.22476	0.36703	0.53698	0.74354	0.85291
1.59	0.02835	0.05514	0.10451	0.22587	0.3685	0.53855	0.74474	0.8537
1.6	0.02852	0.05546	0.1051	0.22696	0.36996	0.5401	0.74593	0.85448
1.61	0.0287	0.05579	0.10568	0.22806	0.37141	0.54165	0.74711	0.85525
1.62	0.02887	0.05612	0.10627	0.22915	0.37286	0.54319	0.74828	0.85602
1.63	0.02904	0.05644	0.10686	0.23024	0.3743	0.54471	0.74944	0.85678
1.64	0.02921	0.05677	0.10744	0.23133	0.37573	0.54623	0.75059	0.85753
1.65	0.02939	0.0571	0.10803	0.23241	0.37716	0.54774	0.75172	0.85827
1.66	0.02956	0.05742	0.10861	0.23349	0.37858	0.54923	0.75285	0.859
1.67	0.02973	0.05775	0.10919	0.23456	0.37999	0.55072	0.75396	0.85973
1.68	0.02991	0.05808	0.10978	0.23564	0.3814	0.5522	0.75507	0.86044
1.69	0.03008	0.0584	0.11036	0.23671	0.3828	0.55366	0.75617	0.86116
1.7	0.03025	0.05873	0.11094	0.23778	0.3842	0.55512	0.75725	0.86186
1.71	0.03042	0.05905	0.11152	0.23884	0.38559	0.55657	0.75833	0.86256
1.72	0.0306	0.05938	0.1121	0.2399	0.38697	0.55801	0.7594	0.86325
1.73	0.03077	0.0597	0.11267	0.24096	0.38835	0.55944	0.76045	0.86393
1.74	0.03094	0.06002	0.11325	0.24202	0.38972	0.56086	0.7615	0.86461
1.75	0.03111	0.06035	0.11383	0.24307	0.39108	0.56227	0.76254	0.86527
1.76	0.03129	0.06067	0.1144	0.24412	0.39244	0.56367	0.76357	0.86594
1.77	0.03146	0.061	0.11498	0.24517	0.39379	0.56506	0.76459	0.86659
1.78	0.03163	0.06132	0.11555	0.24621	0.39513	0.56645	0.7656	0.86724
1.79	0.0318	0.06164	0.11613	0.24725	0.39647	0.56782	0.76661	0.86789
1.8	0.03197	0.06197	0.1167	0.24829	0.39781	0.56919	0.7676	0.86852
1.81	0.03215	0.06229	0.11727	0.24933	0.39914	0.57055	0.76859	0.86916
1.82	0.03232	0.06261	0.11785	0.25036	0.40046	0.5719	0.76957	0.86978
1.83	0.03249	0.06293	0.11842	0.25139	0.40177	0.57324	0.77054	0.8704
1.84	0.03266	0.06326	0.11899	0.25241	0.40308	0.57457	0.7715	0.87101
1.85	0.03283	0.06358	0.11956	0.25344	0.40439	0.57589	0.77246	0.87162
1.86	0.033	0.0639	0.12012	0.25446	0.40569	0.57721	0.7734	0.87222
1.87	0.03318	0.06422	0.12069	0.25548	0.40698	0.57852	0.77434	0.87282
1.88	0.03335	0.06454	0.12126	0.25649	0.40827	0.57982	0.77527	0.87341
1.89	0.03352	0.06486	0.12183	0.25751	0.40955	0.58111	0.77619	0.874
1.9	0.03369	0.06518	0.12239	0.25852	0.41083	0.58239	0.77711	0.87458
1.91	0.03386	0.06551	0.12296	0.25953	0.4121	0.58367	0.77802	0.87515
1.92	0.03403	0.06583	0.12352	0.26053	0.41337	0.58494	0.77892	0.87572
1.93	0.0342	0.06615	0.12408	0.26153	0.41463	0.5862	0.77981	0.87629
1.94	0.03438	0.06647	0.12465	0.26253	0.41588	0.58745	0.7807	0.87684
1.95	0.03455	0.06679	0.12521	0.26353	0.41713	0.5887	0.78158	0.8774
1.96	0.03472	0.06711	0.12577	0.26452	0.41837	0.58994	0.78245	0.87795
1.97	0.03489	0.06742	0.12633	0.26551	0.41961	0.59117	0.78331	0.87849
1.98	0.03506	0.06774	0.12689	0.2665	0.42085	0.59239	0.78417	0.87903
1.99	0.03523	0.06806	0.12745	0.26749	0.42208	0.5936	0.78502	0.87957
2	0.0354	0.06838	0.12801	0.26847	0.4233	0.59481	0.78587	0.8801
2.01	0.03557	0.0687	0.12857	0.26945	0.42452	0.59602	0.78671	0.88062
2.02	0.03574	0.06902	0.12912	0.27043	0.42573	0.59721	0.78754	0.88114
2.03	0.03591	0.06934	0.12968	0.27141	0.42694	0.5984	0.78836	0.88166
2.04	0.03608	0.06965	0.13024	0.27238	0.42814	0.59958	0.78918	0.88217
2.05	0.03625	0.06997	0.13079	0.27335	0.42934	0.60075	0.78999	0.88268
2.06	0.03642	0.07029	0.13134	0.27432	0.43053	0.60192	0.7908	0.88318
2.07	0.03659	0.07061	0.1319	0.27528	0.43172	0.60308	0.7916	0.88368
2.08	0.03676	0.07092	0.13245	0.27624	0.4329	0.60423	0.79239	0.88417
2.09	0.03693	0.07124	0.133	0.2772	0.43408	0.60538	0.79318	0.88466
2.1	0.03711	0.07156	0.13355	0.27816	0.43525	0.60652	0.79396	0.88515
2.11	0.03728	0.07187	0.1341	0.27912	0.43642	0.60765	0.79474	0.88563
2.12	0.03745	0.07219	0.13465	0.28007	0.43758	0.60878	0.79551	0.88611
2.13	0.03762	0.0725	0.1352	0.28102	0.43874	0.6099	0.79627	0.88658
2.14	0.03779	0.07282	0.13575	0.28197	0.4399	0.61101	0.79703	0.88705
2.15	0.03796	0.07313	0.1363	0.28291	0.44104	0.61212	0.79779	0.88752
2.16	0.03812	0.07345	0.13685	0.28385	0.44219	0.61322	0.79853	0.88798
2.17	0.03829	0.07376	0.13739	0.28479	0.44333	0.61431	0.79928	0.88844
2.18	0.03846	0.07408	0.13794	0.28573	0.44446	0.6154	0.80001	0.8889
2.19	0.03863	0.07439	0.13849	0.28666	0.44559	0.61649	0.80074	0.88935
2.2	0.0388	0.07471	0.13903	0.2876	0.44672	0.61756	0.80147	0.8898
2.21	0.03897	0.07502	0.13957	0.28853	0.44784	0.61863	0.80219	0.89024
2.22	0.03914	0.07534	0.14012	0.28945	0.44896	0.6197	0.80291	0.89068
2.23	0.03931	0.07565	0.14066	0.29038	0.45007	0.62076	0.80362	0.89112
2.24	0.03948	0.07596	0.1412	0.2913	0.45118	0.62181	0.80432	0.89155
2.25	0.03965	0.07628	0.14174	0.29222	0.45228	0.62285	0.80502	0.89198
2.26	0.03982	0.07659	0.14228	0.29314	0.45338	0.6239	0.80572	0.89241
2.27	0.03999	0.0769	0.14282	0.29406	0.45447	0.62493	0.80641	0.89283
2.28	0.04016	0.07721	0.14336	0.29497	0.45556	0.62596	0.80709	0.89325
2.29	0.04033	0.07753	0.1439	0.29588	0.45665	0.62699	0.80777	0.89367
2.3	0.0405	0.07784	0.14444	0.29679	0.45773	0.628	0.80845	0.89408
2.31	0.04066	0.07815	0.14497	0.2977	0.45881	0.62902	0.80912	0.89449
2.32	0.04083	0.07846	0.14551	0.2986	0.45988	0.63002	0.80978	0.8949
2.33	0.041	0.07877	0.14605	0.2995	0.46095	0.63103	0.81045	0.8953
2.34	0.04117	0.07909	0.14658	0.3004	0.46201	0.63202	0.8111	0.8957
2.35	0.04134	0.0794	0.14711	0.3013	0.46307	0.63301	0.81176	0.8961
2.36	0.04151	0.07971	0.14765	0.30219	0.46413	0.634	0.8124	0.89649
2.37	0.04168	0.08002	0.14818	0.30308	0.46518	0.63498	0.81305	0.89688
2.38	0.04185	0.08033	0.14871	0.30397	0.46623	0.63596	0.81369	0.89727
2.39	0.04201	0.08064	0.14924	0.30486	0.46727	0.63693	0.81432	0.89766
2.4	0.04218	0.08095	0.14978	0.30575	0.46831	0.63789	0.81495	0.89804
2.41	0.04235	0.08126	0.15031	0.30663	0.46935	0.63885	0.81558	0.89842
2.42	0.04252	0.08157	0.15084	0.30751	0.47038	0.63981	0.8162	0.8988
2.43	0.04269	0.08188	0.15136	0.30839	0.47141	0.64076	0.81682	0.89917
2.44	0.04286	0.08219	0.15189	0.30927	0.47243	0.6417	0.81743	0.89955
2.45	0.04302	0.0825	0.15242	0.31014	0.47345	0.64264	0.81804	0.89991
2.46	0.04319	0.08281	0.15295	0.31101	0.47446	0.64358	0.81865	0.90028
2.47	0.04336	0.08311	0.15347	0.31188	0.47548	0.64451	0.81925	0.90064
2.48	0.04353	0.08342	0.154	0.31275	0.47648	0.64543	0.81985	0.90101
2.49	0.0437	0.08373	0.15452	0.31362	0.47749	0.64635	0.82044	0.90136
2.5	0.04386	0.08404	0.15505	0.31448	0.47849	0.64727	0.82103	0.90172
2.51	0.04403	0.08435	0.15557	0.31534	0.47948	0.64818	0.82161	0.90207
2.52	0.0442	0.08465	0.1561	0.3162	0.48048	0.64908	0.8222	0.90242
2.53	0.04437	0.08496	0.15662	0.31706	0.48146	0.64998	0.82278	0.90277
2.54	0.04453	0.08527	0.15714	0.31791	0.48245	0.65088	0.82335	0.90312
2.55	0.0447	0.08558	0.15766	0.31877	0.48343	0.65177	0.82392	0.90346
2.56	0.04487	0.08588	0.15818	0.31962	0.48441	0.65266	0.82449	0.9038
2.57	0.04504	0.08619	0.1587	0.32047	0.48538	0.65355	0.82505	0.90414
2.58	0.0452	0.0865	0.15922	0.32131	0.48635	0.65442	0.82561	0.90448
2.59	0.04537	0.0868	0.15974	0.32216	0.48732	0.6553	0.82617	0.90481
2.6	0.04554	0.08711	0.16026	0.323	0.48828	0.65617	0.82672	0.90514
2.61	0.0457	0.08741	0.16077	0.32384	0.48924	0.65703	0.82727	0.90547
2.62	0.04587	0.08772	0.16129	0.32468	0.4902	0.6579	0.82781	0.9058
2.63	0.04604	0.08802	0.16181	0.32551	0.49115	0.65875	0.82836	0.90612
2.64	0.04621	0.08833	0.16232	0.32635	0.4921	0.6596	0.8289	0.90644
2.65	0.04637	0.08863	0.16284	0.32718	0.49304	0.66045	0.82943	0.90676
2.66	0.04654	0.08894	0.16335	0.32801	0.49398	0.6613	0.82996	0.90708
2.67	0.04671	0.08924	0.16386	0.32883	0.49492	0.66214	0.83049	0.9074
2.68	0.04687	0.08955	0.16438	0.32966	0.49586	0.66297	0.83102	0.90771
2.69	0.04704	0.08985	0.16489	0.33048	0.49679	0.6638	0.83154	0.90802
2.7	0.04721	0.09016	0.1654	0.3313	0.49771	0.66463	0.83206	0.90833
2.71	0.04737	0.09046	0.16591	0.33212	0.49864	0.66546	0.83258	0.90864
2.72	0.04754	0.09076	0.16642	0.33294	0.49956	0.66628	0.83309	0.90895
2.73	0.04771	0.09107	0.16693	0.33376	0.50048	0.66709	0.8336	0.90925
2.74	0.04787	0.09137	0.16744	0.33457	0.50139	0.6679	0.8341	0.90955
2.75	0.04804	0.09167	0.16795	0.33538	0.5023	0.66871	0.83461	0.90985
2.76	0.0482	0.09198	0.16846	0.33619	0.50321	0.66951	0.83511	0.91015
2.77	0.04837	0.09228	0.16896	0.337	0.50411	0.67031	0.83561	0.91044
2.78	0.04854	0.09258	0.16947	0.33781	0.50501	0.67111	0.8361	0.91074
2.79	0.0487	0.09288	0.16998	0.33861	0.50591	0.6719	0.83659	0.91103
2.8	0.04887	0.09318	0.17048	0.33941	0.50681	0.67269	0.83708	0.91132
2.81	0.04904	0.09349	0.17099	0.34021	0.5077	0.67347	0.83757	0.9116
2.82	0.0492	0.09379	0.17149	0.34101	0.50859	0.67425	0.83805	0.91189
2.83	0.04937	0.09409	0.17199	0.3418	0.50947	0.67503	0.83853	0.91217
2.84	0.04953	0.09439	0.1725	0.3426	0.51035	0.6758	0.83901	0.91246
2.85	0.0497	0.09469	0.173	0.34339	0.51123	0.67657	0.83948	0.91274
2.86	0.04986	0.09499	0.1735	0.34418	0.5121	0.67734	0.83995	0.91301
2.87	0.05003	0.09529	0.174	0.34497	0.51298	0.6781	0.84042	0.91329
2.88	0.0502	0.09559	0.1745	0.34576	0.51385	0.67886	0.84089	0.91357
2.89	0.05036	0.09589	0.175	0.34654	0.51471	0.67962	0.84135	0.91384
2.9	0.05053	0.09619	0.1755	0.34732	0.51557	0.68037	0.84181	0.91411
2.91	0.05069	0.09649	0.176	0.3481	0.51643	0.68112	0.84227	0.91438
2.92	0.05086	0.09679	0.1765	0.34888	0.51729	0.68186	0.84272	0.91465
2.93	0.05102	0.09709	0.177	0.34966	0.51814	0.6826	0.84318	0.91492
2.94	0.05119	0.09739	0.17749	0.35043	0.51899	0.68334	0.84363	0.91518
2.95	0.05135	0.09769	0.17799	0.35121	0.51984	0.68407	0.84407	0.91544
2.96	0.05152	0.09799	0.17849	0.35198	0.52069	0.68481	0.84452	0.91571
2.97	0.05168	0.09829	0.17898	0.35275	0.52153	0.68553	0.84496	0.91597
2.98	0.05185	0.09858	0.17948	0.35352	0.52237	0.68626	0.8454	0.91622
2.99	0.05201	0.09888	0.17997	0.35428	0.5232	0.68698	0.84584	0.91648
3	0.05218	0.09918	0.18046	0.35505	0.52404	0.6877	0.84627	0.91674
3.01	0.05234	0.09948	0.18095	0.35581	0.52487	0.68841	0.8467	0.91699
3.02	0.05251	0.09978	0.18145	0.35657	0.52569	0.68912	0.84713	0.91724
3.03	0.05267	0.10007	0.18194	0.35733	0.52652	0.68983	0.84756	0.91749
3.04	0.05284	0.10037	0.18243	0.35809	0.52734	0.69053	0.84799	0.91774
3.05	0.053	0.10067	0.18292	0.35884	0.52816	0.69123	0.84841	0.91799
3.06	0.05317	0.10096	0.18341	0.35959	0.52897	0.69193	0.84883	0.91824
3.07	0.05333	0.10126	0.1839	0.36035	0.52979	0.69263	0.84925	0.91848
3.08	0.05349	0.10156	0.18439	0.3611	0.5306	0.69332	0.84966	0.91872
3.09	0.05366	0.10185	0.18488	0.36184	0.5314	0.69401	0.85008	0.91896
3.1	0.05382	0.10215	0.18536	0.36259	0.53221	0.69469	0.85049	0.9192
3.11	0.05399	0.10244	0.18585	0.36334	0.53301	0.69538	0.8509	0.91944
3.12	0.05415	0.10274	0.18634	0.36408	0.53381	0.69606	0.85131	0.91968
3.13	0.05432	0.10304	0.18682	0.36482	0.5346	0.69673	0.85171	0.91992
3.14	0.05448	0.10333	0.18731	0.36556	0.5354	0.69741	0.85211	0.92015
3.15	0.05464	0.10363	0.18779	0.3663	0.53619	0.69808	0.85251	0.92039
3.16	0.05481	0.10392	0.18827	0.36703	0.53698	0.69874	0.85291	0.92062
3.17	0.05497	0.10421	0.18876	0.36777	0.53776	0.69941	0.85331	0.92085
3.18	0.05514	0.10451	0.18924	0.3685	0.53855	0.70007	0.8537	0.92108
3.19	0.0553	0.1048	0.18972	0.36923	0.53933	0.70073	0.85409	0.92131
3.2	0.05546	0.1051	0.1902	0.36996	0.5401	0.70139	0.85448	0.92153
3.21	0.05563	0.10539	0.19069	0.37069	0.54088	0.70204	0.85487	0.92176
3.22	0.05579	0.10568	0.19117	0.37141	0.54165	0.70269	0.85525	0.92198
3.23	0.05595	0.10598	0.19165	0.37214	0.54242	0.70334	0.85564	0.9222
3.24	0.05612	0.10627	0.19213	0.37286	0.54319	0.70398	0.85602	0.92243
3.25	0.05628	0.10656	0.1926	0.37358	0.54395	0.70462	0.8564	0.92265
3.26	0.05644	0.10686	0.19308	0.3743	0.54471	0.70526	0.85678	0.92286
3.27	0.05661	0.10715	0.19356	0.37502	0.54547	0.7059	0.85715	0.92308
3.28	0.05677	0.10744	0.19404	0.37573	0.54623	0.70653	0.85753	0.9233
3.29	0.05693	0.10773	0.19451	0.37645	0.54698	0.70716	0.8579	0.92351
3.3	0.0571	0.10803	0.19499	0.37716	0.54774	0.70779	0.85827	0.92373
3.31	0.05726	0.10832	0.19546	0.37787	0.54849	0.70842	0.85863	0.92394
3.32	0.05742	0.10861	0.19594	0.37858	0.54923	0.70904	0.859	0.92415
3.33	0.05759	0.1089	0.19641	0.37929	0.54998	0.70966	0.85936	0.92436
3.34	0.05775	0.10919	0.19689	0.37999	0.55072	0.71028	0.85973	0.92457
3.35	0.05791	0.10948	0.19736	0.3807	0.55146	0.71089	0.86009	0.92478
3.36	0.05808	0.10978	0.19783	0.3814	0.5522	0.7115	0.86044	0.92499
3.37	0.05824	0.11007	0.19831	0.3821	0.55293	0.71211	0.8608	0.92519
3.38	0.0584	0.11036	0.19878	0.3828	0.55366	0.71272	0.86116	0.9254
3.39	0.05856	0.11065	0.19925	0.3835	0.55439	0.71332	0.86151	0.9256
3.4	0.05873	0.11094	0.19972	0.3842	0.55512	0.71393	0.86186	0.92581
3.41	0.05889	0.11123	0.20019	0.38489	0.55585	0.71453	0.86221	0.92601
3.42	0.05905	0.11152	0.20066	0.38559	0.55657	0.71512	0.86256	0.92621
3.43	0.05921	0.11181	0.20113	0.38628	0.55729	0.71572	0.8629	0.92641
3.44	0.05938	0.1121	0.20159	0.38697	0.55801	0.71631	0.86325	0.9266
3.45	0.05954	0.11239	0.20206	0.38766	0.55872	0.7169	0.86359	0.9268
3.46	0.0597	0.11267	0.20253	0.38835	0.55944	0.71749	0.86393	0.927
3.47	0.05986	0.11296	0.203	0.38903	0.56015	0.71807	0.86427	0.92719
3.48	0.06002	0.11325	0.20346	0.38972	0.56086	0.71865	0.86461	0.92739
3.49	0.06019	0.11354	0.20393	0.3904	0.56156	0.71923	0.86494	0.92758
3.5	0.06035	0.11383	0.20439	0.39108	0.56227	0.71981	0.86527	0.92777
3.51	0.06051	0.11412	0.20486	0.39176	0.56297	0.72038	0.86561	0.92796
3.52	0.06067	0.1144	0.20532	0.39244	0.56367	0.72096	0.86594	0.92815
3.53	0.06083	0.11469	0.20578	0.39311	0.56437	0.72153	0.86627	0.92834
3.54	0.061	0.11498	0.20625	0.39379	0.56506	0.7221	0.86659	0.92853
3.55	0.06116	0.11527	0.20671	0.39446	0.56576	0.72266	0.86692	0.92872
3.56	0.06132	0.11555	0.20717	0.39513	0.56645	0.72322	0.86724	0.9289
3.57	0.06148	0.11584	0.20763	0.39581	0.56714	0.72379	0.86757	0.92909
3.58	0.06164	0.11613	0.20809	0.39647	0.56782	0.72434	0.86789	0.92927
3.59	0.06181	0.11641	0.20855	0.39714	0.56851	0.7249	0.86821	0.92945
3.6	0.06197	0.1167	0.20901	0.39781	0.56919	0.72546	0.86852	0.92964
3.61	0.06213	0.11699	0.20947	0.39847	0.56987	0.72601	0.86884	0.92982
3.62	0.06229	0.11727	0.20993	0.39914	0.57055	0.72656	0.86916	0.93
3.63	0.06245	0.11756	0.21039	0.3998	0.57122	0.72711	0.86947	0.93018
3.64	0.06261	0.11785	0.21084	0.40046	0.5719	0.72765	0.86978	0.93036
3.65	0.06277	0.11813	0.2113	0.40112	0.57257	0.72819	0.87009	0.93053
3.66	0.06293	0.11842	0.21176	0.40177	0.57324	0.72874	0.8704	0.93071
3.67	0.0631	0.1187	0.21221	0.40243	0.5739	0.72927	0.87071	0.93089
3.68	0.06326	0.11899	0.21267	0.40308	0.57457	0.72981	0.87101	0.93106
3.69	0.06342	0.11927	0.21312	0.40374	0.57523	0.73035	0.87132	0.93124
3.7	0.06358	0.11956	0.21358	0.40439	0.57589	0.73088	0.87162	0.93141
3.71	0.06374	0.11984	0.21403	0.40504	0.57655	0.73141	0.87192	0.93158
3.72	0.0639	0.12012	0.21448	0.40569	0.57721	0.73194	0.87222	0.93175
3.73	0.06406	0.12041	0.21494	0.40634	0.57786	0.73246	0.87252	0.93192
3.74	0.06422	0.12069	0.21539	0.40698	0.57852	0.73299	0.87282	0.93209
3.75	0.06438	0.12098	0.21584	0.40763	0.57917	0.73351	0.87312	0.93226
3.76	0.06454	0.12126	0.21629	0.40827	0.57982	0.73403	0.87341	0.93243
3.77	0.0647	0.12154	0.21674	0.40891	0.58046	0.73455	0.8737	0.9326
3.78	0.06486	0.12183	0.21719	0.40955	0.58111	0.73507	0.874	0.93276
3.79	0.06502	0.12211	0.21764	0.41019	0.58175	0.73558	0.87429	0.93293
3.8	0.06518	0.12239	0.21809	0.41083	0.58239	0.73609	0.87458	0.93309
3.81	0.06535	0.12267	0.21854	0.41147	0.58303	0.7366	0.87486	0.93326
3.82	0.06551	0.12296	0.21899	0.4121	0.58367	0.73711	0.87515	0.93342
3.83	0.06567	0.12324	0.21943	0.41273	0.58431	0.73762	0.87544	0.93358
3.84	0.06583	0.12352	0.21988	0.41337	0.58494	0.73812	0.87572	0.93374
3.85	0.06599	0.1238	0.22033	0.414	0.58557	0.73862	0.876	0.9339
3.86	0.06615	0.12408	0.22077	0.41463	0.5862	0.73912	0.87629	0.93406
3.87	0.06631	0.12437	0.22122	0.41525	0.58683	0.73962	0.87657	0.93422
3.88	0.06647	0.12465	0.22166	0.41588	0.58745	0.74012	0.87684	0.93438
3.89	0.06663	0.12493	0.22211	0.41651	0.58808	0.74061	0.87712	0.93454
3.9	0.06679	0.12521	0.22255	0.41713	0.5887	0.74111	0.8774	0.9347
3.91	0.06695	0.12549	0.223	0.41775	0.58932	0.7416	0.87767	0.93485
3.92	0.06711	0.12577	0.22344	0.41837	0.58994	0.74209	0.87795	0.93501
3.93	0.06726	0.12605	0.22388	0.41899	0.59055	0.74257	0.87822	0.93516
3.94	0.06742	0.12633	0.22432	0.41961	0.59117	0.74306	0.87849	0.93532
3.95	0.06758	0.12661	0.22476	0.42023	0.59178	0.74354	0.87876	0.93547
3.96	0.06774	0.12689	0.22521	0.42085	0.59239	0.74403	0.87903	0.93562
3.97	0.0679	0.12717	0.22565	0.42146	0.593	0.74451	0.8793	0.93577
3.98	0.06806	0.12745	0.22609	0.42208	0.5936	0.74498	0.87957	0.93592
3.99	0.06822	0.12773	0.22652	0.42269	0.59421	0.74546	0.87983	0.93607
4	0.06838	0.12801	0.22696	0.4233	0.59481	0.74593	0.8801	0.93622
4.01	0.06854	0.12829	0.2274	0.42391	0.59542	0.74641	0.88036	0.93637
4.02	0.0687	0.12857	0.22784	0.42452	0.59602	0.74688	0.88062	0.93652
4.03	0.06886	0.12884	0.22828	0.42512	0.59661	0.74735	0.88088	0.93667
4.04	0.06902	0.12912	0.22871	0.42573	0.59721	0.74782	0.88114	0.93682
4.05	0.06918	0.1294	0.22915	0.42633	0.5978	0.74828	0.8814	0.93696
4.06	0.06934	0.12968	0.22959	0.42694	0.5984	0.74875	0.88166	0.93711
4.07	0.06949	0.12996	0.23002	0.42754	0.59899	0.74921	0.88191	0.93725
4.08	0.06965	0.13024	0.23046	0.42814	0.59958	0.74967	0.88217	0.9374
4.09	0.06981	0.13051	0.23089	0.42874	0.60016	0.75013	0.88242	0.93754
4.1	0.06997	0.13079	0.23133	0.42934	0.60075	0.75059	0.88268	0.93768
4.11	0.07013	0.13107	0.23176	0.42993	0.60133	0.75104	0.88293	0.93783
4.12	0.07029	0.13134	0.23219	0.43053	0.60192	0.7515	0.88318	0.93797
4.13	0.07045	0.13162	0.23262	0.43112	0.6025	0.75195	0.88343	0.93811
4.14	0.07061	0.1319	0.23306	0.43172	0.60308	0.7524	0.88368	0.93825
4.15	0.07076	0.13217	0.23349	0.43231	0.60365	0.75285	0.88393	0.93839
4.16	0.07092	0.13245	0.23392	0.4329	0.60423	0.7533	0.88417	0.93853
4.17	0.07108	0.13273	0.23435	0.43349	0.6048	0.75374	0.88442	0.93866
4.18	0.07124	0.133	0.23478	0.43408	0.60538	0.75419	0.88466	0.9388
4.19	0.0714	0.13328	0.23521	0.43467	0.60595	0.75463	0.88491	0.93894
4.2	0.07156	0.13355	0.23564	0.43525	0.60652	0.75507	0.88515	0.93908
4.21	0.07171	0.13383	0.23607	0.43584	0.60708	0.75551	0.88539	0.93921
4.22	0.07187	0.1341	0.23649	0.43642	0.60765	0.75595	0.88563	0.93935
4.23	0.07203	0.13438	0.23692	0.437	0.60821	0.75638	0.88587	0.93948
4.24	0.07219	0.13465	0.23735	0.43758	0.60878	0.75682	0.88611	0.93962
4.25	0.07235	0.13493	0.23778	0.43816	0.60934	0.75725	0.88635	0.93975
4.26	0.0725	0.1352	0.2382	0.43874	0.6099	0.75768	0.88658	0.93988
4.27	0.07266	0.13548	0.23863	0.43932	0.61045	0.75811	0.88682	0.94002
4.28	0.07282	0.13575	0.23905	0.4399	0.61101	0.75854	0.88705	0.94015
4.29	0.07298	0.13603	0.23948	0.44047	0.61156	0.75897	0.88729	0.94028
4.3	0.07313	0.1363	0.2399	0.44104	0.61212	0.7594	0.88752	0.94041
4.31	0.07329	0.13657	0.24033	0.44162	0.61267	0.75982	0.88775	0.94054
4.32	0.07345	0.13685	0.24075	0.44219	0.61322	0.76024	0.88798	0.94067
4.33	0.07361	0.13712	0.24117	0.44276	0.61377	0.76066	0.88821	0.9408
4.34	0.07376	0.13739	0.24159	0.44333	0.61431	0.76108	0.88844	0.94093
4.35	0.07392	0.13767	0.24202	0.4439	0.61486	0.7615	0.88867	0.94105
4.36	0.07408	0.13794	0.24244	0.44446	0.6154	0.76192	0.8889	0.94118
4.37	0.07424	0.13821	0.24286	0.44503	0.61594	0.76233	0.88912	0.94131
4.38	0.07439	0.13849	0.24328	0.44559	0.61649	0.76275	0.88935	0.94143
4.39	0.07455	0.13876	0.2437	0.44616	0.61702	0.76316	0.88957	0.94156
4.4	0.07471	0.13903	0.24412	0.44672	0.61756	0.76357	0.8898	0.94168
4.41	0.07487	0.1393	0.24454	0.44728	0.6181	0.76398	0.89002	0.94181
4.42	0.07502	0.13957	0.24496	0.44784	0.61863	0.76439	0.89024	0.94193
4.43	0.07518	0.13984	0.24538	0.4484	0.61917	0.7648	0.89046	0.94206
4.44	0.07534	0.14012	0.24579	0.44896	0.6197	0.7652	0.89068	0.94218
4.45	0.07549	0.14039	0.24621	0.44951	0.62023	0.7656	0.8909	0.9423
4.46	0.07565	0.14066	0.24663	0.45007	0.62076	0.76601	0.89112	0.94242
4.47	0.07581	0.14093	0.24704	0.45062	0.62128	0.76641	0.89133	0.94254
4.48	0.07596	0.1412	0.24746	0.45118	0.62181	0.76681	0.89155	0.94267
4.49	0.07612	0.14147	0.24787	0.45173	0.62233	0.76721	0.89176	0.94279
4.5	0.07628	0.14174	0.24829	0.45228	0.62285	0.7676	0.89198	0.94291
4.51	0.07643	0.14201	0.2487	0.45283	0.62338	0.768	0.89219	0.94303
4.52	0.07659	0.14228	0.24912	0.45338	0.6239	0.76839	0.89241	0.94314
4.53	0.07675	0.14255	0.24953	0.45393	0.62441	0.76879	0.89262	0.94326
4.54	0.0769	0.14282	0.24995	0.45447	0.62493	0.76918	0.89283	0.94338
4.55	0.07706	0.14309	0.25036	0.45502	0.62545	0.76957	0.89304	0.9435
4.56	0.07721	0.14336	0.25077	0.45556	0.62596	0.76996	0.89325	0.94361
4.57	0.07737	0.14363	0.25118	0.45611	0.62647	0.77035	0.89346	0.94373
4.58	0.07753	0.1439	0.25159	0.45665	0.62699	0.77073	0.89367	0.94385
4.59	0.07768	0.14417	0.252	0.45719	0.6275	0.77112	0.89387	0.94396
4.6	0.07784	0.14444	0.25241	0.45773	0.628	0.7715	0.89408	0.94408
4.61	0.078	0.1447	0.25282	0.45827	0.62851	0.77188	0.89428	0.94419
4.62	0.07815	0.14497	0.25323	0.45881	0.62902	0.77227	0.89449	0.94431
4.63	0.07831	0.14524	0.25364	0.45934	0.62952	0.77265	0.89469	0.94442
4.64	0.07846	0.14551	0.25405	0.45988	0.63002	0.77302	0.8949	0.94453
4.65	0.07862	0.14578	0.25446	0.46041	0.63053	0.7734	0.8951	0.94465
4.66	0.07877	0.14605	0.25487	0.46095	0.63103	0.77378	0.8953	0.94476
4.67	0.07893	0.14631	0.25528	0.46148	0.63153	0.77415	0.8955	0.94487
4.68	0.07909	0.14658	0.25568	0.46201	0.63202	0.77453	0.8957	0.94498
4.69	0.07924	0.14685	0.25609	0.46254	0.63252	0.7749	0.8959	0.94509
4.7	0.0794	0.14711	0.25649	0.46307	0.63301	0.77527	0.8961	0.9452
4.71	0.07955	0.14738	0.2569	0.4636	0.63351	0.77564	0.8963	0.94531
4.72	0.07971	0.14765	0.25731	0.46413	0.634	0.77601	0.89649	0.94542
4.73	0.07986	0.14791	0.25771	0.46466	0.63449	0.77638	0.89669	0.94553
4.74	0.08002	0.14818	0.25811	0.46518	0.63498	0.77674	0.89688	0.94564
4.75	0.08017	0.14845	0.25852	0.4657	0.63547	0.77711	0.89708	0.94575
4.76	0.08033	0.14871	0.25892	0.46623	0.63596	0.77747	0.89727	0.94586
4.77	0.08048	0.14898	0.25932	0.46675	0.63644	0.77784	0.89747	0.94596
4.78	0.08064	0.14924	0.25973	0.46727	0.63693	0.7782	0.89766	0.94607
4.79	0.08079	0.14951	0.26013	0.46779	0.63741	0.77856	0.89785	0.94618
4.8	0.08095	0.14978	0.26053	0.46831	0.63789	0.77892	0.89804	0.94628
4.81	0.0811	0.15004	0.26093	0.46883	0.63837	0.77928	0.89823	0.94639
4.82	0.08126	0.15031	0.26133	0.46935	0.63885	0.77963	0.89842	0.94649
4.83	0.08141	0.15057	0.26173	0.46986	0.63933	0.77999	0.89861	0.9466
4.84	0.08157	0.15084	0.26213	0.47038	0.63981	0.78034	0.8988	0.9467
4.85	0.08172	0.1511	0.26253	0.47089	0.64028	0.7807	0.89899	0.94681
4.86	0.08188	0.15136	0.26293	0.47141	0.64076	0.78105	0.89917	0.94691
4.87	0.08203	0.15163	0.26333	0.47192	0.64123	0.7814	0.89936	0.94701
4.88	0.08219	0.15189	0.26373	0.47243	0.6417	0.78175	0.89955	0.94712
4.89	0.08234	0.15216	0.26412	0.47294	0.64217	0.7821	0.89973	0.94722
4.9	0.0825	0.15242	0.26452	0.47345	0.64264	0.78245	0.89991	0.94732
4.91	0.08265	0.15268	0.26492	0.47396	0.64311	0.78279	0.9001	0.94742
4.92	0.08281	0.15295	0.26532	0.47446	0.64358	0.78314	0.90028	0.94752
4.93	0.08296	0.15321	0.26571	0.47497	0.64404	0.78349	0.90046	0.94763
4.94	0.08311	0.15347	0.26611	0.47548	0.64451	0.78383	0.90064	0.94773
4.95	0.08327	0.15374	0.2665	0.47598	0.64497	0.78417	0.90083	0.94783
4.96	0.08342	0.154	0.2669	0.47648	0.64543	0.78451	0.90101	0.94793
4.97	0.08358	0.15426	0.26729	0.47699	0.64589	0.78485	0.90119	0.94802
4.98	0.08373	0.15452	0.26768	0.47749	0.64635	0.78519	0.90136	0.94812
4.99	0.08389	0.15479	0.26808	0.47799	0.64681	0.78553	0.90154	0.94822
5	0.08404	0.15505	0.26847	0.47849	0.64727	0.78587	0.90172	0.94832
