# Supplementary material for: Field emission effect in triboelectric nanogenerators
Source: Nat Commun. 2025 May 20;16:4706. doi: 10.1038/s41467-025-59927-4 (PMC12092747; doi:10.1038/s41467-025-59927-4)
Supplement: Supplementary file 3 — Source Data [file 41467_2025_59927_MOESM3_ESM.zip › Source Data/Source Data S5.xlsx]

## Sheet: Sheet1
Frequency )Hz)	Relative permittivity
20	3.69881
25	3.67759
30	3.66628
35	3.66627
40	3.64821
60	3.648
80	3.66887
100	3.66612
200	3.66047
300	3.65844
400	3.65683
500	3.65632
600	3.65536
700	3.65471
800	3.65387
900	3.6533
1000	3.65308
1100	3.65251
1200	3.65251
1500	3.65116
1700	3.65051
1900	3.64997
2000	3.64978
2200	3.64904
2400	3.64859
2500	3.64837
2700	3.64791
2900	3.64741
3000	3.64718
3200	3.64676
3400	3.64636
3500	3.6462
3700	3.64586
3900	3.64552
4000	3.64535
4200	3.64498
4400	3.64464
4500	3.64445
4700	3.64411
4900	3.64377
5000	3.64363
5200	3.64329
5400	3.64298
5500	3.64287
5700	3.64256
5900	3.64231
6000	3.64219
6200	3.64191
6400	3.64166
6500	3.64149
6700	3.64126
6900	3.64098
7000	3.64087
7200	3.64059
7400	3.64036
7500	3.64022
7700	3.63997
7900	3.63974
8000	3.63963
8200	3.6394
8400	3.63921
8500	3.63912
8700	3.6389
8900	3.6387
9000	3.63859
9200	3.63839
9400	3.63819
9500	3.63811
9700	3.63791
9900	3.63768
1000	3.63763
10200	3.6374
10400	3.63718
10500	3.63709
10700	3.63689
10900	3.6367
11000	3.63661
11200	3.63644
11400	3.63625
11500	3.63616
11700	3.63596
11900	3.6358
12000	3.63571
12200	3.63554
12400	3.63537
12500	3.6352
12700	3.63506
12900	3.63487
13000	3.63472
13200	3.63458
13400	3.63444
13500	3.63427
13700	3.63419
13900	3.63402
14000	3.63394
14200	3.63377
14400	3.6336
14500	3.63351
14700	3.63329
14900	3.63317
15000	3.63312
15200	3.63292
15400	3.63275
15500	3.63269
15700	3.63253
15900	3.63244
16000	3.63236
16200	3.63222
16400	3.6321
16500	3.63199
16700	3.63182
16900	3.63174
17000	3.63162
17200	3.63154
17400	3.6314
17500	3.63134
17700	3.63117
17900	3.63103
18000	3.63098
18200	3.63084
18500	3.63061
18700	3.63053
18900	3.63038
19000	3.6303
19200	3.63019
19500	3.62993
19700	3.62982
20000	3.62962
20200	3.62946
20500	3.62931
20700	3.62917
20900	3.62906
21000	3.629
21200	3.62886
21500	3.62861
21700	3.62853
22000	3.62836
22200	3.62822
22500	3.62802
22700	3.62791
23000	3.62777
23200	3.62768
23500	3.62748
23700	3.62731
24000	3.62712
24200	3.62703
24500	3.62684
24700	3.62675
2500	3.62658
25200	3.62661
25500	3.62647
25700	3.62636
25900	3.62624
26000	3.62621
27000	3.62568
28000	3.62526
29000	3.62472
30000	3.62427
31000	3.62249
32000	3.62224
33000	3.62205
34000	3.62191
35000	3.62172
36000	3.62164
37000	3.62142
38000	3.62125
39000	3.62106
40000	3.62078
41000	3.62038
42000	3.62004
43000	3.6197
44000	3.61939
45000	3.61905
46000	3.61872
47000	3.61846
48000	3.61807
49000	3.61776
50000	3.61745
51000	3.61716
52000	3.61685
53000	3.61654
54000	3.61626
56000	3.6157
60000	3.6146
70000	3.61223
80000	3.61014
90000	3.6084
100000	3.60673
150000	3.59988
200000	3.59509
250000	3.59111
300000	3.58835
350000	3.58598
400000	3.58378
450000	3.58223
500000	3.58051
550000	3.57915
600000	3.5778
650000	3.57673
700000	3.57572
750000	3.57473
800000	3.57383
850000	3.57324
900000	3.57262
1000000	3.5713
