# Supplementary material for: Field emission effect in triboelectric nanogenerators
Source: Nat Commun. 2025 May 20;16:4706. doi: 10.1038/s41467-025-59927-4 (PMC12092747; doi:10.1038/s41467-025-59927-4)
Supplement: Supplementary file 3 — Source Data [file 41467_2025_59927_MOESM3_ESM.zip › Source Data/Source Data S7.xlsx]

## Sheet: 7 b
Time (s)	Voltage (V)
0	0.56576
0.01	0.89497
0.02	0.56653
0.03	1.22458
0.04	0.56731
0.05	0.89652
0.06	0.23926
0.07	1.22613
0.08	0.24003
0.09	1.2269
0.1	0.56963
0.11	1.5565
0.12	0.89923
0.13	1.22845
0.14	0.57118
0.15	1.22922
0.16	0.57195
0.17	1.55882
0.18	0.2439
0.19	1.5596
0.2	0.5735
0.21	2.21803
0.22	15.3715
0.23	20.962
0.24	20.3047
0.25	20.9627
0.26	20.3055
0.27	21.2923
0.28	20.6351
0.29	20.9643
0.3	20.6358
0.31	20.9651
0.32	20.6366
0.33	21.2947
0.34	19.9797
0.35	20.9666
0.36	20.3093
0.37	21.2962
0.38	20.3101
0.39	20.3105
0.4	20.3109
0.41	20.9689
0.42	19.654
0.43	20.312
0.44	19.9836
0.45	20.9705
0.46	19.6556
0.47	20.9713
0.48	19.9852
0.49	20.6432
0.5	19.6571
0.51	19.9863
0.52	19.6579
0.53	19.9871
0.54	19.6587
0.55	19.9879
0.56	19.3306
0.57	19.6598
0.58	19.3314
0.59	19.6606
0.6	18.3457
0.61	17.3596
0.62	7.16631
0.63	0.91898
0.64	-0.72477
0.65	-0.06673
0.66	-0.39517
0.67	-0.06596
0.68	-0.06557
0.69	0.59247
0.7	0.26403
0.71	-0.06441
0.72	-0.06402
0.73	0.92285
0.74	-0.06324
0.75	0.26597
0.76	-0.06247
0.77	1.25323
0.78	0.59596
0.79	0.92517
0.8	0.2679
0.81	0.92595
0.82	0.26868
0.83	0.92672
0.84	0.59828
0.85	1.25632
0.86	0.59905
0.87	1.2571
0.88	0.59983
0.89	0.92904
0.9	0.6006
0.91	0.92982
0.92	0.9302
0.93	0.93059
0.94	0.93098
0.95	0.93137
0.96	0.2741
0.97	0.93214
0.98	0.6037
0.99	0.93291
1	0.9333
1.01	1.26252
1.02	0.60525
1.03	1.26329
1.04	0.60602
1.05	1.26407
1.06	0.93562
1.07	1.59367
1.08	0.60757
1.09	0.60796
1.1	1.266
1.11	18.6942
1.12	20.0099
1.13	21.3256
1.14	20.9972
1.15	20.6687
1.16	20.6691
1.17	20.0119
1.18	20.9987
1.19	20.0126
1.2	20.6707
1.21	20.3422
1.22	21.0003
1.23	20.0142
1.24	20.0146
1.25	20.015
1.26	20.3442
1.27	20.6734
1.28	19.6873
1.29	20.0165
1.3	19.6881
1.31	20.3461
1.32	20.0177
1.33	20.3469
1.34	19.6896
1.35	19.69
1.36	20.0192
1.37	20.0196
1.38	19.6912
1.39	20.0204
1.4	20.0208
1.41	19.6923
1.42	19.3639
1.43	19.3643
1.44	18.707
1.45	19.0362
1.46	18.379
1.47	19.037
1.48	19.3662
1.49	18.3801
1.5	15.7499
1.51	8.18725
1.52	0.95343
1.53	0.29617
1.54	-0.03227
1.55	-0.03189
1.56	-0.0315
1.57	0.29772
1.58	-0.03072
1.59	-0.03034
1.6	0.29888
1.61	0.95692
1.62	0.62848
1.63	0.30004
1.64	-0.0284
1.65	0.62964
1.66	0.3012
1.67	0.95924
1.68	0.30197
1.69	0.63119
1.7	0.30275
1.71	0.63196
1.72	0.63235
1.73	0.96156
1.74	0.96195
1.75	1.29117
1.76	0.6339
1.77	0.96311
1.78	0.9635
1.79	1.62154
1.8	0.63545
1.81	0.96466
1.82	0.63622
1.83	0.96544
1.84	0.637
1.85	0.63738
1.86	0.30894
1.87	1.29581
1.88	0.63854
1.89	0.96776
1.9	1.29697
1.91	1.29736
1.92	0.96892
1.93	1.29813
1.94	0.96969
1.95	0.64125
1.96	1.2993
1.97	8.53388
1.98	19.0567
1.99	21.0301
2	20.3728
2.01	20.3732
2.02	20.7024
2.03	21.0316
2.04	19.7167
2.05	20.3748
2.06	19.7175
2.07	20.7044
2.08	19.3894
2.09	20.7051
2.1	20.0479
2.11	19.7194
2.12	19.7198
2.13	20.049
2.14	19.0629
2.15	20.3786
2.16	19.7214
2.17	20.3794
2.18	19.7221
2.19	19.7225
2.2	20.0517
2.21	19.7233
2.22	19.3949
2.23	19.0664
2.24	19.0668
2.25	19.7248
2.26	18.7387
2.27	19.7256
2.28	18.7395
2.29	19.3976
2.3	18.7403
2.31	19.0695
2.32	19.0699
2.33	19.0703
2.34	18.0842
2.35	19.0711
2.36	15.4543
2.37	6.24758
2.38	0.6579
2.39	0.000634487
2.4	0.32985
2.41	0.00141
2.42	0.33062
2.43	0.65984
2.44	0.00257
2.45	0.33178
2.46	0.33217
2.47	0.99021
2.48	0.00412
2.49	0.33333
2.5	0.33372
2.51	0.33411
2.52	0.33449
2.53	0.66371
2.54	0.00644
2.55	0.66448
2.56	0.00722
2.57	0.99408
2.58	0.66564
2.59	0.66603
2.6	0.66642
2.61	0.99563
2.62	0.66719
2.63	0.66758
2.64	0.66797
2.65	0.99718
2.66	0.33991
2.67	1.32678
2.68	0.66952
2.69	0.99873
2.7	0.99912
2.71	0.67068
2.72	0.67106
2.73	1.00028
2.74	0.01418
2.75	1.32988
2.76	0.67261
2.77	1.33066
2.78	1.00221
2.79	1.0026
2.8	1.00299
2.81	1.3322
2.82	1.33259
2.83	1.33298
2.84	1.00454
2.85	1.33375
2.86	1.00531
2.87	13.5011
2.88	20.0781
2.89	21.3938
2.9	21.0653
2.91	21.3945
2.92	21.3949
2.93	21.0665
2.94	21.0669
2.95	21.0673
2.96	20.7388
2.97	21.068
2.98	20.4108
2.99	20.74
3	20.4115
3.01	20.7407
3.02	20.0835
3.03	20.4127
3.04	20.4131
3.05	20.4135
3.06	20.085
3.07	20.7431
3.08	20.7435
3.09	21.4015
3.1	20.7442
3.11	20.7446
3.12	20.0874
3.13	20.7454
3.14	19.7593
3.15	20.0885
3.16	19.7601
3.17	20.0893
3.18	19.7609
3.19	20.0901
3.2	19.7616
3.21	20.0908
3.22	19.1047
3.23	19.7628
3.24	19.4343
3.25	18.1194
3.26	16.8045
3.27	9.89952
3.28	1.67923
3.29	0.03548
3.3	0.03586
3.31	0.03625
3.32	0.03664
3.33	0.69468
3.34	0.03741
3.35	-0.29103
3.36	0.69584
3.37	1.02506
3.38	0.03896
3.39	1.02583
3.4	0.03974
3.41	0.69778
3.42	-0.94597
3.43	0.69855
3.44	0.37011
3.45	1.02815
3.46	0.37089
3.47	1.35776
3.48	0.70049
3.49	0.70087
3.5	0.70126
3.51	1.3593
3.52	0.70204
3.53	1.36008
3.54	1.03164
3.55	1.03202
3.56	0.70358
3.57	1.0328
3.58	0.37553
3.59	1.03357
3.6	1.03396
3.61	0.70552
3.62	1.03473
3.63	1.03512
3.64	1.03551
3.65	1.69355
3.66	1.03628
3.67	1.03667
3.68	1.36589
3.69	1.36627
3.7	0.709
3.71	1.03822
3.72	0.05213
3.73	1.36782
3.74	0.71055
3.75	1.69742
3.76	9.26084
3.77	19.4549
3.78	20.1129
3.79	20.4421
3.8	20.1137
3.81	20.1141
3.82	20.1145
3.83	21.1013
3.84	20.4441
3.85	20.4444
3.86	20.4448
3.87	20.4452
3.88	19.7879
3.89	20.1172
3.9	20.4464
3.91	19.7891
3.92	19.7895
3.93	20.1187
3.94	19.4614
3.95	19.7907
3.96	19.4622
3.97	20.4491
3.98	19.7918
3.99	19.7922
4	19.4638
4.01	19.793
4.02	19.1357
4.03	19.4649
4.04	19.4653
4.05	19.4657
4.06	18.8084
4.07	19.1377
4.08	18.8092
4.09	19.1384
4.1	18.1523
4.11	18.8104
4.12	18.1531
4.13	18.8112
4.14	16.8386
4.15	11.2489
4.16	2.69978
4.17	0.7272
4.18	-0.25889
4.19	-0.25851
4.2	0.07071
4.21	0.0711
4.22	0.40031
4.23	0.07187
4.24	0.07226
4.25	0.07264
4.26	0.73069
4.27	1.0599
4.28	0.40263
4.29	1.06067
4.3	0.73223
4.31	0.73262
4.32	0.40418
4.33	0.07574
4.34	0.40496
4.35	0.73417
4.36	0.40573
4.37	1.06377
4.38	0.4065
4.39	1.06455
4.4	0.73611
4.41	1.06532
4.42	0.73688
4.43	1.06609
4.44	0.73765
4.45	1.06687
4.46	1.06726
4.47	1.39647
4.48	1.06803
4.49	1.06842
4.5	0.73998
4.51	1.39802
4.52	1.39841
4.53	1.39879
4.54	1.07035
4.55	1.39957
4.56	0.7423
4.57	1.40034
4.58	1.40073
4.59	1.72994
4.6	1.07268
4.61	1.07306
4.62	1.07345
4.63	1.07384
4.64	1.40305
4.65	18.8313
4.66	20.8046
4.67	21.1338
4.68	21.1342
4.69	21.1346
4.7	20.8062
4.71	21.7931
4.72	21.4646
4.73	21.7938
4.74	20.8077
4.75	21.4658
4.76	21.1373
4.77	20.8089
4.78	20.8093
4.79	21.4673
4.8	20.4812
4.81	20.8104
4.82	20.8108
4.83	21.14
4.84	20.1539
4.85	20.4832
4.86	20.4836
4.87	21.1416
4.88	20.1555
4.89	20.8135
4.9	20.4851
4.91	20.4855
4.92	19.8282
4.93	20.1574
4.94	19.829
4.95	19.5006
4.96	19.1721
4.97	20.159
4.98	19.8305
4.99	19.1733
5	19.8313
5.01	19.8317
5.02	18.8456
5.03	16.2154
5.04	7.66625
5.05	1.41892
5.06	0.43283
5.07	0.10439
5.08	0.10478
5.09	0.43399
5.1	0.10555
5.11	0.43477
5.12	0.10633
5.13	0.43554
5.14	-0.22173
5.15	0.43631
5.16	0.4367
5.17	1.09474
5.18	0.10865
5.19	0.43786
5.2	0.43825
5.21	0.76746
5.22	0.76785
5.23	0.76824
5.24	0.4398
5.25	1.42667
5.26	0.7694
5.27	1.09861
5.28	1.099
5.29	0.77056
5.3	0.77095
5.31	0.44251
5.32	0.4429
5.33	1.10094
5.34	0.44367
5.35	1.43054
5.36	1.43093
5.37	1.10249
5.38	1.10287
5.39	1.10326
5.4	1.10365
5.41	1.43286
5.42	1.43325
5.43	1.10481
5.44	1.1052
5.45	1.10558
5.46	1.76362
5.47	0.77753
5.48	1.43557
5.49	1.10713
5.5	1.10752
5.51	1.43673
5.52	1.43712
5.53	14.9194
5.54	20.5099
5.55	22.1544
5.56	21.826
5.57	21.4975
5.58	21.4979
5.59	21.8271
5.6	20.5122
5.61	21.4991
5.62	21.4994
5.63	21.4998
5.64	21.1714
5.65	21.1718
5.66	20.8434
5.67	21.5014
5.68	20.5153
5.69	20.5157
5.7	20.8449
5.71	21.5029
5.72	21.1745
5.73	20.8461
5.74	20.5176
5.75	21.1757
5.76	20.8472
5.77	20.5188
5.78	20.5192
5.79	20.8484
5.8	20.5199
5.81	20.8492
5.82	20.5207
5.83	19.8635
5.84	20.1927
5.85	20.193
5.86	19.2069
5.87	20.1938
5.88	20.1942
5.89	19.5369
5.9	18.8797
5.91	14.2765
5.92	5.72736
5.93	1.12417
5.94	0.4669
5.95	0.46729
5.96	0.46767
5.97	0.13923
5.98	0.13962
5.99	0.46883
6	0.79805
6.01	0.79844
6.02	0.47
6.03	0.47038
6.04	0.14194
6.05	1.12881
6.06	0.80037
6.07	0.47193
6.08	0.80115
6.09	0.80153
6.1	1.45958
6.11	1.13113
6.12	1.46035
6.13	0.80308
6.14	0.47464
6.15	1.13268
6.16	0.80424
6.17	1.13346
6.18	1.13384
6.19	1.46306
6.2	1.79227
6.21	1.13501
6.22	1.46422
6.23	0.80695
6.24	1.13617
6.25	1.13655
6.26	0.80811
6.27	1.13733
6.28	2.1242
6.29	1.1381
6.3	1.13849
6.31	1.13888
6.32	0.81044
6.33	1.13965
6.34	1.14004
6.35	1.46925
6.36	1.46964
6.37	1.47003
6.38	1.79924
6.39	1.14197
6.4	1.80002
6.41	20.2147
6.42	21.5304
6.43	21.8596
6.44	21.2024
6.45	21.5316
6.46	20.8743
6.47	21.5324
6.48	21.2039
6.49	21.2043
6.5	21.2047
6.51	21.5339
6.52	21.2055
6.53	20.877
6.54	20.8774
6.55	20.8778
6.56	20.8782
6.57	19.8921
6.58	20.5501
6.59	20.5505
6.6	20.8797
6.61	21.5378
6.62	20.8805
6.63	20.5521
6.64	20.5525
6.65	20.5528
6.66	20.2244
6.67	20.8824
6.68	19.8964
6.69	20.2256
6.7	20.226
6.71	20.2263
6.72	20.2267
6.73	19.2406
6.74	19.5698
6.75	21.2144
6.76	19.8995
6.77	17.5981
6.78	11.3507
6.79	2.8016
6.8	0.82902
6.81	-0.15707
6.82	0.17214
6.83	0.83018
6.84	0.17292
6.85	0.50213
6.86	0.50252
6.87	0.83173
6.88	0.17446
6.89	1.16133
6.9	0.50407
6.91	0.50445
6.92	0.83367
6.93	1.49171
6.94	0.50561
6.95	0.83483
6.96	1.16404
6.97	0.8356
6.98	-0.15049
6.99	1.1652
7	0.17911
7.01	1.49481
7.02	1.49519
7.03	0.83793
7.04	1.16714
7.05	1.16753
7.06	1.16791
7.07	0.83947

## Sheet: 7 d
Charge (uC)	Voltage (V)
0	1.10947
5.60536e-08	0.0116
1.32248e-08	-0.86818
-1.04978e-07	-1.49588
-2.7186e-07	-1.84176
-4.58014e-07	-1.88131
-6.3188e-07	-1.59602
-7.60393e-07	-0.97423
-8.09691e-07	-0.01172
-7.4589e-07	1.28775
-5.359e-07	2.91206
-1.48269e-07	4.84055
4.45957e-07	7.04398
1.27239e-06	9.48469
2.35247e-06	12.1169
3.70269e-06	14.8875
5.33388e-06	17.7363
7.25058e-06	20.5976
9.45049e-06	23.4007
1.19241e-05	26.0716
1.46544e-05	28.5344
1.76167e-05	30.7124
2.07789e-05	32.5305
2.41012e-05	33.9164
2.75372e-05	34.8025
3.10337e-05	35.1281
3.45321e-05	34.8405
3.79691e-05	33.8976
4.12774e-05	32.2687
4.43876e-05	29.9369
4.72295e-05	26.9001
4.97331e-05	23.172
5.18309e-05	18.7837
5.34593e-05	13.784
5.45605e-05	8.24022
5.50844e-05	2.23833
5.49905e-05	-4.11715
5.42494e-05	-10.7035
5.28452e-05	-17.3802
5.07767e-05	-23.9906
4.80591e-05	-30.3624
4.47254e-05	-36.3099
4.08282e-05	-41.6356
3.64398e-05	-46.1324
3.16538e-05	-49.5862
2.65856e-05	-51.7781
2.13723e-05	-52.4877
1.61732e-05	-51.4958
1.1169e-05	-48.5872
6.56192e-06	-43.5544
2.5742e-06	-36.2
-5.52812e-07	-26.3402
-2.5602e-06	-13.8076
-3.17329e-06	1.54584
-2.10368e-06	19.8464
9.48446e-07	41.1961
6.29176e-06	65.6702
1.42411e-05	93.316
2.51144e-05	124.151
3.923e-05	158.161
5.69031e-05	195.301
7.84429e-05	235.494
0.000104149	278.631
0.000134309	324.571
0.000169195	373.144
0.00020906	424.148
0.000254135	477.357
0.000304629	532.519
0.000360723	589.358
0.00042257	647.58
0.000490292	706.872
0.000563981	766.911
0.000643695	827.362
0.000729457	887.884
0.000821258	948.135
0.000919054	1007.77
0.00102	1066.46
0.00113	1123.88
0.00125	1179.71
0.00137	1233.66
0.00149	1285.44
0.00163	1334.81
0.00176	1381.53
0.0019	1425.41
0.00205	1466.27
0.00219	1503.96
0.00235	1538.39
0.0025	1569.48
0.00266	1597.18
0.00282	1621.48
0.00298	1642.42
0.00315	1660.03
0.00332	1674.41
0.00348	1685.68
0.00365	1693.96
0.00382	1699.42
0.00399	1702.25
0.00416	1702.65
0.00433	1700.84
0.0045	1697.03
0.00467	1691.48
0.00484	1684.42
0.00501	1676.1
0.00518	1666.75
0.00534	1656.63
0.00551	1645.96
0.00567	1634.96
0.00583	1623.84
0.006	1612.79
0.00616	1602
0.00632	1591.63
0.00648	1581.81
0.00663	1572.66
0.00679	1564.29
0.00695	1556.77
0.0071	1550.16
0.00726	1544.5
0.00741	1539.81
0.00756	1536.08
0.00772	1533.29
0.00787	1531.41
0.00802	1530.39
0.00818	1530.16
0.00833	1530.66
0.00848	1531.79
0.00864	1533.48
0.00879	1535.63
0.00894	1538.13
0.0091	1540.9
0.00925	1543.84
0.00941	1546.86
0.00956	1549.87
0.00972	1552.78
0.00987	1555.53
0.01003	1558.05
0.01018	1560.27
0.01034	1562.16
0.0105	1563.67
0.01065	1564.78
0.01081	1565.48
0.01097	1565.75
0.01112	1565.6
0.01128	1565.03
0.01144	1564.08
0.01159	1562.77
0.01175	1561.13
0.0119	1559.2
0.01206	1557.02
0.01222	1554.65
0.01237	1552.13
0.01253	1549.5
0.01268	1546.83
0.01283	1544.15
0.01299	1541.51
0.01314	1538.95
0.0133	1536.51
0.01345	1534.23
0.0136	1532.12
0.01376	1530.23
0.01391	1528.55
0.01406	1527.1
0.01422	1525.9
0.01437	1524.93
0.01452	1524.19
0.01467	1523.67
0.01482	1523.35
0.01498	1523.22
0.01513	1523.26
0.01528	1523.43
0.01543	1523.71
0.01559	1524.07
0.01574	1524.48
0.01589	1524.91
0.01604	1525.33
0.0162	1525.72
0.01635	1526.05
0.0165	1526.3
0.01665	1526.44
0.01681	1526.46
0.01696	1526.35
0.01711	1526.1
0.01727	1525.7
0.01742	1525.15
0.01757	1524.45
0.01772	1523.61
0.01787	1522.63
0.01803	1521.53
0.01818	1520.32
0.01833	1519.01
0.01848	1517.63
0.01863	1516.19
0.01879	1514.72
0.01894	1513.23
0.01909	1511.74
0.01924	1510.27
0.01939	1508.84
0.01954	1507.47
0.01969	1506.17
0.01984	1504.96
0.01999	1503.84
0.02014	1502.82
0.02029	1501.91
0.02044	1501.11
0.02059	1500.43
0.02074	1499.85
0.02089	1499.38
0.02104	1499.01
0.02119	1498.72
0.02134	1498.51
0.02149	1498.37
0.02164	1498.28
0.02179	1498.24
0.02194	1498.21
0.02209	1498.2
0.02224	1498.19
0.02239	1498.15
0.02254	1498.09
0.02269	1497.99
0.02284	1497.84
0.02299	1497.63
0.02314	1497.36
0.02329	1497.01
0.02344	1496.59
0.02359	1496.1
0.02374	1495.54
0.02389	1494.9
0.02404	1494.2
0.02419	1493.44
0.02434	1492.63
0.02449	1491.76
0.02464	1490.87
0.02479	1489.94
0.02493	1489
0.02508	1488.06
0.02523	1487.11
0.02538	1486.18
0.02553	1485.27
0.02568	1484.39
0.02583	1483.55
0.02597	1482.75
0.02612	1481.99
0.02627	1481.29
0.02642	1480.64
0.02657	1480.04
0.02671	1479.5
0.02686	1479
0.02701	1478.55
0.02716	1478.15
0.02731	1477.78
0.02745	1477.44
0.0276	1477.12
0.02775	1476.82
0.0279	1476.53
0.02804	1476.23
0.02819	1475.93
0.02834	1475.61
0.02849	1475.27
0.02863	1474.9
0.02878	1474.5
0.02893	1474.05
0.02908	1473.57
0.02922	1473.03
0.02937	1472.46
0.02952	1471.83
0.02967	1471.16
0.02981	1470.45
0.02996	1469.69
0.03011	1468.9
0.03025	1468.07
0.0304	1467.22
0.03055	1466.35
0.03069	1465.46
0.03084	1464.56
0.03099	1463.66
0.03113	1462.77
0.03128	1461.89
0.03143	1461.02
0.03157	1460.18
0.03172	1459.36
0.03186	1458.57
0.03201	1457.82
0.03216	1457.1
0.0323	1456.42
0.03245	1455.77
0.03259	1455.16
0.03274	1454.59
0.03288	1454.05
0.03303	1453.53
0.03317	1453.04
0.03332	1452.57
0.03346	1452.12
0.03361	1451.67
0.03375	1451.23
0.0339	1450.78
0.03404	1450.33
0.03419	1449.86
0.03433	1449.38
0.03448	1448.87
0.03462	1448.34
0.03477	1447.78
0.03491	1447.18
0.03506	1446.56
0.0352	1445.89
0.03535	1445.19
0.03549	1444.46
0.03564	1443.69
0.03578	1442.89
0.03593	1442.07
0.03607	1441.22
0.03621	1440.34
0.03636	1439.46
0.0365	1438.56
0.03665	1437.65
0.03679	1436.75
0.03693	1435.85
0.03708	1434.96
0.03722	1434.08
0.03736	1433.22
0.03751	1432.38
0.03765	1431.56
0.03779	1430.78
0.03794	1430.02
0.03808	1429.3
0.03822	1428.6
0.03836	1427.94
0.03851	1427.31
0.03865	1426.71
0.03879	1426.13
0.03893	1425.59
0.03908	1425.06
0.03922	1424.55
0.03936	1424.05
0.0395	1423.56
0.03965	1423.08
0.03979	1422.61
0.03993	1422.12
0.04007	1421.64
0.04022	1421.14
0.04036	1420.63
0.0405	1420.1
0.04064	1419.56
0.04078	1418.99
0.04093	1418.41
0.04107	1417.8
0.04121	1417.17
0.04135	1416.52
0.04149	1415.85
0.04163	1415.15
0.04178	1414.45
0.04192	1413.73
0.04206	1412.99
0.0422	1412.25
0.04234	1411.51
0.04248	1410.76
0.04262	1410.01
0.04276	1409.27
0.0429	1408.54
0.04305	1407.82
0.04319	1407.11
0.04333	1406.42
0.04347	1405.75
0.04361	1405.09
0.04375	1404.46
0.04389	1403.85
0.04403	1403.25
0.04417	1402.68
0.04431	1402.12
0.04445	1401.58
0.04459	1401.05
0.04473	1400.53
0.04487	1400.03
0.04501	1399.53
0.04515	1399.03
0.04529	1398.53
0.04543	1398.03
0.04557	1397.53
0.04571	1397.01
0.04585	1396.48
0.04599	1395.93
0.04613	1395.37
0.04627	1394.79
0.04641	1394.19
0.04655	1393.57
0.04669	1392.93
0.04683	1392.27
0.04696	1391.58
0.0471	1390.88
0.04724	1390.15
0.04738	1389.42
0.04752	1388.66
0.04766	1387.9
0.0478	1387.13
0.04794	1386.35
0.04808	1385.56
0.04821	1384.78
0.04835	1384
0.04849	1383.23
0.04863	1382.46
0.04877	1381.71
0.04891	1380.97
0.04904	1380.25
0.04918	1379.54
0.04932	1378.85
0.04946	1378.18
0.04959	1377.53
0.04973	1376.9
0.04987	1376.29
0.05001	1375.69
0.05015	1375.12
0.05028	1374.56
0.05042	1374.01
0.05056	1373.47
0.0507	1372.95
0.05083	1372.43
0.05097	1371.92
0.05111	1371.41
0.05124	1370.89
0.05138	1370.38
0.05152	1369.86
0.05165	1369.34
0.05179	1368.81
0.05193	1368.27
0.05207	1367.72
0.0522	1367.16
0.05234	1366.59
0.05248	1366.01
0.05261	1365.41
0.05275	1364.81
0.05289	1364.2
0.05302	1363.57
0.05316	1362.94
0.05329	1362.31
0.05343	1361.67
0.05357	1361.03
0.0537	1360.38
0.05384	1359.74
0.05397	1359.1
0.05411	1358.46
0.05425	1357.83
0.05438	1357.21
0.05452	1356.59
0.05465	1355.98
0.05479	1355.38
0.05492	1354.79
0.05506	1354.21
0.0552	1353.64
0.05533	1353.07
0.05547	1352.52
0.0556	1351.96
0.05574	1351.42
0.05587	1350.87
0.05601	1350.33
0.05614	1349.79
0.05628	1349.25
0.05641	1348.71
0.05655	1348.16
0.05668	1347.61
0.05682	1347.05
0.05695	1346.49
0.05708	1345.91
0.05722	1345.33
0.05735	1344.74
0.05749	1344.13
0.05762	1343.52
0.05776	1342.9
0.05789	1342.27
0.05803	1341.64
0.05816	1340.99
0.05829	1340.35
0.05843	1339.69
0.05856	1339.04
0.0587	1338.39
0.05883	1337.74
0.05896	1337.1
0.0591	1336.46
0.05923	1335.83
0.05936	1335.21
0.0595	1334.6
0.05963	1334
0.05976	1333.41
0.0599	1332.85
0.06003	1332.29
0.06016	1331.75
0.0603	1331.23
0.06043	1330.72
0.06056	1330.22
0.0607	1329.74
0.06083	1329.27
0.06096	1328.81
0.06109	1328.37
0.06123	1327.92
0.06136	1327.49
0.06149	1327.05
0.06163	1326.62
0.06176	1326.19
0.06189	1325.75
0.06202	1325.31
0.06216	1324.86
0.06229	1324.4
0.06242	1323.93
0.06255	1323.45
0.06269	1322.96
0.06282	1322.45
0.06295	1321.93
0.06308	1321.4
0.06321	1320.85
0.06335	1320.29
0.06348	1319.72
0.06361	1319.13
0.06374	1318.54
0.06387	1317.93
0.06401	1317.32
0.06414	1316.7
0.06427	1316.08
0.0644	1315.46
0.06453	1314.84
0.06466	1314.22
0.0648	1313.6
0.06493	1312.99
0.06506	1312.39
0.06519	1311.79
0.06532	1311.21
0.06545	1310.64
0.06558	1310.07
0.06571	1309.53
0.06584	1308.99
0.06598	1308.46
0.06611	1307.95
0.06624	1307.45
0.06637	1306.96
0.0665	1306.48
0.06663	1306.01
0.06676	1305.55
0.06689	1305.09
0.06702	1304.64
0.06715	1304.19
0.06728	1303.74
0.06741	1303.29
0.06754	1302.83
0.06767	1302.38
0.0678	1301.92
0.06793	1301.45
0.06806	1300.97
0.06819	1300.49
0.06832	1300
0.06845	1299.49
0.06858	1298.98
0.06871	1298.46
0.06884	1297.93
0.06897	1297.39
0.0691	1296.84
0.06923	1296.28
0.06936	1295.71
0.06949	1295.14
0.06962	1294.56
0.06975	1293.98
0.06988	1293.39
0.07001	1292.81
0.07014	1292.22
0.07027	1291.63
0.0704	1291.04
0.07052	1290.46
0.07065	1289.87
0.07078	1289.29
0.07091	1288.72
0.07104	1288.15
0.07117	1287.58
0.0713	1287.02
0.07143	1286.46
0.07156	1285.91
0.07168	1285.36
0.07181	1284.82
0.07194	1284.27
0.07207	1283.73
0.0722	1283.2
0.07233	1282.66
0.07245	1282.12
0.07258	1281.58
0.07271	1281.04
0.07284	1280.5
0.07297	1279.96
0.07309	1279.41
0.07322	1278.87
0.07335	1278.31
0.07348	1277.76
0.07361	1277.2
0.07373	1276.63
0.07386	1276.06
0.07399	1275.49
0.07412	1274.92
0.07424	1274.35
0.07437	1273.77
0.0745	1273.19
0.07463	1272.62
0.07475	1272.04
0.07488	1271.47
0.07501	1270.9
0.07513	1270.33
0.07526	1269.77
0.07539	1269.21
0.07552	1268.66
0.07564	1268.12
0.07577	1267.58
0.0759	1267.04
0.07602	1266.52
0.07615	1266
0.07628	1265.49
0.0764	1264.99
0.07653	1264.5
0.07665	1264.01
0.07678	1263.52
0.07691	1263.04
0.07703	1262.57
0.07716	1262.1
0.07729	1261.64
0.07741	1261.17
0.07754	1260.71
0.07766	1260.25
0.07779	1259.79
0.07792	1259.33
0.07804	1258.87
0.07817	1258.4
0.07829	1257.94
0.07842	1257.47
0.07855	1257
0.07867	1256.52
0.0788	1256.05
0.07892	1255.56
0.07905	1255.08
0.07917	1254.6
0.0793	1254.11
0.07942	1253.62
0.07955	1253.12
0.07967	1252.63
0.0798	1252.13
0.07993	1251.64
0.08005	1251.14
0.08018	1250.64
0.0803	1250.15
0.08043	1249.65
0.08055	1249.16
0.08068	1248.67
0.0808	1248.18
0.08093	1247.69
0.08105	1247.2
0.08117	1246.72
0.0813	1246.23
0.08142	1245.75
0.08155	1245.27
0.08167	1244.8
0.0818	1244.32
0.08192	1243.84
0.08205	1243.37
0.08217	1242.89
0.08229	1242.42
0.08242	1241.94
0.08254	1241.46
0.08267	1240.99
0.08279	1240.51
0.08292	1240.03
0.08304	1239.55
0.08316	1239.07
0.08329	1238.59
0.08341	1238.11
0.08353	1237.62
0.08366	1237.14
0.08378	1236.66
0.08391	1236.17
0.08403	1235.69
0.08415	1235.21
0.08428	1234.74
0.0844	1234.26
0.08452	1233.79
0.08465	1233.32
0.08477	1232.85
0.08489	1232.39
0.08502	1231.93
0.08514	1231.48
0.08526	1231.02
0.08539	1230.58
0.08551	1230.13
0.08563	1229.69
0.08575	1229.25
0.08588	1228.82
0.086	1228.38
0.08612	1227.95
0.08625	1227.51
0.08637	1227.08
0.08649	1226.64
0.08661	1226.2
0.08674	1225.75
0.08686	1225.3
0.08698	1224.85
0.0871	1224.38
0.08723	1223.91
0.08735	1223.44
0.08747	1222.95
0.08759	1222.45
0.08772	1221.94
0.08784	1221.43
0.08796	1220.9
0.08808	1220.37
0.0882	1219.82
0.08833	1219.27
0.08845	1218.7
0.08857	1218.13
0.08869	1217.56
0.08881	1216.98
0.08894	1216.39
0.08906	1215.81
0.08918	1215.22
0.0893	1214.63
0.08942	1214.04
0.08954	1213.46
0.08966	1212.88
0.08979	1212.31
0.08991	1211.74
0.09003	1211.18
0.09015	1210.64
0.09027	1210.1
0.09039	1209.58
0.09051	1209.06
0.09063	1208.56
0.09075	1208.07
0.09087	1207.6
0.09099	1207.13
0.09112	1206.68
0.09124	1206.24
0.09136	1205.82
0.09148	1205.4
0.0916	1204.99
0.09172	1204.59
0.09184	1204.2
0.09196	1203.81
0.09208	1203.42
0.0922	1203.04
0.09232	1202.66
0.09244	1202.29
0.09256	1201.91
0.09268	1201.52
0.0928	1201.14
0.09292	1200.75
0.09304	1200.36
0.09316	1199.96
0.09328	1199.55
0.0934	1199.14
0.09352	1198.72
0.09364	1198.29
0.09376	1197.85
0.09388	1197.41
0.094	1196.96
0.09412	1196.51
0.09424	1196.05
0.09436	1195.58
0.09448	1195.11
0.0946	1194.63
0.09472	1194.15
0.09484	1193.67
0.09496	1193.19
0.09508	1192.7
0.09519	1192.22
0.09531	1191.73
0.09543	1191.25
0.09555	1190.77
0.09567	1190.29
0.09579	1189.81
0.09591	1189.34
0.09603	1188.87
0.09615	1188.4
0.09627	1187.93
0.09638	1187.46
0.0965	1187
0.09662	1186.54
0.09674	1186.08
0.09686	1185.62
0.09698	1185.16
0.0971	1184.7
0.09721	1184.24
0.09733	1183.78
0.09745	1183.31
0.09757	1182.85
0.09769	1182.37
0.09781	1181.9
0.09792	1181.42
0.09804	1180.94
0.09816	1180.45
0.09828	1179.96
0.0984	1179.47
0.09851	1178.97
0.09863	1178.47
0.09875	1177.96
0.09887	1177.45
0.09899	1176.93
0.0991	1176.42
0.09922	1175.9
0.09934	1175.38
0.09946	1174.86
0.09957	1174.34
0.09969	1173.82
0.09981	1173.31
0.09993	1172.79
0.10004	1172.28
0.10016	1171.77
0.10028	1171.27
0.10039	1170.77
0.10051	1170.28
0.10063	1169.79
0.10075	1169.31
0.10086	1168.83
0.10098	1168.36
0.1011	1167.9
0.10121	1167.44
0.10133	1166.99
0.10145	1166.54
0.10156	1166.1
0.10168	1165.67
0.1018	1165.24
0.10191	1164.81
0.10203	1164.4
0.10214	1163.98
0.10226	1163.57
0.10238	1163.16
0.10249	1162.75
0.10261	1162.35
0.10273	1161.95
0.10284	1161.55
0.10296	1161.15
0.10307	1160.75
0.10319	1160.35
0.10331	1159.96
0.10342	1159.56
0.10354	1159.16
0.10365	1158.76
0.10377	1158.36
0.10389	1157.96
0.104	1157.55
0.10412	1157.15
0.10423	1156.74
0.10435	1156.33
0.10446	1155.92
0.10458	1155.51
0.1047	1155.1
0.10481	1154.68
0.10493	1154.26
0.10504	1153.84
0.10516	1153.42
0.10527	1152.99
0.10539	1152.56
0.1055	1152.13
0.10562	1151.7
0.10573	1151.26
0.10585	1150.82
0.10596	1150.38
0.10608	1149.93
0.10619	1149.48
0.10631	1149.03
0.10642	1148.57
0.10654	1148.12
0.10665	1147.66
0.10677	1147.2
0.10688	1146.73
0.107	1146.27
0.10711	1145.8
0.10723	1145.33
0.10734	1144.86
0.10746	1144.4
0.10757	1143.93
0.10768	1143.46
0.1078	1143
0.10791	1142.54
0.10803	1142.08
0.10814	1141.62
0.10826	1141.17
0.10837	1140.72
0.10848	1140.27
0.1086	1139.83
0.10871	1139.4
0.10883	1138.96
0.10894	1138.54
0.10905	1138.12
0.10917	1137.7
0.10928	1137.29
0.10939	1136.89
0.10951	1136.48
0.10962	1136.09
0.10974	1135.7
0.10985	1135.31
0.10996	1134.92
0.11008	1134.54
0.11019	1134.16
0.1103	1133.78
0.11042	1133.4
0.11053	1133.02
0.11064	1132.65
0.11076	1132.27
0.11087	1131.89
0.11098	1131.51
0.1111	1131.13
0.11121	1130.74
0.11132	1130.36
0.11143	1129.97
0.11155	1129.58
0.11166	1129.18
0.11177	1128.79
0.11189	1128.39
0.112	1127.99
0.11211	1127.59
0.11222	1127.18
0.11234	1126.78
0.11245	1126.37
0.11256	1125.97
0.11268	1125.56
0.11279	1125.16
0.1129	1124.75
0.11301	1124.35
0.11313	1123.95
0.11324	1123.56
0.11335	1123.16
0.11346	1122.77
0.11357	1122.38
0.11369	1122
0.1138	1121.62
0.11391	1121.25
0.11402	1120.87
0.11414	1120.51
0.11425	1120.14
0.11436	1119.78
0.11447	1119.42
0.11458	1119.07
0.11469	1118.71
0.11481	1118.36
0.11492	1118.01
0.11503	1117.66
0.11514	1117.3
0.11525	1116.95
0.11537	1116.6
0.11548	1116.24
0.11559	1115.88
0.1157	1115.52
0.11581	1115.15
0.11592	1114.78
0.11603	1114.41
0.11615	1114.03
0.11626	1113.64
0.11637	1113.25
0.11648	1112.86
0.11659	1112.46
0.1167	1112.05
0.11681	1111.64
0.11693	1111.23
0.11704	1110.81
0.11715	1110.39
0.11726	1109.96
0.11737	1109.53
0.11748	1109.1
0.11759	1108.67
0.1177	1108.24
0.11781	1107.8
0.11792	1107.36
0.11803	1106.93
0.11814	1106.49
0.11826	1106.06
0.11837	1105.62
0.11848	1105.19
0.11859	1104.76
0.1187	1104.33
0.11881	1103.9
0.11892	1103.48
0.11903	1103.05
0.11914	1102.64
0.11925	1102.22
0.11936	1101.8
0.11947	1101.39
0.11958	1100.98
0.11969	1100.57
0.1198	1100.17
0.11991	1099.76
0.12002	1099.36
0.12013	1098.96
0.12024	1098.57
0.12035	1098.17
0.12046	1097.78
0.12057	1097.39
0.12068	1097
0.12079	1096.61
0.1209	1096.22
0.12101	1095.84
0.12112	1095.46
0.12123	1095.08
0.12134	1094.7
0.12145	1094.33
0.12156	1093.96
0.12166	1093.59
0.12177	1093.23
0.12188	1092.87
0.12199	1092.51
0.1221	1092.16
0.12221	1091.81
0.12232	1091.46
0.12243	1091.12
0.12254	1090.78
0.12265	1090.44
0.12276	1090.11
0.12287	1089.78
0.12297	1089.45
0.12308	1089.13
0.12319	1088.81
0.1233	1088.49
0.12341	1088.16
0.12352	1087.84
0.12363	1087.52
0.12374	1087.2
0.12384	1086.88
0.12395	1086.56
0.12406	1086.23
0.12417	1085.9
0.12428	1085.57
0.12439	1085.23
0.1245	1084.9
0.1246	1084.55
0.12471	1084.2
0.12482	1083.85
0.12493	1083.49
0.12504	1083.13
0.12515	1082.77
0.12525	1082.4
0.12536	1082.02
0.12547	1081.64
0.12558	1081.26
0.12569	1080.87
0.1258	1080.48
0.1259	1080.09
0.12601	1079.7
0.12612	1079.3
0.12623	1078.9
0.12634	1078.5
0.12644	1078.11
0.12655	1077.71
0.12666	1077.31
0.12677	1076.91
0.12687	1076.51
0.12698	1076.12
0.12709	1075.73
0.1272	1075.34
0.1273	1074.95
0.12741	1074.56
0.12752	1074.17
0.12763	1073.79
0.12773	1073.4
0.12784	1073.02
0.12795	1072.64
0.12806	1072.26
0.12816	1071.88
0.12827	1071.51
0.12838	1071.13
0.12848	1070.75
0.12859	1070.37
0.1287	1069.99
0.12881	1069.61
0.12891	1069.23
0.12902	1068.84
0.12913	1068.46
0.12923	1068.07
0.12934	1067.68
0.12945	1067.29
0.12955	1066.9
0.12966	1066.5
0.12977	1066.1
0.12987	1065.71
0.12998	1065.31
0.13009	1064.91
0.13019	1064.51
0.1303	1064.11
0.13041	1063.71
0.13051	1063.31
0.13062	1062.91
0.13072	1062.51
0.13083	1062.11
0.13094	1061.71
0.13104	1061.31
0.13115	1060.92
0.13126	1060.53
0.13136	1060.14
0.13147	1059.75
0.13157	1059.36
0.13168	1058.98
0.13179	1058.59
0.13189	1058.21
0.132	1057.83
0.1321	1057.45
0.13221	1057.06
0.13231	1056.68
0.13242	1056.3
0.13253	1055.92
0.13263	1055.54
0.13274	1055.15
0.13284	1054.77
0.13295	1054.38
0.13305	1053.99
0.13316	1053.59
0.13326	1053.19
0.13337	1052.79
0.13347	1052.39
0.13358	1051.98
0.13368	1051.57
0.13379	1051.16
0.13389	1050.74
0.134	1050.33
0.1341	1049.9
0.13421	1049.48
0.13431	1049.06
0.13442	1048.63
0.13452	1048.2
0.13463	1047.78
0.13473	1047.35
0.13484	1046.92
0.13494	1046.5
0.13505	1046.08
0.13515	1045.66
0.13526	1045.24
0.13536	1044.83
0.13547	1044.42
0.13557	1044.01
0.13567	1043.61
0.13578	1043.22
0.13588	1042.83
0.13599	1042.44
0.13609	1042.07
0.1362	1041.69
0.1363	1041.32
0.1364	1040.96
0.13651	1040.6
0.13661	1040.25
0.13672	1039.91
0.13682	1039.56
0.13692	1039.22
0.13703	1038.89
0.13713	1038.56
0.13724	1038.23
0.13734	1037.91
0.13744	1037.59
0.13755	1037.27
0.13765	1036.95
0.13775	1036.64
0.13786	1036.32
0.13796	1036.01
0.13807	1035.7
0.13817	1035.39
0.13827	1035.08
0.13838	1034.77
0.13848	1034.46
0.13858	1034.15
0.13869	1033.84
0.13879	1033.53
0.13889	1033.22
0.139	1032.91
0.1391	1032.61
0.1392	1032.3
0.13931	1031.99
0.13941	1031.68
0.13951	1031.37
0.13962	1031.06
0.13972	1030.75
0.13982	1030.44
0.13992	1030.13
0.14003	1029.82
0.14013	1029.5
0.14023	1029.19
0.14034	1028.87
0.14044	1028.55
0.14054	1028.23
0.14065	1027.91
0.14075	1027.58
0.14085	1027.25
0.14095	1026.92
0.14106	1026.58
0.14116	1026.23
0.14126	1025.89
0.14136	1025.53
0.14147	1025.18
0.14157	1024.81
0.14167	1024.44
0.14177	1024.07
0.14188	1023.69
0.14198	1023.31
0.14208	1022.92
0.14218	1022.52
0.14229	1022.12
0.14239	1021.72
0.14249	1021.31
0.14259	1020.9
0.14269	1020.48
0.1428	1020.07
0.1429	1019.65
0.143	1019.23
0.1431	1018.81
0.1432	1018.38
0.14331	1017.96
0.14341	1017.54
0.14351	1017.12
0.14361	1016.71
0.14371	1016.29
0.14381	1015.88
0.14392	1015.47
0.14402	1015.07
0.14412	1014.67
0.14422	1014.28
0.14432	1013.9
0.14442	1013.51
0.14452	1013.14
0.14463	1012.77
0.14473	1012.41
0.14483	1012.05
0.14493	1011.7
0.14503	1011.35
0.14513	1011.01
0.14523	1010.68
0.14533	1010.35
0.14543	1010.03
0.14554	1009.71
0.14564	1009.4
0.14574	1009.09
0.14584	1008.79
0.14594	1008.49
0.14604	1008.19
0.14614	1007.89
0.14624	1007.6
0.14634	1007.31
0.14644	1007.03
0.14654	1006.74
0.14664	1006.46
0.14674	1006.18
0.14685	1005.89
0.14695	1005.61
0.14705	1005.33
0.14715	1005.05
0.14725	1004.77
0.14735	1004.48
0.14745	1004.2
0.14755	1003.92
0.14765	1003.63
0.14775	1003.34
0.14785	1003.05
0.14795	1002.76
0.14805	1002.46
0.14815	1002.17
0.14825	1001.87
0.14835	1001.57
0.14845	1001.26
0.14855	1000.95
0.14865	1000.64
0.14875	1000.32
0.14885	1000
0.14895	999.678
0.14905	999.351
0.14915	999.02
0.14925	998.685
0.14935	998.347
0.14945	998.005
0.14955	997.659
0.14965	997.309
0.14975	996.957
0.14985	996.601
0.14995	996.242
0.15005	995.881
0.15015	995.517
0.15025	995.151
0.15035	994.783
0.15045	994.414
0.15055	994.043
0.15065	993.672
0.15075	993.3
0.15084	992.928
0.15094	992.556
0.15104	992.185
0.15114	991.814
0.15124	991.444
0.15134	991.076
0.15144	990.708
0.15154	990.343
0.15164	989.978
0.15174	989.616
0.15184	989.255
0.15193	988.896
0.15203	988.539
0.15213	988.183
0.15223	987.829
0.15233	987.476
0.15243	987.124
0.15253	986.774
0.15263	986.424
0.15272	986.075
0.15282	985.726
0.15292	985.377
0.15302	985.029
0.15312	984.68
0.15322	984.33
0.15332	983.98
0.15341	983.63
0.15351	983.278
0.15361	982.925
0.15371	982.572
0.15381	982.217
0.15391	981.861
0.154	981.505
0.1541	981.147
0.1542	980.789
0.1543	980.43
0.1544	980.071
0.15449	979.712
0.15459	979.352
0.15469	978.993
0.15479	978.634
0.15489	978.276
0.15498	977.918
0.15508	977.562
0.15518	977.207
0.15528	976.854
0.15537	976.502
0.15547	976.152
0.15557	975.803
0.15567	975.457
0.15576	975.112
0.15586	974.769
0.15596	974.428
0.15606	974.088
0.15615	973.75
0.15625	973.413
0.15635	973.077
0.15645	972.741
0.15654	972.406
0.15664	972.071
0.15674	971.736
0.15683	971.401
0.15693	971.064
0.15703	970.727
0.15713	970.388
0.15722	970.047
0.15732	969.705
0.15742	969.361
0.15751	969.015
0.15761	968.666
0.15771	968.316
0.1578	967.963
0.1579	967.608
0.158	967.251
0.15809	966.893
0.15819	966.533
0.15829	966.172
0.15838	965.81
0.15848	965.447
0.15858	965.084
0.15867	964.722
0.15877	964.36
0.15887	964
0.15896	963.641
0.15906	963.285
0.15916	962.931
0.15925	962.58
0.15935	962.232
0.15944	961.888
0.15954	961.549
0.15964	961.213
0.15973	960.882
0.15983	960.555
0.15993	960.233
0.16002	959.915
0.16012	959.602
0.16021	959.294
0.16031	958.989
0.16041	958.688
0.1605	958.391
0.1606	958.097
0.16069	957.805
0.16079	957.515
0.16088	957.228
0.16098	956.941
0.16108	956.655
0.16117	956.368
0.16127	956.081
0.16136	955.793
0.16146	955.504
0.16155	955.212
0.16165	954.917
0.16174	954.619
0.16184	954.318
0.16194	954.013
0.16203	953.703
0.16213	953.39
0.16222	953.072
0.16232	952.749
0.16241	952.422
0.16251	952.09
0.1626	951.754
0.1627	951.414
0.16279	951.069
0.16289	950.721
0.16298	950.37
0.16308	950.015
0.16317	949.658
0.16327	949.299
0.16336	948.938
0.16346	948.575
0.16355	948.212
0.16365	947.848
0.16374	947.484
0.16384	947.121
0.16393	946.758
0.16403	946.397
0.16412	946.038
0.16422	945.68
0.16431	945.324
0.1644	944.971
0.1645	944.621
0.16459	944.273
0.16469	943.929
0.16478	943.587
0.16488	943.248
0.16497	942.913
0.16506	942.58
0.16516	942.25
0.16525	941.922
0.16535	941.597
0.16544	941.275
0.16554	940.955
0.16563	940.636
0.16572	940.319
0.16582	940.004
0.16591	939.69
0.16601	939.377
0.1661	939.065
0.16619	938.753
0.16629	938.442
0.16638	938.131
0.16648	937.82
0.16657	937.508
0.16666	937.196
0.16676	936.884
0.16685	936.571
0.16694	936.258
0.16704	935.944
0.16713	935.629
0.16722	935.314
0.16732	934.998
0.16741	934.681
0.1675	934.364
0.1676	934.046
0.16769	933.728
0.16779	933.41
0.16788	933.092
0.16797	932.774
0.16806	932.456
0.16816	932.139
0.16825	931.822
0.16834	931.506
0.16844	931.19
0.16853	930.876
0.16862	930.564
0.16872	930.252
0.16881	929.942
0.1689	929.634
0.169	929.327
0.16909	929.022
0.16918	928.72
0.16927	928.418
0.16937	928.119
0.16946	927.822
0.16955	927.527
0.16965	927.233
0.16974	926.941
0.16983	926.65
0.16992	926.361
0.17002	926.072
0.17011	925.785
0.1702	925.498
0.17029	925.211
0.17039	924.924
0.17048	924.637
0.17057	924.349
0.17066	924.06
0.17076	923.769
0.17085	923.477
0.17094	923.182
0.17103	922.884
0.17113	922.584
0.17122	922.28
0.17131	921.973
0.1714	921.661
0.17149	921.346
0.17159	921.025
0.17168	920.701
0.17177	920.371
0.17186	920.037
0.17195	919.697
0.17205	919.353
0.17214	919.004
0.17223	918.65
0.17232	918.292
0.17241	917.93
0.17251	917.564
0.1726	917.194
0.17269	916.822
0.17278	916.447
0.17287	916.069
0.17296	915.691
0.17306	915.311
0.17315	914.931
0.17324	914.551
0.17333	914.172
0.17342	913.795
0.17351	913.42
0.1736	913.047
0.1737	912.678
0.17379	912.313
0.17388	911.953
0.17397	911.597
0.17406	911.247
0.17415	910.902
0.17424	910.564
0.17433	910.231
0.17442	909.905
0.17452	909.586
0.17461	909.273
0.1747	908.966
0.17479	908.666
0.17488	908.373
0.17497	908.085
0.17506	907.803
0.17515	907.527
0.17524	907.255
0.17533	906.988
0.17542	906.725
0.17551	906.466
0.1756	906.21
0.1757	905.957
0.17579	905.706
0.17588	905.456
0.17597	905.208
0.17606	904.96
0.17615	904.712
0.17624	904.464
0.17633	904.216
0.17642	903.966
0.17651	903.715
0.1766	903.462
0.17669	903.207
0.17678	902.95
0.17687	902.69
0.17696	902.428
0.17705	902.163
0.17714	901.896
0.17723	901.626
0.17732	901.353
0.17741	901.078
0.1775	900.8
0.17759	900.52
0.17768	900.237
0.17777	899.952
0.17786	899.664
0.17795	899.374
0.17804	899.082
0.17813	898.788
0.17822	898.492
0.17831	898.195
0.1784	897.895
0.17849	897.593
0.17858	897.289
0.17867	896.984
0.17876	896.676
0.17885	896.367
0.17894	896.056
0.17903	895.742
0.17912	895.426
0.17921	895.108
0.1793	894.788
0.17939	894.465
0.17948	894.14
0.17957	893.812
0.17966	893.482
0.17974	893.149
0.17983	892.814
0.17992	892.477
0.18001	892.137
0.1801	891.794
0.18019	891.45
0.18028	891.103
0.18037	890.755
0.18046	890.404
0.18055	890.053
0.18064	889.7
0.18073	889.347
0.18081	888.992
0.1809	888.638
0.18099	888.283
0.18108	887.929
0.18117	887.576
0.18126	887.223
0.18135	886.872
0.18144	886.523
0.18152	886.175
0.18161	885.83
0.1817	885.487
0.18179	885.147
0.18188	884.809
0.18197	884.475
0.18206	884.144
0.18214	883.816
0.18223	883.492
0.18232	883.171
0.18241	882.853
0.1825	882.539
0.18259	882.228
0.18267	881.92
0.18276	881.616
0.18285	881.315
0.18294	881.016
0.18303	880.72
0.18311	880.427
0.1832	880.135
0.18329	879.846
0.18338	879.559
0.18347	879.274
0.18355	878.99
0.18364	878.708
0.18373	878.426
0.18382	878.146
0.18391	877.866
0.18399	877.588
0.18408	877.309
0.18417	877.031
0.18426	876.753
0.18434	876.476
0.18443	876.198
0.18452	875.921
0.18461	875.643
0.18469	875.365
0.18478	875.087
0.18487	874.809
0.18496	874.531
0.18504	874.251
0.18513	873.972
0.18522	873.692
0.18531	873.411
0.18539	873.13
0.18548	872.848
0.18557	872.565
0.18566	872.282
0.18574	871.997
0.18583	871.712
0.18592	871.425
0.186	871.138
0.18609	870.849
0.18618	870.559
0.18627	870.267
0.18635	869.975
0.18644	869.681
0.18653	869.385
0.18661	869.088
0.1867	868.79
0.18679	868.49
0.18687	868.188
0.18696	867.886
0.18705	867.581
0.18713	867.276
0.18722	866.969
0.18731	866.661
0.18739	866.352
0.18748	866.042
0.18757	865.731
0.18765	865.419
0.18774	865.106
0.18783	864.793
0.18791	864.479
0.188	864.165
0.18809	863.85
0.18817	863.535
0.18826	863.22
0.18835	862.904
0.18843	862.589
0.18852	862.273
0.1886	861.957
0.18869	861.641
0.18878	861.325
0.18886	861.009
0.18895	860.692
0.18903	860.376
0.18912	860.059
0.18921	859.741
0.18929	859.424
0.18938	859.106
0.18946	858.787
0.18955	858.468
0.18964	858.149
0.18972	857.829
0.18981	857.508
0.18989	857.188
0.18998	856.866
0.19006	856.545
0.19015	856.224
0.19024	855.903
0.19032	855.582
0.19041	855.262
0.19049	854.943
0.19058	854.625
0.19066	854.308
0.19075	853.993
0.19083	853.68
0.19092	853.37
0.19101	853.063
0.19109	852.758
0.19118	852.457
0.19126	852.16
0.19135	851.867
0.19143	851.578
0.19152	851.294
0.1916	851.015
0.19169	850.74
0.19177	850.471
0.19186	850.206
0.19194	849.946
0.19203	849.691
0.19211	849.441
0.1922	849.195
0.19228	848.953
0.19237	848.714
0.19245	848.479
0.19254	848.247
0.19262	848.016
0.19271	847.788
0.19279	847.56
0.19288	847.332
0.19296	847.105
0.19304	846.876
0.19313	846.645
0.19321	846.412
0.1933	846.175
0.19338	845.935
0.19347	845.691
0.19355	845.441
0.19364	845.187
0.19372	844.926
0.19381	844.66
0.19389	844.387
0.19397	844.108
0.19406	843.822
0.19414	843.529
0.19423	843.23
0.19431	842.925
0.1944	842.614
0.19448	842.297
0.19456	841.975
0.19465	841.648
0.19473	841.318
0.19482	840.984
0.1949	840.647
0.19499	840.309
0.19507	839.97
0.19515	839.63
0.19524	839.291
0.19532	838.953
0.19541	838.618
0.19549	838.285
0.19557	837.956
0.19566	837.631
0.19574	837.311
0.19582	836.996
0.19591	836.687
0.19599	836.384
0.19607	836.088
0.19616	835.798
0.19624	835.515
0.19633	835.239
0.19641	834.969
0.19649	834.706
0.19658	834.449
0.19666	834.198
0.19674	833.952
0.19683	833.711
0.19691	833.475
0.19699	833.242
0.19708	833.013
0.19716	832.786
0.19724	832.561
0.19733	832.337
0.19741	832.114
0.19749	831.891
0.19758	831.666
0.19766	831.44
0.19774	831.213
0.19783	830.982
0.19791	830.749
0.19799	830.513
0.19807	830.272
0.19816	830.028
0.19824	829.78
0.19832	829.527
0.19841	829.27
0.19849	829.009
0.19857	828.744
0.19865	828.474
0.19874	828.201
0.19882	827.925
0.1989	827.645
0.19899	827.363
0.19907	827.078
0.19915	826.791
0.19923	826.503
0.19932	826.214
0.1994	825.925
0.19948	825.636
0.19956	825.347
0.19965	825.059
0.19973	824.772
0.19981	824.487
0.19989	824.204
0.19998	823.923
0.20006	823.646
0.20014	823.37
0.20022	823.098
0.20031	822.829
0.20039	822.563
0.20047	822.3
0.20055	822.04
0.20064	821.783
0.20072	821.529
0.2008	821.277
0.20088	821.027
0.20096	820.779
0.20105	820.533
0.20113	820.287
0.20121	820.043
0.20129	819.799
0.20137	819.554
0.20146	819.309
0.20154	819.064
0.20162	818.816
0.2017	818.567
0.20178	818.316
0.20187	818.063
0.20195	817.807
0.20203	817.547
0.20211	817.285
0.20219	817.018
0.20227	816.749
0.20236	816.475
0.20244	816.198
0.20252	815.917
0.2026	815.633
0.20268	815.345
0.20276	815.053
0.20284	814.759
0.20293	814.462
0.20301	814.162
0.20309	813.86
0.20317	813.557
0.20325	813.252
0.20333	812.947
0.20341	812.641
0.2035	812.336
0.20358	812.031
0.20366	811.728
0.20374	811.426
0.20382	811.127
0.2039	810.831
0.20398	810.538
0.20406	810.249
0.20414	809.964
0.20423	809.684
0.20431	809.408
0.20439	809.138
0.20447	808.874
0.20455	808.615
0.20463	808.362
0.20471	808.115
0.20479	807.873
0.20487	807.637
0.20495	807.407
0.20503	807.183
0.20511	806.963
0.2052	806.748
0.20528	806.538
0.20536	806.332
0.20544	806.13
0.20552	805.93
0.2056	805.733
0.20568	805.538
0.20576	805.345
0.20584	805.152
0.20592	804.96
0.206	804.766
0.20608	804.572
0.20616	804.377
0.20624	804.179
0.20632	803.978
0.2064	803.774
0.20648	803.566
0.20656	803.354
0.20664	803.138
0.20672	802.917
0.2068	802.69
0.20689	802.459
0.20697	802.222
0.20705	801.979
0.20713	801.731
0.20721	801.477
0.20729	801.218
0.20737	800.954
0.20745	800.685
0.20753	800.411
0.20761	800.132
0.20769	799.849
0.20777	799.562
0.20785	799.271
0.20793	798.978
0.20801	798.681
0.20809	798.382
0.20817	798.081
0.20825	797.779
0.20833	797.474
0.2084	797.169
0.20848	796.863
0.20856	796.557
0.20864	796.25
0.20872	795.943
0.2088	795.636
0.20888	795.33
0.20896	795.023
0.20904	794.718
0.20912	794.412
0.2092	794.107
0.20928	793.802
0.20936	793.497
0.20944	793.192
0.20952	792.888
0.2096	792.583
0.20968	792.278
0.20976	791.973
0.20983	791.668
0.20991	791.362
0.20999	791.056
0.21007	790.749
0.21015	790.441
0.21023	790.133
0.21031	789.825
0.21039	789.516
0.21047	789.206
0.21055	788.897
0.21062	788.588
0.2107	788.278
0.21078	787.97
0.21086	787.662
0.21094	787.356
0.21102	787.051
0.2111	786.748
0.21118	786.447
0.21125	786.149
0.21133	785.854
0.21141	785.562
0.21149	785.274
0.21157	784.99
0.21165	784.71
0.21173	784.435
0.2118	784.164
0.21188	783.899
0.21196	783.638
0.21204	783.382
0.21212	783.132
0.2122	782.886
0.21227	782.645
0.21235	782.408
0.21243	782.176
0.21251	781.947
0.21259	781.722
0.21267	781.499
0.21274	781.279
0.21282	781.061
0.2129	780.845
0.21298	780.628
0.21306	780.412
0.21313	780.195
0.21321	779.976
0.21329	779.756
0.21337	779.533
0.21345	779.306
0.21352	779.076
0.2136	778.841
0.21368	778.601
0.21376	778.356
0.21384	778.106
0.21391	777.849
0.21399	777.587
0.21407	777.318
0.21415	777.043
0.21422	776.763
0.2143	776.476
0.21438	776.184
0.21446	775.886
0.21453	775.584
0.21461	775.278
[truncated: 19,209 more rows]
