# Supplementary material for: Field emission effect in triboelectric nanogenerators
Source: Nat Commun. 2025 May 20;16:4706. doi: 10.1038/s41467-025-59927-4 (PMC12092747; doi:10.1038/s41467-025-59927-4)
Supplement: Supplementary file 3 — Source Data [file 41467_2025_59927_MOESM3_ESM.zip › Source Data/Source Data S8.xlsx]

## Sheet: 8 b
Time (s)	Voltage (V)
0	0.47158
0.01	-0.51342
0.02	0.80338
0.03	1.13369
0.04	1.13517
0.05	0.479
0.06	1.46696
0.07	0.81079
0.08	1.79875
0.09	0.81376
0.1	1.80172
0.11	1.8032
0.12	2.46234
0.13	1.80617
0.14	2.4653
0.15	2.13796
0.16	2.46827
0.17	2.14093
0.18	3.12889
0.19	2.80155
0.2	2.80303
0.21	2.14686
0.22	3.13482
0.23	2.80748
0.24	3.46661
0.25	2.48162
0.26	3.79841
0.27	2.81341
0.28	3.47255
0.29	3.47403
0.3	3.80434
0.31	3.47699
0.32	4.46496
0.33	3.47996
0.34	4.1391
0.35	3.48292
0.36	4.47089
0.37	4.14354
0.38	4.47385
0.39	4.14651
0.4	4.80565
0.41	6.78009
0.42	99.182
0.43	107.404
0.44	108.721
0.45	109.709
0.46	110.039
0.47	109.712
0.48	110.371
0.49	109.715
0.5	109.716
0.51	109.718
0.52	110.048
0.53	109.392
0.54	109.393
0.55	109.724
0.56	110.054
0.57	109.398
0.58	110.057
0.59	108.743
0.6	109.074
0.61	108.746
0.62	109.405
0.63	108.42
0.64	109.079
0.65	108.423
0.66	108.096
0.67	107.769
0.68	108.428
0.69	107.772
0.7	107.444
0.71	107.775
0.72	107.447
0.73	106.791
0.74	107.45
0.75	106.136
0.76	106.467
0.77	106.139
0.78	106.141
0.79	104.827
0.8	105.815
0.81	104.83
0.82	104.503
0.83	104.175
0.84	103.848
0.85	103.192
0.86	103.193
0.87	101.879
0.88	101.881
0.89	99.5806
0.9	93.0055
0.91	41.7099
0.92	6.85571
0.93	0.60948
0.94	0.61096
0.95	-0.37404
0.96	1.27158
0.97	0.28658
0.98	1.9322
0.99	0.9472
1	1.93517
1.01	1.60782
1.02	2.59579
1.03	1.93962
1.04	2.92758
1.05	2.60024
1.06	3.25937
1.07	2.93203
1.08	3.26234
1.09	3.26382
1.1	2.93648
1.11	3.59561
1.12	4.25475
1.13	3.26975
1.14	3.27123
1.15	2.94389
1.16	4.58951
1.17	3.60451
1.18	4.26365
1.19	3.27865
1.2	4.26661
1.21	3.61044
1.22	4.92723
1.23	3.61341
1.24	4.60137
1.25	4.27403
1.26	4.60434
1.27	3.94817
1.28	4.6073
1.29	4.27996
1.3	4.93909
1.31	4.28292
1.32	5.59972
1.33	4.94354
1.34	5.60268
1.35	4.94651
1.36	5.93447
1.37	4.94947
1.38	6.26627
1.39	46.0558
1.4	101.3
1.41	106.892
1.42	107.551
1.43	108.21
1.44	108.54
1.45	108.871
1.46	109.859
1.47	109.203
1.48	110.191
1.49	108.877
1.5	109.536
1.51	108.88
1.52	108.881
1.53	108.883
1.54	108.884
1.55	108.228
1.56	108.887
1.57	108.231
1.58	108.232
1.59	108.234
1.6	108.235
1.61	107.908
1.62	107.909
1.63	107.253
1.64	106.926
1.65	106.927
1.66	107.258
1.67	106.273
1.68	106.603
1.69	105.289
1.7	105.948
1.71	105.292
1.72	105.294
1.73	104.966
1.74	104.968
1.75	104.312
1.76	104.313
1.77	103.657
1.78	103.33
1.79	102.016
1.8	101.688
1.81	100.703
1.82	101.363
1.83	98.4046
1.84	98.4061
1.85	97.7499
1.86	95.7785
1.87	69.1449
1.88	15.5476
1.89	3.71127
1.9	3.38392
1.91	2.39893
1.92	3.38689
1.93	2.40189
1.94	3.38986
1.95	2.73368
1.96	3.39282
1.97	2.73665
1.98	3.39579
1.99	3.7261
2	4.05641
2.01	4.38672
2.02	4.3882
2.03	4.38968
2.04	5.04882
2.05	4.72147
2.06	4.39413
2.07	4.72444
2.08	5.05475
2.09	4.72741
2.1	5.38654
2.11	4.73037
2.12	6.37599
2.13	5.06216
2.14	5.7213
2.15	5.39396
2.16	6.05309
2.17	5.06809
2.18	6.38489
2.19	5.39989
2.2	6.05902
2.21	5.73168
2.22	6.71965
2.23	6.06347
2.24	6.06496
2.25	6.06644
2.26	6.72558
2.27	6.0694
2.28	6.72854
2.29	6.73002
2.3	6.73151
2.31	6.73299
2.32	7.0633
2.33	7.06478
2.34	7.06627
2.35	7.06775
2.36	7.39806
2.37	7.72837
2.38	85.3331
2.39	104.735
2.4	107.696
2.41	107.698
2.42	108.357
2.43	107.701
2.44	108.689
2.45	107.375
2.46	109.02
2.47	107.707
2.48	108.695
2.49	107.381
2.5	108.04
2.51	108.041
2.52	108.372
2.53	107.387
2.54	108.046
2.55	107.719
2.56	108.049
2.57	107.393
2.58	107.394
2.59	107.067
2.6	106.739
2.61	106.412
2.62	106.742
2.63	106.086
2.64	106.745
2.65	106.089
2.66	106.748
2.67	105.763
2.68	106.094
2.69	105.438
2.7	106.097
2.71	104.783
2.72	104.784
2.73	104.128
2.74	104.13
2.75	103.473
2.76	104.133
2.77	103.476
2.78	103.149
2.79	102.822
2.8	101.837
2.81	101.181
2.82	100.524
2.83	98.5529
2.84	98.2255
2.85	97.8982
2.86	96.9132
2.87	79.4868
2.88	19.6418
2.89	3.53072
2.9	2.21689
2.91	0.90307
2.92	2.21986
2.93	1.89251
2.94	2.22282
2.95	2.2243
2.96	3.21227
2.97	3.21375
2.98	3.87289
2.99	3.21672
3	3.54703
3.01	3.21968
3.02	3.87882
3.03	3.8803
3.04	4.53944
3.05	4.2121
3.06	4.54241
3.07	4.21506
3.08	4.54537
3.09	4.54685
3.1	5.20599
3.11	3.89217
3.12	5.20896
3.13	4.88161
3.14	4.55427
3.15	5.2134
3.16	5.21489
3.17	5.21637
3.18	5.87551
3.19	4.89051
3.2	5.22082
3.21	4.89347
3.22	5.55261
3.23	5.22527
3.24	6.21323
3.25	5.55706
3.26	6.2162
3.27	5.56003
3.28	6.21916
3.29	5.23416
3.3	6.55095
3.31	6.22361
3.32	6.22509
3.33	5.89775
3.34	6.22806
3.35	6.22954
3.36	43.3885
3.37	102.579
3.38	109.815
3.39	109.816
3.4	110.804
3.41	111.134
3.42	111.793
3.43	110.48
3.44	111.139
3.45	110.811
3.46	111.142
3.47	110.814
3.48	111.145
3.49	110.16
3.5	111.148
3.51	109.834
3.52	110.822
3.53	109.508
3.54	110.496
3.55	109.84
3.56	110.499
3.57	109.843
3.58	110.173
3.59	108.859
3.6	108.861
3.61	108.862
3.62	108.864
3.63	108.536
3.64	109.195
3.65	108.539
3.66	108.541
3.67	108.213
3.68	108.215
3.69	107.23
3.7	108.218
3.71	107.562
3.72	107.892
3.73	106.249
3.74	106.909
3.75	106.252
3.76	106.254
3.77	105.598
3.78	105.599
3.79	103.956
3.8	104.287
3.81	103.302
3.82	103.632
3.83	101.989
3.84	84.8919
3.85	20.7721
3.86	2.68806
3.87	0.05893
3.88	0.06041
3.89	-0.26693
3.9	0.3922
3.91	0.72251
3.92	1.05282
3.93	1.05431
3.94	1.38462
3.95	0.72844
3.96	1.71641
3.97	1.38906
3.98	2.0482
3.99	2.04968
4	2.37999
4.01	2.38148
4.02	2.05413
4.03	2.38444
4.04	2.38592
4.05	2.71624
4.06	2.38889
4.07	3.04803
4.08	3.70716
4.09	2.39334
4.1	3.3813
4.11	2.72513
4.12	3.05544
4.13	2.39927
4.14	4.04489
4.15	3.05989
4.16	4.04786
4.17	3.06286
4.18	4.37965
4.19	3.72348
4.2	3.72496
4.21	3.39761
4.22	4.05675
4.23	4.05823
4.24	4.05972
4.25	4.0612
4.26	4.72034
4.27	5.05065
4.28	4.39448
4.29	4.39596
4.3	4.39744
4.31	4.72775
4.32	4.72923
4.33	5.05954
4.34	35.9708
4.35	99.7648
4.36	108.316
4.37	109.304
4.38	109.305
4.39	109.964
4.4	110.295
4.41	109.638
4.42	109.969
4.43	109.641
4.44	109.972
4.45	108.987
4.46	109.646
4.47	109.319
4.48	108.991
4.49	108.993
4.5	108.994
4.51	108.667
4.52	108.997
4.53	108.341
4.54	109
4.55	108.673
4.56	108.345
4.57	108.018
4.58	108.02
4.59	107.692
4.6	107.694
4.61	107.366
4.62	107.039
4.63	107.04
4.64	107.042
4.65	106.386
4.66	106.387
4.67	105.731
4.68	106.39
4.69	105.734
4.7	105.736
4.71	105.079
4.72	105.41
4.73	104.096
4.74	104.426
4.75	103.77
4.76	103.771
4.77	102.458
4.78	102.788
4.79	101.474
4.8	100.818
4.81	99.1753
4.82	91.6138
4.83	33.084
4.84	4.47751
4.85	1.19072
4.86	0.53455
4.87	0.53603
4.88	1.524
4.89	0.86782
4.9	1.52696
4.91	1.85727
4.92	2.18758
4.93	1.86024
4.94	2.51937
4.95	1.8632
4.96	2.52234
4.97	2.52382
4.98	2.85413
4.99	2.19796
5	3.18592
5.01	2.85858
5.02	3.18889
5.03	2.86155
5.04	3.52068
5.05	3.19334
5.06	3.52365
5.07	3.1963
5.08	3.85544
5.09	3.5281
5.1	3.85841
5.11	3.53106
5.12	4.51903
5.13	3.86285
5.14	4.19317
5.15	3.86582
5.16	4.19613
5.17	3.86879
5.18	4.1991
5.19	4.52941
5.2	4.53089
5.21	4.20354
5.22	4.20503
5.23	4.86416
5.24	4.86565
5.25	4.5383
5.26	5.52627
5.27	5.19892
5.28	5.52923
5.29	4.87306
5.3	5.86103
5.31	5.53368
5.32	70.9718
5.33	106.487
5.34	110.434
5.35	109.778
5.36	110.766
5.37	110.11
5.38	111.098
5.39	110.441
5.4	111.101
5.41	110.444
5.42	111.104
5.43	110.119
5.44	110.449
5.45	110.121
5.46	110.452
5.47	110.124
5.48	110.784
5.49	109.799
5.5	109.8
5.51	109.473
5.52	109.474
5.53	108.818
5.54	109.477
5.55	108.492
5.56	109.48
5.57	108.824
5.58	108.497
5.59	107.84
5.6	107.842
5.61	107.843
5.62	107.516
5.63	107.189
5.64	106.861
5.65	106.205
5.66	106.207
5.67	106.208
5.68	106.538
5.69	105.553
5.7	105.555
5.71	104.241
5.72	104.9
5.73	103.586
5.74	103.917
5.75	102.274
5.76	103.262
5.77	101.619
5.78	101.292
5.79	94.3882
5.8	45.7233
5.81	6.5943
5.82	0.67689
5.83	-0.63693
5.84	0.67986
5.85	0.35251
5.86	1.34048
5.87	1.01313
5.88	1.34344
5.89	1.34493
5.9	2.00406
5.91	1.67672
5.92	2.00703
5.93	2.00851
5.94	2.33882
5.95	2.3403
5.96	2.34179
5.97	2.34327
5.98	3.33123
5.99	2.67506
6	3.00537
6.01	3.33568
6.02	3.66599
6.03	3.33865
6.04	3.66896
6.05	3.34161
6.06	4.00075
6.07	3.01575
6.08	4.00372
6.09	3.34755
6.1	4.00668
6.11	3.67934
6.12	3.68082
6.13	4.01113
6.14	4.67027
6.15	3.68527
6.16	5.00206
6.17	4.34589
6.18	4.6762
6.19	4.34885
6.2	5.33682
6.21	4.35182
6.22	4.68213
6.23	4.68361
6.24	5.01392
6.25	4.68658
6.26	5.01689
6.27	4.36072
6.28	5.01985
6.29	20.4762
6.3	101.04
6.31	107.618
6.32	108.606
6.33	108.608
6.34	109.267
6.35	108.611
6.36	109.27
6.37	108.943
6.38	108.944
6.39	108.288
6.4	108.947
6.41	107.962
6.42	108.95
6.43	108.294
6.44	108.295
6.45	107.639
6.46	108.956
6.47	107.642
6.48	107.972
6.49	106.987
6.5	107.647
6.51	106.662
6.52	107.321
6.53	106.007
6.54	106.995
6.55	106.339
6.56	106.669
6.57	105.684
6.58	106.343
6.59	104.7
6.6	105.36
6.61	105.032
6.62	105.691
6.63	104.378
6.64	104.379
6.65	103.723
6.66	103.724
6.67	103.068
6.68	103.399
6.69	102.742
6.7	102.415
6.71	101.101
6.72	101.76
6.73	100.446
6.74	100.119
6.75	99.463
6.76	98.8068
6.77	97.8218
6.78	95.1927
6.79	63.2979
6.8	11.6735
6.81	1.15251
6.82	0.82517
6.83	0.169
6.84	1.48579
6.85	1.15844
6.86	1.48875
6.87	1.16141
6.88	2.14937
6.89	1.4932
6.9	2.48117
6.91	2.48265
6.92	2.81296
6.93	2.48561
6.94	3.14475
6.95	2.48858
6.96	3.80537
6.97	2.82037
6.98	3.80834
6.99	3.15217
7	3.8113
7.01	2.8263
7.02	4.1431
7.03	3.81575
7.04	4.14606
7.05	3.16106
7.06	4.47785
7.07	4.15051
7.08	4.48082
7.09	3.49582
7.1	3.82613
7.11	4.15644
7.12	4.48675
7.13	4.15941
7.14	4.81854
7.15	4.16237
7.16	5.15034
7.17	4.49416
7.18	5.1533
7.19	4.1683
7.2	5.15627
7.21	4.5001
7.22	5.15923
7.23	4.83189
7.24	5.49103
7.25	4.83485
7.26	5.49399
7.27	5.16665
7.28	5.49696
7.29	16.0209
7.3	97.2427
7.31	106.78
7.32	109.083
7.33	108.427
7.34	109.744
7.35	109.417
7.36	109.418
7.37	109.091
7.38	109.75
7.39	108.765
7.4	109.095
7.41	109.097
7.42	108.769
7.43	108.442
7.44	108.772
7.45	107.13
7.46	108.118
7.47	107.79
7.48	108.121
7.49	107.465
7.5	107.795
7.51	107.139
7.52	107.469
7.53	106.155
7.54	106.485
7.55	105.829
7.56	105.502
7.57	105.175
7.58	105.505
7.59	104.849
7.6	105.179
7.61	103.865
7.62	104.196
7.63	103.868
7.64	104.527
7.65	103.214
7.66	102.557
7.67	101.901
7.68	102.231
7.69	101.904
7.7	101.577
7.71	100.921
7.72	100.264
7.73	99.2794
7.74	99.2809
7.75	98.2959
7.76	98.2974
7.77	96.6548
7.78	94.6833
7.79	64.7615
7.8	13.4659
7.81	2.94492
7.82	1.6311
7.83	1.63258
7.84	1.63406
7.85	1.63555
7.86	2.62351
7.87	2.95382
7.88	2.62648
7.89	2.95679
7.9	3.61592
7.91	2.63092
7.92	3.94772
7.93	3.62037
7.94	3.62186
7.95	3.29451
7.96	3.95365
7.97	4.28396
7.98	4.28544
7.99	3.9581
8	4.61723
8.01	4.28989
8.02	4.6202
8.03	4.95051
8.04	4.62316
8.05	4.29582
8.06	4.2973
8.07	4.62761
8.08	5.28675
8.09	4.95941
8.1	5.94737
8.11	5.62002
8.12	4.96385
8.13	5.29416
8.14	5.9533
8.15	4.9683

## Sheet: 8 d
Charge (uC)	Voltage (V)
0	-12.85
-1.1205e-06	-9.56
-2.0765e-06	-9.56
-2.868e-06	-6.27
-3.6595e-06	-9.56
-4.287e-06	-2.99
-4.586e-06	-2.99
-5.2135e-06	-9.56
-6.1695e-06	-9.56
-6.961e-06	-6.27
-7.7525e-06	-9.56
-8.544e-06	-6.27
-9.5e-06	-12.85
-1.06205e-05	-9.56
-1.15765e-05	-9.56
-1.28615e-05	-16.14
-1.3982e-05	-6.27
-1.47735e-05	-9.56
-1.57295e-05	-9.56
-1.66855e-05	-9.56
-1.76415e-05	-9.56
-1.8762e-05	-12.85
-1.98825e-05	-9.56
-2.08385e-05	-9.56
-2.17945e-05	-9.56
-2.2915e-05	-12.85
-2.40355e-05	-9.56
-2.4827e-05	-6.27
-2.56185e-05	-9.56
-2.65745e-05	-9.56
-2.75305e-05	-9.56
-2.84865e-05	-9.56
-2.94425e-05	-9.56
-3.03985e-05	-9.56
-3.1519e-05	-12.85
-3.2475e-05	-6.27
-3.3431e-05	-12.85
-3.48805e-05	-16.14
-3.61655e-05	-9.56
-3.71215e-05	-9.56
-3.80775e-05	-9.56
-3.90335e-05	-9.56
-3.9825e-05	-6.27
-4.06165e-05	-9.56
-4.1408e-05	-6.27
-4.21995e-05	-9.56
-4.31555e-05	-9.56
-4.3947e-05	-6.27
-4.47385e-05	-9.56
-4.553e-05	-6.27
-4.63215e-05	-9.56
-4.72775e-05	-9.56
-4.82335e-05	-9.56
-4.9025e-05	-6.27
-4.9652e-05	-6.27
-5.0115e-05	-2.99
-5.07425e-05	-9.56
-5.1534e-05	-6.27
-5.23255e-05	-9.56
-5.32815e-05	-9.56
-5.42375e-05	-9.56
-5.5029e-05	-6.27
-5.5656e-05	-6.27
-5.6283e-05	-6.27
-5.70745e-05	-9.56
-5.7702e-05	-2.99
-5.8494e-05	-12.85
-5.9779e-05	-12.85
-6.08995e-05	-9.56
-6.18555e-05	-9.56
-6.2647e-05	-6.27
-6.34385e-05	-9.56
-6.4066e-05	-2.99
-6.4529e-05	-6.27
-6.5485e-05	-12.85
-6.677e-05	-12.85
-6.7726e-05	-6.27
-6.85175e-05	-9.56
-6.94735e-05	-9.56
-7.04295e-05	-9.56
-7.13855e-05	-9.56
-7.2506e-05	-12.85
-7.36265e-05	-9.56
-7.4418e-05	-6.27
-7.5045e-05	-6.27
-7.5672e-05	-6.27
-7.6299e-05	-6.27
-7.6926e-05	-6.27
-7.77175e-05	-9.56
-7.8345e-05	-2.99
-7.89725e-05	-9.56
-7.96e-05	-2.99
-8.0063e-05	-6.27
-8.08545e-05	-9.56
-8.18105e-05	-9.56
-8.27665e-05	-9.56
-8.37225e-05	-9.56
-8.46785e-05	-9.56
-8.547e-05	-6.27
-8.62615e-05	-9.56
-8.7382e-05	-12.85
-8.85025e-05	-9.56
-8.94585e-05	-9.56
-9.025e-05	-6.27
-9.10415e-05	-9.56
-9.1833e-05	-6.27
-9.2789e-05	-12.85
-9.3745e-05	-6.27
-9.45365e-05	-9.56
-9.54925e-05	-9.56
-9.64485e-05	-9.56
-9.74045e-05	-9.56
-9.8196e-05	-6.27
-9.8823e-05	-6.27
-9.96145e-05	-9.56
-0.000100735	-12.85
-0.000101856	-9.56
-0.000102812	-9.56
-0.000103768	-9.56
-0.000104724	-9.56
-0.000106009	-16.14
-0.000107294	-9.56
-0.00010825	-9.56
-0.000109041	-6.27
-0.000109833	-9.56
-0.000110789	-9.56
-0.000111909	-12.85
-0.000112865	-6.27
-0.000113657	-9.56
-0.000114613	-9.56
-0.000115733	-12.85
-0.000116689	-6.27
-0.000117481	-9.56
-0.000118272	-6.27
-0.000118899	-6.27
-0.000119855	-12.85
-0.000120811	-6.27
-0.000121603	-9.56
-0.000122559	-9.56
-0.000123679	-12.85
-0.0001248	-9.56
-0.00012592	-12.85
-0.000127205	-12.85
-0.000128326	-9.56
-0.000129282	-9.56
-0.000130238	-9.56
-0.000131029	-6.27
-0.000131656	-6.27
-0.000132612	-12.85
-0.000133568	-6.27
-0.000134031	-2.99
-0.000134659	-9.56
-0.000135615	-9.56
-0.000136242	-2.99
-0.000137034	-12.85
-0.000138155	-9.56
-0.000139111	-9.56
-0.000140067	-9.56
-0.000140858	-6.27
-0.000141814	-12.85
-0.00014277	-6.27
-0.000143562	-9.56
-0.000144518	-9.56
-0.000145474	-9.56
-0.00014643	-9.56
-0.000147386	-9.56
-0.000148342	-9.56
-0.000149133	-6.27
-0.000149925	-9.56
-0.000150881	-9.56
-0.000151508	-2.99
-0.000151971	-6.27
-0.000152763	-9.56
-0.000153719	-9.56
-0.000154839	-12.85
-0.00015596	-9.56
-0.000156751	-6.27
-0.000157707	-12.85
-0.000158663	-6.27
-0.000159455	-9.56
-0.000160575	-12.85
-0.00016186	-12.85
-0.000162816	-6.27
-0.000163608	-9.56
-0.000164564	-9.56
-0.000165191	-2.99
-0.000165819	-9.56
-0.00016661	-6.27
-0.000167402	-9.56
-0.000168193	-6.27
-0.00016882	-6.27
-0.000169612	-9.56
-0.000170239	-2.99
-0.000170538	-2.99
-0.000171166	-9.56
-0.000172286	-12.85
-0.000173407	-9.56
-0.000174034	-2.99
-0.000174662	-9.56
-0.000175289	-2.99
-0.000175917	-9.56
-0.000177037	-12.85
-0.000178158	-9.56
-0.000179114	-9.56
-0.000179905	-6.27
-0.000180697	-9.56
-0.000181488	-6.27
-0.00018228	-9.56
-0.000183236	-9.56
-0.000184192	-9.56
-0.000184983	-6.27
-0.00018561	-6.27
-0.000186237	-6.27
-0.000187029	-9.56
-0.000188149	-12.85
-0.000189105	-6.27
-0.000189897	-9.56
-0.000190688	-6.27
-0.000191315	-6.27
-0.000192107	-9.56
-0.000193063	-9.56
-0.000194019	-9.56
-0.000194646	-2.99
-0.000195109	-6.27
-0.000195736	-6.27
-0.000196528	-9.56
-0.000197648	-12.85
-0.00019844	-2.99
-0.000199068	-9.56
-0.000200024	-9.56
-0.000200651	-2.99
-0.00020095	-2.99
-0.000201249	-2.99
-0.000201712	-6.27
-0.000202175	-2.99
-0.000202638	-6.27
-0.000203265	-6.27
-0.000203892	-6.27
-0.000204355	-2.99
-0.000204654	-2.99
-0.000204953	-2.99
-0.000205252	-2.99
-0.000205715	-6.27
-0.000206013	0.30315
-0.000206148	-2.99
-0.000206118	3.59
-0.000205923	0.30315
-0.000206057	-2.99
-0.000206356	-2.99
-0.000206491	0.30315
-0.00020646	0.30315
-0.00020643	0.30315
-0.0002064	0.30315
-0.000206369	0.30315
-0.000206339	0.30315
-0.000206473	-2.99
-0.000206608	0.30315
-0.000206249	6.88
-0.00020589	0.30315
-0.000205695	3.59
-0.0002055	0.30315
-0.000205306	3.59
-0.000204782	6.88
-0.000204259	3.59
-0.000203735	6.88
-0.000203212	3.59
-0.000202853	3.59
-0.000202494	3.59
-0.00020197	6.88
-0.000201282	6.88
-0.000200265	13.46
-0.000199248	6.88
-0.000198725	3.59
-0.000198037	10.17
-0.00019702	10.17
-0.000196167	6.88
-0.000195479	6.88
-0.000194462	13.46
-0.000193445	6.88
-0.000192593	10.17
-0.000191576	10.17
-0.000190723	6.88
-0.000189871	10.17
-0.000188689	13.46
-0.000187179	16.74
-0.000185834	10.17
-0.000184324	20.03
-0.000182485	16.74
-0.000180647	20.03
-0.000178644	20.03
-0.000176641	20.03
-0.000174309	26.61
-0.000171812	23.32
-0.00016948	23.32
-0.000167313	20.03
-0.000164981	26.61
-0.000162155	29.9
-0.000159165	29.9
-0.000156175	29.9
-0.00015335	26.61
-0.000150689	26.61
-0.000147699	33.19
-0.000144216	36.47
-0.000140569	36.47
-0.000136593	43.05
-0.000132288	43.05
-0.000127654	49.63
-0.000121869	66.07
-0.000114604	79.22
-0.000105696	98.95
-9.4485e-05	125.26
-7.98215e-05	168.01
-6.05545e-05	217.33
-3.6191e-05	269.94
-5.74404e-06	339
3.3417e-05	444.22
8.4909e-05	585.62
0.000155966	835.52
0.000262207	1289.31
0.000409552	1657.59
0.000576133	1674.03
0.000735316	1509.62
0.000878386	1351.78
0.00101	1239.98
0.00113	1170.93
0.00124	1134.76
0.00136	1108.45
0.00147	1098.59
0.00158	1088.72
0.00168	1082.14
0.00179	1082.14
0.0019	1072.28
0.00201	1072.28
0.00211	1075.57
0.00222	1068.99
0.00233	1072.28
0.00244	1068.99
0.00254	1065.7
0.00265	1065.7
0.00276	1068.99
0.00286	1062.42
0.00297	1062.42
0.00308	1065.7
0.00318	1065.7
0.00329	1062.42
0.00339	1062.42
0.0035	1059.13
0.00361	1059.13
0.00371	1062.42
0.00382	1059.13
0.00392	1055.84
0.00403	1059.13
0.00414	1055.84
0.00424	1055.84
0.00435	1055.84
0.00445	1052.55
0.00456	1052.55
0.00466	1055.84
0.00477	1052.55
0.00487	1049.26
0.00498	1049.26
0.00508	1049.26
0.00519	1049.26
0.00529	1045.97
0.0054	1045.97
0.0055	1049.26
0.00561	1042.69
0.00571	1045.97
0.00582	1042.69
0.00592	1042.69
0.00602	1045.97
0.00613	1045.97
0.00623	1042.69
0.00634	1042.69
0.00644	1039.4
0.00655	1042.69
0.00665	1042.69
0.00675	1036.11
0.00686	1036.11
0.00696	1039.4
0.00707	1036.11
0.00717	1036.11
0.00727	1032.82
0.00738	1039.4
0.00748	1036.11
0.00758	1029.53
0.00769	1032.82
0.00779	1036.11
0.00789	1032.82
0.008	1036.11
0.0081	1032.82
0.0082	1036.11
0.00831	1029.53
0.00841	1029.53
0.00851	1029.53
0.00862	1032.82
0.00872	1029.53
0.00882	1029.53
0.00893	1029.53
0.00903	1022.96
0.00913	1019.67
0.00923	1029.53
0.00934	1026.24
0.00944	1026.24
0.00954	1026.24
0.00964	1019.67
0.00974	1019.67
0.00985	1026.24
0.00995	1022.96
0.01005	1022.96
0.01015	1022.96
0.01026	1022.96
0.01036	1022.96
0.01046	1019.67
0.01056	1019.67
0.01066	1019.67
0.01077	1019.67
0.01087	1016.38
0.01097	1019.67
0.01107	1016.38
0.01117	1016.38
0.01128	1013.09
0.01138	1019.67
0.01148	1016.38
0.01158	1009.8
0.01168	1016.38
0.01178	1013.09
0.01188	1016.38
0.01199	1013.09
0.01209	1016.38
0.01219	1016.38
0.01229	1016.38
0.01239	1009.8
0.01249	1013.09
0.01259	1009.8
0.01269	1006.51
0.0128	1013.09
0.0129	1006.51
0.013	1006.51
0.0131	1006.51
0.0132	1006.51
0.0133	1006.51
0.0134	1006.51
0.0135	1009.8
0.0136	1006.51
0.0137	1006.51
0.0138	1006.51
0.0139	1006.51
0.014	1013.09
0.01411	1009.8
0.01421	1006.51
0.01431	1006.51
0.01441	1003.23
0.01451	1003.23
0.01461	1003.23
0.01471	996.65
0.01481	1006.51
0.01491	1003.23
0.01501	996.65
0.01511	996.65
0.01521	999.94
0.01531	993.36
0.01541	999.94
0.01551	993.36
0.01561	996.65
0.01571	996.65
0.01581	996.65
0.01591	999.94
0.01601	996.65
0.01611	999.94
0.01621	996.65
0.01631	996.65
0.0164	993.36
0.0165	993.36
0.0166	990.07
0.0167	993.36
0.0168	993.36
0.0169	986.78
0.017	993.36
0.0171	990.07
0.0172	986.78
0.0173	986.78
0.0174	993.36
0.01749	990.07
0.01759	986.78
0.01769	986.78
0.01779	990.07
0.01789	986.78
0.01799	990.07
0.01809	993.36
0.01819	990.07
0.01829	990.07
0.01838	983.5
0.01848	986.78
0.01858	983.5
0.01868	986.78
0.01878	986.78
0.01888	983.5
0.01898	983.5
0.01907	980.21
0.01917	986.78
0.01927	983.5
0.01937	983.5
0.01947	976.92
0.01957	980.21
0.01966	986.78
0.01976	980.21
0.01986	980.21
0.01996	983.5
0.02006	980.21
0.02015	983.5
0.02025	983.5
0.02035	983.5
0.02045	980.21
0.02055	976.92
0.02064	973.63
0.02074	973.63
0.02084	976.92
0.02094	976.92
0.02103	976.92
0.02113	973.63
0.02123	973.63
0.02133	976.92
0.02142	973.63
0.02152	973.63
0.02162	973.63
0.02172	970.34
0.02181	976.92
0.02191	970.34
0.02201	973.63
0.02211	973.63
0.0222	973.63
0.0223	970.34
0.0224	973.63
0.0225	970.34
0.02259	970.34
0.02269	970.34
0.02279	967.06
0.02288	967.06
0.02298	967.06
0.02308	967.06
0.02317	970.34
0.02327	967.06
0.02337	967.06
0.02346	963.77
0.02356	960.48
0.02366	963.77
0.02375	970.34
0.02385	967.06
0.02395	963.77
0.02404	970.34
0.02414	967.06
0.02424	963.77
0.02433	960.48
0.02443	960.48
0.02452	960.48
0.02462	963.77
0.02472	960.48
0.02481	960.48
0.02491	960.48
0.025	963.77
0.0251	960.48
0.0252	960.48
0.02529	960.48
0.02539	960.48
0.02548	957.19
0.02558	957.19
0.02568	957.19
0.02577	960.48
0.02587	960.48
0.02596	957.19
0.02606	957.19
0.02616	957.19
0.02625	957.19
0.02635	957.19
0.02644	957.19
0.02654	960.48
0.02663	957.19
0.02673	953.9
0.02683	950.61
0.02692	950.61
0.02702	950.61
0.02711	953.9
0.02721	957.19
0.0273	957.19
0.0274	950.61
0.02749	950.61
0.02759	947.33
0.02768	953.9
0.02778	957.19
0.02787	953.9
0.02797	950.61
0.02806	947.33
0.02816	953.9
0.02825	947.33
0.02835	947.33
0.02844	947.33
0.02854	950.61
0.02863	947.33
0.02873	947.33
0.02882	944.04
0.02892	947.33
0.02901	947.33
0.02911	947.33
0.0292	947.33
0.0293	944.04
0.02939	947.33
0.02948	947.33
0.02958	944.04
0.02967	944.04
0.02977	944.04
0.02986	944.04
0.02996	944.04
0.03005	940.75
0.03015	940.75
0.03024	937.46
0.03033	940.75
0.03043	937.46
0.03052	934.17
0.03061	940.75
0.03071	937.46
0.0308	940.75
0.0309	937.46
0.03099	934.17
0.03108	940.75
0.03118	937.46
0.03127	937.46
0.03136	934.17
0.03146	937.46
0.03155	937.46
0.03165	940.75
0.03174	937.46
0.03183	934.17
0.03193	930.88
0.03202	937.46
0.03211	934.17
0.03221	934.17
0.0323	934.17
0.03239	934.17
0.03249	934.17
0.03258	927.6
0.03267	934.17
0.03277	930.88
0.03286	934.17
0.03295	934.17
0.03305	927.6
0.03314	930.88
0.03323	934.17
0.03333	934.17
0.03342	937.46
0.03351	934.17
0.03361	927.6
0.0337	930.88
0.03379	930.88
0.03389	927.6
0.03398	927.6
0.03407	927.6
0.03416	924.31
0.03426	924.31
0.03435	924.31
0.03444	930.88
0.03453	924.31
0.03463	927.6
0.03472	930.88
0.03481	927.6
0.0349	924.31
0.035	924.31
0.03509	927.6
0.03518	921.02
0.03527	924.31
0.03537	921.02
0.03546	924.31
0.03555	921.02
0.03564	921.02
0.03574	917.73
0.03583	917.73
0.03592	921.02
0.03601	924.31
0.0361	921.02
0.0362	917.73
0.03629	914.44
0.03638	914.44
0.03647	921.02
0.03656	921.02
0.03665	917.73
0.03675	917.73
0.03684	914.44
0.03693	914.44
0.03702	921.02
0.03711	921.02
0.03721	914.44
0.0373	921.02
0.03739	921.02
0.03748	914.44
0.03757	914.44
0.03766	917.73
0.03776	914.44
0.03785	914.44
0.03794	914.44
0.03803	917.73
0.03812	917.73
0.03821	917.73
0.03831	914.44
0.0384	911.15
0.03849	911.15
0.03858	911.15
0.03867	914.44
0.03876	911.15
0.03885	911.15
0.03894	914.44
0.03903	907.87
0.03913	911.15
0.03922	911.15
0.03931	907.87
0.0394	911.15
0.03949	907.87
0.03958	911.15
0.03967	907.87
0.03976	907.87
0.03985	907.87
0.03994	907.87
0.04003	901.29
0.04012	901.29
0.04021	907.87
0.04031	904.58
0.0404	904.58
0.04049	901.29
0.04058	907.87
0.04067	904.58
0.04076	904.58
0.04085	901.29
0.04094	904.58
0.04103	904.58
0.04112	904.58
0.04121	907.87
0.0413	901.29
0.04139	904.58
0.04148	901.29
0.04157	898
0.04166	898
0.04175	901.29
0.04184	894.71
0.04193	901.29
0.04202	901.29
0.04211	898
0.0422	901.29
0.04229	901.29
0.04238	898
0.04247	901.29
0.04256	898
0.04265	901.29
0.04274	901.29
0.04283	901.29
0.04292	898
0.04301	894.71
0.0431	898
0.04319	898
0.04328	898
0.04337	898
0.04346	891.43
0.04355	894.71
0.04364	894.71
0.04373	898
0.04382	894.71
0.04391	898
0.044	894.71
0.04409	898
0.04418	894.71
0.04426	891.43
0.04435	894.71
0.04444	894.71
0.04453	898
0.04462	891.43
0.04471	888.14
0.0448	891.43
0.04489	884.85
0.04498	894.71
0.04507	891.43
0.04516	888.14
0.04525	888.14
0.04533	888.14
0.04542	894.71
0.04551	888.14
0.0456	888.14
0.04569	888.14
0.04578	888.14
0.04587	888.14
0.04596	891.43
0.04605	888.14
0.04613	884.85
0.04622	888.14
0.04631	891.43
0.0464	888.14
0.04649	888.14
0.04658	884.85
0.04667	888.14
0.04676	888.14
0.04684	888.14
0.04693	884.85
0.04702	881.56
0.04711	884.85
0.0472	888.14
0.04729	881.56
0.04738	881.56
0.04746	881.56
0.04755	878.27
0.04764	878.27
0.04773	884.85
0.04782	881.56
0.0479	881.56
0.04799	884.85
0.04808	884.85
0.04817	878.27
0.04826	878.27
0.04834	878.27
0.04843	878.27
0.04852	878.27
0.04861	874.98
0.0487	881.56
0.04878	878.27
0.04887	874.98
0.04896	874.98
0.04905	878.27
0.04913	874.98
0.04922	878.27
0.04931	878.27
0.0494	874.98
0.04948	878.27
0.04957	881.56
0.04966	878.27
0.04975	878.27
0.04984	878.27
0.04992	871.7
0.05001	874.98
0.0501	871.7
0.05019	871.7
0.05027	874.98
0.05036	871.7
0.05045	874.98
0.05053	868.41
0.05062	868.41
0.05071	871.7
0.0508	871.7
0.05088	871.7
0.05097	868.41
0.05106	871.7
0.05114	868.41
0.05123	868.41
0.05132	868.41
0.0514	871.7
0.05149	871.7
0.05158	868.41
0.05167	871.7
0.05175	868.41
0.05184	868.41
0.05193	861.83
0.05201	868.41
0.0521	865.12
0.05219	865.12
0.05227	865.12
0.05236	865.12
0.05245	861.83
0.05253	868.41
0.05262	865.12
0.05271	865.12
0.05279	861.83
0.05288	865.12
0.05296	865.12
0.05305	861.83
0.05314	868.41
0.05322	865.12
0.05331	861.83
0.0534	865.12
0.05348	861.83
0.05357	858.54
0.05365	858.54
0.05374	855.25
0.05383	861.83
0.05391	858.54
0.054	861.83
0.05408	861.83
0.05417	858.54
0.05426	861.83
0.05434	861.83
0.05443	858.54
0.05451	861.83
0.0546	858.54
0.05469	861.83
0.05477	861.83
0.05486	865.12
0.05495	858.54
0.05503	861.83
0.05512	858.54
0.0552	858.54
0.05529	855.25
0.05537	851.97
0.05546	858.54
0.05555	855.25
0.05563	855.25
0.05572	855.25
0.0558	858.54
0.05589	855.25
0.05597	851.97
0.05606	855.25
0.05614	855.25
0.05623	851.97
0.05631	851.97
0.0564	851.97
0.05649	851.97
0.05657	855.25
0.05666	851.97
0.05674	855.25
0.05683	855.25
0.05691	848.68
0.057	851.97
0.05708	851.97
0.05717	851.97
0.05725	848.68
0.05734	848.68
0.05742	848.68
0.05751	851.97
0.05759	848.68
0.05768	851.97
0.05776	848.68
0.05785	848.68
0.05793	848.68
0.05802	851.97
0.0581	845.39
0.05819	848.68
0.05827	855.25
0.05836	848.68
0.05844	845.39
0.05853	845.39
0.05861	848.68
0.0587	845.39
0.05878	845.39
0.05886	845.39
0.05895	842.1
0.05903	845.39
0.05912	845.39
0.0592	848.68
0.05929	845.39
0.05937	845.39
0.05946	845.39
0.05954	845.39
0.05963	842.1
0.05971	845.39
0.05979	845.39
0.05988	842.1
0.05996	845.39
0.06005	848.68
0.06013	842.1
0.06022	842.1
0.0603	842.1
0.06039	838.81
0.06047	838.81
0.06055	842.1
0.06064	838.81
0.06072	842.1
0.0608	835.52
0.06089	835.52
0.06097	842.1
0.06106	842.1
0.06114	845.39
0.06122	835.52
0.06131	838.81
0.06139	838.81
0.06148	838.81
0.06156	838.81
0.06164	838.81
0.06173	838.81
0.06181	835.52
0.0619	835.52
0.06198	838.81
0.06206	832.24
0.06215	835.52
0.06223	838.81
0.06231	832.24
0.0624	835.52
0.06248	828.95
0.06256	832.24
0.06265	832.24
0.06273	828.95
0.06281	832.24
0.0629	832.24
0.06298	832.24
0.06306	832.24
0.06315	832.24
0.06323	835.52
0.06331	832.24
0.0634	835.52
0.06348	832.24
0.06356	832.24
0.06365	828.95
0.06373	828.95
0.06381	828.95
0.06389	832.24
0.06398	828.95
0.06406	828.95
0.06414	828.95
0.06423	828.95
0.06431	825.66
0.06439	832.24
0.06447	828.95
0.06456	828.95
0.06464	825.66
0.06472	825.66
0.0648	819.08
0.06489	828.95
0.06497	825.66
0.06505	825.66
0.06514	825.66
0.06522	825.66
0.0653	822.37
0.06538	825.66
0.06546	819.08
0.06555	822.37
0.06563	822.37
0.06571	825.66
0.06579	822.37
0.06588	822.37
0.06596	822.37
0.06604	825.66
0.06612	822.37
0.06621	822.37
0.06629	819.08
0.06637	822.37
0.06645	822.37
0.06653	825.66
0.06662	822.37
0.0667	822.37
0.06678	822.37
0.06686	822.37
0.06695	815.79
0.06703	819.08
0.06711	822.37
0.06719	819.08
0.06727	822.37
0.06736	819.08
0.06744	815.79
0.06752	815.79
0.0676	815.79
0.06768	819.08
0.06776	819.08
0.06785	815.79
0.06793	815.79
0.06801	815.79
0.06809	815.79
0.06817	815.79
0.06825	819.08
0.06834	815.79
0.06842	819.08
0.0685	812.51
0.06858	812.51
0.06866	815.79
0.06874	812.51
0.06882	812.51
0.06891	815.79
0.06899	815.79
0.06907	812.51
0.06915	809.22
0.06923	809.22
0.06931	812.51
0.06939	815.79
0.06947	815.79
0.06956	815.79
0.06964	809.22
0.06972	815.79
0.0698	809.22
0.06988	812.51
0.06996	809.22
0.07004	812.51
0.07012	809.22
0.0702	805.93
0.07029	805.93
0.07037	809.22
0.07045	809.22
0.07053	809.22
0.07061	805.93
0.07069	802.64
0.07077	802.64
0.07085	805.93
0.07093	809.22
0.07101	805.93
0.07109	805.93
0.07117	802.64
0.07125	809.22
0.07133	802.64
0.07141	809.22
0.07149	805.93
0.07158	809.22
0.07166	805.93
0.07174	802.64
0.07182	802.64
0.0719	799.35
0.07198	802.64
0.07206	805.93
0.07214	802.64
0.07222	802.64
0.0723	802.64
0.07238	802.64
0.07246	802.64
0.07254	802.64
0.07262	805.93
0.0727	802.64
0.07278	796.07
0.07286	802.64
0.07294	802.64
0.07302	802.64
0.0731	799.35
0.07318	805.93
0.07326	802.64
0.07334	802.64
0.07342	802.64
0.0735	796.07
0.07358	799.35
0.07366	792.78
0.07374	799.35
0.07382	796.07
0.0739	789.49
0.07398	792.78
0.07406	796.07
0.07414	796.07
0.07422	796.07
0.0743	796.07
0.07438	792.78
0.07446	799.35
0.07454	799.35
0.07462	799.35
0.0747	796.07
0.07478	796.07
0.07486	792.78
0.07493	792.78
0.07501	796.07
0.07509	792.78
0.07517	792.78
0.07525	792.78
0.07533	789.49
0.07541	789.49
0.07549	789.49
0.07557	789.49
0.07565	792.78
0.07573	792.78
0.07581	789.49
0.07588	796.07
0.07596	789.49
0.07604	792.78
0.07612	796.07
0.0762	789.49
0.07628	792.78
0.07636	796.07
0.07644	789.49
0.07652	789.49
0.0766	789.49
0.07668	792.78
0.07676	786.2
0.07683	792.78
0.07691	786.2
0.07699	789.49
0.07707	786.2
0.07715	786.2
0.07723	786.2
0.07731	789.49
0.07739	789.49
0.07746	789.49
0.07754	782.91
0.07762	786.2
0.0777	786.2
0.07778	789.49
0.07786	786.2
0.07794	786.2
0.07802	786.2
0.07809	786.2
0.07817	782.91
0.07825	782.91
0.07833	782.91
0.07841	786.2
0.07849	782.91
0.07856	786.2
0.07864	779.62
0.07872	782.91
0.0788	786.2
0.07888	782.91
0.07896	782.91
0.07903	782.91
0.07911	779.62
0.07919	779.62
0.07927	779.62
0.07935	776.34
0.07942	779.62
0.0795	786.2
0.07958	779.62
0.07966	786.2
0.07974	786.2
0.07982	779.62
0.07989	776.34
0.07997	779.62
0.08005	776.34
0.08013	776.34
0.0802	776.34
0.08028	779.62
0.08036	782.91
0.08044	779.62
0.08052	779.62
0.08059	779.62
0.08067	776.34
0.08075	779.62
0.08083	776.34
0.08091	779.62
0.08098	776.34
0.08106	773.05
0.08114	773.05
0.08122	776.34
0.08129	776.34
0.08137	769.76
0.08145	769.76
0.08152	776.34
0.0816	773.05
0.08168	769.76
0.08176	769.76
0.08183	773.05
0.08191	776.34
0.08199	773.05
0.08207	773.05
0.08214	769.76
0.08222	769.76
0.0823	776.34
0.08237	773.05
0.08245	773.05
0.08253	769.76
0.08261	776.34
0.08268	773.05
0.08276	773.05
0.08284	773.05
0.08292	769.76
0.08299	766.47
0.08307	769.76
0.08315	769.76
0.08322	769.76
0.0833	769.76
0.08338	766.47
0.08345	766.47
0.08353	766.47
0.08361	769.76
0.08368	766.47
0.08376	763.18
0.08384	766.47
0.08391	769.76
0.08399	769.76
0.08407	769.76
0.08414	769.76
0.08422	763.18
0.0843	766.47
0.08437	766.47
0.08445	763.18
0.08453	763.18
0.0846	766.47
0.08468	763.18
0.08476	763.18
0.08483	763.18
0.08491	759.89
0.08499	763.18
0.08506	763.18
0.08514	763.18
0.08521	763.18
0.08529	763.18
0.08537	756.61
0.08544	766.47
0.08552	759.89
0.08559	759.89
0.08567	763.18
0.08575	759.89
0.08582	763.18
0.0859	763.18
0.08598	756.61
0.08605	756.61
0.08613	759.89
0.0862	756.61
0.08628	756.61
0.08635	759.89
0.08643	756.61
0.08651	759.89
0.08658	759.89
0.08666	759.89
0.08673	759.89
0.08681	756.61
0.08689	756.61
0.08696	759.89
0.08704	759.89
0.08711	756.61
0.08719	759.89
0.08727	759.89
0.08734	756.61
0.08742	756.61
0.08749	753.32
0.08757	750.03
0.08764	756.61
0.08772	753.32
0.08779	756.61
0.08787	750.03
0.08794	753.32
0.08802	753.32
0.08809	756.61
0.08817	753.32
0.08825	756.61
0.08832	753.32
0.0884	753.32
0.08847	753.32
0.08855	753.32
0.08862	756.61
0.0887	756.61
0.08877	750.03
0.08885	753.32
0.08892	750.03
0.089	750.03
0.08907	746.74
0.08915	753.32
0.08922	750.03
0.0893	746.74
0.08937	746.74
0.08945	753.32
0.08952	746.74
0.0896	750.03
0.08967	750.03
0.08975	750.03
0.08982	750.03
0.0899	746.74
0.08997	746.74
0.09005	750.03
0.09012	746.74
0.0902	750.03
0.09027	750.03
0.09035	746.74
0.09042	746.74
0.0905	743.45
0.09057	746.74
0.09065	753.32
0.09072	746.74
0.0908	743.45
0.09087	743.45
0.09094	746.74
0.09102	743.45
0.09109	750.03
0.09117	743.45
0.09124	743.45
0.09132	743.45
0.09139	743.45
0.09147	743.45
0.09154	746.74
0.09161	740.16
0.09169	743.45
0.09176	743.45
0.09184	743.45
0.09191	740.16
0.09199	743.45
0.09206	746.74
0.09213	736.88
0.09221	736.88
0.09228	743.45
0.09236	743.45
0.09243	740.16
0.0925	743.45
0.09258	740.16
0.09265	740.16
0.09273	740.16
0.0928	736.88
0.09287	736.88
0.09295	736.88
0.09302	743.45
0.0931	740.16
0.09317	740.16
0.09324	743.45
0.09332	740.16
0.09339	733.59
0.09347	736.88
0.09354	736.88
0.09361	736.88
0.09369	736.88
0.09376	736.88
0.09383	740.16
0.09391	736.88
0.09398	736.88
0.09406	736.88
0.09413	733.59
0.0942	736.88
0.09428	733.59
0.09435	733.59
0.09442	736.88
0.0945	733.59
0.09457	736.88
0.09464	736.88
0.09472	736.88
0.09479	736.88
0.09487	733.59
0.09494	733.59
0.09501	733.59
0.09509	733.59
0.09516	736.88
0.09523	730.3
0.09531	730.3
0.09538	730.3
0.09545	733.59
0.09552	730.3
0.0956	727.01
0.09567	730.3
0.09574	730.3
0.09582	733.59
0.09589	730.3
0.09596	730.3
0.09604	733.59
0.09611	730.3
0.09618	730.3
0.09626	730.3
0.09633	727.01
0.0964	730.3
0.09647	727.01
0.09655	727.01
0.09662	723.72
0.09669	727.01
0.09676	727.01
0.09684	723.72
0.09691	723.72
0.09698	723.72
0.09705	730.3
0.09713	727.01
0.0972	723.72
0.09727	727.01
0.09734	730.3
0.09742	727.01
0.09749	730.3
0.09756	723.72
0.09764	727.01
0.09771	727.01
0.09778	727.01
0.09785	727.01
0.09793	720.43
0.098	727.01
0.09807	730.3
0.09814	723.72
0.09822	720.43
0.09829	723.72
0.09836	723.72
0.09843	727.01
0.09851	717.15
0.09858	723.72
0.09865	717.15
0.09872	723.72
0.09879	727.01
0.09887	723.72
0.09894	723.72
0.09901	723.72
0.09908	717.15
0.09916	720.43
0.09923	720.43
0.0993	717.15
0.09937	717.15
0.09944	720.43
0.09952	717.15
0.09959	720.43
0.09966	713.86
0.09973	717.15
0.0998	713.86
0.09987	720.43
0.09995	720.43
0.10002	717.15
0.10009	717.15
0.10016	717.15
0.10023	717.15
0.1003	717.15
0.10038	713.86
0.10045	717.15
0.10052	710.57
0.10059	717.15
0.10066	713.86
0.10073	713.86
0.1008	717.15
0.10088	713.86
0.10095	713.86
0.10102	713.86
0.10109	713.86
0.10116	713.86
0.10123	710.57
0.1013	717.15
0.10138	717.15
0.10145	717.15
0.10152	710.57
0.10159	717.15
0.10166	717.15
0.10173	713.86
0.10181	713.86
0.10188	713.86
0.10195	713.86
0.10202	713.86
0.10209	710.57
0.10216	713.86
0.10223	710.57
0.1023	710.57
0.10238	713.86
0.10245	707.28
0.10252	710.57
0.10259	707.28
0.10266	710.57
0.10273	713.86
0.1028	710.57
0.10287	710.57
0.10294	703.99
0.10301	710.57
0.10309	710.57
0.10316	710.57
0.10323	710.57
0.1033	710.57
0.10337	707.28
0.10344	707.28
0.10351	707.28
0.10358	707.28
0.10365	707.28
0.10372	710.57
0.10379	707.28
0.10386	703.99
0.10393	703.99
0.10401	700.71
0.10408	703.99
0.10415	707.28
0.10422	703.99
0.10429	700.71
0.10436	707.28
0.10443	700.71
0.1045	707.28
0.10457	707.28
0.10464	703.99
0.10471	700.71
0.10478	703.99
0.10485	707.28
0.10492	700.71
0.10499	700.71
0.10506	703.99
0.10513	700.71
0.1052	700.71
0.10527	703.99
0.10534	703.99
0.10541	700.71
0.10548	700.71
0.10555	703.99
0.10562	700.71
0.10569	697.42
0.10576	700.71
0.10583	697.42
0.1059	697.42
0.10597	703.99
0.10604	700.71
0.10611	700.71
0.10618	700.71
0.10625	700.71
0.10632	700.71
0.10639	700.71
0.10646	697.42
0.10653	697.42
0.1066	697.42
0.10667	694.13
0.10674	694.13
0.10681	690.84
0.10688	694.13
0.10695	700.71
0.10702	700.71
0.10709	697.42
0.10716	690.84
0.10723	690.84
0.1073	694.13
0.10737	697.42
0.10744	697.42
0.10751	694.13
0.10758	694.13
0.10764	694.13
0.10771	690.84
0.10778	694.13
0.10785	690.84
0.10792	690.84
0.10799	690.84
0.10806	687.55
0.10813	694.13
0.1082	690.84
0.10827	694.13
0.10834	694.13
0.10841	690.84
0.10847	690.84
0.10854	687.55
0.10861	690.84
0.10868	694.13
0.10875	694.13
0.10882	694.13
0.10889	690.84
0.10896	690.84
0.10903	694.13
0.1091	694.13
0.10917	687.55
0.10924	687.55
0.1093	687.55
0.10937	684.26
0.10944	687.55
0.10951	690.84
0.10958	687.55
0.10965	684.26
0.10972	694.13
0.10979	687.55
0.10985	687.55
0.10992	687.55
0.10999	690.84
0.11006	687.55
0.11013	684.26
0.1102	687.55
0.11027	687.55
0.11034	690.84
0.11041	690.84
0.11047	684.26
0.11054	684.26
0.11061	687.55
0.11068	680.98
0.11075	684.26
0.11082	684.26
0.11088	684.26
0.11095	684.26
0.11102	687.55
0.11109	684.26
0.11116	684.26
0.11123	687.55
0.1113	680.98
0.11136	680.98
0.11143	684.26
0.1115	684.26
0.11157	684.26
0.11164	684.26
0.11171	680.98
0.11177	684.26
0.11184	677.69
0.11191	680.98
0.11198	677.69
0.11205	677.69
0.11211	680.98
0.11218	680.98
0.11225	677.69
0.11232	677.69
0.11239	684.26
0.11245	684.26
0.11252	677.69
0.11259	677.69
0.11266	677.69
0.11273	680.98
0.11279	684.26
0.11286	677.69
0.11293	680.98
0.113	680.98
0.11307	677.69
0.11313	684.26
0.1132	674.4
0.11327	674.4
0.11334	677.69
0.1134	677.69
0.11347	671.11
0.11354	674.4
0.11361	677.69
0.11367	674.4
0.11374	677.69
0.11381	680.98
0.11388	674.4
0.11395	674.4
0.11401	674.4
0.11408	674.4
0.11415	677.69
0.11422	674.4
0.11428	674.4
0.11435	671.11
0.11442	667.82
0.11448	674.4
0.11455	674.4
0.11462	674.4
0.11469	674.4
0.11475	671.11
0.11482	671.11
0.11489	671.11
0.11496	674.4
0.11502	674.4
0.11509	671.11
0.11516	671.11
0.11522	674.4
0.11529	674.4
0.11536	674.4
0.11543	674.4
0.11549	674.4
0.11556	674.4
0.11563	674.4
0.1157	674.4
0.11576	667.82
0.11583	671.11
0.1159	667.82
0.11596	671.11
0.11603	671.11
0.1161	667.82
0.11617	667.82
0.11623	667.82
0.1163	671.11
0.11637	671.11
0.11643	671.11
0.1165	671.11
0.11657	667.82
0.11663	667.82
0.1167	667.82
0.11677	671.11
0.11683	664.53
0.1169	671.11
0.11697	667.82
0.11703	664.53
0.1171	667.82
0.11717	671.11
0.11723	661.25
0.1173	664.53
0.11737	664.53
0.11743	664.53
0.1175	661.25
0.11757	661.25
0.11763	661.25
0.1177	664.53
0.11777	667.82
0.11783	667.82
0.1179	661.25
0.11797	664.53
0.11803	664.53
0.1181	661.25
0.11816	667.82
0.11823	661.25
0.1183	664.53
0.11836	664.53
0.11843	664.53
0.1185	667.82
0.11856	657.96
0.11863	667.82
0.1187	657.96
0.11876	661.25
0.11883	661.25
0.11889	657.96
0.11896	657.96
0.11903	661.25
0.11909	661.25
0.11916	661.25
0.11922	661.25
0.11929	661.25
0.11936	661.25
0.11942	657.96
0.11949	661.25
0.11955	661.25
0.11962	661.25
0.11969	664.53
0.11975	661.25
0.11982	657.96
0.11988	654.67
0.11995	654.67
0.12002	654.67
0.12008	654.67
0.12015	654.67
0.12021	654.67
0.12028	657.96
0.12034	654.67
0.12041	657.96
0.12047	654.67
0.12054	654.67
0.12061	657.96
0.12067	657.96
0.12074	657.96
0.1208	657.96
0.12087	654.67
0.12093	657.96
0.121	651.38
0.12106	657.96
0.12113	654.67
0.1212	651.38
0.12126	654.67
0.12133	651.38
0.12139	654.67
0.12146	651.38
0.12152	651.38
0.12159	651.38
0.12165	648.09
0.12172	651.38
0.12178	648.09
0.12185	654.67
0.12191	648.09
0.12198	648.09
0.12204	651.38
0.12211	654.67
0.12217	651.38
0.12224	651.38
0.1223	657.96
0.12237	654.67
0.12243	654.67
0.1225	651.38
0.12256	651.38
0.12263	651.38
0.1227	648.09
0.12276	651.38
0.12283	654.67
0.12289	644.8
0.12296	651.38
0.12302	648.09
0.12308	648.09
0.12315	651.38
0.12321	644.8
0.12328	644.8
0.12334	648.09
0.12341	644.8
0.12347	648.09
0.12354	648.09
0.1236	644.8
0.12367	644.8
0.12373	651.38
0.1238	638.23
0.12386	644.8
0.12392	644.8
0.12399	644.8
0.12405	644.8
0.12412	644.8
0.12418	644.8
0.12425	641.52
0.12431	641.52
0.12438	641.52
0.12444	641.52
0.1245	641.52
0.12457	641.52
0.12463	641.52
0.1247	641.52
0.12476	644.8
0.12482	641.52
0.12489	644.8
0.12495	641.52
0.12502	644.8
0.12508	641.52
0.12515	644.8
0.12521	641.52
0.12527	641.52
0.12534	641.52
0.1254	644.8
0.12547	641.52
0.12553	641.52
0.1256	638.23
0.12566	641.52
0.12572	641.52
0.12579	638.23
0.12585	641.52
0.12592	638.23
0.12598	638.23
0.12604	638.23
0.12611	641.52
0.12617	638.23
0.12624	641.52
0.1263	638.23
0.12636	638.23
0.12643	638.23
0.12649	638.23
0.12655	638.23
0.12662	631.65
0.12668	634.94
0.12675	638.23
0.12681	638.23
0.12687	638.23
0.12694	638.23
0.127	638.23
0.12706	641.52
0.12713	634.94
0.12719	638.23
0.12726	634.94
0.12732	638.23
0.12738	638.23
0.12745	638.23
0.12751	634.94
0.12757	634.94
0.12764	631.65
0.1277	631.65
0.12776	634.94
0.12783	631.65
0.12789	631.65
0.12795	631.65
0.12802	631.65
0.12808	634.94
0.12814	631.65
0.12821	634.94
0.12827	634.94
0.12833	631.65
0.1284	631.65
0.12846	631.65
0.12852	634.94
0.12859	634.94
0.12865	634.94
0.12871	634.94
0.12878	631.65
0.12884	631.65
0.1289	631.65
0.12897	631.65
0.12903	634.94
0.12909	634.94
0.12916	631.65
0.12922	631.65
0.12928	628.36
0.12935	628.36
0.12941	628.36
0.12947	628.36
0.12953	631.65
0.1296	631.65
0.12966	625.07
0.12972	628.36
0.12979	628.36
0.12985	628.36
0.12991	625.07
0.12997	631.65
0.13004	625.07
0.1301	631.65
0.13016	625.07
0.13023	628.36
0.13029	628.36
0.13035	625.07
0.13041	625.07
0.13048	625.07
0.13054	621.79
0.1306	625.07
0.13066	628.36
0.13073	625.07
0.13079	625.07
0.13085	625.07
0.13091	621.79
0.13098	628.36
0.13104	628.36
0.1311	628.36
0.13116	628.36
0.13123	625.07
0.13129	621.79
0.13135	621.79
0.13141	625.07
0.13148	621.79
0.13154	628.36
0.1316	618.5
0.13166	621.79
0.13173	625.07
0.13179	625.07
0.13185	625.07
0.13191	621.79
0.13198	621.79
0.13204	625.07
0.1321	625.07
0.13216	621.79
0.13222	618.5
0.13229	621.79
0.13235	621.79
0.13241	625.07
0.13247	621.79
0.13254	618.5
0.1326	625.07
0.13266	621.79
0.13272	621.79
0.13278	621.79
0.13285	618.5
0.13291	621.79
0.13297	621.79
0.13303	618.5
0.13309	615.21
0.13316	618.5
0.13322	618.5
0.13328	618.5
0.13334	618.5
0.1334	615.21
0.13346	618.5
0.13353	618.5
0.13359	621.79
0.13365	618.5
0.13371	621.79
0.13377	615.21
0.13384	615.21
0.1339	618.5
0.13396	618.5
0.13402	618.5
0.13408	615.21
0.13414	618.5
0.13421	611.92
0.13427	615.21
0.13433	615.21
0.13439	618.5
0.13445	618.5
0.13451	611.92
0.13458	618.5
0.13464	615.21
0.1347	615.21
0.13476	611.92
0.13482	615.21
0.13488	611.92
0.13494	618.5
0.13501	615.21
0.13507	615.21
0.13513	611.92
0.13519	608.63
0.13525	608.63
0.13531	611.92
0.13537	615.21
0.13543	611.92
[truncated: 13,720 more rows]
