# Supplementary material for: Field emission effect in triboelectric nanogenerators
Source: Nat Commun. 2025 May 20;16:4706. doi: 10.1038/s41467-025-59927-4 (PMC12092747; doi:10.1038/s41467-025-59927-4)
Supplement: Supplementary file 3 — Source Data [file 41467_2025_59927_MOESM3_ESM.zip › Source Data/Source Data S9.xlsx]

## Sheet: Sheet1
440 pF		110 pF		44 pF
Time (s)	Charge (uC)	Time (s)	Charge (uC)	Time (s)	Charge (uC)
0	0.000956	2.1	-0.00172	4.7	-0.00049659
0.01	0.000627	2.11	-0.000725432	4.71	0.00016458
0.02	0.000627	2.12	-0.000384329	4.72	-0.00081925
0.03	0.000627	2.13	-0.000701227	4.73	-0.000158079
0.04	0.000627	2.14	-0.000360124	4.74	-0.000483909
0.05	0.000627	2.15	-1.90209e-05	4.75	-0.000151739
0.06	0.000627	2.16	-0.000664918	4.76	-0.000148569
0.07	0.000299	2.17	-0.00263	4.77	-0.000474398
0.08	0.000299	2.18	-0.000640712	4.78	-0.000142228
0.09	0.000627	2.19	2.93904e-05	4.79	-0.000139058
0.1	0.000299	2.2	-0.00259	4.8	-0.000135888
0.11	0.000299	2.21	-0.000275404	4.81	-0.000461717
0.12	-3.03148e-05	2.22	0.000394699	4.82	-0.000458547
0.13	0.000299	2.23	-0.000580198	4.83	-0.000455377
0.14	0.000299	2.24	0.000418905	4.84	-0.000452207
0.15	0.000299	2.25	0.000759007	4.85	-0.000120036
0.16	0.000627	2.26	-0.00087289	4.86	-0.000445866
0.17	0.000299	2.27	-0.00152	4.87	-0.000442696
0.18	-3.03148e-05	2.28	-0.000519684	4.88	-0.000439526
0.19	-3.03148e-05	2.29	-0.000507581	4.89	-0.000765355
0.2	-3.03148e-05	2.3	-0.000824479	4.9	-0.000104185
0.21	-3.03148e-05	2.31	-0.00147	4.91	-0.00109
0.22	-0.000688	2.32	-0.00146	4.92	-0.00207
0.23	-0.00529	2.33	-0.00408	4.93	-0.00766
0.24	-0.38213	2.34	-0.02412	4.94	-0.17569
0.25	-0.38706	2.35	-0.29802	4.95	-0.17239
0.26	-0.38936	2.36	-0.29308	4.96	-0.17338
0.27	-0.39068	2.37	-0.29471	4.97	-0.1737
0.28	-0.39166	2.38	-0.29569	4.98	-0.1737
0.29	-0.39232	2.39	-0.29502	4.99	-0.17337
0.3	-0.39232	2.4	-0.29599	5	-0.17336
0.31	-0.39232	2.41	-0.29795	5.01	-0.17336
0.32	-0.39232	2.42	-0.29695	5.02	-0.17369
0.33	-0.39232	2.43	-0.2953	5.03	-0.17335
0.34	-0.39265	2.44	-0.29726	5.04	-0.175
0.35	-0.39232	2.45	-0.29692	5.05	-0.17302
0.36	-0.39232	2.46	-0.29427	5.06	-0.17203
0.37	-0.39134	2.47	-0.29558	5.07	-0.17268
0.38	-0.39199	2.48	-0.29622	5.08	-0.17268
0.39	-0.39166	2.49	-0.29555	5.09	-0.17301
0.4	-0.39166	2.5	-0.29554	5.1	-0.17235
0.41	-0.39101	2.51	-0.29619	5.11	-0.17333
0.42	-0.39101	2.52	-0.29519	5.12	-0.173
0.43	-0.39035	2.53	-0.29715	5.13	-0.17267
0.44	-0.39035	2.54	-0.29549	5.14	-0.17398
0.45	-0.39002	2.55	-0.29548	5.15	-0.17233
0.46	-0.38936	2.56	-0.29481	5.16	-0.17101
0.47	-0.38936	2.57	-0.29546	5.17	-0.17232
0.48	-0.38903	2.58	-0.29413	5.18	-0.17199
0.49	-0.38838	2.59	-0.2951	5.19	-0.171
0.5	-0.38838	2.6	-0.29476	5.2	-0.17166
0.51	-0.38772	2.61	-0.29409	5.21	-0.17132
0.52	-0.38772	2.62	-0.29474	5.22	-0.17198
0.53	-0.38706	2.63	-0.29538	5.23	-0.17231
0.54	-0.3864	2.64	-0.29406	5.24	-0.17132
0.55	-0.38607	2.65	-0.29404	5.25	-0.17197
0.56	-0.38509	2.66	-0.29502	5.26	-0.1723
0.57	-0.38443	2.67	-0.29402	5.27	-0.17131
0.58	-0.3841	2.68	-0.29368	5.28	-0.1713
0.59	-0.38279	2.69	-0.29465	5.29	-0.17097
0.6	-0.38147	2.7	-0.29365	5.3	-0.16998
0.61	-0.38081	2.71	-0.29298	5.31	-0.17031
0.62	-0.3795	2.72	-0.29297	5.32	-0.17228
0.63	-0.37785	2.73	-0.29132	5.33	-0.17194
0.64	-0.37621	2.74	-0.29295	5.34	-0.16931
0.65	-0.37424	2.75	-0.29294	5.35	-0.16865
0.66	-0.37161	2.76	-0.29358	5.36	-0.17029
0.67	-0.36898	2.77	-0.29291	5.37	-0.16897
0.68	-0.36371	2.78	-0.2929	5.38	-0.16831
0.69	-0.3476	2.79	-0.29157	5.39	-0.16897
0.7	-0.30946	2.8	-0.29353	5.4	-0.16962
0.71	-0.22988	2.81	-0.29253	5.41	-0.16764
0.72	-0.02897	2.82	-0.29219	5.42	-0.16929
0.73	-0.00463	2.83	-0.2912	5.43	-0.16731
0.74	0.00129	2.84	-0.29217	5.44	-0.16566
0.75	0.00326	2.85	-0.29117	5.45	-0.16204
0.76	0.0026	2.86	-0.29182	5.46	-0.15382
0.77	0.0026	2.87	-0.29082	5.47	-0.1377
0.78	0.00227	2.88	-0.29179	5.48	-0.06141
0.79	0.00161	2.89	-0.29145	5.49	-0.00551
0.8	0.00194	2.9	-0.2921	5.5	0.000415031
0.81	0.00161	2.91	-0.29044	5.51	0.000747201
0.82	0.00161	2.92	-0.2901	5.52	0.000421371
0.83	0.00161	2.93	-0.29009	5.53	0.000424542
0.84	0.00161	2.94	-0.28909	5.54	-0.000230288
0.85	0.00161	2.95	-0.28842	5.55	0.000430882
0.86	0.000956	2.96	-0.28808	5.56	0.000434052
0.87	0.00129	2.97	-0.28774	5.57	0.000437223
0.88	0.000956	2.98	-0.2874	5.58	-0.000546607
0.89	0.000627	2.99	-0.28771	5.59	0.000114563
0.9	0.00129	3	-0.28606	5.6	0.000117734
0.91	0.00129	3.01	-0.28506	5.61	-0.000537096
0.92	0.000627	3.02	-0.27551	5.62	0.000124074
0.93	0.000956	3.03	-0.24031	5.63	0.000127244
0.94	0.000956	3.04	-0.17585	5.64	-0.000527585
0.95	0.000956	3.05	-0.02491	5.65	-0.00118
0.96	0.000627	3.06	-0.000890664	5.66	-0.000521245
0.97	0.000627	3.07	0.00307	5.67	-0.00315
0.98	0.000627	3.08	0.00176	5.68	-0.0015
0.99	0.000627	3.09	0.000789644	5.69	-0.000511734
1	0.000627	3.1	0.00146	5.7	-0.000508564
1.01	0.000627	3.11	0.00015585	5.71	-0.000834394
1.02	0.000627	3.12	0.000167953	5.72	-0.000173223
1.03	0.000627	3.13	0.000180056	5.73	0.000487947
1.04	-3.03148e-05	3.14	-0.000136842	5.74	-0.00148
1.05	0.000627	3.15	-0.000452739	5.75	-0.00115
1.06	0.000627	3.16	-0.000112636	5.76	-0.00148
1.07	0.000627	3.17	0.000557467	5.77	-0.00279
1.08	0.000627	3.18	-0.00041643	5.78	-0.000812202
1.09	0.000299	3.19	0.000252672	5.79	-0.00245
1.1	0.000627	3.2	-0.000392225	5.8	-0.00146
1.11	0.000627	3.21	-0.000709122	5.81	-0.00113
1.12	0.000627	3.22	-4.00191e-05	5.82	0.000187479
1.13	0.000299	3.23	-0.000355916	5.83	-0.00112
1.14	-3.03148e-05	3.24	-0.000672813	5.84	-0.00079318
1.15	-3.03148e-05	3.25	-0.000989711	5.85	-0.00145
1.16	0.000627	3.26	-0.000977608	5.86	-0.00177
1.17	0.000627	3.27	-0.000965505	5.87	-0.00144
1.18	-3.03148e-05	3.28	-0.000953402	5.88	-0.00111
1.19	-3.03148e-05	3.29	-0.00127	5.89	-0.00176
1.2	-0.00102	3.3	-0.000929197	5.9	-0.00143
1.21	-0.00431	3.31	-0.000917094	5.91	-0.00439
1.22	-0.31439	3.32	-0.000575991	5.92	-0.0011
1.23	-0.38443	3.33	-0.000892888	5.93	-0.00208
1.24	-0.38739	3.34	-0.000880785	5.94	-0.000761477
1.25	-0.38575	3.35	-0.000539682	5.95	-0.00174
1.26	-0.38838	3.36	-0.00085658	5.96	-0.000426137
1.27	-0.38903	3.37	-0.00183	5.97	-0.00108
1.28	-0.39002	3.38	-0.000832374	5.98	-0.00173
1.29	-0.38969	3.39	-0.000820271	5.99	-0.00206
1.3	-0.39035	3.4	-0.000808168	6	-0.00403
1.31	-0.39035	3.41	-0.00145	6.01	-0.02113
1.32	-0.39002	3.42	-0.000783963	6.02	-0.176
1.33	-0.39002	3.43	-0.00077186	6.03	-0.17633
1.34	-0.38969	3.44	-0.00109	6.04	-0.17534
1.35	-0.38936	3.45	-0.00141	6.05	-0.17533
1.36	-0.38903	3.46	-0.000735551	6.06	-0.17402
1.37	-0.38903	3.47	-0.00105	6.07	-0.17467
1.38	-0.3887	3.48	-0.00104	6.08	-0.17565
1.39	-0.38805	3.49	-0.00136	6.09	-0.17499
1.4	-0.38772	3.5	-0.00167	6.1	-0.17499
1.41	-0.38739	3.51	-0.001	6.11	-0.17433
1.42	-0.38739	3.52	-0.000991935	6.12	-0.17564
1.43	-0.38673	3.53	-0.00164	6.13	-0.17465
1.44	-0.38673	3.54	-0.0013	6.14	-0.17498
1.45	-0.3864	3.55	-0.00128	6.15	-0.17497
1.46	-0.38575	3.56	-0.000943523	6.16	-0.17464
1.47	-0.38509	3.57	-0.00093142	6.17	-0.17464
1.48	-0.38476	3.58	-0.000919318	6.18	-0.17463
1.49	-0.38443	3.59	-0.00124	6.19	-0.17397
1.5	-0.38377	3.6	-0.00155	6.2	-0.1743
1.51	-0.38344	3.61	-0.00253	6.21	-0.17331
1.52	-0.38279	3.62	-0.00515	6.22	-0.17429
1.53	-0.3818	3.63	-0.08997	6.23	-0.17429
1.54	-0.38081	3.64	-0.29153	6.24	-0.17429
1.55	-0.38048	3.65	-0.29218	6.25	-0.17363
1.56	-0.3795	3.66	-0.29414	6.26	-0.17461
1.57	-0.37851	3.67	-0.29445	6.27	-0.17428
1.58	-0.37752	3.68	-0.29411	6.28	-0.17395
1.59	-0.37654	3.69	-0.29509	6.29	-0.17361
1.6	-0.37621	3.7	-0.29475	6.3	-0.17361
1.61	-0.37424	3.71	-0.29506	6.31	-0.17295
1.62	-0.37292	3.72	-0.29505	6.32	-0.1736
1.63	-0.37161	3.73	-0.29504	6.33	-0.17327
1.64	-0.37029	3.74	-0.29535	6.34	-0.17327
1.65	-0.3693	3.75	-0.29501	6.35	-0.17327
1.66	-0.36634	3.76	-0.295	6.36	-0.17326
1.67	-0.3624	3.77	-0.29466	6.37	-0.17326
1.68	-0.3522	3.78	-0.29498	6.38	-0.17326
1.69	-0.33478	3.79	-0.29464	6.39	-0.17292
1.7	-0.30748	3.8	-0.2943	6.4	-0.17292
1.71	-0.2723	3.81	-0.29428	6.41	-0.17292
1.72	-0.21903	3.82	-0.29427	6.42	-0.17226
1.73	-0.03554	3.83	-0.2936	6.43	-0.17258
1.74	-0.00759	3.84	-0.29425	6.44	-0.17225
1.75	-0.000359	3.85	-0.29358	6.45	-0.17225
1.76	0.00194	3.86	-0.29357	6.46	-0.17192
1.77	0.00227	3.87	-0.29355	6.47	-0.17224
1.78	0.00194	3.88	-0.29354	6.48	-0.17191
1.79	0.00194	3.89	-0.29287	6.49	-0.17191
1.8	0.00194	3.9	-0.29253	6.5	-0.17157
1.81	0.00194	3.91	-0.29252	6.51	-0.17157
1.82	0.00194	3.92	-0.29218	6.52	-0.1719
1.83	0.00129	3.93	-0.29184	6.53	-0.17156
1.84	0.00129	3.94	-0.2915	6.54	-0.17123
1.85	0.00161	3.95	-0.29148	6.55	-0.1709
1.86	0.00161	3.96	-0.29114	6.56	-0.17024
1.87	0.00129	3.97	-0.29146	6.57	-0.17056
1.88	0.000956	3.98	-0.29112	6.58	-0.1699
1.89	0.000956	3.99	-0.29045	6.59	-0.16957
1.9	0.000627	4	-0.29076	6.6	-0.16924
1.91	0.000956	4.01	-0.29042	6.61	-0.16891
1.92	0.000627	4.02	-0.29008	6.62	-0.16693
1.93	0.000627	4.03	-0.28974	6.63	-0.15673
1.94	0.000299	4.04	-0.2894	6.64	-0.12977
1.95	0.000956	4.05	-0.28906	6.65	-0.0252
1.96	0.000627	4.06	-0.28872	6.66	-0.00119
1.97	0.000627	4.07	-0.28641	6.67	0.000785952
1.98	0.000956	4.08	-0.28771	6.68	0.000789122
1.99	0.000627	4.09	-0.28803	6.69	0.000463292
2	0.000299	4.1	-0.28736	6.7	-0.000191537
2.01	0.000627	4.11	-0.28669	6.71	-0.000188367
		4.12	-0.28635	6.72	0.000143803
		4.13	-0.28535	6.73	-0.000182027
		4.14	-0.28501	6.74	-0.000178856
		4.15	-0.28434	6.75	-0.000175686
		4.16	-0.28301	6.76	-0.000501516
		4.17	-0.28234	6.77	-0.000498345
		4.18	-0.28167	6.78	-0.000166175
		4.19	-0.28133	6.79	-0.000820005
		4.2	-0.27967	6.8	-0.000816835
		4.21	-0.27802	6.81	-0.000813664
		4.22	-0.27208	6.82	-0.00114
		4.23	-0.26287	6.83	-0.000807324
		4.24	-0.24411	6.84	-0.000804154
		4.25	-0.21352	6.85	-0.000472983
		4.26	-0.09348	6.86	-0.00113
		4.27	-0.01192	6.87	-0.00178
		4.28	0.00157	6.88	-0.00112
		4.29	0.000926983	6.89	-0.00112
		4.3	0.000939085	6.9	-0.000785132
		4.31	0.000622188
		4.32	0.00129
		4.33	0.000317394
		4.34	-0.000328503
		4.35	1.25996e-05
		4.36	-0.000304298
		4.37	-0.000949195
		4.38	-0.000609092
		4.39	-0.000924989
		4.4	-0.000255886
		4.41	-0.000900783
		4.42	-0.000888681
		4.43	-0.000548578
		4.44	-0.000864475
		4.45	-0.000852372
		4.46	-0.000840269
		4.47	-0.000171167
		4.48	-0.000816064
		4.49	-0.00113
		4.5	-0.000791858
		4.51	-0.000779755
		4.52	-0.0011
		4.53	-0.00108
		4.54	-0.00107
		4.55	-0.00139
		4.56	-0.00105
		4.57	-0.000707138
		4.58	-0.00102
